# Supplementary material for: A genome-wide 20 K citrus microarray for gene expression analysis
Source: BMC Genomics. 2008 Jul 3;9:318. doi: 10.1186/1471-2164-9-318 (PMC2483987; doi:10.1186/1471-2164-9-318)
Supplement: Additional file 1 — Functional annotation of the genes represented in the microarray. The file shows functional annotation of the genes represented in the microarray, including the ID, description and E value of the first BLAST hit from the databases used for annotation (UniRef90 [22] and Arabidopsis TAIR full set of proteins [23]), as well as their Gene Ontology classification [24] and pfam domains [25]. The file is a tab-delimited plain text file with one gene per line. [file 1471-2164-9-318-S1.txt]

Clone	Annotation	UniRef90_first_BLAST_hit_ID	UniRef90_first_BLAST_hit_description	UniRef90_first_BLAST_hit_E_value	Arabidopsis_first_BLAST_hit_ID	Arabidopsis_first_BLAST_hit_description	Arabidopsis_first_BLAST_hit_E_value	GO_slim_Molecular_Function	GO_slim_Biological_Process	GO_slim_Cellular_Component	GO_Molecular_Function	GO_Biological_Process	GO_Cellular_Component	Pfam domains
C01001A07	Arginine-tRNA-protein transferase, putative; 58258-55831	UniRef90_Q9C776	Arginine-tRNA-protein transferase, putative; 58258-55831 related cluster	4e-51	AT3G11240.1	| Symbol: None | arginine-tRNA-protein transferase, putative / arginyltransferase, putative / arginyl-tRNA-protein transferase, putative, similar to SP:Q9ZT48 Arginine-tRNA-protein transferase 1 (EC 2.3.2.8) (R-transferase 1) (Arginyltransferase 1) (Arginyl-tRNA--protein transferase 1) {Arabidopsis thaliana}; contains Pfam profiles PF04377: Arginine-tRNA-protein transferase C terminus, PF04376: A…	1e-52	GO:0016740, transferase activity;	GO:0009056, catabolism; GO:0043170, macromolecule metabolism; GO:0050789, regulation of biological process; GO:0050875, cellular physiological process;	GO:0008372, cellular component unknown;	GO:0004057, arginyltransferase activity;	GO:0016598, protein arginylation; GO:0042176, regulation of protein catabolism;	GO:0008372, cellular component unknown;	ATE_N,Arginine-tRNA-protein transferase, N,1.7e-14
C01001A11	Plastid-specific 30S ribosomal protein 2, chloroplast precursor	UniRef90_P82277	Plastid-specific 30S ribosomal protein 2, chloroplast precursor related cluster	2e-70	AT3G52150.2	| Symbol: None | similar to 33 kDa ribonucleoprotein, chloroplast, putative / RNA-binding protein cp33, putative [Arabidopsis thaliana] (TAIR:At3g52380.1); similar to putative plastid-specific ribosomal protein 2 precursor [Oryza sativa (japonica cultivar-group)] (GB:XP_450482.1); contains InterPro domain Paraneoplastic encephalomyelitis antigen (InterPro:IPR002343); contains InterPro domain RNA-…	6e-72	GO:0003676, nucleic acid binding;		GO:0005737, cytoplasm;	GO:0003676, nucleic acid binding; GO:0003723, RNA binding;		GO:0009507, chloroplast;	RRM_1,RNA recognition motif. (a.k.a. RRM, RBD, or,0;RRM_1,RNA recognition motif. (a.k.a. RRM, RBD, or,0
C01001B07	At2g17400	UniRef90_Q940Y3	At2g17400 related cluster	5e-39	AT2G17410.1	| Symbol: None | ARID/BRIGHT DNA-binding domain-containing protein, contains Pfam profile PF01388: ARID/BRIGHT DNA binding domain | chr2:7566080-7570834 FORWARD | Aliases: F5J6.17, F5J6_17, AT2G17400	1e-40	GO:0003676, nucleic acid binding; GO:0030528, transcription regulator activity;	GO:0006139, nucleobase- nucleoside- nucleotide and nucleic acid metabolism; GO:0050789, regulation of biological process;	GO:0005622, intracellular;	GO:0003700, transcription factor activity;	GO:0045449, regulation of transcription;	GO:0005622, intracellular;
C01001B11	Arabidopsis thaliana genomic DNA, chromosome 5, P1 clone:MTH12	UniRef90_Q9FNA0	Arabidopsis thaliana genomic DNA, chromosome 5, P1 clone:MTH12 related cluster	1e-45	AT5G59610.1	| Symbol: None | DNAJ heat shock N-terminal domain-containing protein, similar to SP:Q9UXR9 Chaperone protein dnaJ (Heat shock protein 40 Methanosarcina thermophila, SP:Q9QYI6 DnaJ homolog subfamily B member 9 Mus musculus; contains Pfam profile PF00226 DnaJ domain | chr5:24030391-24032180 FORWARD | Aliases: MTH12.18, MTH12_18	3e-47	GO:0005515, protein binding;	GO:0043170, macromolecule metabolism; GO:0050875, cellular physiological process;	GO:0005737, cytoplasm;	GO:0031072, heat shock protein binding; GO:0051082, unfolded protein binding;	GO:0006457, protein folding;	GO:0009507, chloroplast;	DnaJ,DnaJ domain,3.9e-33
C01001C04	RIKEN cDNA 2010107D16 gene	UniRef90_Q99L29	Similar to RIKEN cDNA 2010107D16 gene related cluster	2e-12	AT5G42820.1	| Symbol: None | U2 snRNP auxiliary factor small subunit, putative, strong similarity to U2 snRNP auxiliary factor, small subunit (Oryza sativa) GI:3850816 | chr5:17187440-17188932 REVERSE | Aliases: MJB21.20, MJB21_20	3e-12
C01001C05	Similarity to RNA binding protein	UniRef90_Q9FNR1	Similarity to RNA binding protein related cluster	1e-41	AT5G61030.1	| Symbol: None | RNA-binding protein, putative, similar to RNA-binding protein from (Solanum tuberosum) GI:15822705, (Nicotiana tabacum) GI:15822703, (Nicotiana sylvestris) GI:624925; contains InterPro entry IPR000504: RNA-binding region RNP-1 (RNA recognition motif) (RRM) | chr5:24577677-24579532 FORWARD | Aliases: MAF19.4, MAF19_4	2e-43	GO:0003676, nucleic acid binding;		GO:0005737, cytoplasm;	GO:0003676, nucleic acid binding; GO:0003723, RNA binding;		GO:0005739, mitochondrion;	RRM_1,RNA recognition motif. (a.k.a. RRM, R,1e-28
C01001C06	no_annotation_available
C01001C10	Photosystem II stability/assembly factor HCF136, chloroplast precursor	UniRef90_O82660	Photosystem II stability/assembly factor HCF136, chloroplast precursor related cluster	2e-46	AT5G23120.1	| Symbol: None | photosystem II stability/assembly factor, chloroplast (HCF136), identical to SP:O82660 Photosystem II stability/assembly factor HCF136, chloroplast precursor {Arabidopsis thaliana} | chr5:7778124-7780631 FORWARD | Aliases: MYJ24.11, MYJ24_11	7e-48			GO:0005737, cytoplasm; GO:0016020, membrane;			GO:0009543, thylakoid lumen (sensu Viridiplantae); GO:0030095, photosystem II (sensu Viridiplantae);
C01001C12	At1g79420/T8K14_16	UniRef90_Q940T0	At1g79420/T8K14_16 related cluster	1e-128	AT1G79420.1	| Symbol: None | expressed protein, contains Pfam profile PF04788: Protein of unknown function (DUF620) | chr1:29876351-29879208 FORWARD | Aliases: T8K14.16, T8K14_16	1e-130	GO:0005554, molecular function unknown;	GO:0000004, biological process unknown;	GO:0005737, cytoplasm;	GO:0005554, molecular function unknown;	GO:0000004, biological process unknown;	GO:0005739, mitochondrion;	DUF620,Protein of unknown function (DUF620),0
C01001D01	Alr4045 protein	UniRef90_UPI000034EE45	Cluster related to UPI000034EE45; unknown protein	6e-93	AT2G04360.1	| Symbol: None | expressed protein | chr2:1519394-1521053 REVERSE | Aliases: T23O15.18	1e-94	GO:0005554, molecular function unknown;		GO:0005737, cytoplasm;	GO:0005554, molecular function unknown;		GO:0009507, chloroplast;
C01001D04	no_annotation_available
C01001D05	Flavin-containing monooxygenase, putative	UniRef90_Q9FVQ0	Flavin-containing monooxygenase, putative related cluster	1e-108	AT1G48910.1	| Symbol: None | flavin-containing monooxygenase family protein / FMO family protein, similar to flavin monoxygenase-like protein floozy (Petunia x hybrida) GI:15010541 | chr1:18095349-18097442 FORWARD | Aliases: F27K7.7, F27K7_7	1e-110	GO:0016491, oxidoreductase activity;	GO:0006118, electron transport;	GO:0008372, cellular component unknown;	GO:0004497, monooxygenase activity; GO:0015036, disulfide oxidoreductase activity; GO:0016491, oxidoreductase activity;	GO:0006118, electron transport;	GO:0008372, cellular component unknown;
C01001D06	expressed protein	UniRef90_Q9SN19	Hypothetical protein F3A4.70 related cluster	9e-35	AT3G49990.1	| Symbol: None | expressed protein | chr3:18543308-18545257 REVERSE | Aliases: F3A4.70	2e-36	GO:0005554, molecular function unknown;	GO:0000004, biological process unknown;	GO:0008372, cellular component unknown;	GO:0005554, molecular function unknown;	GO:0000004, biological process unknown;	GO:0008372, cellular component unknown;
C01001E07	Histone H3.3	UniRef90_P59169	Histone H3.3 related cluster	8e-64	AT5G10980.1	| Symbol: None | histone H3, identical to HISTONE H3.2, MINOR, Medicago sativa, SWISSPROT:P11105, histone H3 variant H3.3 Lycopersicon esculentum GI:1435157; contains Pfam profile PF00125 Core histone H2A/H2B/H3/H4 | chr5:3472429-3473442 REVERSE | Aliases: T30N20.250, T30N20_250	5e-66	GO:0003676, nucleic acid binding;	GO:0006139, nucleobase- nucleoside- nucleotide and nucleic acid metabolism; GO:0043170, macromolecule metabolism; GO:0050875, cellular physiological process;	GO:0005634, nucleus; GO:0005694, chromosome; GO:0005737, cytoplasm;	GO:0003677, DNA binding;	GO:0006334, nucleosome assembly; GO:0007001, chromosome organization and biogenesis (sensu Eukaryota);	GO:0000786, nucleosome; GO:0005634, nucleus; GO:0009507, chloroplast;	Histone,Core histone H2A/H2B/H3/H4,4.60046e-42
C01001F06	Gb|AAC35233.1|	UniRef90_Q9AV94	Hypothetical protein related cluster	7e-21	AT5G17910.1	| Symbol: None | expressed protein | chr5:5927404-5932724 FORWARD | Aliases: MPI7.8, MPI7_8	1e-14
C01001F09	Putative serine/arginine (SR) protein kinase protein	UniRef90_Q9FYC5	Hypothetical protein F28D10_40 related cluster	0	AT3G44850.1	| Symbol: None | protein kinase-related, contains eukaryotic protein kinase domain, INTERPRO:IPR000719 | chr3:16385602-16387916 REVERSE | Aliases: F28D10.40	0	GO:0005488, binding; GO:0016301, kinase activity;	GO:0043170, macromolecule metabolism; GO:0050875, cellular physiological process;	GO:0008372, cellular component unknown;	GO:0004672, protein kinase activity; GO:0004674, protein serine/threonine kinase activity; GO:0004713, protein-tyrosine kinase activity; GO:0005524, ATP binding; GO:0016301, kinase activity;	GO:0006468, protein amino acid phosphorylation;	GO:0008372, cellular component unknown;
C01001F11	Putative translin-associated factor X	UniRef90_Q9ZPQ4	Hypothetical protein At2g03780 related cluster	8e-53	AT2G03780.1	| Symbol: None | translin family protein, similar to SP:Q99598 Translin-associated protein X (Translin-associated factor X) {Homo sapiens}; contains Pfam profile PF01997: Translin family | chr2:1152507-1154284 REVERSE | Aliases: F19B11.23, F19B11_23	5e-57	GO:0003676, nucleic acid binding;	GO:0000004, biological process unknown;	GO:0016020, membrane;	GO:0003677, DNA binding;	GO:0000004, biological process unknown;	GO:0012505, endomembrane system;	Translin,Translin family,1.3e-12
C01001F12	Putative non-LTR retroelement reverse transcriptase	UniRef90_O22148	Putative non-LTR retroelement reverse transcriptase related cluster	3e-12	AT4G29090.1	| Symbol: None | reverse transcriptase, putative / RNA-dependent DNA polymerase, putative, similar to reverse transcriptase (Arabidopsis thaliana) GI:976278; contains Pfam profile PF00075: RNase H | chr4:14333534-14335261 FORWARD | Aliases: F19B15.120, F19B15_120	7e-13
C01001G08	Chloroplast ATP synthase a chain precursor	UniRef90_P56758	Chloroplast ATP synthase a chain precursor related cluster	1e-106	ATCG00150.1	| Symbol: ATPI | ATPase a subunit | chrC:14021-14770 REVERSE | Aliases: ATPI	1e-108							ATP-synt_A,ATP synthase A chain,0
C01001G12	At4g22120	UniRef90_O65460	Hypothetical protein AT4g22120 related cluster	1e-100	AT4G22120.1	| Symbol: None | early-responsive to dehydration protein-related / ERD protein-related, similar to ERD4 protein (early-responsive to dehydration stress) (Arabidopsis thaliana) GI:15375406; contains Pfam profile PF02714: Domain of unknown function DUF221 | chr4:11715836-11719557 REVERSE | Aliases: F1N20.220, F1N20_220	1e-101			GO:0016020, membrane;			GO:0012505, endomembrane system; GO:0016020, membrane;
C01001H11	no_annotation_available
C01002A01	Expressed protein	UniRef90_Q9SJI1	Expressed protein related cluster	1e-83	AT2G42750.1	| Symbol: None | DNAJ heat shock N-terminal domain-containing protein, low similarity to GFA2 (Arabidopsis thaliana) GI:21429604; contains Pfam profile PF00226: DnaJ domain | chr2:17800384-17802757 FORWARD | Aliases: F7D19.25, F7D19_25	3e-85	GO:0005489, electron transporter activity; GO:0005515, protein binding;	GO:0006118, electron transport; GO:0043170, macromolecule metabolism; GO:0050875, cellular physiological process;	GO:0005737, cytoplasm;	GO:0005489, electron transporter activity; GO:0031072, heat shock protein binding; GO:0051082, unfolded protein binding;	GO:0006118, electron transport; GO:0006457, protein folding;	GO:0009507, chloroplast;	DnaJ,DnaJ domain,1.2e-23
C01002A04	Derlin1-1	UniRef90_Q9M0E8	Hypothetical protein AT4g29330 related cluster	1e-85	AT4G29330.1	| Symbol: None | Der1-like family protein / degradation in the ER-like family protein, contains Pfam profile: PF04511 Der1-like family | chr4:14444828-14447121 FORWARD | Aliases: F17A13.150, F17A13_150	3e-87	GO:0005554, molecular function unknown;	GO:0043170, macromolecule metabolism; GO:0050875, cellular physiological process;	GO:0008372, cellular component unknown;	GO:0005554, molecular function unknown;	GO:0006508, proteolysis;	GO:0008372, cellular component unknown;	DER1,Der1-like family,5.8e-39
C01002A06	AT3g19170/MVI11_8	UniRef90_Q8RUN6	AT3g19170/MVI11_8 related cluster	4e-58	AT3G19170.1	| Symbol: ATZNMP | Zinc metalloprotease pitrilysin subfamily A. Signal peptide degrading enzyme targeted to mitochondria and chloroplasts. Expressed only in siliques and flowers | chr3:6625427-6631946 REVERSE | Aliases: MVI11.6, ATPREP1, ATZNMP	9e-60	GO:0016787, hydrolase activity;	GO:0043170, macromolecule metabolism; GO:0050875, cellular physiological process;		GO:0004222, metalloendopeptidase activity;	GO:0006508, proteolysis;
C01002A07	OSJNBa0084A10.5 protein	UniRef90_O65589	Hypothetical protein M3E9.120 related cluster	1e-44	AT4G26450.1	| Symbol: None | expressed protein | chr4:13362564-13368686 FORWARD | Aliases: M3E9.120, M3E9_120	3e-46			GO:0005737, cytoplasm;			GO:0005739, mitochondrion;
C01002A08	Emb|CAB61945.1	UniRef90_Q9FIL8	Emb|CAB61945.1 related cluster	2e-20	AT5G58930.1	| Symbol: None | expressed protein, contains Pfam PF05340: Protein of unknown function (DUF740) | chr5:23811541-23813687 REVERSE | Aliases: K19M22.12, K19M22_12	7e-22
C01002A10	Putative carboxypeptidase	UniRef90_Q9SJJ9	Putative carboxypeptidase related cluster	1e-137	AT2G27920.1	| Symbol: SCPL51 | serine carboxypeptidase S10 family protein, similar to retinoid-inducible serine carboxypeptidase precursor (GI:15146429) (Mus musculus) | chr2:11892648-11896216 REVERSE | Aliases: T1E2.16, T1E2_16, SCPL51	1e-139	GO:0016787, hydrolase activity;	GO:0043170, macromolecule metabolism; GO:0050875, cellular physiological process;		GO:0004185, serine carboxypeptidase activity;	GO:0006508, proteolysis;		Peptidase_S10,Serine carboxypeptidase,5e-31
C01002B06	Ethylene-responsive element binding factor	UniRef90_Q5YLQ7	Ethylene-responsive element binding factor related cluster	2e-40	AT5G61590.1	| Symbol: None | encodes a member of the ERF (ethylene response factor) subfamily B-3 of ERF/AP2 transcription factor family. The protein contains one AP2 domain. There are 18 members in this subfamily including ATERF-1, ATERF-2, AND ATERF-5. | chr5:24781664-24782550 REVERSE | Aliases: K11J9.4, K11J9_4	3e-37	GO:0003676, nucleic acid binding; GO:0030528, transcription regulator activity;	GO:0006139, nucleobase- nucleoside- nucleotide and nucleic acid metabolism; GO:0050789, regulation of biological process;	GO:0005634, nucleus;	GO:0003677, DNA binding; GO:0003700, transcription factor activity;	GO:0006355, regulation of transcription- DNA-dependent;	GO:0005634, nucleus;	AP2,AP2 domain,3.3e-39
C01002C11	BZIP transcription factor ATB2	UniRef90_Q8L5W2	BZIP transcription factor ATB2 related cluster	3e-41	AT4G34590.1	| Symbol: None | bZIP transcription factor family protein, similar to common plant regulatory factor 7 GI:9650828 from (Petroselinum crispum) | chr4:16521866-16523235 FORWARD | Aliases: T4L20.170, T4L20_170	3e-34	GO:0003676, nucleic acid binding; GO:0030528, transcription regulator activity;	GO:0006139, nucleobase- nucleoside- nucleotide and nucleic acid metabolism; GO:0050789, regulation of biological process;	GO:0005634, nucleus; GO:0005737, cytoplasm;	GO:0003677, DNA binding; GO:0003700, transcription factor activity;	GO:0006355, regulation of transcription- DNA-dependent;	GO:0005634, nucleus; GO:0009507, chloroplast;
C01002D02	no_annotation_available
C01002D04	Reticuline oxidase-like protein	UniRef90_Q9SVG3	Reticuline oxidase-like protein related cluster	0	AT4G20840.1	| Symbol: None | FAD-binding domain-containing protein, similar to SP:P30986 reticuline oxidase precursor (Berberine-bridge-forming enzyme) (BBE) (Tetrahydroprotoberberine synthase) (Eschscholzia californica); contains PF01565 FAD binding domain | chr4:11157927-11159546 FORWARD | Aliases: F21C20.190, F21C20_190	0	GO:0005386, carrier activity; GO:0005489, electron transporter activity;	GO:0006118, electron transport;	GO:0016020, membrane;	GO:0009055, electron carrier activity;	GO:0006118, electron transport;	GO:0012505, endomembrane system;	FAD_binding_4,FAD binding domain,7.3e-22;BBE,Berberine and berberine like,3.5e-31
C01002D06	no_annotation_available
C01002D10	no_annotation_available
C01002E10	Lecithine cholesterol acyltransferase-like protein	UniRef90_Q71LX7	Lecithine cholesterol acyltransferase-like protein related cluster	0	AT4G19860.1	| Symbol: None | lecithin:cholesterol acyltransferase family protein / LACT family protein, similar to lysosomal phospholipase A2 (Mus musculus) GI:18699602; contains Pfam profile PF02450: Lecithin:cholesterol acyltransferase (phosphatidylcholine-sterol acyltransferase) | chr4:10777522-10780373 REVERSE | Aliases: T16H5.220, T16H5_220	0	GO:0016740, transferase activity;	GO:0008152, metabolism;	GO:0008372, cellular component unknown;	GO:0004607, phosphatidylcholine-sterol O-acyltransferase activity;	GO:0006629, lipid metabolism;	GO:0008372, cellular component unknown;	LACT,Lecithin:cholesterol acyltransferase,1.3e-11
C01002E11	no_annotation_available
C01002E12	no_annotation_available
C01002F01	expressed protein	UniRef90_Q8LCV7	Hypothetical protein related cluster	4e-37	AT3G47850.1	| Symbol: None | expressed protein | chr3:17665064-17666984 REVERSE | Aliases: T23J7.180	2e-39	GO:0005554, molecular function unknown;	GO:0000004, biological process unknown;	GO:0008372, cellular component unknown;	GO:0005554, molecular function unknown;	GO:0000004, biological process unknown;	GO:0008372, cellular component unknown;
C01002F02	F6N23.9 protein	UniRef90_O65280	F6N23.9 protein related cluster	1e-109	AT4G00710.1	| Symbol: None | protein kinase family protein, low similarity to protein kinase (Arabidopsis thaliana) GI:2852449; contains Pfam profile: PF00069 Protein kinase domain | chr4:290048-293453 FORWARD | Aliases: F6N23.9, F6N23_9	1e-110	GO:0005488, binding; GO:0016301, kinase activity;	GO:0043170, macromolecule metabolism; GO:0050875, cellular physiological process;	GO:0008372, cellular component unknown;	GO:0004672, protein kinase activity; GO:0004674, protein serine/threonine kinase activity; GO:0004713, protein-tyrosine kinase activity; GO:0005524, ATP binding; GO:0016301, kinase activity;	GO:0006468, protein amino acid phosphorylation;	GO:0008372, cellular component unknown;
C01002F07	no_annotation_available
C01002F08	no_annotation_available
C01002G10	Nodulin-like protein	UniRef90_Q9FGG3	Nodulin-like protein related cluster	4e-46	AT5G64700.1	| Symbol: None | nodulin MtN21 family protein, similar to MtN21 GI:2598575 (root nodule development) from (Medicago truncatula); contains Pfam profile PF00892: Integral membrane protein | chr5:25882416-25884071 REVERSE | Aliases: MVP7.2, MVP7_2	9e-48	GO:0005554, molecular function unknown;		GO:0016020, membrane;	GO:0005554, molecular function unknown;		GO:0016020, membrane;	DUF6,Integral membrane protein DUF6,9.5e-12
C01002H01	Prephenate dehydratase	UniRef90_Q6JJ29	Prephenate dehydratase related cluster	2e-59	AT1G08250.1	| Symbol: None | prephenate dehydratase family protein, contains similarity to prephenate dehydratase GI:1008717 from (Amycolatopsis methanolica) | chr1:2588854-2590298 REVERSE | Aliases: T23G18.10, T23G18_10	3e-57	GO:0016829, lyase activity;	GO:0006519, amino acid and derivative metabolism; GO:0009058, biosynthesis;	GO:0005737, cytoplasm;	GO:0004664, prephenate dehydratase activity;	GO:0009094, L-phenylalanine biosynthesis;	GO:0009507, chloroplast;	PDT,Prephenate dehydratase,1.2e-29
C01002H03	Potato DNA for copia-like transposable element	UniRef90_Q04358	Potato DNA for copia-like transposable element related cluster	6e-69	ATMG00710.1	| Symbol: ORF120 | hypothetical protein | chrM:207553-207915 REVERSE | Aliases: ORF120	1e-07
C01002H07	OSJNBa0070M12.8 protein	UniRef90_Q7XTL8	OSJNBa0070M12.8 protein related cluster	7e-18	AT1G49180.1	| Symbol: None | protein kinase family protein, contains eukaryotic protein kinase domain, INTERPRO:IPR000719 | chr1:18188322-18191197 REVERSE | Aliases: F27J15.5, F27J15_5	1e-16
C01002H09	Genomic DNA, chromosome 5, P1 clone:MNB8	UniRef90_Q9LVV6	Genomic DNA, chromosome 5, P1 clone:MNB8 related cluster	4e-49	AT5G52960.1	| Symbol: None | expressed protein, similar to unknown protein (pir :S77140) | chr5:21494372-21495662 FORWARD | Aliases: MNB8.2, MNB8_2	1e-50	GO:0005554, molecular function unknown;	GO:0000004, biological process unknown;	GO:0005737, cytoplasm;	GO:0005554, molecular function unknown;	GO:0000004, biological process unknown;	GO:0009507, chloroplast;
C01002H11	Arabidopsis thaliana genomic DNA, chromosome 3, BAC clone:F4B12	UniRef90_Q9LIM5	Arabidopsis thaliana genomic DNA, chromosome 3, BAC clone:F4B12 related cluster	2e-23	AT3G15095.1	| Symbol: None | expressed protein | chr3:5081961-5084057 FORWARD | Aliases: K15M2.25	5e-25
C01003A09	DNA topoisomerase I	UniRef90_P30181	DNA topoisomerase I related cluster	4e-51	AT5G55300.1	| Symbol: None | DNA topoisomerase I, identical to Swiss-Prot:P30181 DNA topoisomerase I (Arabidopsis thaliana) | chr5:22441812-22446664 REVERSE | Aliases: MTE17.1, MTE17_1	2e-52	GO:0003676, nucleic acid binding; GO:0016853, isomerase activity;	GO:0006139, nucleobase- nucleoside- nucleotide and nucleic acid metabolism; GO:0043170, macromolecule metabolism;	GO:0008372, cellular component unknown;	GO:0003677, DNA binding; GO:0003917, DNA topoisomerase type I activity;	GO:0006259, DNA metabolism; GO:0006265, DNA topological change; GO:0006268, DNA unwinding during replication;	GO:0008372, cellular component unknown;	Topoisom_I_N,Eukaryotic DNA topoisomerase I, DNA bind,4.4e-28
C01003B03	Gb|AAC80623.1	UniRef90_Q9FMM3	Gb|AAC80623.1 related cluster	9e-27	AT5G42950.1	| Symbol: None | GYF domain-containing protein, contains Pfam profile: PF02213 GYF domain | chr5:17241664-17248583 FORWARD | Aliases: MBD2.15, MBD2_15	2e-28	GO:0005554, molecular function unknown;	GO:0000004, biological process unknown;	GO:0008372, cellular component unknown;	GO:0005554, molecular function unknown;	GO:0000004, biological process unknown;	GO:0008372, cellular component unknown;
C01003B06	no_annotation_available
C01003B08	CPRD49 protein	UniRef90_Q7XXR3	Hypothetical protein related cluster	4e-27	AT3G11210.1	| Symbol: None | GDSL-motif lipase/hydrolase family protein, contains Pfam profile PF00657: Lipase/Acylhydrolase with GDSL-like motif | chr3:3510669-3513066 REVERSE | Aliases: F11B9.13	1e-24
C01003B09	OSJNBa0019D11.4 protein	UniRef90_Q7X7Q3	OSJNBa0019D11.4 protein related cluster	1e-55	AT5G20660.1	| Symbol: None | 24 kDa vacuolar protein, putative, similar to 24 kDa vacuolar protein VP24 (Ipomoea batatas) gi:5821406:dbj:BAA83809 | chr5:6986237-6991045 FORWARD | Aliases: T1M15.60, T1M15_60	2e-54	GO:0005488, binding; GO:0016787, hydrolase activity;	GO:0043170, macromolecule metabolism; GO:0050875, cellular physiological process;		GO:0005524, ATP binding; GO:0008233, peptidase activity;	GO:0006508, proteolysis;
C01003C04	Glucosyl transferase, putative; 93894-95315	UniRef90_Q9C768	Glucosyl transferase, putative; 93894-95315 related cluster	8e-50	AT3G11340.1	| Symbol: None | UDP-glucoronosyl/UDP-glucosyl transferase family protein, contains Pfam profile: PF00201 UDP-glucoronosyl and UDP-glucosyl transferase | chr3:3556713-3558275 FORWARD | Aliases: F11B9.23	2e-51	GO:0016740, transferase activity;	GO:0008152, metabolism;	GO:0016020, membrane;	GO:0008194, UDP-glycosyltransferase activity; GO:0016758, transferase activity- transferring hexosyl groups;	GO:0008152, metabolism;	GO:0012505, endomembrane system;
C01003C08	U2 snRNP auxiliary factor, small subunit	UniRef90_Q6AUG0	U2 snRNP auxiliary factor, small subunit related cluster	9e-94	AT1G27650.1	| Symbol: None | U2 snRNP auxiliary factor small subunit, putative, Strong similarity to gb:Y18349 U2 snRNP auxiliary factor, small subunit from Oryza sativa. ESTs gb:AA586295 and gb:AA597332 come from this gene | chr1:9614562-9616344 FORWARD | Aliases: T22C5.30	1e-95	GO:0003676, nucleic acid binding;	GO:0000004, biological process unknown;		GO:0003676, nucleic acid binding; GO:0003723, RNA binding;	GO:0000004, biological process unknown;
C01003C09	no_annotation_available
C01003C10	Somatic embryogenesis receptor kinase 1	UniRef90_Q8GRK2	Somatic embryogenesis receptor kinase 1 related cluster	0	AT1G34210.1	| Symbol: None | somatic embryogenesis receptor-like kinase 2 (SERK2), nearly identical to somatic embryogenesis receptor-like kinase 2 (Arabidopsis thaliana) GI:14573457; contains Pfam domains PF00560: Leucine Rich Repeat and PF00069: Protein kinase domain; identical to cDNA somatic embryogenesis receptor-like kinase 2 (SERK2) GI:14573456 | chr1:12458648-12463896 FORWARD | Aliases: F23M19.11, F2…	0	GO:0005515, protein binding; GO:0016301, kinase activity;	GO:0007154, cell communication; GO:0043170, macromolecule metabolism; GO:0050875, cellular physiological process;	GO:0016020, membrane;	GO:0005515, protein binding; GO:0016301, kinase activity;	GO:0006468, protein amino acid phosphorylation; GO:0007165, signal transduction;	GO:0012505, endomembrane system;	LRR_1,Leucine Rich Repeat,4.1e-18;LRR_1,Leucine Rich Repeat,4.1e-18;LRR_1,Leucine Rich Repeat,4.1e-18;LRR_1,Leucine Rich Repeat,4.1e-18;LRR_1,Leucine Rich Repeat,4.1e-18;Pkinase_Tyr,Protein tyrosine kinase,1.9e-12
C01003C11	At1g08920/F7G19_20	UniRef90_Q94KE0	At1g08920/F7G19_20 related cluster	1e-22	AT1G08920.2	| Symbol: None | sugar transporter, putative, similar to ERD6 protein {Arabidopsis thaliana} GI:3123712, sugar-porter family proteins 1 and 2 (Arabidopsis thaliana) GI:14585699, GI:14585701; contains Pfam profile PF00083: major facilitator superfamily protein | chr1:2867274-2870659 FORWARD | Aliases: None	3e-24
C01003D02	40S ribosomal protein S25	UniRef90_P46301	40S ribosomal protein S25 related cluster	1e-29	AT2G21580.2	| Symbol: None | similar to 40S ribosomal protein S25 (RPS25E) [Arabidopsis thaliana] (TAIR:At4g39200.1); similar to PREDICTED P0562A06.14 gene product [Oryza sativa (japonica cultivar-group)] (GB:XP_507607.1); contains InterPro domain S25 ribosomal protein (InterPro:IPR004977) | chr2:9243633-9244891 FORWARD | Aliases: None	3e-31	GO:0005198, structural molecule activity;	GO:0009058, biosynthesis; GO:0043170, macromolecule metabolism; GO:0050875, cellular physiological process;	GO:0005737, cytoplasm;	GO:0003735, structural constituent of ribosome;	GO:0006412, protein biosynthesis;	GO:0005840, ribosome;	Ribosomal_S25,S25 ribosomal protein,0
C01003D04	Thylakoid membrane phosphoprotein 14 kDa, chloroplast precursor	UniRef90_Q8LCA1	Thylakoid membrane phosphoprotein 14 kDa, chloroplast precursor related cluster	2e-14	AT2G46820.2	| Symbol: None | expressed protein, similar to expressed protein [Arabidopsis thaliana] (TAIR:At1g52220.1); similar to hypothetical protein [Oryza sativa (japonica cultivar-group)] (GB:AAP54812.1) | chr2:19250565-19252206 FORWARD | Aliases: None	5e-16
C01003D10	Magnesium-protoporphyrin IX monomethyl ester [oxidative] cyclase, chloroplast precursor	UniRef90_Q945B7	Magnesium-protoporphyrin IX monomethyl ester [oxidative] cyclase, chloroplast precursor related cluster	1e-145	AT3G56940.1	| Symbol: None | dicarboxylate diiron protein, putative (Crd1), similar to leucine-containing zipper protein At103 GP:6911864; contains Pfam profile PF05447: Copper response defect 1 (CRD1) | chr3:21087524-21089571 FORWARD | Aliases: T8M16.1	1e-141			GO:0005737, cytoplasm;			GO:0009507, chloroplast;	Rubrerythrin,Rubrerythrin,0
C01003D11	Arabidopsis thaliana genomic DNA, chromosome 5, BAC clone:F6N7	UniRef90_Q8LN37	Hypothetical protein OSJNBa0053C23.22 related cluster	1e-17	AT5G52780.1	| Symbol: None | expressed protein, similar to unknown protein (pir::T04431) | chr5:21408099-21408700 REVERSE | Aliases: F6N7.27, F6N7_27	3e-18
C01003E03	F8A24.10 protein	UniRef90_Q9SF87	F8A24.10 protein related cluster	6e-43	AT3G09850.1	| Symbol: None | D111/G-patch domain-containing protein, contains Pfam profile PF01585: G-patch domain | chr3:3023216-3025856 REVERSE | Aliases: F8A24.10	1e-44	GO:0003676, nucleic acid binding;	GO:0000004, biological process unknown;	GO:0005622, intracellular; GO:0005737, cytoplasm;	GO:0003676, nucleic acid binding;	GO:0000004, biological process unknown;	GO:0005622, intracellular; GO:0009507, chloroplast;	G-patch,G-patch domain,2e-17
C01003E08	Expressed protein	UniRef90_Q9SJX7	Expressed protein related cluster	4e-63	AT2G31190.1	| Symbol: None | expressed protein, contains Pfam domain, PF04884: Protein of unknown function, DUF647 | chr2:13298303-13300839 REVERSE | Aliases: F16D14.3, F16D14_3	1e-64			GO:0005737, cytoplasm; GO:0016020, membrane;			GO:0009941, chloroplast envelope;
C01003E09	Expressed protein	UniRef90_Q53N84	Expressed protein related cluster	2e-14	AT4G10330.1	| Symbol: None | glycine-rich protein | chr4:6406537-6407773 FORWARD | Aliases: F24G24.130, F24G24_130	4e-11
C01003E11	Poly(A)-binding protein	UniRef90_Q9AT32	Poly(A)-binding protein related cluster	0	AT1G49760.1	| Symbol: PAB8 | polyadenylate-binding protein, putative / PABP, putative, similar to poly(A)-binding protein GB:AAF66825 GI:7673359 from (Nicotiana tabacum). Highly and ubiquitously expressed. Member of the class II PABP family. | chr1:18420148-18423715 FORWARD | Aliases: F14J22.3, F14J22_3, PAB8, POLY(A) BINDING PROTEIN 8	0	GO:0003676, nucleic acid binding;		GO:0005737, cytoplasm;	GO:0003723, RNA binding;		GO:0005739, mitochondrion;	RRM_1,RNA recognition motif. (a.k.a. RRM, R,0;RRM_1,RNA recognition motif. (a.k.a. RRM, R,0;RRM_1,RNA recognition motif. (a.k.a. RRM, R,0;RRM_1,RNA recognition motif. (a.k.a. RRM, R,0;PABP,Poly-adenylate binding protein, uniqu,3.8e-37
C01003E12	no_annotation_available
C01003F07	Probable nonspecific lipid-transfer protein AKCS9 precursor	UniRef90_Q43681	Probable nonspecific lipid-transfer protein AKCS9 precursor related cluster	1e-22	AT3G18280.1	| Symbol: None | protease inhibitor/seed storage/lipid transfer protein (LTP) family protein, similar to TED4 (Zinnia elegans) GI:493721; contains Pfam protease inhibitor/seed storage/LTP family domain PF00234 | chr3:6267055-6267649 FORWARD | Aliases: MIE15.9	1e-23
C01003G08	Reduced vernalization response 1	UniRef90_Q8L3W1	Reduced vernalization response 1 related cluster	3e-38	AT3G18990.1	| Symbol: None | transcriptional factor B3 family protein, contains Pfam profile PF02362: B3 DNA binding domain | chr3:6548875-6551847 REVERSE | Aliases: K13E13.10	6e-40							B3,B3 DNA binding domain,7.1e-14
C01003G12	no_annotation_available	UniRef90_Q9M2E4	Hypothetical protein T20K12.100 related cluster	1e-06	AT3G61200.1	| Symbol: None | thioesterase family protein, contains Pfam profile PF03061: thioesterase family protein | chr3:22668430-22669365 REVERSE | Aliases: T20K12.100	3e-08
C01003H02	Peroxisomal targeting signal type 2 receptor, Pex7p	UniRef90_Q9LP54	Peroxisomal targeting signal type 2 receptor, Pex7p related cluster	1e-166	AT1G29260.1	| Symbol: None | peroxisomal targeting signal type 2 receptor (PEX7), identical to peroxisomal targeting signal type 2 receptor (Pex7p) (GI:9502414) (Arabidopsis thaliana); WD-40 repeat protein family member; contains 6 WD-40 repeats (PF00400); similar to peroxismal targeting signal 2 receptor (PTS2R) (Peroxin-7) (PEX7)(SP:O00628) (Homo sapiens) | chr1:10224801-10226191 FORWARD | Aliases: F28N24.…	1e-168			GO:0016020, membrane;			GO:0012505, endomembrane system;	WD40,WD domain, G-beta repeat,0;WD40,WD domain, G-beta repeat,0;WD40,WD domain, G-beta repeat,0;WD40,WD domain, G-beta repeat,0;WD40,WD domain, G-beta repeat,0;WD40,WD domain, G-beta repeat,0
C01003H09	no_annotation_available
C01004A05	AT3g15190/F4B12_10	UniRef90_Q9ASV6	AT3g15190/F4B12_10 related cluster	1e-28	AT3G15190.1	| Symbol: None | chloroplast 30S ribosomal protein S20, putative, contains Pfam profile: PF01649 ribosomal protein S20 | chr3:5116154-5117622 FORWARD | Aliases: F4B12.10	3e-30	GO:0003676, nucleic acid binding; GO:0005198, structural molecule activity;	GO:0009058, biosynthesis; GO:0043170, macromolecule metabolism; GO:0050875, cellular physiological process;	GO:0005622, intracellular; GO:0005737, cytoplasm;	GO:0003723, RNA binding; GO:0003735, structural constituent of ribosome;	GO:0006412, protein biosynthesis; GO:0007046, ribosome biogenesis;	GO:0005622, intracellular; GO:0005840, ribosome; GO:0009507, chloroplast;	Ribosomal_S20p,Ribosomal protein S20,9.2e-21
C01004A07	At1g64350/F15H21_2	UniRef90_Q8S9I8	At1g64350/F15H21_2 related cluster	1e-48	AT1G64355.1	| Symbol: None | expressed protein | chr1:23889773-23890875 FORWARD | Aliases: None	3e-50	GO:0005554, molecular function unknown;	GO:0000004, biological process unknown;	GO:0005737, cytoplasm;	GO:0005554, molecular function unknown;	GO:0000004, biological process unknown;	GO:0009507, chloroplast;
C01004B02	Genomic DNA, chromosome 5, P1 clone:MQD19	UniRef90_Q9FG89	Genomic DNA, chromosome 5, P1 clone:MQD19 related cluster	2e-62	AT5G43750.1	| Symbol: None | expressed protein | chr5:17597193-17598449 REVERSE | Aliases: MQD19.9, MQD19_9	7e-64	GO:0005554, molecular function unknown;	GO:0000004, biological process unknown;	GO:0008372, cellular component unknown;	GO:0005554, molecular function unknown;	GO:0000004, biological process unknown;	GO:0008372, cellular component unknown;
C01004B11	SNF1-related protein kinase regulatory subunit beta-2	UniRef90_Q9SCY5	SNF1-related protein kinase regulatory subunit beta-2 related cluster	1e-88	AT4G16360.1	| Symbol: None | 5'-AMP-activated protein kinase beta-2 subunit, putative, similar to Swiss-Prot:Q9QZH4 5'-AMP-activated protein kinase, beta-2 subunit (AMPK beta-2 chain) (Rattus norvegicus) | chr4:9245216-9247270 FORWARD | Aliases: DL4210W, FCAALL.163	7e-90	GO:0016301, kinase activity;		GO:0005737, cytoplasm;	GO:0004679, AMP-activated protein kinase activity;		GO:0009507, chloroplast;	AMPKBI,5'-AMP-activated protein kinase, beta subuni,3.92364e-44
C01004C05	no_annotation_available	UniRef90_Q69LC4	Hypothetical protein OSJNBa0050F10.35 related cluster	2e-48
C01004C09	no_annotation_available
C01004E10	AT5g35180/T25C13_60	UniRef90_Q8W553	AT5g35180/T25C13_60 related cluster	1e-22	AT5G35180.1	| Symbol: None | expressed protein | chr5:13441648-13450248 FORWARD | Aliases: T25C13.60, T25C13_60	4e-24
C01004F09	Probable phosphoacetylglucosamine mutase	UniRef90_P57750	Probable phosphoacetylglucosamine mutase related cluster	1e-69	AT5G18070.1	| Symbol: None | phosphoglucosamine mutase-related, similar to SP:Q9P4V2 Phosphoacetylglucosamine mutase (EC 5.4.2.3) (PAGM) (Acetylglucosamine phosphomutase) (N-acetylglucosamine-phosphate mutase) {Candida albicans}; contains Pfam profiles PF00408: Phosphoglucomutase/phosphomannomutase C-terminal domain, PF02878: Phosphoglucomutase/phosphomannomutase alpha/beta/alpha domain I | chr5:5981009-5982…	3e-71	GO:0016853, isomerase activity;		GO:0005737, cytoplasm;	GO:0016868, intramolecular transferase activity- phosphotransferases;		GO:0005739, mitochondrion;
C01004G01	no_annotation_available
C01004G05	C2 domain-containing protein-like	UniRef90_Q69MT7	C2 domain-containing protein-like related cluster	3e-12	AT3G59660.1	| Symbol: None | C2 domain-containing protein / GRAM domain-containing protein, low similarity to GLUT4 vesicle protein (Rattus norvegicus) GI:4193489; contains Pfam profiles PF00168: C2 domain, PF02893: GRAM domain | chr3:22045155-22049634 REVERSE | Aliases: T16L24.210	6e-13
C01004G10	Expressed protein	UniRef90_Q9ZUX0	Expressed protein related cluster	1e-131	AT2G27680.1	| Symbol: None | aldo/keto reductase family protein, contains Pfam profile PF00248: oxidoreductase, aldo/keto reductase family | chr2:11810892-11813065 REVERSE | Aliases: F15K20.22, F15K20_22	1e-133	GO:0016491, oxidoreductase activity;		GO:0005737, cytoplasm;	GO:0004033, aldo-keto reductase activity; GO:0016491, oxidoreductase activity;		GO:0009507, chloroplast;	Aldo_ket_red,Aldo/keto reductase family,1.7e-20
C01004G11	no_annotation_available
C01005A04	LOB domain protein 37	UniRef90_Q9FN11	LOB domain protein 37 related cluster	5e-72	AT5G67420.1	| Symbol: None | LOB domain protein 37 / lateral organ boundaries domain protein 37 (LBD37), identical to LOB DOMAIN 37 (Arabidopsis thaliana) GI:17227170 | chr5:26921515-26923252 REVERSE | Aliases: K8K14.16, K8K14_16	1e-73	GO:0005554, molecular function unknown;	GO:0000004, biological process unknown;	GO:0008372, cellular component unknown;	GO:0005554, molecular function unknown;	GO:0000004, biological process unknown;	GO:0008372, cellular component unknown;	DUF260,Protein of unknown function DUF260,3e-11
C01005A05	expressed protein	UniRef90_Q8LFG8	Hypothetical protein related cluster	6e-40	AT4G19400.1	| Symbol: None | expressed protein | chr4:10580838-10582000 REVERSE | Aliases: T5K18.180, T5K18_180	4e-42	GO:0005554, molecular function unknown;	GO:0000004, biological process unknown;	GO:0008372, cellular component unknown;	GO:0005554, molecular function unknown;	GO:0000004, biological process unknown;	GO:0008372, cellular component unknown;
C01005A06	Autophagy 4a	UniRef90_Q8S929	Autophagy 4a related cluster	1e-47	AT2G44140.2	| Symbol: None | autophagy 4a (APG4a), identical to autophagy 4a (Arabidopsis thaliana) gi:19912143:dbj:BAB88383 | chr2:18260573-18264315 REVERSE | Aliases: None	3e-49	GO:0016787, hydrolase activity;	GO:0050875, cellular physiological process;	GO:0005737, cytoplasm;	GO:0008233, peptidase activity;	GO:0006914, autophagy;	GO:0005739, mitochondrion;
C01005A10	Putative choline kinase	UniRef90_O81024	Putative choline kinase related cluster	2e-72	AT2G26830.1	| Symbol: EMB1187 | choline/ethanolamine kinase family protein, similar to SP:Q9HBU6 Ethanolamine kinase (EC 2.7.1.82) (EKI){Homo sapiens}, GmCK3p (Glycine max) GI:1438883; contains Pfam profile PF01633: Choline/ethanolamine kinase | chr2:11450639-11454184 FORWARD | Aliases: F12C20.13, F12C20_13, EMB1187, EMBRYO DEFECTIVE 1187	6e-74
C01005B03	no_annotation_available	UniRef90_Q6NNN0	At4g36570 related cluster	1e-07	AT4G39250.1	| Symbol: None | myb family transcription factor, contains PFAM profile: PF00249 myb-like DNA binding domain | chr4:18271558-18271851 REVERSE | Aliases: T22F8.150, T22F8_150	1e-06
C01005B08	Protein At3g54970	UniRef90_Q3EAJ3	Protein At3g54970 related cluster	8e-48	AT3G54970.1	| Symbol: None | expressed protein | chr3:20379150-20381066 REVERSE | Aliases: T15C9.1	2e-49			GO:0008372, cellular component unknown;			GO:0008372, cellular component unknown;
C01005B09	F8K7.10 protein	UniRef90_Q9XI10	F8K7.10 protein related cluster	1e-84	AT1G21680.1	| Symbol: None | expressed protein, similar to TolB protein precursor (SP:Q9ZDM5) {Rickettsia prowazekii}; ESTs gb:N96028, gb:F14286, gb:T20680, gb:F14443, gb:AA657300 and gb:N65244 come from this gene | chr1:7612994-7615328 FORWARD | Aliases: F8K7.10, F8K7_10	3e-86	GO:0005554, molecular function unknown;	GO:0000004, biological process unknown;	GO:0016020, membrane;	GO:0005554, molecular function unknown;	GO:0000004, biological process unknown;	GO:0012505, endomembrane system;
C01005B11	Protein phosphatase 2C-like protein	UniRef90_Q9SZ53	Protein phosphatase 2C-like protein related cluster	1e-170	AT4G31860.1	| Symbol: None | protein phosphatase 2C, putative / PP2C, putative, protein phosphatase 2C, Schizosaccharomyces pombe, PIR2:S54297 | chr4:15405953-15408997 REVERSE | Aliases: F11C18.60, F11C18_60	1e-172	GO:0003824, catalytic activity; GO:0016787, hydrolase activity;	GO:0043170, macromolecule metabolism; GO:0050875, cellular physiological process;	GO:0005737, cytoplasm; GO:0005941, unlocalized protein complex;	GO:0003824, catalytic activity; GO:0004722, protein serine/threonine phosphatase activity; GO:0015071, protein phosphatase type 2C activity;	GO:0006470, protein amino acid dephosphorylation;	GO:0008287, protein serine/threonine phosphatase complex; GO:0009507, chloroplast;	PP2C,Protein phosphatase 2C,0
C01005C01	Galactokinase	UniRef90_Q5ZP80	Galactokinase related cluster	1e-136	AT3G06580.1	| Symbol: None | galactokinase (GAL1), identical to galactokinase (Galactose kinase) (Arabidopsis thaliana) SWISS-PROT:Q9SEE5 | chr3:2048911-2052031 REVERSE | Aliases: F5E6.9, F5E6_9	1e-130	GO:0005488, binding; GO:0016301, kinase activity; GO:0016740, transferase activity;	GO:0008152, metabolism; GO:0043170, macromolecule metabolism; GO:0050875, cellular physiological process;	GO:0005737, cytoplasm;	GO:0004335, galactokinase activity; GO:0005524, ATP binding; GO:0016301, kinase activity; GO:0016773, phosphotransferase activity- alcohol group as acceptor;	GO:0006012, galactose metabolism; GO:0008152, metabolism; GO:0016310, phosphorylation; GO:0046835, carbohydrate phosphorylation;	GO:0005737, cytoplasm;
C01005C03	no_annotation_available
C01005C04	no_annotation_available
C01005C05	Phospholipase C2	UniRef90_Q9M5Q2	Phospholipase C2 related cluster	1e-101	AT3G08510.2	| Symbol: None | similar to phosphoinositide-specific phospholipase C family protein [Arabidopsis thaliana] (TAIR:At5g58700.1); similar to phosphoinositide-specific phospholipase C family protein [Arabidopsis thaliana] (TAIR:At2g40116.1); similar to phosphoinositide-specific phospholipase C, putative [Arabidopsis thaliana] (TAIR:At3g55940.1); similar to phosphatidylinositol-specific phospholipase…	6e-97	GO:0016787, hydrolase activity;	GO:0007154, cell communication; GO:0008152, metabolism;	GO:0005737, cytoplasm;	GO:0004629, phospholipase C activity;	GO:0006629, lipid metabolism; GO:0007165, signal transduction; GO:0007242, intracellular signaling cascade;	GO:0005739, mitochondrion;	PI-PLC-X,Phosphatidylinositol-specific phospholipas,5.90003e-41
C01005C06	Gb|AAC18972.1	UniRef90_Q9FN15	Gb|AAC18972.1 related cluster	5e-69	AT5G67370.1	| Symbol: None | expressed protein, similar to unknown protein (gb:AAC18972.1) | chr5:26894794-26896768 REVERSE | Aliases: K8K14.9, K8K14_9	1e-70	GO:0005554, molecular function unknown;	GO:0000004, biological process unknown;	GO:0005737, cytoplasm;	GO:0005554, molecular function unknown;	GO:0000004, biological process unknown;	GO:0005739, mitochondrion;	DUF1230,Protein of unknown function (DUF1230),0
C01005C09	Sm-like protein	UniRef90_Q9FKB0	Sm-like protein related cluster	4e-40	AT5G48870.1	| Symbol: None | small nuclear ribonucleoprotein, putative / snRNP, putative / Sm protein, putative, similar to U6 snRNA-associated Sm-like protein LSm5 (Homo sapiens) SWISS-PROT:Q9Y4Y9 | chr5:19830577-19831751 FORWARD | Aliases: K24G6.21, K24G6_21	1e-41			GO:0005634, nucleus;			GO:0005634, nucleus; GO:0005732, small nucleolar ribonucleoprotein complex;	LSM,LSM domain,3.7e-22
C01005C10	F28K19.1	UniRef90_Q9SH20	F28K19.1 related cluster	1e-42	AT1G77800.1	| Symbol: None | PHD finger family protein, contains Pfam domain, PF00628: PHD-finger | chr1:29258290-29265511 FORWARD | Aliases: T32E8.13, T32E8_13	4e-44	GO:0005488, binding; GO:0005515, protein binding;	GO:0006139, nucleobase- nucleoside- nucleotide and nucleic acid metabolism; GO:0050789, regulation of biological process;		GO:0005515, protein binding; GO:0008270, zinc ion binding;	GO:0006355, regulation of transcription- DNA-dependent;
C01005C12	Mitogen-activated protein kinase	UniRef90_Q6EIX6	Mitogen-activated protein kinase related cluster	1e-137	AT5G58350.1	| Symbol: None | protein kinase family protein, contains protein kinase domain, Pfam:PF00069 | chr5:23602401-23605027 FORWARD | Aliases: MCK7.22, MCK7_22	1e-136	GO:0016301, kinase activity;		GO:0005634, nucleus; GO:0005737, cytoplasm;	GO:0016301, kinase activity;		GO:0005634, nucleus; GO:0005737, cytoplasm;	Pkinase,Protein kinase domain,0;Pkinase_Tyr,Protein tyrosine kinase,1.9e-13
C01005D02	Protein At1g79920	UniRef90_Q3EC99	Protein At1g79920 related cluster	1e-116	AT1G79930.2	| Symbol: None | similar to heat shock protein, putative [Arabidopsis thaliana] (TAIR:At1g11660.1); similar to heat shock protein 70, putative / HSP70, putative [Arabidopsis thaliana] (TAIR:At1g79920.1); similar to heat shock protein 70, putative / HSP70, putative [Arabidopsis thaliana] (TAIR:At1g79920.2); similar to putative heat-shock protein [Oryza sativa (japonica cultivar-group)] (GB:BAD4548…	1e-117		GO:0043170, macromolecule metabolism; GO:0050875, cellular physiological process;			GO:0006457, protein folding;
C01005D09	Methionine synthase	UniRef90_Q4H1G2	Methionine synthase related cluster	1e-180	AT5G17920.1	| Symbol: ATMETS | The protein underdoes thiolation following treatment with the oxidant tert-butylhydroperoxide. | chr5:5935129-5939489 FORWARD | Aliases: MPI7.60, MPI7_60, ATMETS	1e-179	GO:0016740, transferase activity;	GO:0006519, amino acid and derivative metabolism; GO:0009058, biosynthesis;		GO:0003871, 5-methyltetrahydropteroyltriglutamate-homocysteine S-methyltransferase activity;	GO:0009086, methionine biosynthesis;		Meth_synt_2,Cobalamin-independent synthase, Catalyt,0
C01005D11	no_annotation_available
C01005D12	no_annotation_available
C01005E02	Peptide transporter, putative	UniRef90_Q9M817	Peptide transporter, putative related cluster	2e-76	AT1G52190.1	| Symbol: None | proton-dependent oligopeptide transport (POT) family protein, contains Pfam profile: PF00854 POT family | chr1:19438192-19442640 FORWARD | Aliases: F9I5.4, F9I5_4	4e-78	GO:0005215, transporter activity;	GO:0006810, transport;	GO:0016020, membrane;	GO:0005215, transporter activity;	GO:0006857, oligopeptide transport;	GO:0016020, membrane;
C01005E03	no_annotation_available
C01005E05	Chaperonin	UniRef90_Q56XN6	Chaperonin related cluster	2e-71	AT1G26230.1	| Symbol: None | chaperonin, putative, similar to SWISS-PROT:P08927- RuBisCO subunit binding-protein beta subunit, chloroplast precursor (60 kDa chaperonin beta subunit, CPN-60 beta) (Pisum sativum); contains Pfam:PF00118 domain, TCP-1/cpn60 chaperonin family | chr1:9072375-9075266 REVERSE | Aliases: F28B23.11, F28B23_11	5e-73	GO:0005488, binding; GO:0005515, protein binding;	GO:0043170, macromolecule metabolism; GO:0050875, cellular physiological process;	GO:0005737, cytoplasm;	GO:0005515, protein binding; GO:0005524, ATP binding;	GO:0044267, cellular protein metabolism;	GO:0009507, chloroplast;
C01005E06	Putative cyclin-dependent kinase regulatory subunit	UniRef90_Q947Y1	Putative cyclin-dependent kinase regulatory subunit related cluster	2e-35	AT2G27960.1	| Symbol: CKS1 | cyclin-dependent kinase / CDK (CKS1), identical to Cks1 protein (Arabidopsis thaliana) gi:2274859:emb:CAA03859 | chr2:11917803-11918703 REVERSE | Aliases: T1E2.12, T1E2_12, CKS1, CDK-subunit 1	2e-36							CKS,Cyclin-dependent kinase regulatory subunit,0
C01005E10	expressed protein, predicted protein. Arabidopsis thaliana	UniRef90_Q949M4	Hypothetical protein At4g28760 related cluster	7e-10	AT4G28760.2	| Symbol: None | expressed protein, predicted protein. Arabidopsis thaliana | chr4:14207467-14212050 FORWARD | Aliases: None	4e-11
C01005F01	T14P4.10 protein	UniRef90_Q9FWY0	T14P4.10 protein related cluster	2e-42	AT4G02075.1	| Symbol: None | zinc finger (C3HC4-type RING finger) family protein, contains InterPro Entry IPR001841 Zn-finger, RING | chr4:913419-916476 REVERSE | Aliases: None	6e-44	GO:0005488, binding; GO:0005515, protein binding; GO:0016874, ligase activity;	GO:0043170, macromolecule metabolism; GO:0050875, cellular physiological process;	GO:0005622, intracellular;	GO:0004842, ubiquitin-protein ligase activity; GO:0005515, protein binding; GO:0008270, zinc ion binding;	GO:0016567, protein ubiquitination;	GO:0000151, ubiquitin ligase complex;	zf-C3HC4,Zinc finger, C3HC4 type (RING finger),8.4e-14
C01005F02	Thylakoid lumenal 15 kDa protein, chloroplast precursor	UniRef90_O22160	Thylakoid lumenal 15 kDa protein, chloroplast precursor related cluster	3e-24	AT2G44920.2	| Symbol: None | thylakoid lumenal 15 kDa protein, chloroplast, identical to SP:O22160 Thylakoid lumenal 15 kDa protein, chloroplast precursor (p15) {Arabidopsis thaliana}; contains 8 pentapeptide repeats | chr2:18531480-18533902 FORWARD | Aliases: None	9e-26			GO:0005737, cytoplasm;			GO:0009543, thylakoid lumen (sensu Viridiplantae);
C01005F05	expressed protein	UniRef90_Q69QY7	Hypothetical protein OJ1695_D07.22 related cluster	2e-27	AT2G12400.1	| Symbol: None | expressed protein | chr2:5012025-5015304 REVERSE | Aliases: F24C20.8, F24C20_8	1e-27	GO:0005554, molecular function unknown;	GO:0000004, biological process unknown;	GO:0016020, membrane;	GO:0005554, molecular function unknown;	GO:0000004, biological process unknown;	GO:0012505, endomembrane system;	DUF581,Protein of unknown function (DUF581),2.6e-24
C01005F12	Clathrin binding protein-like	UniRef90_Q9LYF9	Clathrin binding protein-like related cluster	1e-144	AT5G11710.1	| Symbol: None | epsin N-terminal homology (ENTH) domain-containing protein / clathrin assembly protein-related, contains Pfam PF01417: ENTH domain. ENTH (Epsin N-terminal homology) domain; similar to Af10-protein (GI:1724114) (Avena fatua); similar to clathrin assembly protein AP180 (GI:6492344) (Xenopus laevis); Af10-protein, Avena fatua, EMBL:U80041 | chr5:3772865-3776663 FORWARD | Aliases: T2…	1e-150	GO:0005488, binding;	GO:0000004, biological process unknown;	GO:0008372, cellular component unknown;	GO:0005488, binding;	GO:0000004, biological process unknown;	GO:0008372, cellular component unknown;	ENTH,ENTH domain,0
C01005G09	At1g32230/F3C3_1	UniRef90_Q8RY59	At1g32230/F3C3_1 related cluster	8e-55	AT1G32230.2	| Symbol: None | WWE domain-containing protein / ceo protein, putative (CEO), contains Pfam domain, PF02825: WWE domain; identical to cDNA for ceo protein (ceo gene) GI:11044956 | chr1:11612117-11616198 FORWARD | Aliases: None	9e-57
C01005G10	Gb|AAF36742.1	UniRef90_Q9C9B5	Hypothetical protein F2P9.19 related cluster	2e-37	AT1G73940.1	| Symbol: None | expressed protein | chr1:27801974-27803248 REVERSE | Aliases: F2P9.19, F2P9_19	4e-39	GO:0005554, molecular function unknown;	GO:0000004, biological process unknown;	GO:0005737, cytoplasm;	GO:0005554, molecular function unknown;	GO:0000004, biological process unknown;	GO:0005739, mitochondrion;
C01005G12	Allergenic isoflavone reductase-like protein Bet v 6.0102	UniRef90_Q9FUW6	Allergenic isoflavone reductase-like protein Bet v 6.0102 related cluster	1e-143	AT1G75280.1	| Symbol: None | isoflavone reductase, putative, identical to SP:P52577 Isoflavone reductase homolog P3 (EC 1.3.1.-) {Arabidopsis thaliana}; contains Pfam profile PF02716: isoflavone reductase. Involved in response to oxidative stress. | chr1:28255622-28257280 FORWARD | Aliases: F22H5.17, F22H5_17, P3	1e-133		GO:0008152, metabolism; GO:0050875, cellular physiological process; GO:0050896, response to stimulus;	GO:0008372, cellular component unknown;		GO:0006979, response to oxidative stress;	GO:0008372, cellular component unknown;	NmrA,NmrA-like family,0
C01005H02	no_annotation_available
C01005H09	Putative O-methyltransferase	UniRef90_Q9M265	Hypothetical protein F21F14.170 related cluster	9e-78	AT3G62000.1	| Symbol: None | O-methyltransferase family 3 protein, several O-methyltransferases - different species; contains Pfam 01596 O-methyltransferase domain | chr3:22970176-22972184 REVERSE | Aliases: F21F14.170	2e-79	GO:0016740, transferase activity;	GO:0006519, amino acid and derivative metabolism; GO:0009058, biosynthesis;	GO:0005737, cytoplasm;	GO:0008171, O-methyltransferase activity; GO:0008757, S-adenosylmethionine-dependent methyltransferase activity; GO:0042409, caffeoyl-CoA O-methyltransferase activity;	GO:0009809, lignin biosynthesis;	GO:0005829, cytosol;	Methyltransf_3,O-methyltransferase,2e-31
C01006A03	no_annotation_available													GRP,Glycine rich protein family,4.1e-11
C01006A06	Putative serine/threonine protein kinase	UniRef90_O22764	Putative serine/threonine protein kinase related cluster	5e-15	AT4G02630.1	| Symbol: None | protein kinase family protein, contains protein kinase domain, Pfam:PF00069; contains serine/threonine protein kinase domain, INTERPRO:IPR002290 | chr4:1151613-1153356 FORWARD | Aliases: T10P11.10, T10P11_10	1e-16
C01006A07	Arabidopsis thaliana genomic DNA, chromosome 5, P1 clone:MSG15	UniRef90_Q9FJ89	Arabidopsis thaliana genomic DNA, chromosome 5, P1 clone:MSG15 related cluster	4e-19	AT5G52030.2	| Symbol: None | TraB protein-related | chr5:21145355-21147316 FORWARD | Aliases: None	1e-20
C01006B09	Protein phosphatase 2C	UniRef90_Q9LHJ9	Protein phosphatase 2C related cluster	6e-11	AT3G55050.2	| Symbol: None | serine/threonine protein phosphatase 2C (PP2C6), identical to Ser/Thr protein phosphatase 2C (PP2C6) (GI:15020818) (Arabidopsis thaliana); similar to protein phosphatase 2C (GI:3608412) (Mesembryanthemum crystallinum); contains Pfam PF00481 : Protein phosphatase 2C domain; contains TIGRFAM TIGR01573 : CRISPR-associated protein Cas2 | chr3:20411465-20413572 REVERSE | Aliases: None	6e-15
C01006B12	no_annotation_available
C01006C04	OSJNBa0027P08.10 protein	UniRef90_Q8LEK1	Hypothetical protein related cluster	1e-45	AT4G10300.1	| Symbol: None | expressed protein | chr4:6384458-6386185 FORWARD | Aliases: T9A4.16	8e-47	GO:0005554, molecular function unknown;	GO:0000004, biological process unknown;	GO:0005737, cytoplasm;	GO:0005554, molecular function unknown;	GO:0000004, biological process unknown;	GO:0009507, chloroplast;	Cupin_3,Protein of unknown function (DUF861),3.4e-37
C01006C05	expressed protein				AT1G72390.1	| Symbol: None | expressed protein | chr1:27250615-27255238 FORWARD | Aliases: T10D10.14, T10D10_14	1e-20
C01006C11	Transcription factor	UniRef90_Q43524	Transcription factor related cluster	4e-69	AT1G63910.1	| Symbol: None | myb family transcription factor (MYB103), contains Pfam profile: PF00249 myb-like DNA-binding domain | chr1:23723456-23725288 REVERSE | Aliases: T12P18.7, T12P18_7	9e-70	GO:0003676, nucleic acid binding; GO:0030528, transcription regulator activity;	GO:0006139, nucleobase- nucleoside- nucleotide and nucleic acid metabolism; GO:0050789, regulation of biological process; GO:0050896, response to stimulus;	GO:0005634, nucleus;	GO:0003677, DNA binding; GO:0003700, transcription factor activity; GO:0016564, transcriptional repressor activity;	GO:0009411, response to UV; GO:0045449, regulation of transcription;	GO:0005634, nucleus;	Myb_DNA-binding,Myb-like DNA-binding domain,7.1e-28;Myb_DNA-binding,Myb-like DNA-binding domain,7.1e-28
C01006D03	SAM domain, putative	UniRef90_Q9M303	Hypothetical protein T21J18_70 related cluster	5e-30	AT3G48800.1	| Symbol: None | sterile alpha motif (SAM) domain-containing protein, contains Pfam profile PF00536: SAM domain (Sterile alpha motif) | chr3:18106810-18107646 REVERSE | Aliases: T21J18.70	1e-31	GO:0005554, molecular function unknown;	GO:0000004, biological process unknown;	GO:0008372, cellular component unknown;	GO:0005554, molecular function unknown;	GO:0000004, biological process unknown;	GO:0008372, cellular component unknown;
C01006D04	Expressed protein	UniRef90_Q9M305	Hypothetical protein T21J18_40 related cluster	4e-51	AT3G48770.1	| Symbol: None | expressed protein | chr3:18090246-18097802 REVERSE | Aliases: T21J18.40	1e-52	GO:0003676, nucleic acid binding;	GO:0000004, biological process unknown;	GO:0005737, cytoplasm;	GO:0003677, DNA binding;	GO:0000004, biological process unknown;	GO:0009507, chloroplast;
C01006D07	no_annotation_available
C01006D09	At1g65700/F1E22_3	UniRef90_Q5TKF9	Hypothetical protein OSJNBa0030I14.7 related cluster	2e-43	AT1G65700.2	| Symbol: None | similar to small nuclear ribonucleoprotein, putative / snRNP, putative / Sm protein, putative [Arabidopsis thaliana] (TAIR:At1g19120.1); similar to PREDICTED: similar to U6 snRNA-associated Sm-like protein LSm8 [Gallus gallus] (GB:XP_416009.1); contains InterPro domain Small nuclear ribonucleoprotein (Sm protein) (InterPro:IPR001163) | chr1:24437943-24439918 REVERSE | Aliases: No…	1e-40		GO:0006139, nucleobase- nucleoside- nucleotide and nucleic acid metabolism; GO:0043170, macromolecule metabolism;	GO:0005634, nucleus;		GO:0006397, mRNA processing;	GO:0005634, nucleus; GO:0005732, small nucleolar ribonucleoprotein complex;	LSM,LSM domain,2.8e-20
C01006E09	no_annotation_available
C01006E11	Protein At1g29800	UniRef90_Q2V4K1	Protein At1g29800 related cluster	3e-86	AT1G29800.2	| Symbol: None | similar to zinc finger (FYVE type) family protein [Arabidopsis thaliana] (TAIR:At3g43230.1); similar to LAs17 Binding protein-like [Oryza sativa (japonica cultivar-group)] (GB:BAD53663.1); contains InterPro domain Zn-finger, FYVE type (InterPro:IPR000306); contains InterPro domain Protein of unknown function DUF500 (InterPro:IPR007461) | chr1:10432585-10435320 FORWARD | Aliases: …	8e-88	GO:0005488, binding;			GO:0008270, zinc ion binding;
C01006E12	Transposon protein, putative, CACTA, En/Spm sub-class	UniRef90_Q9M1P0	Hypothetical protein T18B22.40 related cluster	2e-39	AT5G35695.1	| Symbol: None | hypothetical protein | chr5:13886350-13887171 FORWARD | Aliases: None	6e-29	GO:0005554, molecular function unknown;	GO:0000004, biological process unknown;	GO:0008372, cellular component unknown;	GO:0005554, molecular function unknown;	GO:0000004, biological process unknown;	GO:0008372, cellular component unknown;
C01006F07	Arabidopsis thaliana genomic DNA, chromosome 5, TAC clone:K19B1	UniRef90_Q9FJJ6	Arabidopsis thaliana genomic DNA, chromosome 5, TAC clone:K19B1 related cluster	5e-73	AT3G47550.6	| Symbol: None | zinc finger (C3HC4-type RING finger) family protein, contains Pfam domain, PF00097: Zinc finger, C3HC4 type (RING finger) | chr3:17534483-17536888 FORWARD | Aliases: None	4e-77	GO:0005488, binding; GO:0005515, protein binding; GO:0016874, ligase activity;	GO:0043170, macromolecule metabolism; GO:0050875, cellular physiological process;	GO:0005622, intracellular;	GO:0004842, ubiquitin-protein ligase activity; GO:0005515, protein binding; GO:0008270, zinc ion binding;	GO:0016567, protein ubiquitination;	GO:0000151, ubiquitin ligase complex;	zf-C3HC4,Zinc finger, C3HC4 type (RING finger),1.9e-16
C01006F10	UPI00000A9651; P0487E11.18	UniRef90_UPI00000A9651	Cluster related to UPI00000A9651; P0487E11.18	1e-42	AT1G02680.1	| Symbol: None | transcription initiation factor IID (TFIID) 18 kDa subunit (TAFII-18) family protein, similar to transcription factor TFIID (SP:Q15543) (Homo sapiens); contains Pfam PF02269: Transcription initiation factor IID, 18kD subunit | chr1:580660-582230 FORWARD | Aliases: T14P4.32, T14P4_32	5e-41	GO:0030528, transcription regulator activity;	GO:0006139, nucleobase- nucleoside- nucleotide and nucleic acid metabolism;	GO:0005634, nucleus; GO:0005737, cytoplasm;	GO:0003702, RNA polymerase II transcription factor activity;	GO:0006352, transcription initiation;	GO:0005667, transcription factor complex; GO:0009507, chloroplast;	TFIID-18kDa,Transcription initiation factor IID, 18kD,2.4e-41
C01006F12	SNARE-interacting protein KEULE	UniRef90_Q9C5X3	SNARE-interacting protein KEULE related cluster	1e-111	AT1G12360.1	| Symbol: None | cytokinesis-related Sec1 protein (KEULE), similar to cytokinesis-related Sec1 protein KEULE (Arabidopsis thaliana) gi:12659318:gb:AAK01291; contains Pfam domain, PF00995: Sec1 family | chr1:4200874-4206385 FORWARD | Aliases: F5O11.8, F5O11_8	1e-113	GO:0008565, protein transporter activity;	GO:0046903, secretion;		GO:0008565, protein transporter activity;	GO:0009306, protein secretion;
C01006G10	no_annotation_available
C01006H03	40S ribosomal protein S2 homolog	UniRef90_Q9SCM3	40S ribosomal protein S2 homolog related cluster	1e-111	AT3G57490.1	| Symbol: None | 40S ribosomal protein S2 (RPS2D), 40S ribosomal protein S2 - Arabidopsis thaliana, SWISSPROT:RS2_ARATH | chr3:21290643-21291925 REVERSE | Aliases: T8H10.90	1e-112	GO:0005198, structural molecule activity;	GO:0009058, biosynthesis; GO:0043170, macromolecule metabolism; GO:0050875, cellular physiological process;	GO:0005622, intracellular; GO:0005737, cytoplasm;	GO:0003735, structural constituent of ribosome;	GO:0006412, protein biosynthesis;	GO:0005622, intracellular; GO:0005840, ribosome; GO:0005843, cytosolic small ribosomal subunit (sensu Eukaryota);	Ribosomal_S5,Ribosomal protein S5, N-terminal domai,2.6e-39;Ribosomal_S5_C,Ribosomal protein S5, C-terminal domai,1.8e-35
C01006H05	Copper transporter protein homolog	UniRef90_Q9STG2	Copper transporter protein homolog related cluster	2e-27	AT3G46900.1	| Symbol: None | copper transporter, putative, similar to SP:Q39065 Copper transporter 1 (COPT1) {Arabidopsis thaliana}; contains Pfam profile PF04145: Ctr copper transporter family | chr3:17279860-17280495 FORWARD | Aliases: T6H20.70	4e-29	GO:0015075, ion transporter activity;	GO:0006810, transport;	GO:0016020, membrane;	GO:0005375, copper ion transporter activity;	GO:0006825, copper ion transport;	GO:0016021, integral to membrane;
C01006H08	Putative phosducin-like 3	UniRef90_Q9LGR1	Putative phosducin-like 3 related cluster	5e-83	AT5G14240.1	| Symbol: None | expressed protein | chr5:4595607-4597657 REVERSE | Aliases: F18O22.30, F18O22_30	4e-81	GO:0005554, molecular function unknown;	GO:0000004, biological process unknown;	GO:0008372, cellular component unknown;	GO:0005554, molecular function unknown;	GO:0000004, biological process unknown;	GO:0008372, cellular component unknown;
C01006H09	no_annotation_available
C01008A03	no_annotation_available	UniRef90_Q9SAF8	Hypothetical protein F3F19.27 related cluster	5e-09	AT1G13245.1	| Symbol: None | expressed protein | chr1:4525483-4526061 REVERSE | Aliases: None	2e-10
C01008A06	no_annotation_available
C01008A09	no_annotation_available
C01008B02	no_annotation_available
C01008B07	Putative N-acetyltransferase hookless1	UniRef90_Q42381	Putative N-acetyltransferase hookless1 related cluster	2e-34	AT4G37580.1	| Symbol: None | N-acetyltransferase, putative / hookless1 (HLS1), contains Pfam profile PF00583: acetyltransferase, GNAT family; identical to cDNA putative N-acetyltransferase hookless1 (HLS1) GI:1277089 | chr4:17658606-17660729 FORWARD | Aliases: F19F18.70, F19F18_70	8e-36	GO:0016740, transferase activity;	GO:0008152, metabolism;		GO:0008080, N-acetyltransferase activity;	GO:0008152, metabolism;
C01008B10	no_annotation_available
C01008B12	At5g20110	UniRef90_Q6NM36	At5g20110 related cluster	1e-43	AT5G20110.1	| Symbol: None | dynein light chain, putative, similar to SP:O02414 Dynein light chain LC6, flagellar outer arm {Anthocidaris crassispina}; contains Pfam profile PF01221: Dynein light chain type 1 | chr5:6791489-6793348 REVERSE | Aliases: F28I16.260, F28I16_260	5e-45	GO:0003774, motor activity;	GO:0050875, cellular physiological process;	GO:0005622, intracellular; GO:0005737, cytoplasm;	GO:0003777, microtubule motor activity;	GO:0007017, microtubule-based process;	GO:0005875, microtubule associated complex; GO:0009507, chloroplast;
C01008C04	SART-1 family protein, contains Pfam domain, PF03343: SART-1 family	UniRef90_Q9LFE0	Hypothetical protein F5E19_120 related cluster	2e-21	AT5G16780.1	| Symbol: None | SART-1 family protein, contains Pfam domain, PF03343: SART-1 family | chr5:5517528-5522261 REVERSE | Aliases: F5E19.120, F5E19_120	7e-23
C01008C10	Gamma-aminobutyrate transaminase subunit isozyme 3	UniRef90_Q84P52	Gamma-aminobutyrate transaminase subunit isozyme 3 related cluster	7e-95	AT3G22200.1	| Symbol: None | 4-aminobutyrate aminotransferase / gamma-amino-N-butyrate transaminase / GABA transaminase / beta-alanine--oxoglutarate aminotransferase, identical to gamma-aminobutyrate transaminase subunit precursor (Arabidopsis thaliana) (EC 2.6.1.19) GI:14030435; contains Pfam profile PF00202: aminotransferase, class III; identical to cDNA gamma-aminobutyrate transaminase subunit precursor, …	4e-92	GO:0016740, transferase activity;		GO:0005737, cytoplasm;	GO:0003867, 4-aminobutyrate transaminase activity;		GO:0005739, mitochondrion;
C01008D03	Ultraviolet-B-repressible protein	UniRef90_Q2TGZ7	Ultraviolet-B-repressible protein related cluster	6e-20	AT2G06520.1	| Symbol: None | membrane protein, putative, contains 2 transmembrane domains; | chr2:2587781-2588355 REVERSE | Aliases: T12H3.7, T12H3_7	1e-19
C01008D06	no_annotation_available	UniRef90_Q8LL86	NBS-LRR-like protein related cluster	5e-10
C01008D07	Mitochondrial import receptor subunit TOM7-1	UniRef90_Q9ASY8	Mitochondrial import receptor subunit TOM7-1 related cluster	5e-21	AT5G41685.1	| Symbol: None | mitochondrial import receptor subunit TOM7 / translocase of outer membrane 7 kDa subunit (TOM7.1), identical to SP:Q9ASY8 Mitochondrial import receptor subunit TOM7 (Translocase of outer membrane 7 kDa subunit) {Arabidopsis thaliana} | chr5:16686314-16686950 REVERSE | Aliases: None	1e-22							Tom7,TOM7 family,1.7e-22
C01008D08	Acylamino acid-releasing enzyme	UniRef90_Q84LM4	Acylamino acid-releasing enzyme related cluster	8e-54	AT4G14570.1	| Symbol: None | acylaminoacyl-peptidase-related, similar to Acylamino-acid-releasing enzyme (EC 3.4.19.1) (Acyl-peptide hydrolase) (APH) (Acylaminoacyl-peptidase) (Swiss-Prot:P13676) (Rattus norvegicus); annotated with nonconsensus TT and CT acceptor splice sites. | chr4:8362582-8366649 FORWARD | Aliases: DL3325W, FCAALL.258	4e-55			GO:0008372, cellular component unknown;			GO:0008372, cellular component unknown;
C01008D11	no_annotation_available
C01008E02	Putative receptor protein kinase PERK1	UniRef90_Q6Z107	Putative receptor protein kinase PERK1 related cluster	4e-82	AT4G02630.1	| Symbol: None | protein kinase family protein, contains protein kinase domain, Pfam:PF00069; contains serine/threonine protein kinase domain, INTERPRO:IPR002290 | chr4:1151613-1153356 FORWARD | Aliases: T10P11.10, T10P11_10	4e-83	GO:0005488, binding; GO:0016301, kinase activity;	GO:0043170, macromolecule metabolism; GO:0050875, cellular physiological process;	GO:0005737, cytoplasm;	GO:0004672, protein kinase activity; GO:0004674, protein serine/threonine kinase activity; GO:0004713, protein-tyrosine kinase activity; GO:0005524, ATP binding; GO:0016301, kinase activity;	GO:0006468, protein amino acid phosphorylation;	GO:0005739, mitochondrion;	Pkinase,Protein kinase domain,9.7e-15;Pkinase_Tyr,Protein tyrosine kinase,3.2e-14
C01008E03	Nuclear transcription factor Y subunit C-1	UniRef90_Q9SMP0	Nuclear transcription factor Y subunit C-1 related cluster	6e-55	AT3G48590.1	| Symbol: None | CCAAT-box binding transcription factor Hap5a, putative | chr3:18019643-18020967 REVERSE | Aliases: T8P19.100	2e-56	GO:0003676, nucleic acid binding; GO:0030528, transcription regulator activity;	GO:0006139, nucleobase- nucleoside- nucleotide and nucleic acid metabolism; GO:0050789, regulation of biological process;	GO:0005634, nucleus;	GO:0003677, DNA binding; GO:0003700, transcription factor activity;	GO:0006355, regulation of transcription- DNA-dependent;	GO:0005634, nucleus;	Histone,Core histone H2A/H2B/H3/H4,9.2e-11;CBFD_NFYB_HMF,Histone-like transcription factor (CBF/,4.1e-23
C01008E06	no_annotation_available
C01008E11	Putative serine-type carboxypeptidase II	UniRef90_Q9LEY1	Putative serine-type carboxypeptidase II related cluster	1e-100	AT5G08260.1	| Symbol: SCPL35 | serine carboxypeptidase S10 family protein, similar to Serine carboxypeptidase II chains A and B (SP:P08819) (EC 3.4.16.6) (Triticum aestivum (Wheat)); carboxypeptidase D - Triticum aestivum, PIR:A29639 | chr5:2657168-2661413 FORWARD | Aliases: F8L15.17, SCPL35	1e-102	GO:0003824, catalytic activity; GO:0016787, hydrolase activity;	GO:0043170, macromolecule metabolism; GO:0050875, cellular physiological process;	GO:0016020, membrane;	GO:0003824, catalytic activity; GO:0004185, serine carboxypeptidase activity;	GO:0006508, proteolysis;	GO:0012505, endomembrane system;	Peptidase_S10,Serine carboxypeptidase,0
C01008E12	no_annotation_available
C01008F01	Protein phosphatase 2C	UniRef90_Q8RXV3	Hypothetical protein At4g31750 related cluster	1e-148	AT4G31750.1	| Symbol: None | protein phosphatase 2C, putative / PP2C, putative, protein phosphatase 2C, Medicago sativa, PID:g2582800 | chr4:15364424-15367720 REVERSE | Aliases: F28M20.60, F28M20_60	1e-150	GO:0003824, catalytic activity; GO:0016787, hydrolase activity;	GO:0043170, macromolecule metabolism; GO:0050875, cellular physiological process;	GO:0005737, cytoplasm; GO:0005941, unlocalized protein complex;	GO:0003824, catalytic activity; GO:0004722, protein serine/threonine phosphatase activity; GO:0015071, protein phosphatase type 2C activity;	GO:0006470, protein amino acid dephosphorylation;	GO:0008287, protein serine/threonine phosphatase complex; GO:0009507, chloroplast;	PP2C,Protein phosphatase 2C,0
C01008F07	Protein At2g34160	UniRef90_O22969	Protein At2g34160 related cluster	5e-11	AT1G29250.1	| Symbol: None | expressed protein, contains TIGRFAM TIGR00285: conserved hypothetical protein TIGR00285 | chr1:10223252-10224713 REVERSE | Aliases: F28N24.7, F28N24_7	4e-13
C01008F12	Glycine-rich RNA-binding protein PsGRBP	UniRef90_P93486	Glycine-rich RNA-binding protein PsGRBP related cluster	6e-35	AT4G13850.2	| Symbol: None | glycine-rich RNA-binding protein (GRP2), glycine-rich RNA binding protein 2 AtGRP2 (Arabidopsis thaliana) GI:2826811 | chr4:8020948-8022217 FORWARD | Aliases: None	2e-34	GO:0003676, nucleic acid binding;	GO:0000004, biological process unknown;		GO:0003676, nucleic acid binding; GO:0003723, RNA binding;	GO:0000004, biological process unknown;		RRM_1,RNA recognition motif. (a.k.a. RRM, RBD, or,9.7e-30
C01008G04	Putative beta-1,3-glucanase	UniRef90_Q9ZUP5	Putative beta-1,3-glucanase related cluster	4e-64	AT2G19440.1	| Symbol: None | glycosyl hydrolase family 17 protein, similar to elicitor inducible chitinase Nt-SubE76 GI:11071974 from (Nicotiana tabacum); an isoform contains a non-consensus GA-AG intron | chr2:8425246-8426888 REVERSE | Aliases: F27F23.28	2e-65	GO:0016787, hydrolase activity;	GO:0043170, macromolecule metabolism;	GO:0016020, membrane;	GO:0004553, hydrolase activity- hydrolyzing O-glycosyl compounds;	GO:0005975, carbohydrate metabolism;	GO:0031225, anchored to membrane;
C01008G06	no_annotation_available
C01008G07	Glutathione S-transferase GST 14	UniRef90_Q9FQE4	Glutathione S-transferase GST 14 related cluster	2e-71	AT2G29420.1	| Symbol: None | glutathione S-transferase, putative | chr2:12625013-12625976 REVERSE | Aliases: F16P2.20, F16P2_20	8e-50	GO:0016740, transferase activity;			GO:0004364, glutathione transferase activity;			GST_N,Glutathione S-transferase, N-terminal do,1.8e-20
C01008G09	AT4g27700/T29A15_190	UniRef90_Q69NF7	Hypothetical protein OJ1531_B07.22 related cluster	1e-14	AT4G27700.1	| Symbol: None | rhodanese-like domain-containing protein, contains rhodanese-like domain PF00581 | chr4:13826380-13827829 REVERSE | Aliases: T29A15.190, T29A15_190	2e-14
C01008G11	Short-chain dehydrogenase Tic32	UniRef90_Q6RVV4	Short-chain dehydrogenase Tic32 related cluster	7e-58	AT4G11410.1	| Symbol: None | short-chain dehydrogenase/reductase (SDR) family protein, contains INTERPRO family IPR002198 Short-chain dehydrogenase/reductase (SDR) superfamily | chr4:6944919-6947328 REVERSE | Aliases: F25E4.30, F25E4_30	8e-52	GO:0016491, oxidoreductase activity;	GO:0008152, metabolism;		GO:0016491, oxidoreductase activity;	GO:0008152, metabolism;
C01008G12	Ubiquitin protein ligase PRT1	UniRef90_Q8LBL5	Ubiquitin protein ligase PRT1 related cluster	4e-31	AT3G24800.1	| Symbol: None | PRT1 protein (PRT1), E3, N-end rule ubiquitin ligase, contains two RING finger domain; identical to PRT1 (Arabidopsis thaliana) GI:3319884 | chr3:9055516-9058005 FORWARD | Aliases: K7P8.19	2e-32	GO:0016874, ligase activity;	GO:0009056, catabolism; GO:0043170, macromolecule metabolism; GO:0050875, cellular physiological process;	GO:0005622, intracellular;	GO:0004842, ubiquitin-protein ligase activity;	GO:0006511, ubiquitin-dependent protein catabolism;	GO:0000151, ubiquitin ligase complex;
C01008H01	no_annotation_available
C01008H02	no_annotation_available
C01008H04	no_annotation_available				AT3G45040.1	| Symbol: None | phosphatidate cytidylyltransferase family protein, weak similarity to SP:P20048 Dolichol kinase (EC 2.7.1.108) {Saccharomyces cerevisiae}; contains Pfam profile: PF01148 phosphatidate cytidylyltransferase | chr3:16483647-16486738 REVERSE | Aliases: F14D17.110	2e-06
C01008H05	no_annotation_available
C01008H10	Zinc finger (C3HC4-type RING finger) protein-like	UniRef90_Q653U9	Zinc finger (C3HC4-type RING finger) protein-like related cluster	1e-38	AT5G60580.3	| Symbol: None | zinc finger (C3HC4-type RING finger) family protein, contains Pfam profile PF00097: Zinc finger, C3HC4 type (RING finger) | chr5:24371050-24374140 FORWARD | Aliases: None	1e-31	GO:0005488, binding; GO:0005515, protein binding; GO:0016874, ligase activity;	GO:0043170, macromolecule metabolism; GO:0050875, cellular physiological process;	GO:0005622, intracellular;	GO:0004842, ubiquitin-protein ligase activity; GO:0005515, protein binding; GO:0008270, zinc ion binding;	GO:0016567, protein ubiquitination;	GO:0000151, ubiquitin ligase complex;
C01009A01	ubiquitin family protein, contains INTERPRO:IPR000626 ubiquitin domain	UniRef90_O82301	Hypothetical protein At2g35360 related cluster	5e-56	AT2G35360.1	| Symbol: None | ubiquitin family protein, contains INTERPRO:IPR000626 ubiquitin domain | chr2:14896128-14897922 REVERSE | Aliases: T32F12.26, T32F12_26	1e-57	GO:0005554, molecular function unknown;	GO:0043170, macromolecule metabolism; GO:0050875, cellular physiological process;	GO:0008372, cellular component unknown;	GO:0005554, molecular function unknown;	GO:0006464, protein modification;	GO:0008372, cellular component unknown;
C01009A02	Copper transporter 1	UniRef90_Q39065	Copper transporter 1 related cluster	2e-26	AT5G59030.1	| Symbol: None | copper transporter 1 (COPT1), nearly identical to SP:Q39065 Copper transporter 1 (COPT1) {Arabidopsis thaliana} | chr5:23850954-23851737 REVERSE | Aliases: K19M22.24	7e-28	GO:0015075, ion transporter activity;	GO:0006810, transport;		GO:0005375, copper ion transporter activity;	GO:0006825, copper ion transport;		Ctr,Ctr copper transporter family,8.6e-21
C01009A03	no_annotation_available
C01009A04	no_annotation_available
C01009A05	Nodulin-like protein	UniRef90_O80960	Nodulin-like protein related cluster	3e-17	AT2G39210.1	| Symbol: None | nodulin family protein, similar to nodulin-like protein (Arabidopsis thaliana) GI:3329368, nodule-specific protein Nlj70 (Lotus japonicus) GI:3329366 | chr2:16373235-16375353 REVERSE | Aliases: T16B24.15, T16B24_15	1e-18
C01009A07	Putative flavonol synthase	UniRef90_Q6Z244	Putative flavonol synthase related cluster	4e-71	AT2G36690.1	| Symbol: None | oxidoreductase, 2OG-Fe(II) oxygenase family protein, similar to IDS3 (Hordeum vulgare)(GI:4514655), leucoanthocyanidin dioxygenase (SP:P51091)(Malus domestica); contains PF03171 2OG-Fe(II) oxygenase superfamily domain | chr2:15387009-15389066 FORWARD | Aliases: F13K3.9, F13K3_9	4e-68	GO:0016491, oxidoreductase activity;	GO:0009058, biosynthesis;	GO:0008372, cellular component unknown;	GO:0016706, oxidoreductase activity- acting on paired donors- with incorporation or reduction of molecular oxygen- 2-oxoglutarate as one donor- and incorporation of one atom each of oxygen into both donors;	GO:0009058, biosynthesis;	GO:0008372, cellular component unknown;	2OG-FeII_Oxy,2OG-Fe(II) oxygenase superfamily,8.99634e-43
C01009A10	Putative photosystem I reaction centre subunit IV	UniRef90_Q8RVJ8	Putative photosystem I reaction centre subunit IV related cluster	6e-32	AT2G20260.1	| Symbol: None | photosystem I reaction center subunit IV, chloroplast, putative / PSI-E, putative (PSAE2), identical to SP:Q9S714; similar to SP:P12354 Photosystem I reaction center subunit IV, chloroplast precursor (PSI-E) {Spinacia oleracea}; contains Pfam profile PF02427: Photosystem I reaction centre subunit IV / PsaE | chr2:8743818-8744843 FORWARD | Aliases: F11A3.19, F11A3_19	8e-25							PSI_PsaE,Photosystem I reaction centre subunit I,6.4e-29
C01009A11	50S ribosomal protein L21, mitochondrial precursor	UniRef90_Q8L9A0	50S ribosomal protein L21, mitochondrial precursor related cluster	3e-47	AT4G30930.1	| Symbol: None | 50S ribosomal protein L21, mitochondrial (RPL21M), identical to SP:Q8L9A0 50S ribosomal protein L21, mitochondrial precursor {Arabidopsis thaliana} | chr4:15049853-15051671 REVERSE | Aliases: F6I18.160, F6I18_160	8e-49	GO:0005198, structural molecule activity;	GO:0009058, biosynthesis; GO:0043170, macromolecule metabolism; GO:0050875, cellular physiological process;	GO:0005622, intracellular; GO:0005737, cytoplasm;	GO:0003735, structural constituent of ribosome;	GO:0006412, protein biosynthesis;	GO:0005622, intracellular; GO:0005739, mitochondrion; GO:0005840, ribosome;	Ribosomal_L21p,Ribosomal prokaryotic L21 protein,0
C01009A12	ABC transporter, putative	UniRef90_Q2QV81	ABC transporter, putative related cluster	4e-45	AT4G15215.1	| Symbol: None | ABC transporter family protein, similar to PDR5-like ABC transporter (Spirodela polyrhiza) GI:1514643; contains Pfam profile PF00005: ABC transporter | chr4:8672070-8678874 FORWARD | Aliases: None	3e-41	GO:0005488, binding; GO:0016787, hydrolase activity;			GO:0000166, nucleotide binding; GO:0005524, ATP binding; GO:0016887, ATPase activity; GO:0017111, nucleoside-triphosphatase activity;
C01009B01	no_annotation_available
C01009B02	Putative C3HC4 zinc finger-type protein	UniRef90_Q84Y12	Putative C3HC4 zinc finger-type protein related cluster	3e-32	AT5G40720.1	| Symbol: None | expressed protein, contains Pfam profile PF01697: Domain of unknown function | chr5:16315126-16317229 FORWARD | Aliases: MNF13.28, MNF13_28	3e-33		GO:0000004, biological process unknown;	GO:0005737, cytoplasm;		GO:0000004, biological process unknown;	GO:0005739, mitochondrion;
C01009B04	Probable xyloglucan endotransglucosylase/hydrolase protein 7 precursor	UniRef90_Q8LER3	Probable xyloglucan endotransglucosylase/hydrolase protein 7 precursor related cluster	2e-13	AT4G37800.1	| Symbol: None | xyloglucan:xyloglucosyl transferase, putative / xyloglucan endotransglycosylase, putative / endo-xyloglucan transferase, putative, similar to N-terminal partial sequence of endo-xyloglucan transferase GI:2244732 from (Gossypium hirsutum) | chr4:17775468-17777391 REVERSE | Aliases: T28I19.80, T28I19_80	1e-14							XET_C,Xyloglucan endo-transglycosylase (XET) C-ter,2e-12
C01009B05	no_annotation_available
C01009B06	no_annotation_available
C01009B08	Gb|AAD55473.1	UniRef90_Q9LTR8	Gb|AAD55473.1 related cluster	3e-68	AT5G57040.1	| Symbol: None | lactoylglutathione lyase family protein / glyoxalase I family protein, contains Pfam PF00903: glyoxalase family protein | chr5:23101131-23102472 REVERSE | Aliases: MHM17.18, MHM17_18	7e-70	GO:0003824, catalytic activity; GO:0016829, lyase activity;	GO:0008152, metabolism; GO:0043170, macromolecule metabolism;	GO:0005737, cytoplasm;	GO:0003824, catalytic activity; GO:0004462, lactoylglutathione lyase activity;	GO:0005975, carbohydrate metabolism; GO:0008152, metabolism;	GO:0009507, chloroplast;
C01009B12	no_annotation_available
C01009C01	no_annotation_available
C01009C03	Phospholipase A2	UniRef90_Q7X9G9	Phospholipase A2 related cluster	2e-20	AT2G06925.1	| Symbol: None | phospholipase A2 family protein, similar to secretory low molecular weight phospholipase A2 beta (Arabidopsis thaliana) GI:25992715; contains INTERPRO domain IPR001211 phospholipase A2 | chr2:2842350-2843298 REVERSE | Aliases: None	1e-20
C01009C04	Expressed protein	UniRef90_Q9ZV49	Expressed protein related cluster	4e-14	AT2G18690.1	| Symbol: None | expressed protein | chr2:8104504-8105909 FORWARD | Aliases: MSF3.7, MSF3_7	1e-15
C01009C05	no_annotation_available	UniRef90_Q9LRT0	Nodulin MtN21-like protein related cluster	2e-08	AT3G28050.1	| Symbol: None | nodulin MtN21 family protein, similar to MtN21 (Medicago truncatula) GI:2598575; contains Pfam profile PF00892: Integral membrane protein | chr3:10444054-10446622 FORWARD | Aliases: MMG15.22	8e-10
C01009C08	no_annotation_available
C01009C09	Putative RNA binding protein	UniRef90_Q9LZ65	Putative RNA binding protein related cluster	2e-79	AT5G04600.1	| Symbol: None | RNA recognition motif (RRM)-containing protein, contains InterPro entry IPR000504: RNA-binding region RNP-1 (RNA recognition motif) (RRM) | chr5:1323641-1325614 FORWARD | Aliases: T1E3.1	6e-81	GO:0003676, nucleic acid binding;	GO:0000004, biological process unknown;	GO:0005737, cytoplasm;	GO:0003676, nucleic acid binding; GO:0003723, RNA binding;	GO:0000004, biological process unknown;	GO:0009507, chloroplast;	RRM_1,RNA recognition motif. (a.k.a. RRM, RBD, or,3.3e-17
C01009D06	5-formyltetrahydrofolate cyclo-ligase, putative	UniRef90_Q8GW33	Hypothetical protein At1g76730/F28O16_10 related cluster	4e-46	AT1G76730.1	| Symbol: None | 5-formyltetrahydrofolate cyclo-ligase family protein, contains Pfam profile PF01812 5-formyltetrahydrofolate cyclo-ligase | chr1:28807830-28809678 REVERSE | Aliases: F28O16.10, F28O16_10	1e-47	GO:0003824, catalytic activity;	GO:0008152, metabolism;	GO:0005737, cytoplasm;	GO:0003824, catalytic activity;	GO:0008152, metabolism;	GO:0009507, chloroplast;
C01009D08	no_annotation_available
C01009E01	Receptor-like protein kinase	UniRef90_Q8LP72	Receptor-like protein kinase related cluster	6e-56	AT2G31880.1	| Symbol: None | leucine-rich repeat transmembrane protein kinase, putative | chr2:13561973-13564054 FORWARD | Aliases: F20M17.8, F20M17_8	1e-56	GO:0005488, binding; GO:0016301, kinase activity;	GO:0007154, cell communication; GO:0043170, macromolecule metabolism; GO:0050875, cellular physiological process;	GO:0016020, membrane;	GO:0004674, protein serine/threonine kinase activity; GO:0005524, ATP binding; GO:0016301, kinase activity;	GO:0006468, protein amino acid phosphorylation; GO:0007169, transmembrane receptor protein tyrosine kinase signaling pathway;	GO:0012505, endomembrane system;	LRR_1,Leucine Rich Repeat,3.5e-16;LRR_1,Leucine Rich Repeat,3.5e-16;LRR_1,Leucine Rich Repeat,3.5e-16;LRR_1,Leucine Rich Repeat,3.5e-16;LRR_1,Leucine Rich Repeat,3.5e-16
C01009E09	UPI00000ABBD8; P0520B06.24	UniRef90_Q8LAS5	Hypothetical protein related cluster	1e-101	AT1G32080.1	| Symbol: None | membrane protein, putative, contains 12 transmembrane domains; similar to yohK (GI:405873) (Escherichia coli) | chr1:11537328-11539780 REVERSE | Aliases: F3C3.12	1e-103	GO:0004872, receptor activity;	GO:0007154, cell communication;	GO:0005737, cytoplasm; GO:0016020, membrane;	GO:0001584, rhodopsin-like receptor activity;	GO:0007186, G-protein coupled receptor protein signaling pathway;	GO:0009706, chloroplast inner membrane;
C01009E10	Expressed protein	UniRef90_Q8RV04	Expressed protein related cluster	1e-38	AT2G35795.1	| Symbol: None | DNAJ heat shock N-terminal domain-containing protein, contains Pfam profile PF00226 DnaJ domain | chr2:15049289-15050646 FORWARD | Aliases: T20F21.1, T20F21_1	3e-40	GO:0005515, protein binding;	GO:0043170, macromolecule metabolism; GO:0050875, cellular physiological process;	GO:0016020, membrane;	GO:0031072, heat shock protein binding; GO:0051082, unfolded protein binding;	GO:0006457, protein folding;	GO:0012505, endomembrane system;
C01009E11	Glyceraldehyde-3-phosphate dehydrogenase A, chloroplast precursor	UniRef90_P19866	Glyceraldehyde-3-phosphate dehydrogenase A, chloroplast precursor related cluster	2e-45	AT3G26650.1	| Symbol: None | glyceraldehyde 3-phosphate dehydrogenase A, chloroplast (GAPA) / NADP-dependent glyceraldehydephosphate dehydrogenase subunit A, identical to SP:P25856 Glyceraldehyde 3-phosphate dehydrogenase A, chloroplast precursor (EC 1.2.1.13) (NADP-dependent glyceraldehydephosphate dehydrogenase subunit A) {Arabidopsis thaliana} | chr3:9796330-9798282 FORWARD | Aliases: MLJ15.3	9e-47	GO:0016491, oxidoreductase activity;	GO:0009056, catabolism; GO:0043170, macromolecule metabolism; GO:0050875, cellular physiological process;		GO:0008943, glyceraldehyde-3-phosphate dehydrogenase activity;	GO:0006096, glycolysis;		Gp_dh_C,Glyceraldehyde 3-phosphate dehydrogenase,,0
C01009F04	Folate transporter precursor	UniRef90_Q4A3R4	Folate transporter precursor related cluster	1e-128	AT5G66380.1	| Symbol: ATFOLT1 | Encodes a folate transporter that is located in the chloroplast envelope and is able to mediate exogenous folate uptake when expressed in E. coli. However, this is not the sole folate transporter for chloroplasts as null mutants of this gene have no discernible phenotype when grown under folate-sufficient conditions and contained wild-type levels of folates in leaves. | chr5:2…	1e-129	GO:0005215, transporter activity; GO:0005488, binding;	GO:0006810, transport;	GO:0005737, cytoplasm; GO:0016020, membrane;	GO:0005215, transporter activity; GO:0005488, binding;	GO:0006810, transport; GO:0006839, mitochondrial transport;	GO:0005739, mitochondrion; GO:0005743, mitochondrial inner membrane; GO:0012505, endomembrane system; GO:0016020, membrane;	Mito_carr,Mitochondrial carrier protein,0;Mito_carr,Mitochondrial carrier protein,0;Mito_carr,Mitochondrial carrier protein,0
C01009F05	Gb|AAF03445.1	UniRef90_Q9FLN1	Gb|AAF03445.1 related cluster	7e-28	AT5G40980.1	| Symbol: None | expressed protein | chr5:16432076-16432448 REVERSE | Aliases: MEE6.5, MEE6_5	2e-29	GO:0005554, molecular function unknown;	GO:0000004, biological process unknown;	GO:0016020, membrane;	GO:0005554, molecular function unknown;	GO:0000004, biological process unknown;	GO:0031225, anchored to membrane;
C01009F06	Calmodulin-like protein	UniRef90_Q9SS31	Calmodulin-like protein related cluster	5e-45	AT3G10190.1	| Symbol: None | calmodulin, putative, similar to calmodulin NtCaM13 (Nicotiana tabacum) GI:14625425, calmodulin GB:AAA34015 (Glycine max); contains INTERPRO:IPR002048 calcium-binding EF-hand domain | chr3:3155303-3156145 FORWARD | Aliases: F14P13.21	1e-46	GO:0005488, binding;	GO:0000004, biological process unknown;	GO:0005737, cytoplasm;	GO:0005509, calcium ion binding;	GO:0000004, biological process unknown;	GO:0005739, mitochondrion;	efhand,EF hand,4.8e-16;efhand,EF hand,4.8e-16
C01009F07	Nucleoporin	UniRef90_Q9SJ43	Hypothetical protein At2g05120 related cluster	2e-25	AT2G05120.1	| Symbol: None | expressed protein | chr2:1841906-1846855 REVERSE | Aliases: F5G3.2, F5G3_2	5e-27	GO:0005215, transporter activity;	GO:0006810, transport;	GO:0005634, nucleus; GO:0005737, cytoplasm; GO:0016020, membrane;	GO:0005215, transporter activity;	GO:0050658, RNA transport;	GO:0005643, nuclear pore; GO:0009507, chloroplast;
C01009F09	no_annotation_available
C01009F11	MADS-box protein 15	UniRef90_Q6UGQ6	MADS-box protein 15 related cluster	2e-25	AT5G10140.1	| Symbol: None | MADS-box protein flowering locus F (FLF), identical to FLOWERING LOCUS C protein (MADS box protein FLOWERING LOCUS F) (Swiss-Prot:Q9S7Q7) (Arabidopsis thaliana) | chr5:3173498-3179449 REVERSE | Aliases: T31P16.130, T31P16_130	4e-22							SRF-TF,SRF-type transcription factor (DNA-binding a,2e-27
C01009F12	Gb|AAF19572.1	UniRef90_Q652Q6	Hypothetical protein OJ1003_C09.7-1 related cluster	1e-105	AT5G05100.1	| Symbol: None | expressed protein | chr5:1505123-1507203 REVERSE | Aliases: MUG13.4, MUG13_4	2e-42	GO:0003676, nucleic acid binding;		GO:0008372, cellular component unknown;	GO:0003676, nucleic acid binding;		GO:0008372, cellular component unknown;
C01009G01	no_annotation_available
C01009G02	Chloroplast drought-induced stress protein, putative	UniRef90_Q8LDJ9	Chloroplast drought-induced stress protein, putative related cluster	2e-18	AT1G76080.1	| Symbol: None | thioredoxin family protein, low similarity to thioredoxin (TRX) (Fasciola hepatica) GI:6687568; contains Pfam profile PF00085: Thioredoxin | chr1:28552680-28554313 REVERSE | Aliases: T23E18.2, T23E18_2	8e-20
C01009G06	AT5g16110	UniRef90_Q9FPI4	AT5g16110 related cluster	2e-29	AT5G16110.1	| Symbol: None | expressed protein, hypothetical protein T26J14.6 - Arabidopsis thaliana, EMBL:AC011915 | chr5:5260607-5262843 REVERSE | Aliases: T21H19.30, T21H19_30	1e-31	GO:0005554, molecular function unknown;	GO:0000004, biological process unknown;	GO:0005737, cytoplasm; GO:0008372, cellular component unknown;	GO:0005554, molecular function unknown;	GO:0000004, biological process unknown;	GO:0008372, cellular component unknown; GO:0009507, chloroplast;
C01009G08	T15B16.3 protein	UniRef90_Q9ZSI3	T15B16.3 protein related cluster	6e-33	AT4G01650.1	| Symbol: None | expressed protein | chr4:704578-705866 REVERSE | Aliases: T15B16.3, T15B16_3	2e-34	GO:0005554, molecular function unknown;	GO:0000004, biological process unknown;	GO:0005737, cytoplasm;	GO:0005554, molecular function unknown;	GO:0000004, biological process unknown;	GO:0009507, chloroplast;
C01009G11	AT5g48790/K24G6_12	UniRef90_Q7XA29	Hypothetical protein related cluster	4e-55	AT5G48790.1	| Symbol: None | expressed protein | chr5:19797086-19799266 REVERSE | Aliases: K24G6.12, K24G6_12	8e-56	GO:0005554, molecular function unknown;	GO:0000004, biological process unknown;	GO:0005737, cytoplasm;	GO:0005554, molecular function unknown;	GO:0000004, biological process unknown;	GO:0009507, chloroplast;
C01009H02	Putative membrane related protein CP5	UniRef90_Q6Z705	Putative membrane related protein CP5 related cluster	6e-50	AT1G64720.1	| Symbol: None | expressed protein, weak similarity to SP:P53809 Phosphatidylcholine transfer protein (PC-TP) {Rattus norvegicus} | chr1:24050216-24052261 REVERSE | Aliases: F13O11.4, F13O11_4	4e-43	GO:0005554, molecular function unknown;	GO:0000004, biological process unknown;	GO:0016020, membrane;	GO:0005554, molecular function unknown;	GO:0000004, biological process unknown;	GO:0012505, endomembrane system;
C01009H03	no_annotation_available
C01009H05	no_annotation_available
C01009H08	AT3g49250/F2K15_110	UniRef90_Q94A79	AT3g49250/F2K15_110 related cluster	6e-90	AT3G49250.1	| Symbol: None | expressed protein | chr3:18269246-18271983 REVERSE | Aliases: F2K15.110	1e-91	GO:0005554, molecular function unknown;	GO:0000004, biological process unknown;	GO:0008372, cellular component unknown;	GO:0005554, molecular function unknown;	GO:0000004, biological process unknown;	GO:0008372, cellular component unknown;
C01010A01	Nucleolar protein-like	UniRef90_Q8VYM6	Hypothetical protein At4g26600 related cluster	5e-60	AT4G26600.1	| Symbol: None | nucleolar protein, putative, similar to SP:P46087 Proliferating-cell nucleolar antigen p120 (Proliferation-associated nucleolar protein p120) {Homo sapiens}; contains Pfam profile PF01189: NOL1/NOP2/sun family | chr4:13419573-13423775 FORWARD | Aliases: T15N24.50, T15N24_50	1e-61			GO:0005634, nucleus; GO:0005737, cytoplasm;			GO:0005730, nucleolus; GO:0009507, chloroplast;
C01010A04	no_annotation_available
C01010A07	Similarity to transfactor	UniRef90_Q9FG27	Similarity to transfactor related cluster	4e-27	AT5G06800.1	| Symbol: None | myb family transcription factor, contains Pfam profile: PF00249 myb-like DNA-binding domain | chr5:2103172-2105899 FORWARD | Aliases: MPH15.16, MPH15_16	1e-28	GO:0003676, nucleic acid binding; GO:0030528, transcription regulator activity;	GO:0006139, nucleobase- nucleoside- nucleotide and nucleic acid metabolism; GO:0050789, regulation of biological process;	GO:0005634, nucleus;	GO:0003700, transcription factor activity;	GO:0045449, regulation of transcription;	GO:0005634, nucleus;
C01010A09	F26K24.7 protein	UniRef90_Q9SF20	F26K24.7 protein related cluster	1e-54	AT3G11780.1	| Symbol: None | MD-2-related lipid recognition domain-containing protein / ML domain-containing protein, weak similarity to phosphatidylglycerol/phosphatidylinositol transfer protein (Aspergillus oryzae) GI:10178615; contains Pfam profile PF02221: ML domain | chr3:3724153-3725595 REVERSE | Aliases: F26K24.7	3e-56	GO:0005554, molecular function unknown;	GO:0000004, biological process unknown;	GO:0016020, membrane;	GO:0005554, molecular function unknown;	GO:0000004, biological process unknown;	GO:0012505, endomembrane system;	E1_DerP2_DerF2,ML domain,2.2e-35
C01010B01	SRG1 protein	UniRef90_Q39224	SRG1 protein related cluster	7e-50	AT1G17020.1	| Symbol: None | oxidoreductase, 2OG-Fe(II) oxygenase family protein, similar to flavonol synthase (Petunia x hybrida)(GI:311658), leucoanthocyanidin dioxygenase (Malus domestica)(SP:P51091); contains PF03171 2OG-Fe(II) oxygenase superfamily domain | chr1:5820217-5822006 FORWARD | Aliases: F20D23.28, F20D23_28	2e-51	GO:0016491, oxidoreductase activity;	GO:0006519, amino acid and derivative metabolism; GO:0009058, biosynthesis;		GO:0016706, oxidoreductase activity- acting on paired donors- with incorporation or reduction of molecular oxygen- 2-oxoglutarate as one donor- and incorporation of one atom each of oxygen into both donors;	GO:0009813, flavonoid biosynthesis;		2OG-FeII_Oxy,2OG-Fe(II) oxygenase superfamily,2.2e-34
C01010B02	Expressed protein	UniRef90_Q9XIN6	Expressed protein related cluster	3e-42	AT2G27290.1	| Symbol: None | expressed protein | chr2:11685478-11686870 REVERSE | Aliases: F12K2.13, F12K2_13	7e-44	GO:0005554, molecular function unknown;	GO:0000004, biological process unknown;	GO:0005737, cytoplasm;	GO:0005554, molecular function unknown;	GO:0000004, biological process unknown;	GO:0009507, chloroplast;	DUF1279,Protein of unknown function (DUF1279),1.12104e-44
C01010B03	no_annotation_available	UniRef90_Q5N7M5	Hypothetical protein P0478H03.32 related cluster	3e-06
C01010B05	Protein At1g63855	UniRef90_Q6YUS4	Hypothetical protein OSJNBb0088N06.13 related cluster	1e-78	AT1G63855.3	| Symbol: None | expressed protein | chr1:23703032-23704630 REVERSE | Aliases: None	5e-68	GO:0005554, molecular function unknown;	GO:0000004, biological process unknown;	GO:0008372, cellular component unknown;	GO:0005554, molecular function unknown;	GO:0000004, biological process unknown;	GO:0008372, cellular component unknown;
C01010B06	no_annotation_available
C01010B07	Uncharacterized protein affecting Mg2+/Co2+ transport	UniRef90_Q65XS0	Hypothetical protein P0685E10.9 related cluster	1e-81	AT1G06110.1	| Symbol: None | F-box family protein, contains similarity to F-box protein FBX3 GI:6103643 from (Homo sapiens) ; similar to SKP1 interacting partner 2 (SKIP2) TIGR_Ath1:At5g67250 | chr1:1853076-1855021 REVERSE | Aliases: T21E18.16, T21E18_16	1e-06							DUF525,Protein of unknown function (DUF525),4.90006e-41
C01010B09	Branched-chain alpha keto-acid dehydrogenase E1 alpha subunit-like protein	UniRef90_Q9FY85	Branched-chain alpha keto-acid dehydrogenase E1 alpha subunit-like protein related cluster	9e-43	AT5G09300.2	| Symbol: None | 2-oxoisovalerate dehydrogenase, putative / 3-methyl-2-oxobutanoate dehydrogenase, putative / branched-chain alpha-keto acid dehydrogenase E1 alpha subunit, putative, similar to branched-chain alpha-keto acid dehydrogenase E1-alpha subunit (Gallus gallus) GI:12964598; contains Pfam profile PF00676: Dehydrogenase E1 component | chr5:2884181-2886474 REVERSE | Aliases: None	3e-44	GO:0016491, oxidoreductase activity;	GO:0008152, metabolism;		GO:0003863, 3-methyl-2-oxobutanoate dehydrogenase (2-methylpropanoyl-transferring) activity; GO:0016624, oxidoreductase activity- acting on the aldehyde or oxo group of donors- disulfide as acceptor;	GO:0008152, metabolism;
C01010B11	no_annotation_available
C01010C02	no_annotation_available
C01010C05	Tetratricopeptide repeat like protein	UniRef90_Q8W4F7	Hypothetical protein At2g41520; T32G6.4 related cluster	7e-50	AT2G41520.1	| Symbol: None | DNAJ heat shock N-terminal domain-containing protein, contains Pfam profiles PF00226: DnaJ domain, PF00515: TPR Domain | chr2:17324563-17330093 FORWARD | Aliases: T32G6.4, T32G6_4	5e-52	GO:0005515, protein binding;	GO:0043170, macromolecule metabolism; GO:0050875, cellular physiological process;	GO:0005737, cytoplasm;	GO:0031072, heat shock protein binding; GO:0051082, unfolded protein binding;	GO:0006457, protein folding;	GO:0009507, chloroplast;
C01010C11	Chlorophyll a-b binding protein 8, chloroplast precursor	UniRef90_P27522	Chlorophyll a-b binding protein 8, chloroplast precursor related cluster	1e-125	AT1G61520.1	| Symbol: None | chlorophyll A-B binding protein / LHCI type III (LHCA3.1), nearly identical to PSI type III chlorophyll a/b-binding protein GI:430947; contains Pfam profile: PF00504 chlorophyll A-B binding protein; similar to PSI type III chlorophyll a/b-binding protein GI:430947 from (Arabidopsis thaliana) | chr1:22703675-22705048 FORWARD | Aliases: T25B24.12, T25B24_12	1e-122	GO:0005488, binding;	GO:0007582, physiological process; GO:0008152, metabolism; GO:0050875, cellular physiological process;	GO:0005622, intracellular; GO:0005737, cytoplasm; GO:0016020, membrane;	GO:0016168, chlorophyll binding;	GO:0009765, photosynthesis- light harvesting; GO:0015979, photosynthesis;	GO:0009507, chloroplast; GO:0016020, membrane; GO:0030076, light-harvesting complex;	Chloroa_b-bind,Chlorophyll A-B binding protein,0
C01010C12	Non-phototropic hypocotyl 3-like protein	UniRef90_Q9LFU0	Non-phototropic hypocotyl 3-like protein related cluster	2e-49	AT5G10250.1	| Symbol: None | phototropic-responsive protein, putative, similar to root phototropism RPT2 (Arabidopsis thaliana) gi:6959488:gb:AAF33112, a signal transducer of phototropic response PMID:10662859 | chr5:3217029-3219369 REVERSE | Aliases: F18D22.20, F18D22_20	7e-51	GO:0004871, signal transducer activity; GO:0005515, protein binding;	GO:0050896, response to stimulus;	GO:0008372, cellular component unknown;	GO:0004871, signal transducer activity; GO:0005515, protein binding;	GO:0009416, response to light stimulus;	GO:0008372, cellular component unknown;
C01010D01	Seed maturation-like protein	UniRef90_Q8LGA2	Seed maturation-like protein related cluster	2e-81	AT5G14970.1	| Symbol: None | expressed protein | chr5:4847281-4848868 FORWARD | Aliases: F2G14.90, F2G14_90	6e-83	GO:0005554, molecular function unknown;	GO:0000004, biological process unknown;	GO:0005737, cytoplasm;	GO:0005554, molecular function unknown;	GO:0000004, biological process unknown;	GO:0009507, chloroplast;
C01010D02	Expressed protein	UniRef90_Q84XT8	Hypothetical protein related cluster	5e-32	AT2G32580.1	| Symbol: None | expressed protein | chr2:13834740-13836386 FORWARD | Aliases: T26B15.14, T26B15_14	5e-33	GO:0005554, molecular function unknown;	GO:0000004, biological process unknown;	GO:0016020, membrane;	GO:0005554, molecular function unknown;	GO:0000004, biological process unknown;	GO:0012505, endomembrane system;	DUF1068,Protein of unknown function (DUF1068),7.5e-26
C01010D07	no_annotation_available
C01010D10	no_annotation_available	UniRef90_Q7XRB6	OSJNBa0006B20.1 protein related cluster	9e-10	AT5G63860.1	| Symbol: None | UVB-resistance protein (UVR8), identical to UVB-resistance protein UVR8 (GI:5478530, GB:AAD43920.1) (Arabidopsis thaliana); contains Pfam 00415: Regulator of chromosome condensation (RCC1) | chr5:25571734-25575978 REVERSE | Aliases: MGI19.7, MGI19_7	2e-10
C01010D12	SIMILARITY to A membrane-associated salt-inducible protein	UniRef90_O23484	SIMILARITY to A membrane-associated salt-inducible protein related cluster	2e-50	AT4G16390.1	| Symbol: None | chloroplastic RNA-binding protein P67, putative, nearly identical to 67kD chloroplastic RNA-binding protein, P67 (Arabidopsis thaliana) GI:9755842 | chr4:9257980-9260300 FORWARD | Aliases: DL4225W, FCAALL.354	6e-52	GO:0003676, nucleic acid binding; GO:0005488, binding;	GO:0006139, nucleobase- nucleoside- nucleotide and nucleic acid metabolism; GO:0043170, macromolecule metabolism; GO:0050896, response to stimulus;	GO:0005737, cytoplasm;	GO:0003684, damaged DNA binding; GO:0005524, ATP binding;	GO:0006298, mismatch repair;	GO:0009507, chloroplast;
C01010E07	no_annotation_available	UniRef90_Q75GJ0	Expressed protein related cluster	2e-08	AT1G10040.1	| Symbol: None | expressed protein, non-consensus GC donor splice site at exon boundary 21576 | chr1:3275893-3278697 REVERSE | Aliases: T27I1.6, T27I1_6	7e-10
C01010E09	no_annotation_available	UniRef90_Q9FFX0	Arabidopsis thaliana genomic DNA, chromosome 5, P1 clone:MBB18 related cluster	5e-07	AT5G38510.1	| Symbol: None | rhomboid family protein, contains Pfam profile PF01694: Rhomboid family | chr5:15435069-15437232 REVERSE | Aliases: MBB18.4, MBB18_4	1e-08
C01010E11	YABBY2-like transcription factor YAB2	UniRef90_Q6SRZ8	YABBY2-like transcription factor YAB2 related cluster	3e-26	AT2G26580.2	| Symbol: None | plant-specific transcription factor YABBY family protein, contains Pfam profile: PF04690 YABBY protein | chr2:11310670-11314031 REVERSE | Aliases: None	6e-18							YABBY,YABBY protein,1.5e-13
C01010F01	T12J13.15 protein	UniRef90_Q9S7P2	T12J13.15 protein related cluster	7e-64	AT3G03570.1	| Symbol: None | expressed protein, similar to hypothetical protein GB:CAB38918 (Arabidopsis thaliana) | chr3:856903-860476 FORWARD | Aliases: T12J13.15, T12J13_15	2e-65	GO:0005554, molecular function unknown;	GO:0000004, biological process unknown;	GO:0008372, cellular component unknown;	GO:0005554, molecular function unknown;	GO:0000004, biological process unknown;	GO:0008372, cellular component unknown;
C01010F05	NOI protein, nitrate-induced	UniRef90_O22633	NOI protein, nitrate-induced related cluster	1e-23	AT5G55850.1	| Symbol: None | similar to nitrate-responsive NOI protein, putative [Arabidopsis thaliana] (TAIR:At5g63270.1); similar to nitrate-induced NOI protein [Zea mays] (GB:AAC03022.1); contains InterPro domain Nitrate-induced NOI (InterPro:IPR008700) | chr5:22620603-22622458 FORWARD | Aliases: MWJ3.3, MWJ3_3	3e-19							NOI,Nitrate-induced NOI protein,1.1e-36
C01010F08	no_annotation_available
C01010F09	Arabidopsis thaliana genomic DNA, chromosome 5, TAC clone:K21L19	UniRef90_Q9FGU0	Arabidopsis thaliana genomic DNA, chromosome 5, TAC clone:K21L19 related cluster	5e-11	AT5G58040.1	| Symbol: None | fip1 motif-containing protein, contains Pfam profile PF05182: Fip1 motif | chr5:23505974-23511226 FORWARD | Aliases: K21L19.3, K21L19_3	1e-12
C01010G02	F28K19.24	UniRef90_Q9SGZ8	F28K19.24 related cluster	9e-20	AT1G78020.1	| Symbol: None | senescence-associated protein-related, similar to senescence-associated protein SAG102 (GI:22331931) (Arabidopsis thaliana) | chr1:29343587-29344649 FORWARD | Aliases: F28K19.24, F28K19_24	2e-21							DUF581,Protein of unknown function (DUF581),3.9e-29
C01010G06	Mitochondrial import receptor subunit TOM6 homolog	UniRef90_Q9XIA7	Mitochondrial import receptor subunit TOM6 homolog related cluster	1e-12	AT1G49410.1	| Symbol: TOM6 | expressed protein | chr1:18289409-18290570 REVERSE | Aliases: F13F21.16, F13F21_16, TOM6	3e-14
C01010G08	no_annotation_available
C01010G10	OJ000223_09.6 protein	UniRef90_Q8L6I6	Hypothetical protein B'zeta related cluster	1e-135	AT3G26020.2	| Symbol: None | similar to serine/threonine protein phosphatase 2A (PP2A) regulatory subunit B', putative [Arabidopsis thaliana] (TAIR:At3g21650.1); similar to serine/threonine protein phosphatase 2A (PP2A) regulatory subunit B', putative [Arabidopsis thaliana] (TAIR:At1g13460.1); similar to serine/threonine protein phosphatase 2A (PP2A) regulatory subunit B', putative [Arabidopsis thaliana] (TA…	1e-134	GO:0030234, enzyme regulator activity;	GO:0007154, cell communication;	GO:0005634, nucleus; GO:0005737, cytoplasm; GO:0005941, unlocalized protein complex;	GO:0008601, protein phosphatase type 2A regulator activity;	GO:0007165, signal transduction;	GO:0000159, protein phosphatase type 2A complex; GO:0005730, nucleolus; GO:0005737, cytoplasm; GO:0009507, chloroplast;	B56,Protein phosphatase 2A regulatory B subunit,0
C01010G11	Actin-like protein	UniRef90_Q9LHH0	Actin-like protein related cluster	1e-34	AT3G12380.1	| Symbol: None | similar to actin, putative [Arabidopsis thaliana] (TAIR:At2g42100.1); similar to actin 7 (ACT7) / actin 2 [Arabidopsis thaliana] (TAIR:At5g09810.1); similar to actin -like [Oryza sativa (japonica cultivar-group)] (GB:XP_550106.1); contains InterPro domain Actin/actin-like (InterPro:IPR004000) | chr3:3938169-3941907 REVERSE | Aliases: T2E22.30	6e-36
C01010G12	no_annotation_available
C01010H01	no_annotation_available
C01010H06	Expressed protein	UniRef90_O49336	Expressed protein related cluster	2e-12	AT2G30710.1	| Symbol: None | RabGAP/TBC domain-containing protein, similar to SP:Q08484 GTPase-activating protein GYP1 {Saccharomyces cerevisiae}; contains Pfam profile PF00566: TBC domain | chr2:13092963-13096338 REVERSE | Aliases: T11J7.10, T11J7_10	7e-14
C01010H09	T22I11.11 protein	UniRef90_Q2MGQ1	Hypothetical protein related cluster	1e-32	AT1G21065.1	| Symbol: None | expressed protein | chr1:7374199-7375778 FORWARD | Aliases: None	1e-33		GO:0000004, biological process unknown;	GO:0016020, membrane;		GO:0000004, biological process unknown;	GO:0012505, endomembrane system;
C01010H10	Triose phosphate/phosphate translocator	UniRef90_Q9MSB6	Triose phosphate/phosphate translocator related cluster	1e-113	AT5G46110.1	| Symbol: None | phosphate/triose-phosphate translocator, putative, identical to phosphate/triose-phosphate translocator precursor (Arabidopsis thaliana) gi:3983125:gb:AAC83815; similar to triose phosphate/phosphate translocator, chloroplast precursor (CTPT)(Cauliflower){Brassica oleracea} SWISS-PROT:P52177 | chr5:18714462-18717883 FORWARD | Aliases: MCL19.16, MCL19_16	1e-115	GO:0005215, transporter activity; GO:0005386, carrier activity;	GO:0006810, transport;	GO:0005737, cytoplasm; GO:0016020, membrane;	GO:0009670, triose-phosphate transporter activity; GO:0015297, antiporter activity;	GO:0006810, transport; GO:0015717, triose phosphate transport;	GO:0005739, mitochondrion; GO:0016021, integral to membrane;
C01011A02	no_annotation_available	UniRef90_P93067	Calmodulin-stimulated calcium-ATPase related cluster	5e-06	AT3G57330.1	| Symbol: None | calcium-transporting ATPase, plasma membrane-type, putative / Ca2+-ATPase, putative (ACA11), identical to SP:Q9M2L4:ACAB_ARATH Potential calcium-transporting ATPase 11, plasma membrane-type (EC 3.6.3.8) (Ca(2+)-ATPase isoform 11) {Arabidopsis thaliana}; strong similarity to calmodulin-stimulated calcium-ATPase (Brassica oleracea) GI:1805654 Belongs to plant 2B ATPase##s with an N…	4e-07
C01011A04	no_annotation_available	UniRef90_Q7XA42	Putative disease resistance protein RGA1 related cluster	6e-07
C01011A09	Expressed protein	UniRef90_O82347	Expressed protein related cluster	1e-33	AT2G46220.1	| Symbol: None | expressed protein | chr2:18986544-18987843 FORWARD | Aliases: T3F17.13	4e-35	GO:0005554, molecular function unknown;	GO:0000004, biological process unknown;	GO:0005737, cytoplasm;	GO:0005554, molecular function unknown;	GO:0000004, biological process unknown;	GO:0009507, chloroplast;
C01011A12	Putative auxin-regulated protein	UniRef90_Q9ZUZ3	Putative auxin-regulated protein related cluster	9e-29	AT2G46690.1	| Symbol: None | auxin-responsive family protein, similar to indole-3-acetic acid induced protein ARG7 (SP:P32295) (Phaseolus aureus) | chr2:19187800-19188537 FORWARD | Aliases: T3A4.7	3e-30	GO:0005554, molecular function unknown;	GO:0050896, response to stimulus;	GO:0008372, cellular component unknown;	GO:0005554, molecular function unknown;	GO:0009733, response to auxin stimulus;	GO:0008372, cellular component unknown;	Auxin_inducible,Auxin responsive protein,4.1e-35
C01011B02	Malate dehydrogenase [NADP], chloroplast precursor	UniRef90_P21528	Malate dehydrogenase [NADP], chloroplast precursor related cluster	1e-154	AT5G58330.1	| Symbol: None | malate dehydrogenase (NADP), chloroplast, putative, strong similiarity to chloroplast NADP-dependent malate dehydrogenase (EC 1.1.1.82) SP:O48902 {Medicago sativa}, SP:P21528 {Pisum sativum}, SP:Q05145 {Mesembryanthemum crystallinum}, SP:P46489 {Flaveria bidentis}, (Flaveria trinervia) GI:726334, SP:P17606I {Sorghum bicolor}; contains InterPro entry IPR001236: Lactate/malate dehy…	1e-150	GO:0016491, oxidoreductase activity;	GO:0043170, macromolecule metabolism; GO:0050875, cellular physiological process;	GO:0005737, cytoplasm;	GO:0016491, oxidoreductase activity; GO:0016615, malate dehydrogenase activity;	GO:0006100, tricarboxylic acid cycle intermediate metabolism; GO:0006108, malate metabolism;	GO:0005739, mitochondrion;	Ldh_1_C,lactate/malate dehydrogenase, alpha/beta C-t,0
C01011B04	Phytochrome E	UniRef90_P42498	Phytochrome E related cluster	6e-13	AT4G18130.1	| Symbol: None | phytochrome E (PHYE), identical to SP:P42498 Phytochrome E {Arabidopsis thaliana} | chr4:10041878-10045960 REVERSE | Aliases: F15J5.100, F15J5_100	2e-14
C01011B05	At2g32230	UniRef90_Q66GI4	At2g32230 related cluster	2e-16	AT2G32230.1	| Symbol: None | pentatricopeptide (PPR) repeat-containing protein, contains Pfam profile PF01535: PPR repeat | chr2:13686619-13689313 REVERSE | Aliases: F22D22.2, F22D22_2	3e-18
C01011B06	Putative oxidoreductase, FAD-binding	UniRef90_Q9FN21	Similarity to unknown protein related cluster	2e-49	AT5G67290.1	| Symbol: None | FAD-dependent oxidoreductase family protein, contains Pfam profile PF01266: FAD dependent oxidoreductase | chr5:26865374-26866995 REVERSE | Aliases: K8K14.1, K8K14_1	5e-51	GO:0016491, oxidoreductase activity;	GO:0006118, electron transport; GO:0008152, metabolism;	GO:0005737, cytoplasm;	GO:0016491, oxidoreductase activity;	GO:0006118, electron transport; GO:0008152, metabolism;	GO:0009507, chloroplast;
C01011B08	Callose synthase 1 catalytic subunit	UniRef90_Q9AUE0	Callose synthase 1 catalytic subunit related cluster	4e-83	AT1G05570.1	| Symbol: None | similar to glycosyl transferase family 48 protein [Arabidopsis thaliana] (TAIR:At5g13000.1); similar to glycosyl transferase family 48 protein [Arabidopsis thaliana] (TAIR:At2g31960.1); similar to glycosyl transferase family 48 protein [Arabidopsis thaliana] (TAIR:At1g06490.1); similar to glycosyl transferase family 48 protein [Arabidopsis thaliana] (TAIR:At2g13680.1); similar to…	1e-84	GO:0016740, transferase activity;	GO:0008150, biological_process; GO:0009058, biosynthesis; GO:0030154, cell differentiation; GO:0043170, macromolecule metabolism; GO:0050875, cellular physiological process;	GO:0005737, cytoplasm; GO:0016020, membrane;	GO:0003843, 1-3-beta-glucan synthase activity; GO:0016757, transferase activity- transferring glycosyl groups;	GO:0006075, beta-1-3 glucan biosynthesis; GO:0009556, microsporogenesis; GO:0010208, pollen wall formation;	GO:0000148, 1-3-beta-glucan synthase complex; GO:0009507, chloroplast; GO:0016020, membrane;
C01011B09	GTPase, putative; 34281-30152	UniRef90_Q9C7C0	GTPase, putative; 34281-30152 related cluster	8e-57	AT3G12080.1	| Symbol: EMB2738 | GTP-binding family protein, contains Pfam domain, PF01926: GTPase of unknown function | chr3:3847798-3852075 FORWARD | Aliases: T21B14.10, EMB2738, EMBRYO DEFECTIVE 2738	4e-61							MMR_HSR1,GTPase of unknown function,5.7e-19
C01011B10	Ubiquitin-conjugating enzyme 2	UniRef90_Q45W76	Ubiquitin-conjugating enzyme 2 related cluster	4e-77	AT1G70660.1	| Symbol: None | ubiquitin-conjugating enzyme family protein, similar to TRAF6-regulated IKK activator 1 beta Uev1A (Homo sapiens) GI:10880969; contains Pfam profile PF00179: Ubiquitin-conjugating enzyme | chr1:26644258-26645810 FORWARD | Aliases: F5A18.16, F5A18_16	4e-68	GO:0003824, catalytic activity;	GO:0043170, macromolecule metabolism; GO:0050875, cellular physiological process;	GO:0008372, cellular component unknown;	GO:0004840, ubiquitin conjugating enzyme activity; GO:0008642, ubiquitin-like activating enzyme activity;	GO:0006464, protein modification; GO:0006512, ubiquitin cycle;	GO:0008372, cellular component unknown;
C01011B11	Gb|AAD28294.1	UniRef90_Q9LUT3	Gb|AAD28294.1 related cluster	5e-52	AT3G17380.1	| Symbol: None | meprin and TRAF homology domain-containing protein / MATH domain-containing protein, similar to ubiquitin-specific protease 12 (Arabidopsis thaliana) GI:11993471; contains Pfam profile PF00917: MATH domain | chr3:5950206-5953699 FORWARD | Aliases: MGD8.22	1e-53	GO:0005554, molecular function unknown;	GO:0000004, biological process unknown;	GO:0008372, cellular component unknown;	GO:0005554, molecular function unknown;	GO:0000004, biological process unknown;	GO:0008372, cellular component unknown;
C01011C01	Protein C20orf45	UniRef90_Q9FYA3	Hypothetical protein T19L5_30 related cluster	3e-88	AT5G13070.1	| Symbol: None | MSF1-like family protein, similar to px19 (Gallus gallus) GI:969170; contains Pfam profile PF04707: MSF1-like conserved region | chr5:4148219-4149215 FORWARD | Aliases: T19L5.30, T19L5_30	8e-90			GO:0005737, cytoplasm;			GO:0005739, mitochondrion;	MSF1,MSF1-like conserved region,0
C01011C06	Ly200-like protein	UniRef90_Q3HVK3	Ly200-like protein related cluster	6e-57	AT4G18100.1	| Symbol: None | 60S ribosomal protein L32 (RPL32A), ribosomal protein L32, human, PIR1:R5HU32 | chr4:10035497-10036552 REVERSE | Aliases: F15J5.70, F15J5_70	5e-57	GO:0005198, structural molecule activity;	GO:0009058, biosynthesis; GO:0043170, macromolecule metabolism; GO:0050875, cellular physiological process;	GO:0005622, intracellular; GO:0005737, cytoplasm;	GO:0003735, structural constituent of ribosome;	GO:0006412, protein biosynthesis; GO:0007046, ribosome biogenesis;	GO:0005622, intracellular; GO:0005739, mitochondrion; GO:0005840, ribosome;	Ribosomal_L32e,Ribosomal protein L32,0
C01011C09	no_annotation_available
C01011C10	F10K1.25 protein	UniRef90_Q9LMJ7	F10K1.25 protein related cluster	1e-133	AT1G07040.1	| Symbol: None | expressed protein | chr1:2160944-2163302 REVERSE | Aliases: F10K1.25, F10K1_25	1e-134		GO:0000004, biological process unknown;	GO:0005737, cytoplasm;		GO:0000004, biological process unknown;	GO:0009507, chloroplast;
C01011C11	no_annotation_available	UniRef90_P56768	Photosystem I reaction center subunit VIII related cluster	3e-08	ATCG00510.1	| Symbol: PSAI | PSI I protein | chrC:59247-59360 FORWARD | Aliases: PSAI	8e-10
C01011C12	SC0A	UniRef90_Q9ZS79	SC0A related cluster	7e-42	AT1G47890.1	| Symbol: None | disease resistance family protein, contains leucine rich-repeat domains Pfam:PF00560, INTERPRO:IPR001611; similar to Cf-2.2 (Lycopersicon pimpinellifolium) gi:1184077:gb:AAC15780 | chr1:17647645-17650704 FORWARD | Aliases: T6B12.2, T6B12_2	2e-43	GO:0005515, protein binding; GO:0016301, kinase activity;	GO:0007154, cell communication; GO:0050896, response to stimulus;	GO:0016020, membrane;	GO:0005515, protein binding; GO:0016301, kinase activity;	GO:0006952, defense response; GO:0007165, signal transduction;	GO:0012505, endomembrane system;	LRR_1,Leucine Rich Repeat,9.7e-19;LRR_1,Leucine Rich Repeat,9.7e-19;LRR_1,Leucine Rich Repeat,9.7e-19;LRR_1,Leucine Rich Repeat,9.7e-19;LRR_1,Leucine Rich Repeat,9.7e-19;LRR_1,Leucine Rich Repeat,9.7e-19;LRR_1,Leucine Rich Repeat,9.7e-19
C01011D03	no_annotation_available
C01011D06	Homeobox gene 13 protein; 11736-10437	UniRef90_Q9S7A4	Homeobox gene 13 protein; 11736-10437 related cluster	4e-57	AT1G69780.1	| Symbol: None | homeobox-leucine zipper protein 13 (HB-13) / HD-ZIP transcription factor 13, identical to homeobox gene 13 protein (GP:12325190) (Arabidopsis thaliana) | chr1:26262602-26264414 FORWARD | Aliases: T6C23.2, T6C23_2	1e-58	GO:0003676, nucleic acid binding; GO:0030528, transcription regulator activity;	GO:0006139, nucleobase- nucleoside- nucleotide and nucleic acid metabolism; GO:0050789, regulation of biological process;	GO:0005634, nucleus;	GO:0003677, DNA binding; GO:0003700, transcription factor activity;	GO:0006355, regulation of transcription- DNA-dependent;	GO:0005634, nucleus;	Homeobox,Homeobox domain,2e-18
C01011D07	Sm protein, putative	UniRef90_Q8LFL8	Sm protein, putative related cluster	1e-37	AT3G14080.2	| Symbol: None | small nuclear ribonucleoprotein, putative / snRNP, putative / Sm protein, putative, similar to U6 snRNA-associated Sm-like protein LSm1 (Small nuclear ribonuclear CaSm, Cancer-associated Sm-like) (Homo sapiens) SWISS-PROT:O15116; contains Pfam profile: PF01423 Sm protein | chr3:4667381-4669188 FORWARD | Aliases: None	3e-39	GO:0005554, molecular function unknown;	GO:0006139, nucleobase- nucleoside- nucleotide and nucleic acid metabolism; GO:0043170, macromolecule metabolism;	GO:0005634, nucleus;	GO:0005554, molecular function unknown;	GO:0006397, mRNA processing;	GO:0005634, nucleus; GO:0005732, small nucleolar ribonucleoprotein complex;
C01011D08	Cell division control protein 2 homolog	UniRef90_P93101	Cell division control protein 2 homolog related cluster	1e-158	AT3G48750.1	| Symbol: CDKA;1 | A-type cyclin-dependent kinase. Together with its specific inhibitor, the Kip-related protein, KRP2 they regulate the mitosis-to-endocycle transition during leaf development. | chr3:18082533-18085626 FORWARD | Aliases: T21J18.20, CDKA;1, CYCLIN-DEPENDENT KINASE A;1	1e-147	GO:0016301, kinase activity;			GO:0016301, kinase activity;			Pkinase,Protein kinase domain,0;Pkinase_Tyr,Protein tyrosine kinase,3.7e-14
C01011D11	no_annotation_available
C01011E01	5-formyltetrahydrofolate cyclo-ligase, putative	UniRef90_Q8GW33	Hypothetical protein At1g76730/F28O16_10 related cluster	2e-27	AT1G76730.1	| Symbol: None | 5-formyltetrahydrofolate cyclo-ligase family protein, contains Pfam profile PF01812 5-formyltetrahydrofolate cyclo-ligase | chr1:28807830-28809678 REVERSE | Aliases: F28O16.10, F28O16_10	2e-30	GO:0003824, catalytic activity;	GO:0008152, metabolism;	GO:0005737, cytoplasm;	GO:0003824, catalytic activity;	GO:0008152, metabolism;	GO:0009507, chloroplast;
C01011E04	Receptor-like protein kinase	UniRef90_Q9LVM0	Receptor-like protein kinase related cluster	3e-60	AT5G58300.1	| Symbol: None | leucine-rich repeat transmembrane protein kinase, putative | chr5:23589105-23592587 FORWARD | Aliases: MCK7.17, MCK7_17	1e-61	GO:0005488, binding; GO:0016301, kinase activity;	GO:0007154, cell communication; GO:0043170, macromolecule metabolism; GO:0050875, cellular physiological process;	GO:0005737, cytoplasm;	GO:0004674, protein serine/threonine kinase activity; GO:0005524, ATP binding; GO:0016301, kinase activity;	GO:0006468, protein amino acid phosphorylation; GO:0007169, transmembrane receptor protein tyrosine kinase signaling pathway;	GO:0005739, mitochondrion;
C01011E05	Protein At4g38220	UniRef90_Q3E9P0	Protein At4g38220 related cluster	1e-138	AT4G38220.1	| Symbol: None | aminoacylase, putative / N-acyl-L-amino-acid amidohydrolase, putative, similar to aminoacylase-1 (N-acyl-L-amino-acid amidohydrolase, ACY-1)(Homo sapiens) SWISS-PROT:Q03154 | chr4:17925174-17927091 FORWARD | Aliases: F20D10.340, F20D10_340	1e-141	GO:0016787, hydrolase activity;	GO:0043170, macromolecule metabolism; GO:0050875, cellular physiological process;	GO:0016020, membrane;	GO:0004046, aminoacylase activity; GO:0008237, metallopeptidase activity;	GO:0006508, proteolysis;	GO:0012505, endomembrane system;	Peptidase_M20,Peptidase family M20/M25/M40,1.5e-14
C01011E06	Proline-rich protein	UniRef90_Q8LJR7	Hypothetical protein related cluster	1e-16	AT4G16380.1	| Symbol: None | expressed protein | chr4:9254576-9256241 FORWARD | Aliases: None	4e-17
C01011E07	Precursor monofunctional aspartokinase	UniRef90_Q9XHC5	Precursor monofunctional aspartokinase related cluster	1e-54	AT3G02020.1	| Symbol: None | aspartate kinase, lysine-sensitive, putative, similar to aspartate kinase gi:2257743 (Arabidopsis thaliana) | chr3:340563-343842 REVERSE | Aliases: F1C9.20, F1C9_20	8e-55	GO:0005488, binding; GO:0016301, kinase activity;	GO:0006519, amino acid and derivative metabolism; GO:0009058, biosynthesis;	GO:0005737, cytoplasm;	GO:0004072, aspartate kinase activity; GO:0016597, amino acid binding;	GO:0009067, aspartate family amino acid biosynthesis;	GO:0009507, chloroplast;
C01011F03	Steroid 5alpha-reductase-like protein	UniRef90_Q9LFS3	Steroid 5alpha-reductase-like protein related cluster	2e-39	AT5G16010.1	| Symbol: None | 3-oxo-5-alpha-steroid 4-dehydrogenase family protein / steroid 5-alpha-reductase family protein, similar to steroid 5alpha-reductase - Rattus norvegicus, PIR:A34239 (SP:24008); contains Pfam 3-oxo-5-alpha-steroid 4-dehydrogenase domain PF02544 | chr5:5227927-5229119 FORWARD | Aliases: F1N13.150, F1N13_150	7e-41	GO:0016491, oxidoreductase activity;	GO:0000004, biological process unknown;	GO:0016020, membrane;	GO:0003865, 3-oxo-5-alpha-steroid 4-dehydrogenase activity;	GO:0000004, biological process unknown;	GO:0016021, integral to membrane;
C01011F06	no_annotation_available
C01011F09	Expressed protein	UniRef90_Q9SI36	Expressed protein related cluster	2e-41	AT2G04900.1	| Symbol: None | expressed protein | chr2:1722478-1723828 FORWARD | Aliases: F1O13.3	5e-43	GO:0005554, molecular function unknown;		GO:0008372, cellular component unknown;	GO:0005554, molecular function unknown;		GO:0008372, cellular component unknown;	DUF423,Protein of unknown function (DUF423),3.3e-22
C01011F12	Putative prenylcysteine oxidase precursor	UniRef90_P57681	Putative prenylcysteine oxidase precursor related cluster	4e-23	AT5G63910.1	| Symbol: None | expressed protein | chr5:25589116-25591313 REVERSE | Aliases: MGI19.4, MGI19_4	2e-24
C01011G01	Serine carboxypeptidase, putative; 23596-21212	UniRef90_Q9C7D4	Serine carboxypeptidase, putative; 23596-21212 related cluster	3e-61	AT3G12220.1	| Symbol: SCPL16 | serine carboxypeptidase S10 family protein, contains Pfam profile: PF00450 serine carboxypeptidase; similar to serine carboxypeptidase I precursor (SP:P37890) (Oryza sativa) | chr3:3896538-3899026 REVERSE | Aliases: F28J15.15, SCPL16	8e-63	GO:0003824, catalytic activity; GO:0016787, hydrolase activity;	GO:0043170, macromolecule metabolism; GO:0050875, cellular physiological process;	GO:0016020, membrane;	GO:0003824, catalytic activity; GO:0004185, serine carboxypeptidase activity;	GO:0006508, proteolysis;	GO:0012505, endomembrane system;	Peptidase_S10,Serine carboxypeptidase,1.8e-13
C01011G02	F2D10.25	UniRef90_Q9LM78	F2D10.25 related cluster	7e-88	AT1G20760.1	| Symbol: None | calcium-binding EF hand family protein, contains INTERPRO:IPR002048 calcium-binding EF-hand domain | chr1:7209382-7214982 FORWARD | Aliases: F2D10.25, F2D10_25	2e-89	GO:0005488, binding;			GO:0005509, calcium ion binding;
C01011H01	no_annotation_available
C01011H03	At3g01410	UniRef90_Q6NQM2	At3g01410 related cluster	2e-32	AT3G01410.1	| Symbol: None | RNase H domain-containing protein, low similarity to GAG-POL precursor (Oryza sativa (japonica cultivar-group)) GI:5902445; contains Pfam profile: PF00075 RNase H | chr3:153446-155606 REVERSE | Aliases: T13O15.5, T13O15_5	1e-33	GO:0003676, nucleic acid binding; GO:0016787, hydrolase activity;	GO:0000004, biological process unknown;	GO:0008372, cellular component unknown;	GO:0003676, nucleic acid binding; GO:0004518, nuclease activity; GO:0004523, ribonuclease H activity;	GO:0000004, biological process unknown;	GO:0008372, cellular component unknown;
C01011H08	CTV.20	UniRef90_Q8H6Q8	CTV.20 related cluster	1e-40	AT1G15780.1	| Symbol: None | expressed protein | chr1:5430178-5435916 REVERSE | Aliases: F7H2.12, F7H2_12	6e-28			GO:0008372, cellular component unknown;			GO:0008372, cellular component unknown;
C01011H09	Pectin methylesterase	UniRef90_Q708X3	Pectin methylesterase related cluster	1e-115	AT5G53370.1	| Symbol: None | pectinesterase family protein | chr5:21666758-21668819 REVERSE | Aliases: K19E1.17, K19E1_17, ATPMEPCRF	1e-115	GO:0016787, hydrolase activity; GO:0030234, enzyme regulator activity;	GO:0050875, cellular physiological process;	GO:0005737, cytoplasm; GO:0030312, external encapsulating structure;	GO:0004857, enzyme inhibitor activity; GO:0030599, pectinesterase activity;	GO:0042545, cell wall modification;	GO:0005618, cell wall; GO:0009505, cell wall (sensu Magnoliophyta); GO:0009507, chloroplast;	Pectinesterase,Pectinesterase,0
C01011H10	Putative mitochondrial carrier protein	UniRef90_Q94AG6	Putative mitochondrial carrier protein related cluster	5e-61	AT4G39460.1	| Symbol: None | mitochondrial substrate carrier family protein | chr4:18355987-18358887 REVERSE | Aliases: F23K16.90, F23K16_90	3e-62	GO:0005488, binding;	GO:0006810, transport;	GO:0005737, cytoplasm; GO:0016020, membrane;	GO:0005488, binding;	GO:0006810, transport; GO:0006839, mitochondrial transport;	GO:0005743, mitochondrial inner membrane; GO:0009507, chloroplast; GO:0016020, membrane;	Mito_carr,Mitochondrial carrier protein,8e-30;Mito_carr,Mitochondrial carrier protein,8e-30
C01012A02	no_annotation_available
C01012A04	TIR-NBS-LRR type R protein 7	UniRef90_Q6URA2	TIR-NBS-LRR type R protein 7 related cluster	7e-39	AT5G36930.1	| Symbol: None | disease resistance protein (TIR-NBS-LRR class), putative, domain signature TIR-NBS-LRR exists, suggestive of a disease resistance protein. | chr5:14584881-14589845 REVERSE | Aliases: MLF18.50, MLF18_50	4e-31	GO:0004872, receptor activity; GO:0005488, binding;	GO:0008219, cell death; GO:0050896, response to stimulus;	GO:0005737, cytoplasm; GO:0016020, membrane;	GO:0004888, transmembrane receptor activity; GO:0005524, ATP binding;	GO:0006915, apoptosis; GO:0006952, defense response; GO:0042829, defense response to pathogen;	GO:0005739, mitochondrion; GO:0016020, membrane;
C01012A07	no_annotation_available
C01012A08	Similarity to DNA-3-methyladenine glycosylase	UniRef90_Q9FJL9	Similarity to DNA-3-methyladenine glycosylase related cluster	1e-109	AT5G57970.2	| Symbol: None | similar to methyladenine glycosylase family protein [Arabidopsis thaliana] (TAIR:At1g80850.1); similar to OSJNBa0029H02.18 [Oryza sativa (japonica cultivar-group)] (GB:XP_473062.1); contains InterPro domain Methyladenine glycosylase (InterPro:IPR005019) | chr5:23484171-23486241 FORWARD | Aliases: None	1e-111	GO:0016787, hydrolase activity;	GO:0006139, nucleobase- nucleoside- nucleotide and nucleic acid metabolism; GO:0043170, macromolecule metabolism; GO:0050896, response to stimulus;	GO:0005737, cytoplasm;	GO:0008725, DNA-3-methyladenine glycosylase I activity;	GO:0006281, DNA repair;	GO:0009507, chloroplast;	Adenine_glyco,Methyladenine glycosylase,0
C01012A11	F3F19.14 protein	UniRef90_Q9SAE5	F3F19.14 protein related cluster	9e-11	AT1G13120.1	| Symbol: EMB1745 | expressed protein, contains Prosite PS00012: Phosphopantetheine attachment site; similar to GLE1 (GI:3288817) {Homo sapiens}; EST gb:N37870 comes from this gene | chr1:4469181-4473211 REVERSE | Aliases: F3F19.14, F3F19_14, EMB1745, EMBRYO DEFECTIVE 1745	1e-12
C01012B02	Allyl alcohol dehydrogenase	UniRef90_Q9SLN8	Allyl alcohol dehydrogenase related cluster	4e-24	AT5G16990.1	| Symbol: None | NADP-dependent oxidoreductase, putative, strong similarity to probable NADP-dependent oxidoreductase (zeta-crystallin homolog) P1 (SP:Q39172)(gi:886428) and P2 (SP:Q39173)(gi:886430), Arabidopsis thaliana | chr5:5581661-5584032 REVERSE | Aliases: F2K13.140, F2K13_140	2e-19
C01012B03	Putative BP-5 protein	UniRef90_Q5NAE0	Putative BP-5 protein related cluster	2e-41	AT2G46970.1	| Symbol: None | basic helix-loop-helix (bHLH) protein, putative, similar to PIF3 like basic Helix Loop Helix protein (PIL1) (Arabidopsis thaliana) GI:22535492; contains Myc-type, 'helix-loop-helix' dimerization domain signature, PROSITE:PS00038 | chr2:19302565-19304895 REVERSE | Aliases: F14M4.20	7e-31	GO:0003676, nucleic acid binding; GO:0030528, transcription regulator activity;	GO:0006139, nucleobase- nucleoside- nucleotide and nucleic acid metabolism; GO:0050789, regulation of biological process;	GO:0005634, nucleus;	GO:0003700, transcription factor activity;	GO:0045449, regulation of transcription;	GO:0005634, nucleus;	HLH,Helix-loop-helix DNA-binding domain,6.7e-13
C01012B04	UPI000034F077; phosphoprotein phosphatase	UniRef90_UPI000034F077	Cluster related to UPI000034F077; phosphoprotein phosphatase	3e-30	AT3G10550.1	| Symbol: None | expressed protein | chr3:3292904-3296874 REVERSE | Aliases: F13M14.17	8e-32	GO:0016787, hydrolase activity;	GO:0043170, macromolecule metabolism; GO:0050875, cellular physiological process;	GO:0008372, cellular component unknown;	GO:0004721, phosphoprotein phosphatase activity;	GO:0006470, protein amino acid dephosphorylation;	GO:0008372, cellular component unknown;
C01012B05	50S ribosomal protein L29, chloroplast precursor	UniRef90_Q9FJP3	50S ribosomal protein L29, chloroplast precursor related cluster	3e-39	AT5G65220.1	| Symbol: None | ribosomal protein L29 family protein, contains Pfam profile PF00831: ribosomal protein L29 | chr5:26078455-26079888 FORWARD | Aliases: MQN23.16, MQN23_16	8e-41	GO:0005198, structural molecule activity;	GO:0009058, biosynthesis; GO:0043170, macromolecule metabolism; GO:0050875, cellular physiological process;	GO:0005622, intracellular; GO:0005737, cytoplasm;	GO:0003735, structural constituent of ribosome;	GO:0006412, protein biosynthesis; GO:0007046, ribosome biogenesis;	GO:0005622, intracellular; GO:0005840, ribosome; GO:0009507, chloroplast;	Ribosomal_L29,Ribosomal L29 protein,7.2e-24
C01012B06	Eukaryotic release factor 3	UniRef90_Q41137	Eukaryotic release factor 3 related cluster	9e-49	AT1G18070.2	| Symbol: None | similar to elongation factor 1-alpha / EF-1-alpha [Arabidopsis thaliana] (TAIR:At1g07930.1); similar to elongation factor 1-alpha / EF-1-alpha [Arabidopsis thaliana] (TAIR:At5g60390.1); similar to elongation factor 1-alpha / EF-1-alpha [Arabidopsis thaliana] (TAIR:At1g07920.1); similar to elongation factor 1-alpha / EF-1-alpha [Arabidopsis thaliana] (TAIR:At1g07940.1); similar to…	2e-47	GO:0003676, nucleic acid binding; GO:0005488, binding; GO:0045182, translation regulator activity;	GO:0009058, biosynthesis; GO:0043170, macromolecule metabolism; GO:0050875, cellular physiological process;		GO:0003747, translation release factor activity; GO:0005525, GTP binding; GO:0008135, translation factor activity- nucleic acid binding;	GO:0006412, protein biosynthesis; GO:0006415, translational termination;		GTP_EFTU_D3,Elongation factor Tu C-terminal domain,1.2e-28
C01012B08	no_annotation_available
C01012C01	T1K7.1 protein	UniRef90_Q9C520	Hypothetical protein F10D13.5 related cluster	9e-89	AT1G69360.1	| Symbol: None | expressed protein | chr1:26075947-26079917 REVERSE | Aliases: F10D13.5, F10D13_5	2e-90	GO:0005554, molecular function unknown;	GO:0000004, biological process unknown;	GO:0008372, cellular component unknown;	GO:0005554, molecular function unknown;	GO:0000004, biological process unknown;	GO:0008372, cellular component unknown;	DUF863,Plant protein of unknown function (DUF8,0
C01012C02	Alpha-mannosidase	UniRef90_Q9FKW9	Alpha-mannosidase related cluster	1e-16	AT5G66150.1	| Symbol: None | glycosyl hydrolase family 38 protein, similar to lysosomal alpha-mannosidase SP:O09159 from (Mus musculus) | chr5:26456239-26461660 REVERSE | Aliases: K2A18.23, K2A18_23	3e-18
C01012C03	Kinase-like protein	UniRef90_Q9AV92	Kinase-like protein related cluster	8e-19	AT5G63320.1	| Symbol: None | similar to DNA-binding bromodomain-containing protein [Arabidopsis thaliana] (TAIR:At3g27260.1); similar to kinase-like protein [Oryza sativa] (GB:BAB41205.1) | chr5:25391639-25393813 REVERSE | Aliases: K9H21.12, K9H21_12	5e-17
C01012C05	Similarity to RING zinc finger protein	UniRef90_Q9LS98	Similarity to RING zinc finger protein related cluster	3e-50	AT1G49210.1	| Symbol: None | zinc finger (C3HC4-type RING finger) family protein, contains Pfam domain, PF00097: Zinc finger, C3HC4 type (RING finger) | chr1:18205626-18206339 FORWARD | Aliases: F27J15.3, F27J15_3	1e-51	GO:0005488, binding; GO:0005515, protein binding; GO:0016874, ligase activity;	GO:0043170, macromolecule metabolism; GO:0050875, cellular physiological process;	GO:0005622, intracellular;	GO:0004842, ubiquitin-protein ligase activity; GO:0005515, protein binding; GO:0008270, zinc ion binding;	GO:0016567, protein ubiquitination;	GO:0000151, ubiquitin ligase complex;
C01012C10	no_annotation_available
C01012C12	Proteophosphoglycan 5	UniRef90_Q4FX62	Proteophosphoglycan 5 related cluster	5e-12
C01012D03	no_annotation_available	UniRef90_Q8H079	Hypothetical protein OSJNBb0050N02.12 related cluster	1e-07
C01012D05	Gb|AAC16072.1	UniRef90_Q9LJE0	Gb|AAC16072.1 related cluster	1e-107	AT3G13510.1	| Symbol: None | expressed protein, Pfam profile PF03080: Arabidopsis proteins of unknown function | chr3:4403516-4406098 FORWARD | Aliases: MRP15.17	1e-109	GO:0005554, molecular function unknown;	GO:0000004, biological process unknown;	GO:0016020, membrane;	GO:0005554, molecular function unknown;	GO:0000004, biological process unknown;	GO:0012505, endomembrane system;
C01012D06	Vacuolar ATP synthase subunit E	UniRef90_Q9SWE7	Vacuolar ATP synthase subunit E related cluster	1e-113	AT4G11150.1	| Symbol: EMB2448 | vacuolar ATP synthase subunit E / V-ATPase E subunit / vacuolar proton pump E subunit (VATE), identical to SP:Q39258 Vacuolar ATP synthase subunit E (EC 3.6.3.14) (V-ATPase E subunit) (Vacuolar proton pump E subunit) {Arabidopsis thaliana} | chr4:6799958-6801927 FORWARD | Aliases: T22B4.130, T22B4_130, EMB2448, EMBRYO DEFECTIVE 2448	3e-88							vATP-synt_E,ATP synthase (E/31 kDa) subunit,0
C01012D08	no_annotation_available
C01012D12	Chloroplast RNA binding protein precursor	UniRef90_Q41124	Chloroplast RNA binding protein precursor related cluster	1e-70	AT1G60000.1	| Symbol: None | 29 kDa ribonucleoprotein, chloroplast, putative / RNA-binding protein cp29, putative, similar to 29 kDa ribonucleoprotein chloroplast precursor {Nicotiana sylvestris} SP:Q08935, SP:Q08937; contains InterPro entry IPR000504: RNA-binding region RNP-1 (RNA recognition motif) (RRM) contains an AG-donor site at intron. | chr1:22097234-22098291 REVERSE | Aliases: T2K10.5, T2K10_5	2e-67	GO:0003676, nucleic acid binding;	GO:0000004, biological process unknown;	GO:0005737, cytoplasm;	GO:0003676, nucleic acid binding; GO:0003723, RNA binding;	GO:0000004, biological process unknown;	GO:0009507, chloroplast;	RRM_1,RNA recognition motif. (a.k.a. RRM, R,1.1e-35;RRM_1,RNA recognition motif. (a.k.a. RRM, R,1.1e-35
C01012E03	F7N22.4 protein	UniRef90_Q8GWH3	Hypothetical protein At5g35080/F7N22_50 related cluster	3e-53	AT5G35080.1	| Symbol: None | expressed protein | chr5:13371503-13374047 REVERSE | Aliases: F7N22.4, F7N22_4	1e-54	GO:0005554, molecular function unknown;	GO:0000004, biological process unknown;	GO:0016020, membrane;	GO:0005554, molecular function unknown;	GO:0000004, biological process unknown;	GO:0012505, endomembrane system;
C01012E07	Arabidopsis thaliana genomic DNA, chromosome 3, P1 clone:MJG19	UniRef90_Q9LK57	Arabidopsis thaliana genomic DNA, chromosome 3, P1 clone:MJG19 related cluster	4e-78	AT3G13160.1	| Symbol: None | pentatricopeptide (PPR) repeat-containing protein, contains Pfam profile PF01535: PPR repeat | chr3:4229978-4231293 REVERSE | Aliases: MJG19.11	1e-79	GO:0005554, molecular function unknown;	GO:0000004, biological process unknown;	GO:0005737, cytoplasm;	GO:0005554, molecular function unknown;	GO:0000004, biological process unknown;	GO:0005739, mitochondrion;	PPR,PPR repeat,7.2e-35;PPR,PPR repeat,7.2e-35;PPR,PPR repeat,7.2e-35;PPR,PPR repeat,7.2e-35;PPR,PPR repeat,7.2e-35
C01012E09	UPI0000162E4C; auxin:hydrogen symporter	UniRef90_UPI0000162E4C	Cluster related to UPI0000162E4C; auxin:hydrogen symporter	9e-42	AT1G20925.1	| Symbol: None | auxin efflux carrier family protein, contains auxin efflux carrier domain, Pfam:PF03547 | chr1:7290601-7292496 FORWARD | Aliases: None	5e-43	GO:0005386, carrier activity; GO:0015075, ion transporter activity;	GO:0006810, transport;	GO:0016020, membrane;	GO:0009672, auxin:hydrogen symporter activity;	GO:0009926, auxin polar transport;	GO:0012505, endomembrane system; GO:0016021, integral to membrane;
C01012E11	Geranylgeranyl pyrophosphate synthase-related protein, chloroplast precursor	UniRef90_Q39108	Geranylgeranyl pyrophosphate synthase-related protein, chloroplast precursor related cluster	1e-101	AT4G38460.1	| Symbol: None | geranylgeranyl pyrophosphate synthase, putative / GGPP synthetase, putative / farnesyltranstransferase, putative, 65% similar to geranylgeranyl pyrophosphate synthase (GI:413730); | chr4:17994779-17996198 FORWARD | Aliases: F20M13.20, F20M13_20	1e-103	GO:0016740, transferase activity;	GO:0009058, biosynthesis; GO:0050875, cellular physiological process;	GO:0005737, cytoplasm;	GO:0004311, farnesyltranstransferase activity;	GO:0008299, isoprenoid biosynthesis;	GO:0009507, chloroplast;	polyprenyl_synt,Polyprenyl synthetase,2.9e-25
C01012F08	UPI000034F451; hedgehog receptor	UniRef90_Q9C8F0	Hypothetical protein T8D8.3 related cluster	9e-43	AT1G42470.1	| Symbol: None | patched family protein, similar to SP:O15118 Niemann-Pick C1 protein precursor from Homo sapiens (GB:AAB63982) (GI:2276463); contains Pfam profile PF02460 Patched family | chr1:15929427-15937648 FORWARD | Aliases: F7F22.1, F7F22_1	2e-44	GO:0004872, receptor activity;		GO:0016020, membrane;	GO:0008158, hedgehog receptor activity;		GO:0016020, membrane; GO:0016021, integral to membrane;
C01012F09	no_annotation_available
C01012G03	Gb|AAC26693.1	UniRef90_Q9LHN2	Gb|AAC26693.1 related cluster	3e-19	AT3G18870.1	| Symbol: None | mitochondrial transcription termination factor-related / mTERF-related, contains Pfam profile PF02536: mTERF | chr3:6508226-6509349 REVERSE | Aliases: MCB22.4	1e-20
C01012G05	Pentatricopeptide (PPR) repeat-containing protein-like	UniRef90_UPI00001625F2	Cluster related to UPI00001625F2; unknown protein	1e-22	AT5G27270.1	| Symbol: None | pentatricopeptide (PPR) repeat-containing protein, contains Pfam profile PF01535: PPR repeat | chr5:9605653-9609790 FORWARD | Aliases: F21A20.6	5e-24
C01012H01	Probable glycosyltransferase At3g02350	UniRef90_Q9FWA4	Probable glycosyltransferase At3g02350 related cluster	9e-18	AT3G02350.1	| Symbol: None | glycosyl transferase family 8 protein, contains Pfam profile: PF01501 glycosyl transferase family 8 | chr3:479013-481481 FORWARD | Aliases: F11A12.4, F11A12_4	4e-19
C01012H03	F26F24.27	UniRef90_Q9LDA9	F26F24.27 related cluster	1e-96	AT1G23400.1	| Symbol: None | expressed protein | chr1:8312065-8314733 REVERSE | Aliases: F26F24.27, F26F24_27	3e-98		GO:0000004, biological process unknown;	GO:0005737, cytoplasm;		GO:0000004, biological process unknown;	GO:0009507, chloroplast;	CRS1_YhbY,CRS1 / YhbY domain,6.1e-20
C01012H04	expressed protein	UniRef90_Q8LBN1	Hypothetical protein related cluster	4e-33	AT4G28025.1	| Symbol: None | expressed protein | chr4:13935641-13937388 REVERSE | Aliases: None	4e-34	GO:0005554, molecular function unknown;	GO:0000004, biological process unknown;	GO:0005737, cytoplasm;	GO:0005554, molecular function unknown;	GO:0000004, biological process unknown;	GO:0009507, chloroplast;
C01012H05	Putative ZnF_RBZ domain protein	UniRef90_Q5N755	Putative ZnF_RBZ domain protein related cluster	2e-13	AT5G17790.1	| Symbol: None | zinc finger (Ran-binding) family protein, contains Pfam domain, PF00641: Zn-finger in Ran binding protein and others | chr5:5869712-5872720 REVERSE | Aliases: MVA3.15, MVA3_15	5e-15
C01012H10	At3g57030	UniRef90_Q4V3D9	At3g57030 related cluster	8e-41	AT3G57030.1	| Symbol: None | strictosidine synthase family protein, similar to strictosidine synthase (Rauvolfia serpentina)(SP:P15324) | chr3:21112436-21114272 REVERSE | Aliases: F24I3.110	3e-42	GO:0016829, lyase activity;	GO:0009058, biosynthesis; GO:0050875, cellular physiological process;	GO:0016020, membrane;	GO:0016844, strictosidine synthase activity;	GO:0009058, biosynthesis; GO:0009821, alkaloid biosynthesis;	GO:0012505, endomembrane system;
C01012H11	UPI0000508790; PREDICTED: similar to Ac1147	UniRef90_UPI0000508790	Cluster related to UPI0000508790; PREDICTED: similar to Ac1147	5e-29
C01012H12	no_annotation_available
C01013A03	Auxin efflux carrier protein-like	UniRef90_Q9C999	Hypothetical protein F23N20.8 related cluster	1e-123	AT1G71090.1	| Symbol: None | auxin efflux carrier family protein, contains auxin efflux carrier domain, Pfam:PF03547 | chr1:26815874-26817792 FORWARD | Aliases: F23N20.8, F23N20_8	1e-125	GO:0005386, carrier activity; GO:0015075, ion transporter activity;	GO:0006810, transport;	GO:0016020, membrane;	GO:0009672, auxin:hydrogen symporter activity;	GO:0009926, auxin polar transport;	GO:0012505, endomembrane system; GO:0016021, integral to membrane;	Auxin_eff,Auxin Efflux Carrier,3.4e-38
C01013A07	F9F8.15 protein	UniRef90_Q9SIZ1	Hypothetical protein At2g40320 related cluster	6e-56	AT2G40320.1	| Symbol: None | expressed protein, and genefinder | chr2:16847225-16849360 FORWARD | Aliases: T7M7.12	1e-57		GO:0000004, biological process unknown;	GO:0016020, membrane;		GO:0000004, biological process unknown;	GO:0012505, endomembrane system;	DUF231,Arabidopsis proteins of unknown function,3.7e-37
C01013A09	Arabidopsis thaliana genomic DNA, chromosome 5, P1 clone:MOJ9	UniRef90_Q672Q7	Hypothetical protein precursor related cluster	3e-32	AT5G07020.1	| Symbol: None | proline-rich family protein | chr5:2180503-2182387 REVERSE | Aliases: MOJ9.19, MOJ9_19	5e-33	GO:0005554, molecular function unknown;	GO:0000004, biological process unknown;	GO:0008372, cellular component unknown;	GO:0005554, molecular function unknown;	GO:0000004, biological process unknown;	GO:0008372, cellular component unknown;
C01013A10	F4P13.22 protein	UniRef90_Q9SS87	F4P13.22 protein related cluster	6e-55	AT3G01680.1	| Symbol: None | expressed protein | chr3:251988-255520 FORWARD | Aliases: F4P13.22, F4P13_22	1e-56	GO:0005554, molecular function unknown;	GO:0000004, biological process unknown;	GO:0008372, cellular component unknown;	GO:0005554, molecular function unknown;	GO:0000004, biological process unknown;	GO:0008372, cellular component unknown;
C01013B02	Putative vacuolar assembling protein	UniRef90_Q6JJ36	Putative vacuolar assembling protein related cluster	3e-44	AT1G08190.1	| Symbol: None | vacuolar assembly protein, putative (VPS41), 99.8% identical to Vacuolar assembly protein VPS41 homolog (SP:P93043) (Arabidopsis thaliana); similar to vacuolar assembly protein vps41 GI:1835787 from (Lycopersicon esculentum) | chr1:2567499-2573390 FORWARD | Aliases: T23G18.5, T23G18_5	6e-43	GO:0005488, binding;			GO:0000166, nucleotide binding;
C01013B03	no_annotation_available
C01013B08	no_annotation_available				AT5G63050.1	| Symbol: EMB2759 | expressed protein | chr5:25309661-25312221 FORWARD | Aliases: MDC12.1, MDC12_1, EMB2759, EMBRYO DEFECTIVE 2759	2e-06
C01013C02	60S ribosomal protein L13	UniRef90_Q6TKT4	60S ribosomal protein L13 related cluster	6e-18	AT3G49010.3	| Symbol: None | similar to 60S ribosomal protein L13 (RPL13D) [Arabidopsis thaliana] (TAIR:At5g23900.1); similar to cold induced protein (BnC24B) [Brassica napus] (GB:CAA80343.1); contains InterPro domain Ribosomal protein L13e (InterPro:IPR001380) | chr3:18177754-18179630 REVERSE | Aliases: None	3e-19
C01013C06	Putative signal peptidase	UniRef90_Q53YF3	Putative signal peptidase related cluster	2e-42	AT5G27430.1	| Symbol: None | signal peptidase subunit family protein, contains Pfam profile: PF04573 signal peptidase subunit | chr5:9687390-9689366 FORWARD | Aliases: F21A20.140, F21A20_140	4e-44	GO:0016787, hydrolase activity;	GO:0043170, macromolecule metabolism; GO:0050875, cellular physiological process;	GO:0005737, cytoplasm; GO:0016020, membrane;	GO:0009003, signal peptidase activity;	GO:0006465, signal peptide processing;	GO:0005787, signal peptidase complex; GO:0012505, endomembrane system; GO:0016021, integral to membrane;	SPC22,Signal peptidase subunit,3.9e-12
C01013C08	no_annotation_available
C01013C09	no_annotation_available
C01013C10	ACI19	UniRef90_Q9LVR5	Similarity to unknown protein related cluster	5e-36	AT5G66650.1	| Symbol: None | expressed protein, contains Pfam domain, PF04678: Protein of unknown function, DUF607 | chr5:26620229-26621602 REVERSE | Aliases: MSN2.3, MSN2_3	1e-37	GO:0005554, molecular function unknown;	GO:0000004, biological process unknown;	GO:0005737, cytoplasm;	GO:0005554, molecular function unknown;	GO:0000004, biological process unknown;	GO:0005739, mitochondrion;
C01013D05	Similarity to lysophosphatidic acid acyltransferase	UniRef90_Q9FF57	Similarity to lysophosphatidic acid acyltransferase related cluster	2e-36	AT5G60620.1	| Symbol: None | phospholipid/glycerol acyltransferase family protein, contains Pfam PF01553: Acyltransferase | chr5:24384442-24387015 FORWARD | Aliases: MUP24.4, MUP24_4	3e-38	GO:0016740, transferase activity;	GO:0008152, metabolism;		GO:0008415, acyltransferase activity;	GO:0008152, metabolism;
C01013D07	Glutamate receptor 3.3 precursor	UniRef90_Q9C8E7	Glutamate receptor 3.3 precursor related cluster	7e-48	AT1G42540.1	| Symbol: None | glutamate receptor family protein (GLR3.3), plant glutamate receptor family, PMID:11379626 | chr1:15975929-15979143 FORWARD | Aliases: T8D8.1, T8D8_1	1e-49		GO:0050875, cellular physiological process; GO:0050896, response to stimulus;	GO:0005737, cytoplasm; GO:0016020, membrane;		GO:0006874, calcium ion homeostasis; GO:0009416, response to light stimulus;	GO:0005739, mitochondrion; GO:0016020, membrane;
C01013E01	no_annotation_available
C01013E06	Iron-sulfur assembly protein IscA-like 1, mitochondrial precursor	UniRef90_Q8LBM4	Iron-sulfur assembly protein IscA-like 1, mitochondrial precursor related cluster	8e-43	AT2G16710.1	| Symbol: None | hesB-like domain-containing protein, similar to IscA (putative iron-sulfur cluster assembly protein) (Azotobacter vinelandii) GI:2271523; contains Pfam profile PF01521: HesB-like domain | chr2:7255255-7257367 FORWARD | Aliases: T24I21.12, T24I21_12	2e-44		GO:0000004, biological process unknown;	GO:0005737, cytoplasm;		GO:0000004, biological process unknown;	GO:0005739, mitochondrion;	Fe-S_biosyn,Iron-sulphur cluster biosynthesis,1.9e-18
C01013E07	Putative Clathrin coat assembly protein AP50	UniRef90_Q6ZGX8	Putative Clathrin coat assembly protein AP50 related cluster	4e-66	AT5G46630.1	| Symbol: None | clathrin adaptor complexes medium subunit family protein, contains Pfam profile: PF00928 adaptor complexes medium subunit family; similar to micro-adaptins of clathrin coated vesicle adaptor complexes | chr5:18937675-18940718 FORWARD | Aliases: MZA15.2, MZA15_2	9e-69	GO:0005554, molecular function unknown;	GO:0006810, transport;	GO:0005737, cytoplasm; GO:0016020, membrane;	GO:0005554, molecular function unknown;	GO:0006886, intracellular protein transport;	GO:0030125, clathrin vesicle coat;	Adap_comp_sub,Adaptor complexes medium subunit family,8.1e-34
C01013E11	Membrane-associated salt-inducible protein isolog; 88078-84012	UniRef90_O04094	Membrane-associated salt-inducible protein isolog; 88078-84012 related cluster	3e-16	AT1G10910.1	| Symbol: None | pentatricopeptide (PPR) repeat-containing protein, contains Pfam profile PF01535: PPR repeat | chr1:3639908-3643974 FORWARD | Aliases: T19D16.17, T19D16_17	5e-18
C01013E12	IAA-amino acid hydrolase	UniRef90_Q84XG9	IAA-amino acid hydrolase related cluster	8e-60	AT1G51760.1	| Symbol: None | IAA-amino acid hydrolase 3 / IAA-Ala hydrolase 3 (IAR3), identical to IAA-Ala hydrolase (IAR3) (Arabidopsis thaliana) GI:3421384 | chr1:19203137-19205311 FORWARD | Aliases: F19C24.4, F19C24_4	2e-57	GO:0016787, hydrolase activity;	GO:0043170, macromolecule metabolism; GO:0050875, cellular physiological process;	GO:0016020, membrane;	GO:0008237, metallopeptidase activity;	GO:0006508, proteolysis;	GO:0012505, endomembrane system;
C01013F02	no_annotation_available
C01013F04	Plasma membrane polypeptide	UniRef90_O49910	Plasma membrane polypeptide related cluster	3e-43	AT4G20260.3	| Symbol: None | similar to DREPP plasma membrane polypeptide-related [Arabidopsis thaliana] (TAIR:At5g44610.1); similar to DREPP2 protein [Nicotiana tabacum] (GB:CAB91552.1); contains InterPro domain DREPP plasma membrane polypeptide (InterPro:IPR008469) | chr4:10940773-10943512 FORWARD | Aliases: None	2e-41	GO:0005554, molecular function unknown;		GO:0016020, membrane;	GO:0005554, molecular function unknown;		GO:0005886, plasma membrane;	DREPP,DREPP plasma membrane polypeptide,0
C01013F06	Glutamate decarboxylase 4a	UniRef90_Q6Q4I2	Glutamate decarboxylase 4a related cluster	0	AT2G02010.1	| Symbol: None | glutamate decarboxylase, putative, strong similarity to glutamate decarboxylase isozyme 3 (Nicotiana tabacum) GI:13752462 | chr2:474164-476593 REVERSE | Aliases: F14H20.8, F14H20_8	0	GO:0005515, protein binding;	GO:0006519, amino acid and derivative metabolism;	GO:0008372, cellular component unknown;	GO:0005516, calmodulin binding;	GO:0006520, amino acid metabolism;	GO:0008372, cellular component unknown;	Pyridoxal_deC,Pyridoxal-dependent decarboxylase con,0
C01013F08	no_annotation_available
C01013F09	AT5g19150/T24G5_50	UniRef90_Q94AF2	AT5g19150/T24G5_50 related cluster	6e-93	AT5G19150.2	| Symbol: None | carbohydrate kinase family, contains Pfam profile PF01256: Carbohydrate kinase | chr5:6423307-6428456 REVERSE | Aliases: None	1e-94	GO:0005554, molecular function unknown;	GO:0000004, biological process unknown;	GO:0005737, cytoplasm;	GO:0005554, molecular function unknown;	GO:0000004, biological process unknown;	GO:0009507, chloroplast;
C01013F10	no_annotation_available
C01013F11	Putative senescence-associated protein	UniRef90_Q9AVI1	Putative senescence-associated protein related cluster	2e-19	AT1G70780.1	| Symbol: None | expressed protein | chr1:26698845-26700041 REVERSE | Aliases: F5A18.4, F5A18_4	8e-20
C01013F12	UPI00000ABBD8; P0520B06.24	UniRef90_Q8LAS5	Hypothetical protein related cluster	2e-79	AT1G32080.1	| Symbol: None | membrane protein, putative, contains 12 transmembrane domains; similar to yohK (GI:405873) (Escherichia coli) | chr1:11537328-11539780 REVERSE | Aliases: F3C3.12	6e-81	GO:0004872, receptor activity;	GO:0007154, cell communication;	GO:0005737, cytoplasm; GO:0016020, membrane;	GO:0001584, rhodopsin-like receptor activity;	GO:0007186, G-protein coupled receptor protein signaling pathway;	GO:0009706, chloroplast inner membrane;
C01013G06	no_annotation_available
C01013G07	At1g17620	UniRef90_Q9FPI2	At1g17620 related cluster	3e-51	AT1G17620.1	| Symbol: None | expressed protein | chr1:6062227-6063284 FORWARD | Aliases: F11A6.25, F1L3.32, F1L3_32	7e-53	GO:0005554, molecular function unknown;	GO:0000004, biological process unknown;	GO:0005737, cytoplasm; GO:0008372, cellular component unknown;	GO:0005554, molecular function unknown;	GO:0000004, biological process unknown;	GO:0008372, cellular component unknown; GO:0009507, chloroplast;	Hin1,Harpin-induced protein 1 (Hin1),8.4e-40
C01013G08	Acyl-[acyl-carrier-protein] desaturase, chloroplast precursor (EC 1.14.19.2) (Stearoyl-ACP desaturase) (Delta(9) stearoyl-acyl carrier protein desaturase)	UniRef90_P22337	Acyl-[acyl-carrier-protein] desaturase, chloroplast precursor (EC 1.14.19.2) (Stearoyl-ACP desaturase) (Delta(9) stearoyl-acyl carrier protein desaturase) related cluster	1e-119	AT2G43710.1	| Symbol: None | acyl-(acyl-carrier-protein) desaturase / stearoyl-ACP desaturase (SSI2), identical to gi:15149310; contains Pfam profile PF03405: Fatty acid desaturase; identical to cDNA stearoyl ACP desaturase (SSI2), SSI2-FAB2 allele, GI:15149309 | chr2:18127039-18129966 FORWARD | Aliases: F18O19.18	1e-106	GO:0016491, oxidoreductase activity;	GO:0008152, metabolism; GO:0009058, biosynthesis; GO:0050875, cellular physiological process; GO:0050896, response to stimulus;	GO:0005737, cytoplasm;	GO:0045300, acyl-[acyl-carrier protein] desaturase activity;	GO:0006631, fatty acid metabolism; GO:0006952, defense response; GO:0009695, jasmonic acid biosynthesis;	GO:0009507, chloroplast;	FA_desaturase_2,Fatty acid desaturase,0
C01013G09	ABC transporter-like protein	UniRef90_Q9LZ98	ABC transporter-like protein related cluster	1e-136	AT5G02270.1	| Symbol: None | ABC transporter family protein, NBD-like protein POP, Arabidopsis thaliana, EMBL:AF127664 | chr5:467106-469078 REVERSE | Aliases: T1E22.30, T1E22_30	1e-138	GO:0005488, binding; GO:0016787, hydrolase activity;			GO:0000166, nucleotide binding; GO:0005524, ATP binding; GO:0016887, ATPase activity; GO:0017111, nucleoside-triphosphatase activity;			ABC_tran,ABC transporter,2.2e-20
C01013H02	Gb|AAF31026.1	UniRef90_Q9FJ18	Gb|AAF31026.1 related cluster	2e-38	AT5G49220.1	| Symbol: None | expressed protein | chr5:19973663-19976059 FORWARD | Aliases: K21P3.10, K21P3_10	6e-40	GO:0005554, molecular function unknown;	GO:0000004, biological process unknown;	GO:0005737, cytoplasm;	GO:0005554, molecular function unknown;	GO:0000004, biological process unknown;	GO:0005739, mitochondrion;	DUF789,Protein of unknown function (DUF789),5e-15
C01013H05	Anthocyanin acyltransferase	UniRef90_Q69FA1	Anthocyanin acyltransferase related cluster	9e-22	AT1G03940.1	| Symbol: None | transferase family protein, similar to anthocyanin 5-aromatic acyltransferase from Gentiana triflora GI:4185599, malonyl CoA:anthocyanin 5-O-glucoside-6'''-O-malonyltransferase from Perilla frutescens GI:17980232, Salvia splendens GI:17980234; contains Pfam profile PF02458 transferase family | chr1:1009541-1011055 REVERSE | Aliases: F21M11.13, F21M11_13	9e-21
C01013H07	F10K1.22 protein	UniRef90_Q9LMK0	F10K1.22 protein related cluster	1e-55	AT1G74270.1	| Symbol: None | 60S ribosomal protein L35a (RPL35aC), similar to ribosomal protein L33B GB:NP_014877 from (Saccharomyces cerevisiae) | chr1:27931917-27933158 REVERSE | Aliases: F1O17.6, F1O17_6	2e-57	GO:0005198, structural molecule activity;	GO:0009058, biosynthesis; GO:0043170, macromolecule metabolism; GO:0050875, cellular physiological process;	GO:0005622, intracellular; GO:0005737, cytoplasm;	GO:0003735, structural constituent of ribosome;	GO:0006412, protein biosynthesis; GO:0007046, ribosome biogenesis;	GO:0005622, intracellular; GO:0005739, mitochondrion; GO:0005840, ribosome;	Ribosomal_L35Ae,Ribosomal protein L35Ae,0
C01013H11	expressed protein	UniRef90_Q8LA75	Hypothetical protein related cluster	7e-15	AT4G10000.2	| Symbol: None | expressed protein | chr4:6260320-6263178 REVERSE | Aliases: None	3e-16
C01014A03	UbiE/COQ5 methyltransferase-like	UniRef90_Q6Z2U2	UbiE/COQ5 methyltransferase-like related cluster	3e-60	AT1G69523.1	| Symbol: None | UbiE/COQ5 methyltransferase family protein, low similarity to SP:Q05197 Phosphatidylethanolamine N-methyltransferase (EC 2.1.1.17) (Rhodopseudomonas sphaeroides) {Rhodobacter sphaeroides}; contains Pfam profile PF01209: methlytransferase, UbiE/COQ5 family | chr1:26133214-26134912 FORWARD | Aliases: None	2e-56	GO:0016740, transferase activity;		GO:0005737, cytoplasm;	GO:0008168, methyltransferase activity; GO:0008757, S-adenosylmethionine-dependent methyltransferase activity;		GO:0009507, chloroplast;	Methyltransf_11,Methyltransferase domain,4.2e-26;Methyltransf_12,Methyltransferase domain,1.9e-12
C01014A04	Auxin-responsive protein IAA26	UniRef90_Q8LAL2	Auxin-responsive protein IAA26 related cluster	1e-59	AT3G16500.1	| Symbol: None | auxin-responsive AUX/IAA family protein, similar to SP:O24408:AXII_ARATH Auxin-responsive protein IAA18 (Indoleacetic acid-induced protein 18) {Arabidopsis thaliana}; contains Pfam profile: PF02309: AUX/IAA family | chr3:5612506-5614416 REVERSE | Aliases: MDC8.13	3e-61	GO:0003676, nucleic acid binding; GO:0030528, transcription regulator activity;		GO:0005634, nucleus;	GO:0003700, transcription factor activity;		GO:0005634, nucleus;	AUX_IAA,AUX/IAA family,9.1e-23
C01014A05	expressed protein	UniRef90_Q9C951	Hypothetical protein T7P1.16 related cluster	1e-10	AT1G61030.1	| Symbol: None | expressed protein | chr1:22481561-22486045 FORWARD | Aliases: T7P1.16, T7P1_16	3e-12
C01014A07	Putative CCCH-type zinc finger protein	UniRef90_Q851S4	Hypothetical protein OSJNBb0017F17.19 related cluster	1e-54	AT2G41900.1	| Symbol: None | zinc finger (CCCH-type) family protein, contains Pfam domain, PF00642: Zinc finger C-x8-C-x5-C-x3-H type (and similar) and Pfam domain, PF00023: Ankyrin repeat | chr2:17497490-17501000 FORWARD | Aliases: T6D20.20, T6D20_20	1e-54	GO:0003676, nucleic acid binding; GO:0030528, transcription regulator activity;	GO:0006139, nucleobase- nucleoside- nucleotide and nucleic acid metabolism; GO:0050789, regulation of biological process;		GO:0003676, nucleic acid binding; GO:0003700, transcription factor activity;	GO:0045449, regulation of transcription;
C01014A08	expressed protein	UniRef90_Q5WMY5	Hypothetical protein P0431G05.3 related cluster	1e-26	AT3G52860.1	| Symbol: None | expressed protein | chr3:19602826-19603743 REVERSE | Aliases: F8J2.30	1e-24
C01014A09	no_annotation_available
C01014B01	no_annotation_available
C01014B02	F24P17.21 protein	UniRef90_Q9SQT6	F24P17.21 protein related cluster	3e-31	AT3G06330.1	| Symbol: None | zinc finger (C3HC4-type RING finger) family protein, contains InterPro Entry IPR001841 Zn-finger, RING ; contains Pfam profile PF00097: Zinc finger, C3HC4 type (RING finger) | chr3:1917246-1919931 FORWARD | Aliases: F24P17.21, F24P17_21	8e-33	GO:0005488, binding; GO:0005515, protein binding; GO:0016874, ligase activity;	GO:0043170, macromolecule metabolism; GO:0050875, cellular physiological process;	GO:0005622, intracellular; GO:0005737, cytoplasm;	GO:0004842, ubiquitin-protein ligase activity; GO:0005515, protein binding; GO:0008270, zinc ion binding;	GO:0016567, protein ubiquitination;	GO:0000151, ubiquitin ligase complex; GO:0009507, chloroplast;
C01014B04	1-D-deoxyxylulose 5-phosphate synthase	UniRef90_Q9XH50	1-D-deoxyxylulose 5-phosphate synthase related cluster	4e-96	AT4G15560.1	| Symbol: None | 1-deoxy-D-xylulose 5-phosphate synthase, putative / 1-deoxyxylulose-5-phosphate synthase, putative / DXP-synthase, putative (DEF) (CLA1), identical to SP:Q38854 Probable 1-deoxy-D-xylulose 5-phosphate synthase, chloroplast precursor (EC 4.1.3.37) (1-deoxyxylulose-5-phosphate synthase) (DXP synthase) (DXPS). (Mouse-ear cress) {Arabidopsis thaliana}, DEF (deficient in photosynthesi…	2e-89		GO:0009058, biosynthesis; GO:0050875, cellular physiological process;	GO:0005737, cytoplasm;		GO:0016114, terpenoid biosynthesis;	GO:0009507, chloroplast;	Transketolase_C,Transketolase, C-terminal domain,2.8e-40
C01014B05	no_annotation_available
C01014B10	no_annotation_available	UniRef90_Q5N9F1	Small nuclear ribonucleoprotein-like related cluster	2e-06	AT1G76860.1	| Symbol: None | small nuclear ribonucleoprotein, putative / snRNP, putative / Sm protein, putative, similar to SWISS-PROT:Q9Y4Z1 U6 snRNA-associated Sm-like protein LSm3 (MDS017) (Mouse) | chr1:28859355-28860644 REVERSE | Aliases: F7O12.3, F7O12_3	1e-07
C01014B11	Pectinesterase-like protein	UniRef90_Q9LV68	Pectinesterase-like protein related cluster	1e-134	AT5G48450.1	| Symbol: SKS3 | multi-copper oxidase type I family protein, contains Pfam profile: PF00394 Multicopper oxidase; also similar to l-ascorbate oxidase and pollen-specific protein | chr5:19650521-19652838 REVERSE | Aliases: MJE7.8, MJE7_8, SKS3	1e-142	GO:0005488, binding;		GO:0016020, membrane;	GO:0005507, copper ion binding;		GO:0031225, anchored to membrane;	Cu-oxidase_3,Multicopper oxidase,1.4e-20;Cu-oxidase,Multicopper oxidase,0
C01014C04	F28G4.16 protein	UniRef90_Q8LBU1	Hypothetical protein related cluster	6e-20	AT1G19180.1	| Symbol: None | expressed protein | chr1:6622085-6623611 FORWARD | Aliases: T29M8.5, T29M8_5	2e-26	GO:0005554, molecular function unknown;	GO:0000004, biological process unknown;		GO:0005554, molecular function unknown;	GO:0000004, biological process unknown;		Zim,ZIM motif,2.2e-16
C01014C06	Expressed protein	UniRef90_Q9ZQE5	Expressed protein related cluster	8e-37	AT2G15690.1	| Symbol: None | pentatricopeptide (PPR) repeat-containing protein, contains Pfam profile PF01535: PPR repeat | chr2:6838077-6840859 REVERSE | Aliases: F9O13.34	2e-38	GO:0005554, molecular function unknown;	GO:0000004, biological process unknown;	GO:0005737, cytoplasm;	GO:0005554, molecular function unknown;	GO:0000004, biological process unknown;	GO:0005739, mitochondrion;
C01014C09	no_annotation_available
C01014C11	Coated vesicle membrane protein-like	UniRef90_Q9LIL4	Coated vesicle membrane protein-like related cluster	3e-52	AT3G22845.1	| Symbol: None | emp24/gp25L/p24 protein-related, contains weak similarity to transmembrane protein (GI:1212965) (Homo sapiens) | chr3:8087314-8088754 FORWARD | Aliases: F5N5.1	8e-54	GO:0005386, carrier activity; GO:0005515, protein binding; GO:0008565, protein transporter activity;	GO:0006810, transport;	GO:0016020, membrane;	GO:0008320, protein carrier activity;	GO:0006886, intracellular protein transport;	GO:0012505, endomembrane system; GO:0016020, membrane;
C01014D02	F1N19.4	UniRef90_Q9SGW8	F1N19.4 related cluster	8e-52	AT1G64470.1	| Symbol: None | ubiquitin family protein, contains INTERPRO:IPR000626 ubiquitin domain | chr1:23948448-23949435 REVERSE | Aliases: F1N19.30, F1N19_30	2e-53	GO:0005554, molecular function unknown;	GO:0043170, macromolecule metabolism; GO:0050875, cellular physiological process;	GO:0008372, cellular component unknown;	GO:0005554, molecular function unknown;	GO:0006464, protein modification; GO:0006512, ubiquitin cycle;	GO:0008372, cellular component unknown;	ubiquitin,Ubiquitin family,1.4e-18;ubiquitin,Ubiquitin family,1.4e-18
C01014D03	no_annotation_available
C01014D08	no_annotation_available
C01014E05	no_annotation_available
C01014E07	Protein At2g02240	UniRef90_Q3E6P4	Protein At2g02240 related cluster	2e-20	AT2G02240.1	| Symbol: None | F-box family protein / SKP1 interacting partner 3-related | chr2:592358-593601 REVERSE | Aliases: T16F16.3	1e-21
C01014E10	Reductase 2	UniRef90_Q6TY50	Reductase 2 related cluster	1e-138	AT1G59950.1	| Symbol: None | aldo/keto reductase, putative, similar to NADPH-dependent codeinone reductase GI:6478210 (Papaver somniferum), NAD(P)H dependent 6'-deoxychalcone synthase (Glycine max)(GI:18728) | chr1:22071698-22074253 REVERSE | Aliases: F23H11.26, F23H11_26	1e-119	GO:0016491, oxidoreductase activity;		GO:0016020, membrane;	GO:0016491, oxidoreductase activity;		GO:0012505, endomembrane system;	Aldo_ket_red,Aldo/keto reductase family,0
C01014F08	F-box protein GID2	UniRef90_Q9STX3	F-box protein GID2 related cluster	2e-38	AT4G24210.1	| Symbol: None | F-box family protein / SLEEPY1 protein, contains Pfam PF00646: F-box domain; similar to F-box protein Fbx8 (GI:6164735) (Homo sapiens); identified as SLEEPY1 in McGinnis, et al, Plant Cell (2003) 15: 1120-1130. | chr4:12563563-12564492 FORWARD | Aliases: T22A6.40, T22A6_40	5e-40	GO:0005554, molecular function unknown;	GO:0007154, cell communication; GO:0050789, regulation of biological process; GO:0050875, cellular physiological process; GO:0050896, response to stimulus;	GO:0008372, cellular component unknown;	GO:0005554, molecular function unknown;	GO:0009939, positive regulation of gibberellic acid mediated signaling;	GO:0008372, cellular component unknown;
C01014F09	Myosin heavy chain-like protein	UniRef90_Q8H3G8	Myosin heavy chain-like protein related cluster	2e-37	AT3G05270.1	| Symbol: None | expressed protein, similar to endosome-associated protein (EEA1) (GI:1016368) (Homo sapiens); similar to smooth muscle myosin heavy chain (GI:4417214) (Homo sapiens; contains Pfam profile PF05911: Plant protein of unknown function (DUF869) | chr3:1500809-1503326 REVERSE | Aliases: T12H1.24, T12H1_24	1e-41			GO:0005737, cytoplasm;			GO:0005739, mitochondrion;
C01014F10	Putative leucine zipper protein	UniRef90_Q67UK2	Putative leucine zipper protein related cluster	4e-42	AT3G12760.1	| Symbol: None | expressed protein, similar to RP42 protein (Homo sapiens) GI:9896486; contains Pfam profile PF00627: UBA/TS-N domain, PF03556: Domain of unknown function (DUF298) | chr3:4054746-4056987 FORWARD | Aliases: MBK21.14	1e-40	GO:0005554, molecular function unknown;	GO:0000004, biological process unknown;	GO:0008372, cellular component unknown;	GO:0005554, molecular function unknown;	GO:0000004, biological process unknown;	GO:0008372, cellular component unknown;	DUF298,Domain of unknown function (DUF298),3.3e-33
C01014F11	S-receptor kinase-like protein 3	UniRef90_Q5NJA9	S-receptor kinase-like protein 3 related cluster	3e-15	AT1G11410.1	| Symbol: None | S-locus protein kinase, putative, similar to receptor-like protein kinase (Arabidopsis thaliana) gi:4008008:gb:AAC95352; contains S-locus glycoprotein family domain, Pfam:PF00954 | chr1:3841286-3844432 FORWARD | Aliases: T23J18.8, T23J18_8	7e-16
C01014G01	At5g58375	UniRef90_Q7XA76	At5g58375 related cluster	1e-16	AT5G58375.1	| Symbol: None | expressed protein | chr5:23613500-23614186 FORWARD | Aliases: None	3e-18
C01014G02	no_annotation_available
C01014G03	OSJNBa0009P12.2 protein	UniRef90_Q5VSX3	OSJNBa0009P12.2 protein related cluster	7e-78	AT4G17900.1	| Symbol: None | zinc-binding family protein, similar to zinc-binding protein (Pisum sativum) GI:16117799; contains Pfam profile PF04640 : Protein of unknown function, DUF597 | chr4:9945974-9948091 FORWARD | Aliases: T6K21.80, T6K21_80	1e-75	GO:0005488, binding;	GO:0000004, biological process unknown;		GO:0005488, binding;	GO:0000004, biological process unknown;		DUF597,Protein of unknown function, DUF597,0
C01014G11	no_annotation_available
C01014H01	no_annotation_available
C01014H02	Cysteine proteinase	UniRef90_Q9AUC7	Cysteine proteinase related cluster	9e-95	AT3G49340.1	| Symbol: None | cysteine proteinase, putative, contains PS00640: Eukaryotic thiol (cysteine) proteases asparagine active site; similar to cysteine proteinase GI:535454 from (Alnus glutinosam) | chr3:18304332-18305562 REVERSE | Aliases: F2K15.200	2e-91	GO:0016787, hydrolase activity;	GO:0043170, macromolecule metabolism; GO:0050875, cellular physiological process;	GO:0016020, membrane;	GO:0004197, cysteine-type endopeptidase activity; GO:0008234, cysteine-type peptidase activity;	GO:0006508, proteolysis;	GO:0012505, endomembrane system;	Inhibitor_I29,Cathepsin propeptide inhibitor domain (,4e-27;Peptidase_C1,Papain family cysteine protease,0
C01014H07	Photosystem I reaction centre subunit N, chloroplast precursor	UniRef90_P49107	Photosystem I reaction centre subunit N, chloroplast precursor related cluster	1e-52	AT5G64040.1	| Symbol: None | photosystem I reaction center subunit PSI-N, chloroplast, putative / PSI-N, putative (PSAN), SP:P49107; Plant Physiol. 109 (3), 1126 (1995); similar to SP:P31093 Photosystem I reaction centre subunit N, chloroplast precursor (PSI- N) {Hordeum vulgare} | chr5:25645814-25646730 REVERSE | Aliases: MHJ24.2, MHJ24_2	3e-54	GO:0005515, protein binding;		GO:0005737, cytoplasm; GO:0016020, membrane;	GO:0005516, calmodulin binding;		GO:0009543, thylakoid lumen (sensu Viridiplantae); GO:0030093, photosystem I (sensu Viridiplantae);	PsaN,Photosystem I reaction centre subunit N,0
C01014H09	Cellulose synthase	UniRef90_Q6YBV2	Cellulose synthase related cluster	0	AT4G32410.1	| Symbol: None | cellulose synthase, catalytic subunit, putative, similar to cellulose synthase-1 (gi:9622874) and -2 (gi:9622876) from Zea mays | chr4:15640626-15646671 REVERSE | Aliases: F8B4.110, F8B4_110	0	GO:0016740, transferase activity;	GO:0009058, biosynthesis; GO:0043170, macromolecule metabolism; GO:0050875, cellular physiological process;	GO:0016020, membrane;	GO:0016757, transferase activity- transferring glycosyl groups;	GO:0009832, cell wall biosynthesis (sensu Magnoliophyta); GO:0030244, cellulose biosynthesis;	GO:0016020, membrane;	Cellulose_synt,Cellulose synthase,0
C01015A05	Putative hydroxyproline-rich glycoprotein DZ-HRGP	UniRef90_Q69S58	Putative hydroxyproline-rich glycoprotein DZ-HRGP related cluster	3e-31	AT5G62640.2	| Symbol: None | similar to proline-rich family protein [Arabidopsis thaliana] (TAIR:At1g61080.1); similar to PREDICTED: similar to WW domain binding protein 11 [Gallus gallus] (GB:XP_425454.1); similar to putative diaphanous homologue [Oryza sativa (japonica cultivar-group)] (GB:XP_478998.1); contains InterPro domain Proline-rich region (InterPro:IPR000694) | chr5:25166659-25169767 REVERSE | Ali…	1e-29
C01015A07	expressed protein	UniRef90_Q9M2V9	Hypothetical protein T15C9_70 related cluster	3e-19	AT3G55070.1	| Symbol: None | expressed protein | chr3:20419263-20422117 FORWARD | Aliases: T15C9.70	1e-20
C01015A08	Ribosomal protein L30p family-like	UniRef90_Q8L908	Hypothetical protein related cluster	3e-35	AT5G55140.1	| Symbol: None | ribosomal protein L30 family protein, contains similarity to 50S ribosomal protein L30 | chr5:22398262-22399254 FORWARD | Aliases: MCO15.9, MCO15_9	7e-37	GO:0005198, structural molecule activity;	GO:0009058, biosynthesis; GO:0043170, macromolecule metabolism; GO:0050875, cellular physiological process;	GO:0005622, intracellular; GO:0005737, cytoplasm;	GO:0003735, structural constituent of ribosome;	GO:0006412, protein biosynthesis; GO:0007046, ribosome biogenesis;	GO:0005622, intracellular; GO:0005739, mitochondrion; GO:0005840, ribosome; GO:0015934, large ribosomal subunit;
C01015A09	MZB10.8 protein	UniRef90_Q9SS82	MZB10.8 protein related cluster	4e-64	AT3G09050.1	| Symbol: None | expressed protein | chr3:2764656-2766092 FORWARD | Aliases: MZB10.8	9e-66	GO:0005554, molecular function unknown;	GO:0000004, biological process unknown;	GO:0005737, cytoplasm;	GO:0005554, molecular function unknown;	GO:0000004, biological process unknown;	GO:0009507, chloroplast;
C01015A12	no_annotation_available
C01015B01	Dehydrodolichyl diphosphate synthase 2	UniRef90_Q56Y11	Dehydrodolichyl diphosphate synthase 2 related cluster	3e-34	AT5G58770.1	| Symbol: None | dehydrodolichyl diphosphate synthase, putative / DEDOL-PP synthase, putative, similar to GI:796076 | chr5:23751602-23752860 FORWARD | Aliases: MZN1.21, MZN1_21	6e-36	GO:0016740, transferase activity;	GO:0009058, biosynthesis; GO:0050875, cellular physiological process;	GO:0005737, cytoplasm;	GO:0045547, dehydrodolichyl diphosphate synthase activity;	GO:0019408, dolichol biosynthesis;	GO:0005739, mitochondrion;
C01015B06	Ethylene-induced esterase	UniRef90_Q94G63	Ethylene-induced esterase related cluster	3e-49	AT2G23600.1	| Symbol: None | hydrolase, alpha/beta fold family protein, similar to ethylene-induced esterase (Citrus sinensis) GI:14279437, polyneuridine aldehyde esterase (Rauvolfia serpentina) GI:6651393; contains Pfam profile PF00561: hydrolase, alpha/beta fold family | chr2:10049279-10050753 REVERSE | Aliases: F26B6.25, F26B6_25	3e-46	GO:0003824, catalytic activity; GO:0016787, hydrolase activity;		GO:0008372, cellular component unknown;	GO:0003824, catalytic activity; GO:0016787, hydrolase activity;		GO:0008372, cellular component unknown;
C01015B09	At1g26520	UniRef90_Q500W8	At1g26520 related cluster	5e-74	AT1G26520.1	| Symbol: None | similar to PRLI-interacting factor L, putative [Arabidopsis thaliana] (TAIR:At1g15730.1); similar to hypothetical protein [Gallus gallus] (GB:CAG31889.1); similar to PREDICTED: similar to COBW domain containing protein [Gallus gallus] (GB:XP_424924.1); contains InterPro domain Cobalamin synthesis protein/P47K (InterPro:IPR003495) | chr1:9163233-9165601 REVERSE | Aliases: T1K7.11,…	8e-57	GO:0005554, molecular function unknown;	GO:0000004, biological process unknown;	GO:0008372, cellular component unknown;	GO:0005554, molecular function unknown;	GO:0000004, biological process unknown;	GO:0008372, cellular component unknown;	CobW_C,Cobalamin synthesis protein cobW C-terminal,8.8e-24
C01015B10	no_annotation_available
C01015B11	no_annotation_available
C01015B12	Protease Do-like 1, chloroplast precursor	UniRef90_O22609	Protease Do-like 1, chloroplast precursor related cluster	7e-46	AT3G27925.1	| Symbol: None | DegP protease, putative, SP:022609; almost identical to DegP protease precursor GB:AF028842 from (Arabidopsis thaliana) (J. Biol. Chem. 273 (12), 7094-7098 (1998)) | chr3:10367747-10370101 REVERSE | Aliases: K24A2.12	2e-47	GO:0016787, hydrolase activity;	GO:0043170, macromolecule metabolism; GO:0050875, cellular physiological process;	GO:0005737, cytoplasm; GO:0016020, membrane;	GO:0008236, serine-type peptidase activity;	GO:0006508, proteolysis;	GO:0009535, thylakoid membrane (sensu Viridiplantae); GO:0009543, thylakoid lumen (sensu Viridiplantae);
C01015C04	At5g58240	UniRef90_Q5M9Z9	Hypothetical protein orf106b related cluster	6e-34	AT5G58240.1	| Symbol: None | bis(5'-adenosyl)-triphosphatase, putative, similar to bis(5'-adenosyl)-triphosphatase (Diadenosine 5',5'''- P1,P3-triphosphate hydrolase, Dinucleosidetriphosphatase, AP3A hydrolase, AP3AASE, Fragile histidine triad protein) (Homo sapiens) Swiss-Prot:P49789 | chr5:23575472-23576579 REVERSE | Aliases: MCK7.11, MCK7_11	1e-23
C01015C06	Mitochondrial carrier like protein	UniRef90_Q4A3J5	Mitochondrial carrier like protein related cluster	4e-55	AT1G25380.1	| Symbol: None | mitochondrial substrate carrier family protein, contains Pfam profile: PF00153 mitochondrial carrier protein | chr1:8903522-8905989 FORWARD | Aliases: F4F7.45	1e-56	GO:0005215, transporter activity; GO:0005488, binding;	GO:0006810, transport;	GO:0005737, cytoplasm; GO:0016020, membrane;	GO:0005215, transporter activity; GO:0005488, binding;	GO:0006810, transport; GO:0006839, mitochondrial transport;	GO:0005743, mitochondrial inner membrane; GO:0016020, membrane;	Mito_carr,Mitochondrial carrier protein,5.7e-30
C01015C10	Arabidopsis thaliana genomic DNA, chromosome 3, P1 clone: MSD21	UniRef90_Q9LSY2	Arabidopsis thaliana genomic DNA, chromosome 3, P1 clone: MSD21 related cluster	6e-45	AT3G21820.1	| Symbol: None | SET domain-containing protein, contains Pfam profile PF00856: SET domain | chr3:7688471-7691492 REVERSE | Aliases: MSD21.13	1e-46	GO:0005554, molecular function unknown;	GO:0000004, biological process unknown;	GO:0008372, cellular component unknown;	GO:0005554, molecular function unknown;	GO:0000004, biological process unknown;	GO:0008372, cellular component unknown;
C01015C11	Magnesium chelatase subunit	UniRef90_O65808	Magnesium chelatase subunit related cluster	1e-158	AT5G13630.1	| Symbol: None | magnesium-chelatase subunit chlH, chloroplast, putative / Mg-protoporphyrin IX chelatase, putative (CHLH), nearly identical to magnesium chelatase subunit GI:1154627 from (Arabidopsis thaliana); contains Pfam profile: PF02514 CobN/magnesium chelatase family protein | chr5:4387337-4392230 REVERSE | Aliases: T6I14.12	1e-153		GO:0009058, biosynthesis;	GO:0005737, cytoplasm;		GO:0009058, biosynthesis;	GO:0005739, mitochondrion;
C01015C12	Glutamine synthetase precursor	UniRef90_Q9SPJ1	Glutamine synthetase precursor related cluster	0	AT5G35630.2	| Symbol: None | similar to glutamine synthetase, putative [Arabidopsis thaliana] (TAIR:At5g16570.1); similar to glutamine synthetase, putative [Arabidopsis thaliana] (TAIR:At5g37600.1); similar to glutamine synthetase, putative [Arabidopsis thaliana] (TAIR:At1g66200.1); similar to glutamine synthetase GS58 [Nicotiana attenuata] (GB:AAR86719.1); similar to glutamine synthetase precursor [Juglans …	0	GO:0016874, ligase activity;			GO:0004356, glutamate-ammonia ligase activity;			Gln-synt_N,Glutamine synthetase, beta-Grasp domain,3e-37;Gln-synt_C,Glutamine synthetase, catalytic domain,0
C01015D04	Arabidopsis thaliana genomic DNA, chromosome 5, P1 clone:MSH12	UniRef90_Q9FNB4	Arabidopsis thaliana genomic DNA, chromosome 5, P1 clone:MSH12 related cluster	8e-46	AT5G13590.1	| Symbol: None | expressed protein | chr5:4374721-4378478 REVERSE | Aliases: T6I14.8	2e-47	GO:0005554, molecular function unknown;	GO:0000004, biological process unknown;	GO:0008372, cellular component unknown;	GO:0005554, molecular function unknown;	GO:0000004, biological process unknown;	GO:0008372, cellular component unknown;
C01015D11	Carbonic anhydrase	UniRef90_Q41088	Carbonic anhydrase related cluster	1e-119	AT3G01500.2	| Symbol: None | carbonic anhydrase 1, chloroplast / carbonate dehydratase 1 (CA1), nearly identical to SP:P27140 Carbonic anhydrase, chloroplast precursor (EC 4.2.1.1) (Carbonate dehydratase) {Arabidopsis thaliana} | chr3:194740-197981 REVERSE | Aliases: None	1e-115	GO:0005488, binding; GO:0016829, lyase activity;	GO:0008152, metabolism;	GO:0005737, cytoplasm;	GO:0004089, carbonate dehydratase activity; GO:0008270, zinc ion binding;	GO:0015976, carbon utilization;	GO:0009507, chloroplast;	Pro_CA,Carbonic anhydrase,0
C01015D12	Clp protease	UniRef90_O82421	Clp protease related cluster	3e-85	AT1G66670.1	| Symbol: None | ATP-dependent Clp protease proteolytic subunit (ClpP3), identical to ATP-dependent Clp protease (nClpP3) GI:5360591 (Arabidopsis thaliana) | chr1:24867448-24869363 REVERSE | Aliases: F4N21.19, F4N21_19	5e-87	GO:0016787, hydrolase activity;	GO:0043170, macromolecule metabolism; GO:0050875, cellular physiological process;	GO:0005737, cytoplasm;	GO:0008462, endopeptidase Clp activity;	GO:0006510, ATP-dependent proteolysis;	GO:0009570, chloroplast stroma;	CLP_protease,Clp protease,0
C01015E01	Putative berberine bridge enzyme	UniRef90_O64743	Putative berberine bridge enzyme related cluster	1e-73	AT2G34790.1	| Symbol: None | FAD-binding domain-containing protein, similar to SP:P30986 reticuline oxidase precursor (Berberine-bridge-forming enzyme) (BBE) (Tetrahydroprotoberberine synthase) (Eschscholzia californica); contains PF01565 FAD binding domain | chr2:14680444-14684349 REVERSE | Aliases: F19I3.2, F19I3_2	4e-75	GO:0005386, carrier activity; GO:0005489, electron transporter activity;	GO:0006118, electron transport;	GO:0016020, membrane;	GO:0009055, electron carrier activity;	GO:0006118, electron transport;	GO:0012505, endomembrane system;	FAD_binding_4,FAD binding domain,6.1e-29
C01015E06	60S ribosomal protein L15	UniRef90_O82528	60S ribosomal protein L15 related cluster	5e-91	AT4G17390.1	| Symbol: None | 60S ribosomal protein L15 (RPL15B) | chr4:9714225-9715624 REVERSE | Aliases: DL4730C, FCAALL.32	1e-90	GO:0005198, structural molecule activity;	GO:0009058, biosynthesis; GO:0043170, macromolecule metabolism; GO:0050875, cellular physiological process;	GO:0005622, intracellular; GO:0005737, cytoplasm;	GO:0003735, structural constituent of ribosome;	GO:0006412, protein biosynthesis;	GO:0005622, intracellular; GO:0005739, mitochondrion; GO:0005840, ribosome;	Ribosomal_L15e,Ribosomal L15,0
C01015E08	DnaJ-like protein	UniRef90_Q8H2B1	DnaJ-like protein related cluster	9e-55	AT1G56300.1	| Symbol: None | DNAJ heat shock N-terminal domain-containing protein, similar to SP:Q9QYI7 DnaJ homolog subfamily B member 8 Mus musculus; contains Pfam profile: PF00226: DnaJ domain | chr1:21082485-21083991 REVERSE | Aliases: F14G9.9, F14G9_9	5e-55	GO:0005515, protein binding;	GO:0043170, macromolecule metabolism; GO:0050875, cellular physiological process;	GO:0008372, cellular component unknown;	GO:0031072, heat shock protein binding; GO:0051082, unfolded protein binding;	GO:0006457, protein folding;	GO:0008372, cellular component unknown;	DnaJ,DnaJ domain,6.6e-32
C01015E09	AlaT1	UniRef90_Q45RS3	AlaT1 related cluster	4e-72	AT1G70580.4	| Symbol: None | similar to glutamate:glyoxylate aminotransferase 1 (GGT1) [Arabidopsis thaliana] (TAIR:At1g23310.1); similar to alanine aminotransferase [Oryza sativa (indica cultivar-group)] (GB:AAO84040.1); contains InterPro domain Aminotransferase, class I and II (InterPro:IPR004839); contains InterPro domain 1-aminocyclopropane-1-carboxylate synthase (InterPro:IPR001176) | chr1:26616525-2661…	7e-71	GO:0016740, transferase activity;			GO:0004021, alanine transaminase activity;
C01015E10	Putative protease IV	UniRef90_Q6Z329	Putative protease IV related cluster	1e-36	AT1G73990.1	| Symbol: None | peptidase U7 family protein, similar to protease IV GB:AAA57008 from (Escherichia coli); contains Pfam profile PF01343: Peptidase family U7 | chr1:27828094-27832587 FORWARD | Aliases: F2P9.14, F2P9_14	7e-38	GO:0016787, hydrolase activity;	GO:0043170, macromolecule metabolism; GO:0050875, cellular physiological process; GO:0050896, response to stimulus;	GO:0005737, cytoplasm; GO:0016020, membrane;	GO:0004252, serine-type endopeptidase activity; GO:0008981, protease IV activity;	GO:0006508, proteolysis; GO:0009642, response to light intensity;	GO:0009535, thylakoid membrane (sensu Viridiplantae); GO:0030095, photosystem II (sensu Viridiplantae);
C01015E12	Beta-galactosidase	UniRef90_Q9ZRV9	Beta-galactosidase related cluster	1e-106	AT1G45130.1	| Symbol: None | beta-galactosidase, putative / lactase, putative, similar to beta-galactosidase (Lycopersicon esculentum) GI:7939619, beta-galactosidase BG1 GI:15081596 from (Vitis vinifera); contains Pfam profile PF01301: Glycosyl hydrolases family 35 | chr1:17067692-17071702 FORWARD | Aliases: F27F5.20, F27F5_20	8e-98	GO:0016787, hydrolase activity;	GO:0043170, macromolecule metabolism;	GO:0005941, unlocalized protein complex; GO:0016020, membrane;	GO:0004565, beta-galactosidase activity;	GO:0005975, carbohydrate metabolism;	GO:0009341, beta-galactosidase complex; GO:0012505, endomembrane system;
C01015F02	Diadenosine 5',5'''-P1,P4-tetraphosphate hydrolase	UniRef90_O04841	Diadenosine 5',5'''-P1,P4-tetraphosphate hydrolase related cluster	4e-79	AT3G10620.1	| Symbol: None | diadenosine 5',5'''-P1,P4-tetraphosphate hydrolase, putative, similar to diadenosine 5',5'''-P1,P4-tetraphosphate hydrolase from (Lupinus angustifolius) GI:1888557, (Hordeum vulgare subsp. vulgare) GI:2564253; contains Pfam profile PF00293: NUDIX domain | chr3:3320268-3322022 FORWARD | Aliases: F13M14.9	1e-81	GO:0016787, hydrolase activity;		GO:0005737, cytoplasm;	GO:0004081, bis(5'-nucleosyl)-tetraphosphatase (asymmetrical) activity;		GO:0009507, chloroplast;	NUDIX,NUDIX domain,1e-27
C01015F03	RAC-like GTP-binding protein ARAC11	UniRef90_P92978	RAC-like GTP-binding protein ARAC11 related cluster	3e-96	AT2G17800.1	| Symbol: RAC1 | Rac-like GTP-binding protein ARAC1/ATGP2. Encodes a geranylgeranylated GTP binding protein. Involved in the auxin-activated 26S proteasome-dependent Aux/IAA proteolysis pathway. | chr2:7746954-7749237 FORWARD | Aliases: T17A5.14, T17A5_14, ARAC1, ATGP2, ATRAC1, RAC1	5e-98							Ras,Ras family,0
C01015F05	no_annotation_available
C01015F07	GAGA-binding transcriptional activator	UniRef90_Q2PQR5	GAGA-binding transcriptional activator related cluster	7e-74	AT5G42520.1	| Symbol: None | expressed protein | chr5:17017511-17019835 FORWARD | Aliases: MDH9.22, MDH9_22	3e-80	GO:0005554, molecular function unknown;	GO:0000004, biological process unknown;	GO:0008372, cellular component unknown;	GO:0005554, molecular function unknown;	GO:0000004, biological process unknown;	GO:0008372, cellular component unknown;
C01015F08	no_annotation_available
C01015F09	T16B5.3 protein	UniRef90_Q9SAC0	T16B5.3 protein related cluster	1e-128	AT1G10830.1	| Symbol: None | sodium symporter-related, contains five transmembrane domains; Interpro IPR001991 Sodium:dicarboxylate symporter; EST gb:F13926 comes from this gene | chr1:3605590-3607494 REVERSE | Aliases: T16B5.3, T16B5_3	1e-129	GO:0005554, molecular function unknown;	GO:0000004, biological process unknown;	GO:0005737, cytoplasm;	GO:0005554, molecular function unknown;	GO:0000004, biological process unknown;	GO:0009507, chloroplast;
C01015F10	Mannosyl-oligosaccharide 1,2-alpha-mannosidase, putative; 8615-12432	UniRef90_Q9C512	Mannosyl-oligosaccharide 1,2-alpha-mannosidase, putative; 8615-12432 related cluster	1e-144	AT1G51590.2	| Symbol: None | similar to mannosyl-oligosaccharide 1,2-alpha-mannosidase, putative [Arabidopsis thaliana] (TAIR:At3g21160.1); similar to OSJNBa0035M09.7 [Oryza sativa (japonica cultivar-group)] (GB:XP_473805.1); contains InterPro domain Glycoside hydrolase, family 47 (InterPro:IPR001382) | chr1:19131812-19135986 REVERSE | Aliases: None	1e-146	GO:0005488, binding; GO:0016787, hydrolase activity;	GO:0009058, biosynthesis; GO:0043170, macromolecule metabolism; GO:0050875, cellular physiological process;	GO:0016020, membrane;	GO:0004571, mannosyl-oligosaccharide 1-2-alpha-mannosidase activity; GO:0005509, calcium ion binding;	GO:0006487, protein amino acid N-linked glycosylation;	GO:0016020, membrane;	Glyco_hydro_47,Glycosyl hydrolase family 47,1.9e-19
C01015F11	Ankyrin repeat-like protein	UniRef90_Q6K5G3	Ankyrin repeat-like protein related cluster	5e-11
C01015F12	Putative ribose-5-phosphate isomerase	UniRef90_Q6ZEZ2	Putative ribose-5-phosphate isomerase related cluster	2e-60	AT3G04790.1	| Symbol: None | ribose 5-phosphate isomerase-related, similar to ribose-5-phosphate isomerase GI:18654317 from (Spinacia oleracea) | chr3:1313324-1314369 FORWARD | Aliases: F7O18.28, F7O18_28	6e-61	GO:0016853, isomerase activity;	GO:0006139, nucleobase- nucleoside- nucleotide and nucleic acid metabolism; GO:0009056, catabolism; GO:0043170, macromolecule metabolism;	GO:0005737, cytoplasm;	GO:0004751, ribose-5-phosphate isomerase activity;	GO:0009052, pentose-phosphate shunt- non-oxidative branch;	GO:0009507, chloroplast;	Rib_5-P_isom_A,Ribose 5-phosphate isomerase A (phosph,0
C01015G04	Arabidopsis thaliana genomic DNA, chromosome 5, P1 clone:MWD9	UniRef90_Q9FMS0	Arabidopsis thaliana genomic DNA, chromosome 5, P1 clone:MWD9 related cluster	1e-81	AT5G22320.1	| Symbol: None | leucine-rich repeat family protein, contains leucine rich repeat (LRR) domains, Pfam:PF00560 | chr5:7388007-7390454 REVERSE | Aliases: MWD9.11, MWD9_11	3e-83	GO:0005515, protein binding;	GO:0000004, biological process unknown;	GO:0008372, cellular component unknown;	GO:0005515, protein binding;	GO:0000004, biological process unknown;	GO:0008372, cellular component unknown;	LRR_1,Leucine Rich Repeat,1.5e-20;LRR_1,Leucine Rich Repeat,1.5e-20;LRR_1,Leucine Rich Repeat,1.5e-20;LRR_1,Leucine Rich Repeat,1.5e-20;LRR_1,Leucine Rich Repeat,1.5e-20;LRR_1,Leucine Rich Repeat,1.5e-20;LRR_1,Leucine Rich Repeat,1.5e-20;LRR_1,Leucine Rich Repeat,1.5e-20
C01015G06	Myosin	UniRef90_Q9SNF0	Myosin related cluster	1e-29	AT3G19960.1	| Symbol: None | myosin (ATM), nearly identical to myosin (Arabidopsis thaliana) GI:6491702; similar to myosin GI:6491702 from (Arabidopsis thaliana) ;contains Pfam profiles: PF00063: myosin head (motor domain), PF00612: IQ calmodulin-binding motif; identical to cDNA myosin (ATM) GI:297068 | chr3:6948782-6956972 FORWARD | Aliases: MZE19.3	3e-31	GO:0003774, motor activity;		GO:0005622, intracellular; GO:0005737, cytoplasm;	GO:0003774, motor activity;		GO:0009504, cell plate; GO:0009524, phragmoplast; GO:0016459, myosin;
C01015G10	4-nitrophenylphosphatase-like protein	UniRef90_Q9FIK4	4-nitrophenylphosphatase-like protein related cluster	1e-135	AT5G47760.1	| Symbol: None | phosphoglycolate phosphatase, putative, similar to phosphoglycolate phosphatase precursor (Chlamydomonas reinhardtii) GI:15982558; contains InterPro accession IPR005834: Haloacid dehalogenase-like hydrolase | chr5:19360113-19362220 REVERSE | Aliases: MCA23.8, MCA23_8	1e-137	GO:0016787, hydrolase activity;	GO:0008152, metabolism;		GO:0008967, phosphoglycolate phosphatase activity;	GO:0008152, metabolism;		Hydrolase,haloacid dehalogenase-like hydrolase,1.4e-13
C01015G12	Serine/threonine-protein phosphatase PP-X isozyme 1	UniRef90_Q6EPR6	Hypothetical protein OSJNBa0009H03.25 related cluster	1e-110	AT5G55260.1	| Symbol: None | serine/threonine protein phosphatase PP-X isozyme 2 (PPX2), identical to SP:P48528 Serine/threonine protein phosphatase PP-X isozyme 2 (EC 3.1.3.16) {Arabidopsis thaliana}; contains Pfam profile PF00149: Ser/Thr protein phosphatase | chr5:22433825-22436090 FORWARD | Aliases: MCO15.21, MCO15_21	1e-112	GO:0016787, hydrolase activity;			GO:0000163, protein phosphatase type 1 activity; GO:0004722, protein serine/threonine phosphatase activity;			Metallophos,Calcineurin-like phosphoesterase,5.9e-29
C01015H01	Small zinc finger-like protein	UniRef90_Q9XGY3	Small zinc finger-like protein related cluster	4e-27	AT5G50810.1	| Symbol: None | mitochondrial import inner membrane translocase (TIM8), identical to mitochondrial import inner membrane translocase subunit Tim8 (Arabidopsis thaliana) Swiss-Prot:Q9XGY4; contains Pfam domain, PF02953: Tim10/DDP family zinc finger | chr5:20692860-20693816 REVERSE | Aliases: K7B16.3, K7B16_3	6e-28	GO:0005386, carrier activity; GO:0008565, protein transporter activity;	GO:0006810, transport;	GO:0005737, cytoplasm; GO:0016020, membrane;	GO:0015450, protein translocase activity;	GO:0006626, protein targeting to mitochondrion; GO:0045039, protein import into mitochondrial inner membrane;	GO:0005739, mitochondrion; GO:0005743, mitochondrial inner membrane;	zf-Tim10_DDP,Tim10/DDP family zinc finger,9.9e-14
C01015H08	At3g24730	UniRef90_Q6NMD4	At3g24730 related cluster	3e-53	AT3G24730.1	| Symbol: None | similar to yellow-leaf-specific protein 8 (YLS8) / mitosis protein DIM1, putative [Arabidopsis thaliana] (TAIR:At5g08290.1); similar to unnamed protein product [Homo sapiens] (GB:BAA91224.1); similar to Dim1-like protein [Rattus norvegicus] (GB:NP_001013913.1); similar to thioredoxin-like 4B variant [Homo sapiens] (GB:BAD96609.1); contains InterPro domain Thioredoxin domain 2 (In…	9e-55	GO:0003824, catalytic activity; GO:0005489, electron transporter activity;	GO:0006118, electron transport; GO:0050875, cellular physiological process;	GO:0005634, nucleus;	GO:0003824, catalytic activity; GO:0005489, electron transporter activity;	GO:0006118, electron transport; GO:0007067, mitosis;	GO:0005681, spliceosome complex;
C01015H11	no_annotation_available
C01016A01	Expressed protein	UniRef90_O82790	Expressed protein related cluster	8e-80	AT2G45990.2	| Symbol: None | expressed protein | chr2:18926442-18928584 FORWARD | Aliases: None	2e-81	GO:0005554, molecular function unknown;	GO:0000004, biological process unknown;	GO:0008372, cellular component unknown;	GO:0005554, molecular function unknown;	GO:0000004, biological process unknown;	GO:0008372, cellular component unknown;
C01016A03	Protein At5g19420	UniRef90_Q3E9B7	Protein At5g19420 related cluster	1e-129	AT5G19420.1	| Symbol: None | zinc finger protein, putative / regulator of chromosome condensation (RCC1) family protein, similar to zinc finger protein (Arabidopsis thaliana) gi:15811367:gb:AAL08940 | chr5:6547640-6552850 REVERSE | Aliases: F7K24.170, F7K24_170	1e-130	GO:0005488, binding; GO:0005515, protein binding;			GO:0003682, chromatin binding; GO:0008270, zinc ion binding; GO:0008536, Ran GTPase binding;			RCC1,Regulator of chromosome condensation,2.3e-22;RCC1,Regulator of chromosome condensation,2.3e-22;RCC1,Regulator of chromosome condensation,2.3e-22;FYVE,FYVE zinc finger,1.5e-13
C01016A05	Senescence-associated protein-like	UniRef90_Q9SVU4	Hypothetical protein F16A16.120 related cluster	5e-64	AT4G28770.1	| Symbol: None | expressed protein | chr4:14211328-14213677 REVERSE | Aliases: F16A16.120, F16A16_120	1e-65	GO:0005554, molecular function unknown;		GO:0016020, membrane;	GO:0005554, molecular function unknown;		GO:0012505, endomembrane system; GO:0016021, integral to membrane;
C01016A07	NADH dehoydrogenase	UniRef90_Q42155	NADH dehoydrogenase related cluster	1e-40	AT2G02050.1	| Symbol: None | NADH-ubiquinone oxidoreductase B18 subunit, putative, contains Pfam PF05676: NADH-ubiquinone oxidoreductase B18 subunit (NDUFB7); similar to NADH-ubiquinone oxidoreductase B18 subunit (EC 1.6.5.3) (EC 1.6.99.3) (Complex I-B18) (CI-B18) (Cell adhesion protein SQM1) (Swiss-Prot:P17568) (Homo sapiens); similar to NADH:ubiquinoe oxidoreductase NDUFB7 subunit (GI:9651635) (Homo sapien…	1e-42	GO:0005386, carrier activity; GO:0005489, electron transporter activity; GO:0015075, ion transporter activity; GO:0016491, oxidoreductase activity;	GO:0006118, electron transport;	GO:0005737, cytoplasm;	GO:0003954, NADH dehydrogenase activity; GO:0008137, NADH dehydrogenase (ubiquinone) activity;	GO:0006118, electron transport; GO:0006120, mitochondrial electron transport- NADH to ubiquinone;	GO:0005739, mitochondrion;
C01016A09	no_annotation_available
C01016A10	no_annotation_available
C01016B03	Integral membrane protein	UniRef90_Q39416	Integral membrane protein related cluster	4e-85	AT1G75220.1	| Symbol: None | integral membrane protein, putative, strong similarity to integral membrane protein GI:1209756 from (Beta vulgaris); contains Pfam profile PF00083: major facilitator superfamily protein | chr1:28232851-28236492 REVERSE | Aliases: F22H5.6, F22H5_6	7e-86	GO:0005215, transporter activity; GO:0005386, carrier activity;	GO:0006810, transport;	GO:0016020, membrane;	GO:0005351, sugar porter activity; GO:0015144, carbohydrate transporter activity;	GO:0006810, transport; GO:0008643, carbohydrate transport;	GO:0016020, membrane; GO:0016021, integral to membrane;
C01016B04	At1g32230/F3C3_1	UniRef90_Q8RY59	At1g32230/F3C3_1 related cluster	7e-51	AT1G32230.2	| Symbol: None | WWE domain-containing protein / ceo protein, putative (CEO), contains Pfam domain, PF02825: WWE domain; identical to cDNA for ceo protein (ceo gene) GI:11044956 | chr1:11612117-11616198 FORWARD | Aliases: None	2e-52
C01016B06	Chloride channel protein CLC-c	UniRef90_Q96282	Chloride channel protein CLC-c related cluster	1e-51	AT5G49890.1	| Symbol: None | chloride channel protein (CLC-c), identical to gi:1742956 | chr5:20305346-20309576 REVERSE | Aliases: K9P8.3, K9P8_3	3e-53	GO:0015075, ion transporter activity; GO:0015267, channel or pore class transporter activity;	GO:0006810, transport;	GO:0005622, intracellular;	GO:0005247, voltage-gated chloride channel activity; GO:0005253, anion channel activity;	GO:0006821, chloride transport;	GO:0005622, intracellular;
C01016B08	Flavanone 3-hydroxylase-like protein	UniRef90_Q8LEJ4	Flavanone 3-hydroxylase-like protein related cluster	5e-50	AT5G24530.1	| Symbol: None | oxidoreductase, 2OG-Fe(II) oxygenase family protein, similar to flavanone 3-hydroxylase (Persea americana)(GI:727410); contains PF03171 2OG-Fe(II) oxygenase superfamily domain | chr5:8378836-8383404 FORWARD | Aliases: K18P6.6, K18P6_6	2e-52	GO:0016491, oxidoreductase activity;	GO:0006519, amino acid and derivative metabolism; GO:0009058, biosynthesis;	GO:0008372, cellular component unknown;	GO:0016706, oxidoreductase activity- acting on paired donors- with incorporation or reduction of molecular oxygen- 2-oxoglutarate as one donor- and incorporation of one atom each of oxygen into both donors;	GO:0009813, flavonoid biosynthesis;	GO:0008372, cellular component unknown;
C01016C01	no_annotation_available				AT3G55980.1	| Symbol: None | zinc finger (CCCH-type) family protein, contains Pfam domain, PF00642: Zinc finger C-x8-C-x5-C-x3-H type (and similar) and Pfam domain, PF00023: Ankyrin repeat | chr3:20787274-20789821 FORWARD | Aliases: F27K19.160	6e-06
C01016C03	Monodehydroascorbate reductase	UniRef90_Q2YHP1	Monodehydroascorbate reductase related cluster	9e-21	AT3G27820.1	| Symbol: None | monodehydroascorbate reductase, putative, similar to cytosolic monodehydroascorbate reductase GB:BAA77214 (Oryza sativa) | chr3:10316360-10319293 FORWARD | Aliases: K16N12.9	1e-18
C01016C07	Elongation factor TS, putative	UniRef90_Q2QP54	Elongation factor TS, putative related cluster	5e-61	AT4G29060.1	| Symbol: EMB2726 | elongation factor Ts family protein, similar to SP:P35019 Elongation factor Ts (EF-Ts) {Galdieria sulphuraria}; contains Pfam profiles PF00627: UBA/TS-N domain, PF00889: Elongation factor TS, PF00575: S1 RNA binding domain | chr4:14317262-14321573 FORWARD | Aliases: F19B15.90, F19B15_90, EMB2726, EMBRYO DEFECTIVE 2726	4e-58	GO:0003676, nucleic acid binding; GO:0005198, structural molecule activity; GO:0045182, translation regulator activity;	GO:0009058, biosynthesis; GO:0043170, macromolecule metabolism; GO:0050875, cellular physiological process;	GO:0005737, cytoplasm;	GO:0003723, RNA binding; GO:0003735, structural constituent of ribosome; GO:0003746, translation elongation factor activity;	GO:0006412, protein biosynthesis; GO:0006414, translational elongation;	GO:0005840, ribosome; GO:0009507, chloroplast;	UBA,UBA/TS-N domain,2.6e-12
C01016C09	no_annotation_available
C01016C10	Chloroplast inner envelope protein, putative	UniRef90_Q8LPG5	Chloroplast inner envelope protein, putative related cluster	1e-111	AT1G06950.1	| Symbol: TIC110 | Encodes a protein thought to be a part of the translocon at the chloroplast inner envelope. Involved in protein import into the chloroplast and chloroplast biogenesis. | chr1:2130154-2135664 REVERSE | Aliases: F10K1.33, ATTIC110, TIC110	1e-112
C01016D01	expressed protein	UniRef90_Q9LYF4	Hypothetical protein T22P22_150 related cluster	3e-09	AT5G11760.1	| Symbol: None | expressed protein | chr5:3789293-3790453 FORWARD | Aliases: T22P22.150, T22P22_150	7e-11
C01016D02	Lil3 protein	UniRef90_Q8LC02	Lil3 protein related cluster	3e-63	AT4G17600.1	| Symbol: None | lil3 protein, identical to Lil3 protein (Arabidopsis thaliana) gi:4741966:gb:AAD28780 | chr4:9803718-9804855 FORWARD | Aliases: DL4835W, FCAALL.30	8e-65	GO:0003676, nucleic acid binding; GO:0030528, transcription regulator activity;	GO:0006139, nucleobase- nucleoside- nucleotide and nucleic acid metabolism; GO:0050789, regulation of biological process;	GO:0005737, cytoplasm;	GO:0003700, transcription factor activity;	GO:0045449, regulation of transcription;	GO:0009507, chloroplast;
C01016D07	Probable vacuolar ATP synthase subunit F	UniRef90_Q9ZQX4	Probable vacuolar ATP synthase subunit F related cluster	2e-49	AT4G02620.1	| Symbol: None | vacuolar ATPase subunit F family protein, contains weak similarity to vacuolar ATP synthase subunit F (EC 3.6.3.14) (V-ATPase F subunit) (Vacuolar proton pump F subunit) (V-ATPase 14 kDa subunit) (Swiss-Prot:P50408) (Rattus norvegicus); contains Pfam PF01990: ATP synthase (F/14-kDa) subunit | chr4:1149248-1151346 REVERSE | Aliases: T10P11.25, T10P11_25	4e-51	GO:0005386, carrier activity; GO:0015075, ion transporter activity; GO:0016787, hydrolase activity;	GO:0006139, nucleobase- nucleoside- nucleotide and nucleic acid metabolism; GO:0006810, transport; GO:0009058, biosynthesis;	GO:0016020, membrane;	GO:0046933, hydrogen-transporting ATP synthase activity- rotational mechanism; GO:0046961, hydrogen-transporting ATPase activity- rotational mechanism;	GO:0015986, ATP synthesis coupled proton transport;	GO:0016469, proton-transporting two-sector ATPase complex;	ATP-synt_F,ATP synthase (F/14-kDa) subunit,2e-39;Auxin_inducible,Auxin responsive protein,6.50062e-42
C01016D10	Expressed protein	UniRef90_Q8L720	Expressed protein related cluster	3e-75	AT3G26000.1	| Symbol: None | F-box family protein, contains Pfam PF00646: F-box domain; similar to SKP1 interacting partner 2 (SKIP2) TIGR_Ath1:At5g67250 | chr3:9508015-9510495 REVERSE | Aliases: MPE11.17	2e-77	GO:0005554, molecular function unknown;	GO:0000004, biological process unknown;	GO:0008372, cellular component unknown;	GO:0005554, molecular function unknown;	GO:0000004, biological process unknown;	GO:0008372, cellular component unknown;
C01016D11	Putative SCARECROW gene regulator	UniRef90_O81074	Putative SCARECROW gene regulator related cluster	3e-41	AT2G29060.1	| Symbol: None | scarecrow transcription factor family protein | chr2:12489068-12494060 FORWARD | Aliases: T9I4.14, T9I4_14	7e-43	GO:0003676, nucleic acid binding; GO:0030528, transcription regulator activity;	GO:0006139, nucleobase- nucleoside- nucleotide and nucleic acid metabolism; GO:0050789, regulation of biological process;	GO:0008372, cellular component unknown;	GO:0003700, transcription factor activity;	GO:0045449, regulation of transcription;	GO:0008372, cellular component unknown;
C01016E04	Histidine kinase	UniRef90_Q9C5U2	Histidine kinase related cluster	1e-115	AT5G35750.1	| Symbol: None | histidine kinase (AHK2), identical to histidine kinase AHK2 (Arabidopsis thaliana) gi:13537196:dbj:BAB40774 | chr5:13928601-13933567 REVERSE | Aliases: MXH1.16, MXH1_16	1e-117		GO:0007154, cell communication; GO:0050875, cellular physiological process; GO:0050896, response to stimulus;	GO:0016020, membrane;		GO:0009736, cytokinin mediated signaling;	GO:0016020, membrane;	CHASE,CHASE domain,0
C01016E05	DNA repair endonuclease UVH1	UniRef90_Q9LKI5	DNA repair endonuclease UVH1 related cluster	1e-124	AT5G41150.1	| Symbol: None | repair endonuclease (RAD1) (UVH1), contains Pfam PF02732 : ERCC4 domain; contains TIGRFAM TIGR00596: DNA repair protein (rad1); almost identical to 5' repair endonuclease (GI:8926611) (Arabidopsis thaliana) | chr5:16489605-16494241 REVERSE | Aliases: MEE6.22, MEE6_22	1e-126							ERCC4,ERCC4 domain,1.8e-33
C01016E06	Putative DNA binding protein	UniRef90_Q9SZ39	Putative DNA binding protein related cluster	2e-57	AT4G27000.1	| Symbol: None | RNA-binding protein 45 (RBP45), putative, DNA binding protein ACBF - Nicotiana tabacum, PID:g1899188 | chr4:13554632-13557860 REVERSE | Aliases: F10M23.340, F10M23_340, ATRBP45C	6e-59	GO:0003676, nucleic acid binding;		GO:0005737, cytoplasm;	GO:0003723, RNA binding;		GO:0005739, mitochondrion;	RRM_1,RNA recognition motif. (a.k.a. RRM, RBD, o,1e-19
C01016E11	UPI0000196F38; protein binding / ubiquitin-protein ligase/ zinc ion binding	UniRef90_UPI0000196F38	Cluster related to UPI0000196F38; protein binding / ubiquitin-protein ligase/ zinc ion binding	1e-156	AT4G37890.2	| Symbol: None | zinc finger (C3HC4-type RING finger) family protein, contains Pfam profiles PF00097: Zinc finger, C3HC4 type (RING finger), PF00092: von Willebrand factor type A domain | chr4:17812730-17815089 REVERSE | Aliases: None	1e-158	GO:0005488, binding; GO:0005515, protein binding; GO:0016874, ligase activity;	GO:0043170, macromolecule metabolism; GO:0050875, cellular physiological process;	GO:0005622, intracellular;	GO:0004842, ubiquitin-protein ligase activity; GO:0005515, protein binding; GO:0008270, zinc ion binding;	GO:0016567, protein ubiquitination;	GO:0000151, ubiquitin ligase complex;
C01016F02	EIN3-like protein	UniRef90_Q948P3	EIN3-like protein related cluster	3e-70	AT2G27050.1	| Symbol: None | ethylene-insensitive3-like1 (EIL1), identical to ethylene-insensitive3-like1 GI:2224927 from (Arabidopsis thaliana) | chr2:11552873-11555371 FORWARD | Aliases: T20P8.10, T20P8_10	7e-22
C01016F03	U4/U6 small nuclear ribonucleoprotein PRP4-like protein	UniRef90_O22212	U4/U6 small nuclear ribonucleoprotein PRP4-like protein related cluster	1e-143	AT2G41500.1	| Symbol: None | WD-40 repeat family protein / small nuclear ribonucleoprotein Prp4p-related, similar to U4/U6 small nuclear ribonucleoprotein hPrp4 (GP:2708305) {Homo sapiens}; contains Pfam PF00400: WD domain, G-beta repeat (7 copies):19877698:gb:AU238529.1:AU238529 | chr2:17311209-17314504 REVERSE | Aliases: T26J13.9, T26J13_9	1e-145	GO:0005488, binding;	GO:0006139, nucleobase- nucleoside- nucleotide and nucleic acid metabolism; GO:0043170, macromolecule metabolism;	GO:0005737, cytoplasm;	GO:0000166, nucleotide binding;	GO:0008380, RNA splicing;	GO:0009507, chloroplast;	WD40,WD domain, G-beta repeat,0;WD40,WD domain, G-beta repeat,0;WD40,WD domain, G-beta repeat,0;WD40,WD domain, G-beta repeat,0;WD40,WD domain, G-beta repeat,0;WD40,WD domain, G-beta repeat,0
C01016F04	no_annotation_available
C01016F07	no_annotation_available
C01016F11	no_annotation_available
C01016F12	MatE, putative	UniRef90_O80918	Hypothetical protein At2g38330 related cluster	1e-71	AT2G38330.1	| Symbol: None | MATE efflux family protein, low similarity to enhanced disease susceptibility 5 (Arabidopsis thaliana) GI:16589070; contains Pfam profile PF01554: Uncharacterized membrane protein family | chr2:16071602-16075369 FORWARD | Aliases: T19C21.18, T19C21_18	3e-73	GO:0005215, transporter activity; GO:0005386, carrier activity;	GO:0006810, transport; GO:0050896, response to stimulus;	GO:0005737, cytoplasm; GO:0016020, membrane;	GO:0005215, transporter activity; GO:0015238, drug transporter activity; GO:0015297, antiporter activity;	GO:0006855, multidrug transport;	GO:0009507, chloroplast; GO:0016020, membrane;	MatE,MatE,6.6e-19
C01016G02	expressed protein	UniRef90_Q56XZ5	Hypothetical protein At3g59670 related cluster	4e-47	AT3G59670.1	| Symbol: None | expressed protein, similar to expressed protein [Arabidopsis thaliana] (TAIR:At4g37440.1); similar to unknown protein [Oryza sativa (japonica cultivar-group)] (GB:AAV32239.1) | chr3:22050454-22053637 FORWARD | Aliases: T16L24.220	9e-49		GO:0000004, biological process unknown;	GO:0008372, cellular component unknown;		GO:0000004, biological process unknown;	GO:0008372, cellular component unknown;
C01016G03	F9K20.3	UniRef90_Q9ZVB0	F9K20.3 related cluster	1e-29	AT1G78915.1	| Symbol: None | expressed protein | chr1:29672533-29676100 REVERSE | Aliases: None	3e-40	GO:0005554, molecular function unknown;	GO:0000004, biological process unknown;	GO:0005737, cytoplasm;	GO:0005554, molecular function unknown;	GO:0000004, biological process unknown;	GO:0009507, chloroplast;
C01016G04	Putative copper chaperone COX17-1	UniRef90_Q6K670	Putative copper chaperone COX17-1 related cluster	2e-21	AT3G15352.1	| Symbol: None | cytochrome c oxidase copper chaperone-related, contains similarity to cytochrome c oxidase copper chaperone (Mus musculus) SWISS-PROT:P56394 | chr3:5179507-5180672 FORWARD | Aliases: None	2e-22							COX17,Cytochrome C oxidase copper chaperone,1.2e-26
C01016G05	AT4g33380/F17M5_140	UniRef90_Q8VZI6	AT4g33380/F17M5_140 related cluster	1e-111	AT4G33380.1	| Symbol: None | expressed protein | chr4:16071895-16074876 FORWARD | Aliases: F17M5.140, F17M5_140	1e-113			GO:0008372, cellular component unknown;			GO:0008372, cellular component unknown;
C01016G07	F9L1.28 protein	UniRef90_Q9XI36	F9L1.28 protein related cluster	4e-34	AT1G15340.1	| Symbol: None | methyl-CpG-binding domain-containing protein, contains Pfam profile PF01429: Methyl-CpG binding domain | chr1:5275672-5277657 REVERSE | Aliases: F9L1.28, F9L1_28	1e-35	GO:0003676, nucleic acid binding;	GO:0000004, biological process unknown;	GO:0008372, cellular component unknown;	GO:0003677, DNA binding;	GO:0000004, biological process unknown;	GO:0008372, cellular component unknown;	MBD,Methyl-CpG binding domain,5.6e-13
C01016G08	UPF0187 protein At3g61320, chloroplast precursor	UniRef90_Q9M2D2	UPF0187 protein At3g61320, chloroplast precursor related cluster	3e-15	AT3G61320.1	| Symbol: None | expressed protein, contains Pfam PF05249: Uncharacterised protein family (UPF0187) | chr3:22704884-22706729 FORWARD | Aliases: T20K12.220	8e-17
C01016G10	F11F12.11 protein	UniRef90_Q9LPS7	F11F12.11 protein related cluster	4e-20	AT1G50570.2	| Symbol: None | similar to C2 domain-containing protein [Arabidopsis thaliana] (TAIR:At5g55530.2); similar to C2 domain-containing protein [Arabidopsis thaliana] (TAIR:At5g55530.3); similar to C2 domain-containing protein [Arabidopsis thaliana] (TAIR:At5g55530.1); similar to unknown protein [Oryza sativa (japonica cultivar-group)] (GB:NP_911888.1); contains InterPro domain C2 domain (InterPro:IP…	1e-21
C01016H04	Putative cytochrome P450-dependent fatty acid hydroxylase	UniRef90_Q5JKW8	Putative cytochrome P450-dependent fatty acid hydroxylase related cluster	1e-129	AT3G56630.1	| Symbol: None | cytochrome P450, putative, cytochrome P450 CYP94A1 - Vicia sativa, PIR:T08014 | chr3:20989923-20991611 FORWARD | Aliases: T5P19.280	1e-109	GO:0005488, binding; GO:0016491, oxidoreductase activity;	GO:0006118, electron transport;	GO:0016020, membrane;	GO:0004497, monooxygenase activity; GO:0005506, iron ion binding; GO:0019825, oxygen binding; GO:0020037, heme binding;	GO:0006118, electron transport;	GO:0012505, endomembrane system;	p450,Cytochrome P450,9.2e-19
C01016H05	A_IG002N01.18 protein	UniRef90_O04616	A_IG002N01.18 protein related cluster	6e-40	AT4G01150.1	| Symbol: None | expressed protein | chr4:493548-494795 FORWARD | Aliases: F2N1.18, F2N1_18	2e-41	GO:0005554, molecular function unknown;	GO:0000004, biological process unknown;	GO:0005737, cytoplasm;	GO:0005554, molecular function unknown;	GO:0000004, biological process unknown;	GO:0009507, chloroplast;
C01016H07	Multidrug resistance p-glycoprotein	UniRef90_Q9LHD1	Multidrug resistance p-glycoprotein related cluster	2e-46	AT3G28345.1	| Symbol: None | ABC transporter family protein, similar to P-glycoprotein (Arabidopsis thaliana) GI:3849833; contains Pfam profiles PF00005: ABC transporter, PF00664: ABC transporter transmembrane region | chr3:10595158-10600012 REVERSE | Aliases: MFJ20.7	4e-48	GO:0005215, transporter activity; GO:0016787, hydrolase activity;	GO:0006810, transport;	GO:0016020, membrane;	GO:0042626, ATPase activity- coupled to transmembrane movement of substances;	GO:0006810, transport;	GO:0016021, integral to membrane;
C01017A05	Amine oxidase	UniRef90_Q9SW88	Amine oxidase related cluster	1e-113	AT4G12290.1	| Symbol: None | copper amine oxidase, putative, similar to copper amine oxidase (Cicer arietinum) gi:3819099:emb:CAA08855 | chr4:7304400-7307133 FORWARD | Aliases: T4C9.130, T4C9_130	1e-113	GO:0005488, binding;			GO:0005507, copper ion binding;			Cu_amine_oxid,Copper amine oxidase, enzyme domain,1.4013e-45
C01017A08	(E)-beta-farnesene synthase	UniRef90_Q94JS8	(E)-beta-farnesene synthase related cluster	1e-96	AT5G23960.1	| Symbol: None | Encodes a sesquiterpene synthase involved in generating all of the group A sesquiterpenes found in the Arabidopsis floral volatile blend. Strongly expressed in the stigma. | chr5:8092972-8095131 FORWARD | Aliases: MZF18.16, MZF18_16	1e-30		GO:0009058, biosynthesis; GO:0050875, cellular physiological process;	GO:0008372, cellular component unknown;		GO:0016106, sesquiterpenoid biosynthesis;	GO:0008372, cellular component unknown;
C01017A10	D-3-phosphoglycerate dehydrogenase, chloroplast precursor	UniRef90_O04130	D-3-phosphoglycerate dehydrogenase, chloroplast precursor related cluster	1e-175	AT1G17745.2	| Symbol: None | similar to D-3-phosphoglycerate dehydrogenase, putative / 3-PGDH, putative [Arabidopsis thaliana] (TAIR:At3g19480.1); similar to D-3-phosphoglycerate dehydrogenase, putative / 3-PGDH, putative [Arabidopsis thaliana] (TAIR:At4g34200.1); similar to putative phosphoglycerate dehydrogenase [Oryza sativa (japonica cultivar-group)] (GB:XP_482675.1); similar to OSJNBb0059K02.15 [Oryza s…	1e-176	GO:0016491, oxidoreductase activity;	GO:0006519, amino acid and derivative metabolism; GO:0009058, biosynthesis;	GO:0005737, cytoplasm;	GO:0004617, phosphoglycerate dehydrogenase activity;	GO:0006564, L-serine biosynthesis;	GO:0009507, chloroplast;	2-Hacid_dh_C,D-isomer specific 2-hydroxyacid dehydr,0
C01017A11	expressed protein	UniRef90_Q9SUG7	Hypothetical protein T10C21.140 related cluster	1e-110	AT4G30790.1	| Symbol: None | expressed protein | chr4:14993092-14997791 REVERSE | Aliases: T10C21.140, T10C21_140	1e-112		GO:0000004, biological process unknown;			GO:0000004, biological process unknown;
C01017A12	Lethal leaf spot 1-like protein	UniRef90_Q8W5A3	Lethal leaf spot 1-like protein related cluster	4e-48	AT3G44880.1	| Symbol: None | Rieske (2Fe-2S) domain-containing protein, similar to lethal leaf-spot 1 from Zea mays (gi:1935909); contains Pfam PF00355 Rieske (2Fe-2S) domain | chr3:16394580-16397296 FORWARD | Aliases: F28D10.70	1e-45	GO:0016491, oxidoreductase activity;		GO:0005737, cytoplasm;	GO:0016491, oxidoreductase activity;		GO:0009507, chloroplast;
C01017B01	no_annotation_available
C01017B04	CDR1	UniRef90_Q6XBF8	CDR1 related cluster	1e-82	AT5G33340.1	| Symbol: None | aspartyl protease family protein, contains Pfam domain, PF00026: eukaryotic aspartyl protease | chr5:12611697-12613182 FORWARD | Aliases: F19N2.60, F19N2_60	2e-84	GO:0016787, hydrolase activity;	GO:0043170, macromolecule metabolism; GO:0050875, cellular physiological process;	GO:0016020, membrane;	GO:0004190, aspartic-type endopeptidase activity; GO:0004194, pepsin A activity;	GO:0006508, proteolysis;	GO:0012505, endomembrane system;
C01017B05	Calcium-dependent calmodulin-independent protein kinase CDPK	UniRef90_P93838	Calcium-dependent calmodulin-independent protein kinase CDPK related cluster	6e-77	AT5G04870.1	| Symbol: None | calcium-dependent protein kinase isoform AK1 (AK1), identical to calcium-dependent protein kinase, isoform AK1 (CDPK) (Arabidopsis thaliana) SWISS-PROT:Q06850; contains protein kinase domain, Pfam:PF00069; contains EF hand domain (calcium-binding EF-hand), Pfam:PF00036, INTERPRO:IPR002048 | chr5:1416784-1420339 REVERSE | Aliases: None	1e-69	GO:0005488, binding; GO:0016301, kinase activity;	GO:0043170, macromolecule metabolism; GO:0050875, cellular physiological process;	GO:0005737, cytoplasm;	GO:0004672, protein kinase activity; GO:0004674, protein serine/threonine kinase activity; GO:0004685, calcium- and calmodulin-dependent protein kinase activity; GO:0004713, protein-tyrosine kinase activity; GO:0005509, calcium ion binding; GO:0005524, ATP binding; GO:0016301, kinase activity;	GO:0006468, protein amino acid phosphorylation;	GO:0005739, mitochondrion;
C01017B10	Protein At3g07565	UniRef90_Q2V3X6	Protein At3g07565 related cluster	8e-99	AT3G07565.1	| Symbol: None | expressed protein | chr3:2413829-2415878 FORWARD | Aliases: MLP3.1	1e-102		GO:0000004, biological process unknown;	GO:0005737, cytoplasm;		GO:0000004, biological process unknown;	GO:0009507, chloroplast;
C01017C01	no_annotation_available
C01017C02	no_annotation_available
C01017C12	no_annotation_available	UniRef90_Q9MBF4	Glycine-rich protein related cluster	4e-08										GRP,Glycine rich protein family,3.7e-17
C01017D07	High mobility group protein	UniRef90_Q42461	High mobility group protein related cluster	4e-22	AT1G14900.1	| Symbol: None | high-mobility-group protein / HMG-I/Y protein, nearly identical to high-mobility-group protein HMG-I/Y protein (Arabidopsis thaliana) GI:1429211; contains Pfam profiles PF00538: linker histone H1 and H5 family, PF02178: AT hook motif | chr1:5138329-5139419 REVERSE | Aliases: F10B6.31, F10B6_31	1e-20							Linker_histone,linker histone H1 and H5 family,3.3e-16
C01017D08	HAPp48,5 protein	UniRef90_P92952	HAPp48,5 protein related cluster	2e-67	AT3G23910.1	| Symbol: None | expressed protein | chr3:8636437-8639447 REVERSE | Aliases: F14O13.10	4e-69	GO:0005554, molecular function unknown;	GO:0000004, biological process unknown;	GO:0008372, cellular component unknown;	GO:0005554, molecular function unknown;	GO:0000004, biological process unknown;	GO:0008372, cellular component unknown;
C01017D10	Protein kinase, putative; 19229-23534	UniRef90_Q9C902	Protein kinase, putative; 19229-23534 related cluster	4e-93	AT3G06620.1	| Symbol: None | protein kinase family protein, contains Pfam domain, PF00069: Protein kinase domain | chr3:2062212-2067422 REVERSE | Aliases: F5E6.5, F5E6_5	1e-94	GO:0004871, signal transducer activity; GO:0005488, binding; GO:0016301, kinase activity;	GO:0007154, cell communication; GO:0043170, macromolecule metabolism; GO:0050875, cellular physiological process;		GO:0004672, protein kinase activity; GO:0004674, protein serine/threonine kinase activity; GO:0004713, protein-tyrosine kinase activity; GO:0004871, signal transducer activity; GO:0005524, ATP binding; GO:0016301, kinase activity;	GO:0006468, protein amino acid phosphorylation; GO:0007165, signal transduction;
C01017E01	Nucleic acid binding protein (Alfin-1), putative	UniRef90_Q8LA16	Nucleic acid binding protein (Alfin-1), putative related cluster	9e-14	AT1G14510.1	| Symbol: None | PHD finger family protein, contains Pfam domain, PF00628: PHD-finger | chr1:4961882-4964420 REVERSE | Aliases: F14L17.29, F14L17_29	2e-15
C01017E02	Probable tyrosine-protein phosphatase At1g05000	UniRef90_Q9ZVN4	Probable tyrosine-protein phosphatase At1g05000 related cluster	2e-77	AT1G05000.1	| Symbol: None | tyrosine specific protein phosphatase family protein, contains tyrosine specific protein phosphatases active site, PROSITE:PS00383 | chr1:1425592-1428781 FORWARD | Aliases: T7A14.14, T7A14_14	6e-79	GO:0016787, hydrolase activity;		GO:0008372, cellular component unknown;	GO:0004721, phosphoprotein phosphatase activity;		GO:0008372, cellular component unknown;	Y_phosphatase2,Tyrosine phosphatase family,0
C01017E06	no_annotation_available
C01017E08	BZIP protein, putative; 48652-45869	UniRef90_Q9C824	BZIP protein, putative; 48652-45869 related cluster	8e-27	AT5G25590.1	| Symbol: None | expressed protein, contains Pfam profile PF04783: Protein of unknown function (DUF630) | chr5:8906601-8909923 REVERSE | Aliases: T14C9.130, T14C9_130	4e-22
C01017F03	no_annotation_available
C01017F05	Photosystem I reaction center subunit VI, chloroplast precursor	UniRef90_O04006	Photosystem I reaction center subunit VI, chloroplast precursor related cluster	9e-46	AT1G52230.1	| Symbol: None | photosystem I reaction center subunit VI, chloroplast, putative / PSI-H, putative (PSAH2), identical to SP:Q9SUI6; similar to PSI-H precursor (Nicotiana sylvestris) GI:407355; contains Pfam profile PF03244: Photosystem I reaction centre subunit VI | chr1:19458505-19459337 FORWARD | Aliases: F9I5.11, F9I5_11	9e-47	GO:0005554, molecular function unknown;	GO:0007582, physiological process;	GO:0005622, intracellular; GO:0005737, cytoplasm;	GO:0005554, molecular function unknown;	GO:0015979, photosynthesis;	GO:0009507, chloroplast; GO:0009538, photosystem I reaction center;	PSI_PsaH,Photosystem I reaction centre subunit VI,0
C01017F06	Protein phosphatase 2C	UniRef90_O81709	Protein phosphatase 2C related cluster	8e-40	AT1G72770.1	| Symbol: None | protein phosphatase 2C P2C-HA / PP2C P2C-HA (P2C-HA), identical to protein phosphatase 2C (AtP2C-HA) GB:AJ003119 (Arabidopsis thaliana) (Plant Mol. Biol. 38 (5), 879-883 (1998)) | chr1:27393720-27396943 FORWARD | Aliases: F28P22.4, F28P22_4	4e-41	GO:0003824, catalytic activity; GO:0016787, hydrolase activity;	GO:0043170, macromolecule metabolism; GO:0050875, cellular physiological process;	GO:0005941, unlocalized protein complex;	GO:0003824, catalytic activity; GO:0004722, protein serine/threonine phosphatase activity; GO:0015071, protein phosphatase type 2C activity;	GO:0006470, protein amino acid dephosphorylation;	GO:0008287, protein serine/threonine phosphatase complex;
C01017F11	Sulfite reductase	UniRef90_O81362	Sulfite reductase related cluster	5e-85	AT5G04590.1	| Symbol: None | sulfite reductase / ferredoxin (SIR), identical to sulfite reductase (Arabidopsis thaliana) GI:804953, GI:2584721 | chr5:1319357-1322525 FORWARD | Aliases: T1E3.2, T32M21.190, T32M21_190	3e-55	GO:0016491, oxidoreductase activity;	GO:0006118, electron transport;		GO:0050311, sulfite reductase (ferredoxin) activity;	GO:0006118, electron transport;
C01017G01	no_annotation_available
C01017G02	no_annotation_available
C01017G07	no_annotation_available	UniRef90_UPI000034F4F2	Cluster related to UPI000034F4F2; F3F20.14 protein	2e-07	AT1G05690.1	| Symbol: None | TAZ zinc finger family protein / BTB/POZ domain-containing protein, contains Pfam PF00651 : BTB/POZ domain; contains Pfam PF02135 : TAZ zinc finger; similar to p300/CBP acetyltransferase-related protein (GI:12597461) (Arabidopsis thaliana); similar to Speckle-type POZ protein (SP:O43791) (Homo sapiens) | chr1:1707082-1709346 FORWARD | Aliases: F3F20.14, F3F20_14	4e-09
C01017G10	AT3g50560/T20E23_160	UniRef90_Q943Z4	AT3g50560/T20E23_160 related cluster	1e-101	AT3G50560.1	| Symbol: None | short-chain dehydrogenase/reductase (SDR) family protein, contains INTERPRO family IPR002198 short-chain dehydrogenase/reductase (SDR) superfamily | chr3:18772069-18774994 REVERSE | Aliases: T20E23.160	1e-103	GO:0016491, oxidoreductase activity;	GO:0008152, metabolism;	GO:0005737, cytoplasm;	GO:0016491, oxidoreductase activity;	GO:0008152, metabolism;	GO:0009507, chloroplast;
C01017H01	Aldose 1-epimerase-like	UniRef90_Q9SUQ4	Hypothetical protein F9D16.200 related cluster	9e-34	AT4G23730.1	| Symbol: None | aldose 1-epimerase family protein, similar to apospory-associated protein C; APOC (Chlamydomonas reinhardtii) GI:6970044 Pfam profile PF01263: Aldose 1-epimerase | chr4:12362494-12365104 FORWARD | Aliases: F9D16.200, F9D16_200	3e-35	GO:0016853, isomerase activity;	GO:0043170, macromolecule metabolism; GO:0050875, cellular physiological process;	GO:0008372, cellular component unknown;	GO:0004034, aldose 1-epimerase activity;	GO:0006012, galactose metabolism;	GO:0008372, cellular component unknown;
C01017H03	Elongation factor Tu, chloroplast precursor	UniRef90_Q43467	Elongation factor Tu, chloroplast precursor related cluster	0	AT4G20360.1	| Symbol: None | elongation factor Tu / EF-Tu (TUFA), identical to SWISS-PROT:P17745 elongation factor Tu, chloroplast precursor (EF-Tu) (Arabidopsis thaliana) | chr4:10989963-10991720 FORWARD | Aliases: F9F13.10, F9F13_10	0	GO:0003676, nucleic acid binding; GO:0005488, binding; GO:0045182, translation regulator activity;	GO:0009058, biosynthesis; GO:0043170, macromolecule metabolism; GO:0050875, cellular physiological process;	GO:0005737, cytoplasm;	GO:0003746, translation elongation factor activity; GO:0005524, ATP binding; GO:0005525, GTP binding;	GO:0006412, protein biosynthesis; GO:0006414, translational elongation;	GO:0009507, chloroplast;	GTP_EFTU,Elongation factor Tu GTP binding domai,0;GTP_EFTU_D2,Elongation factor Tu domain 2,6.8e-27;GTP_EFTU_D3,Elongation factor Tu C-terminal domain,0
C01017H08	Protease Do-like 1, chloroplast precursor	UniRef90_O22609	Protease Do-like 1, chloroplast precursor related cluster	6e-61	AT3G27925.1	| Symbol: None | DegP protease, putative, SP:022609; almost identical to DegP protease precursor GB:AF028842 from (Arabidopsis thaliana) (J. Biol. Chem. 273 (12), 7094-7098 (1998)) | chr3:10367747-10370101 REVERSE | Aliases: K24A2.12	1e-62	GO:0016787, hydrolase activity;	GO:0043170, macromolecule metabolism; GO:0050875, cellular physiological process;	GO:0005737, cytoplasm; GO:0016020, membrane;	GO:0008236, serine-type peptidase activity;	GO:0006508, proteolysis;	GO:0009535, thylakoid membrane (sensu Viridiplantae); GO:0009543, thylakoid lumen (sensu Viridiplantae);	ACT,ACT domain,1.1e-13
C01018A04	Expressed protein	UniRef90_Q8L7C3	Expressed protein related cluster	3e-12	AT1G08380.1	| Symbol: None | expressed protein | chr1:2640858-2641825 REVERSE | Aliases: T27G7.25, T27G7_25	9e-14
C01018A08	Cyclin delta-1	UniRef90_P42751	Cyclin delta-1 related cluster	5e-22	AT1G70210.1	| Symbol: CYCD1;1 | cyclin delta-1 (CYCD1), nearly identical to SP:P42751 Cyclin delta-1 {Arabidopsis thaliana} | chr1:26443560-26446492 FORWARD | Aliases: F20P5.7, F20P5_7, CYCD1;1, Cyclin D1;1	1e-23
C01018A10	no_annotation_available
C01018A12	Polygalacturonase-like protein	UniRef90_Q84LI7	Polygalacturonase-like protein related cluster	1e-179	AT3G61490.2	| Symbol: None | glycoside hydrolase family 28 protein / polygalacturonase (pectinase) family protein, weak similarity to SP:P27644 Polygalacturonase (EC 3.2.1.15) (Pectinase) {Agrobacterium tumefaciens}; contains PF00295: Glycosyl hydrolases family 28 | chr3:22769363-22771167 FORWARD | Aliases: None	1e-170	GO:0016787, hydrolase activity;	GO:0043170, macromolecule metabolism;	GO:0016020, membrane;	GO:0004650, polygalacturonase activity;	GO:0005975, carbohydrate metabolism;	GO:0012505, endomembrane system;
C01018B06	no_annotation_available
C01018B12	F5O11.15	UniRef90_Q9LNA4	F5O11.15 related cluster	6e-15	AT1G01950.1	| Symbol: None | armadillo/beta-catenin repeat family protein / kinesin motor family protein, similar to kinesin-like protein GB:CAB41097 GI:5541717 from (Arabidopsis thaliana); contains Pfam profiles PF00225: Kinesin motor domain, PF00514: Armadillo/beta-catenin-like repeat | chr1:325473-330511 FORWARD | Aliases: F22M8.8, F22M8_8	1e-16
C01018C01	Polygalacturonase precursor	UniRef90_P35336	Polygalacturonase precursor related cluster	1e-33	AT3G57510.1	| Symbol: None | endo-polygalacturonase (ADPG1), identical to endo-polygalacturonase (Arabidopsis thaliana) GI:2597824 | chr3:21294315-21296918 REVERSE | Aliases: T8H10.110	2e-28	GO:0016787, hydrolase activity;	GO:0043170, macromolecule metabolism;	GO:0016020, membrane;	GO:0004650, polygalacturonase activity;	GO:0005975, carbohydrate metabolism;	GO:0012505, endomembrane system;
C01018C06	Splicing factor 3a	UniRef90_Q9FG01	Splicing factor 3a related cluster	5e-49	AT5G06160.1	| Symbol: None | splicing factor-related, contains some similarity to splicing factor SP:Q12874 from (Homo sapiens) | chr5:1862370-1866383 REVERSE | Aliases: MBL20.3, MBL20_3	1e-50
C01018C09	Probable gibberellin receptor GID1L3	UniRef90_Q940G6	Probable gibberellin receptor GID1L3 related cluster	1e-52	AT5G27320.1	| Symbol: None | expressed protein, similar to PrMC3 (Pinus radiata) GI:5487873 | chr5:9629095-9631213 FORWARD | Aliases: F21A20.30, F21A20_30	3e-54	GO:0003824, catalytic activity;	GO:0000004, biological process unknown;	GO:0008372, cellular component unknown;	GO:0003824, catalytic activity;	GO:0000004, biological process unknown;	GO:0008372, cellular component unknown;
C01018C10	Gb|AAF24960.1	UniRef90_Q9FMH0	Gb|AAF24960.1 related cluster	3e-48	AT5G43130.1	| Symbol: None | similar to transcription initiation factor IID (TFIID) component TAF4 family protein [Arabidopsis thaliana] (TAIR:At1g27720.1); similar to putative protein [Oryza sativa] (GB:CAC39055.1); contains InterPro domain Transcription initiation factor TFIID component TAF4 (InterPro:IPR007900) | chr5:17332677-17338391 REVERSE | Aliases: MMG4.16, MMG4_16	7e-50	GO:0030528, transcription regulator activity;	GO:0006139, nucleobase- nucleoside- nucleotide and nucleic acid metabolism;	GO:0005634, nucleus;	GO:0016986, transcription initiation factor activity;	GO:0006352, transcription initiation;	GO:0005669, transcription factor TFIID complex;
C01018C11	AT3g48690/T8P19_200	UniRef90_Q8VZG3	AT3g48690/T8P19_200 related cluster	2e-94	AT3G48690.1	| Symbol: None | expressed protein, similar to PrMC3 (Pinus radiata) GI:5487873 | chr3:18047382-18049219 REVERSE | Aliases: T8P19.200	2e-96	GO:0003824, catalytic activity;	GO:0000004, biological process unknown;	GO:0008372, cellular component unknown;	GO:0003824, catalytic activity;	GO:0000004, biological process unknown;	GO:0008372, cellular component unknown;	Abhydrolase_3,alpha/beta hydrolase fold,0
C01018C12	Glyoxal oxidase	UniRef90_Q9M332	Hypothetical protein F5K20_250 related cluster	4e-50	AT3G53950.1	| Symbol: None | glyoxal oxidase-related, contains similarity to glyoxal oxidase precursor (Phanerochaete chrysosporium) gi:1050302:gb:AAA87594 | chr3:19986597-19988417 FORWARD | Aliases: F5K20.250	1e-51	GO:0005554, molecular function unknown;	GO:0000004, biological process unknown;	GO:0016020, membrane;	GO:0005554, molecular function unknown;	GO:0000004, biological process unknown;	GO:0012505, endomembrane system;
C01018D01	no_annotation_available
C01018D02	At2g23840	UniRef90_Q6NMJ9	At2g23840 related cluster	1e-57	AT2G23840.1	| Symbol: None | HNH endonuclease domain-containing protein, contains Pfam profile PF01844: HNH endonuclease | chr2:10160877-10162680 REVERSE | Aliases: T29E15.4, T29E15_4	3e-59	GO:0003676, nucleic acid binding; GO:0016787, hydrolase activity;	GO:0000004, biological process unknown;	GO:0005737, cytoplasm;	GO:0003676, nucleic acid binding; GO:0004519, endonuclease activity;	GO:0000004, biological process unknown;	GO:0005739, mitochondrion;	HNH,HNH endonuclease,4.6e-11
C01018D03	Putative cation diffusion facilitator 9	UniRef90_O80632	Hypothetical protein At2g39450 related cluster	1e-108	AT2G39450.1	| Symbol: None | cation efflux family protein, contains cation efflux family protein domain, Pfam:PF01545 | chr2:16478710-16480896 REVERSE | Aliases: F12L6.11, F12L6_11	1e-110	GO:0015075, ion transporter activity;	GO:0006810, transport;	GO:0016020, membrane;	GO:0008324, cation transporter activity;	GO:0006812, cation transport;	GO:0016020, membrane;
C01018D05	Putative 24 kDa seed maturation protein-like protein	UniRef90_Q2PYX0	Putative 24 kDa seed maturation protein-like protein related cluster	7e-88	AT5G41600.1	| Symbol: None | reticulon family protein (RTNLB4), weak similarity to Nogo-C protein (Rattus norvegicus) GI:6822251, SP:O95197 Reticulon protein 3 (Neuroendocrine-specific protein-like) {Homo sapiens}; contains Pfam profile PF02453: Reticulon | chr5:16653358-16654921 FORWARD | Aliases: MBK23.13, MBK23_13	2e-84		GO:0000004, biological process unknown;	GO:0005737, cytoplasm;		GO:0000004, biological process unknown;	GO:0005783, endoplasmic reticulum;	Reticulon,Reticulon,0
C01018D08	UPI00000A7E9E; unnamed protein product	UniRef90_O49433	Hypothetical protein AT4g20060 related cluster	1e-19	AT4G20060.1	| Symbol: EMB1895 | expressed protein, ; expression supported by MPSS | chr4:10854800-10859340 REVERSE | Aliases: F18F4.160, F18F4_160, EMBRYO DEFECTIVE 1895, EMB1895	2e-21
C01018D10	S-adenosyl-L-methionine:salicylic acid carboxyl methyltransferase-like protein	UniRef90_Q9FKD0	S-adenosyl-L-methionine:salicylic acid carboxyl methyltransferase-like protein related cluster	4e-51	AT5G37970.1	| Symbol: None | S-adenosyl-L-methionine:carboxyl methyltransferase family protein, similar to defense-related protein cjs1 (Brassica carinata)(GI:14009292), theobromine synthase (Coffea arabica)(GI:13365751), SAM:jasmonic acid carboxyl methyltransferase (GI:13676829) | chr5:15140319-15141914 REVERSE | Aliases: K18L3.130, K18L3_130	1e-52	GO:0016740, transferase activity;	GO:0000004, biological process unknown;	GO:0016020, membrane;	GO:0008757, S-adenosylmethionine-dependent methyltransferase activity;	GO:0000004, biological process unknown;	GO:0012505, endomembrane system;	Methyltransf_7,SAM dependent carboxyl methyltransfera,5.5e-24
C01018D11	no_annotation_available
C01018D12	At1g42440/F7F22_7	UniRef90_Q9ASU6	At1g42440/F7F22_7 related cluster	1e-115	AT1G42440.1	| Symbol: None | expressed protein, contains Pfam domain, PF04950: Protein of unknown function (DUF663) | chr1:15897725-15902495 REVERSE | Aliases: F7F22.4, F7F22_4	1e-117	GO:0005554, molecular function unknown;	GO:0000004, biological process unknown;	GO:0005737, cytoplasm;	GO:0005554, molecular function unknown;	GO:0000004, biological process unknown;	GO:0005739, mitochondrion;	DUF663,Protein of unknown function (DUF663),0
C01018E02	AT3g27050/MOJ10_14	UniRef90_Q94JV2	AT3g27050/MOJ10_14 related cluster	2e-51	AT3G27050.1	| Symbol: None | expressed protein | chr3:9979396-9980901 REVERSE | Aliases: MOJ10.12	4e-53
C01018E04	UPI00000A9268; P0712E02.14	UniRef90_UPI00000A9268	Cluster related to UPI00000A9268; P0712E02.14	1e-25	AT3G51290.1	| Symbol: None | proline-rich family protein | chr3:19050959-19053548 FORWARD | Aliases: F24M12.330	2e-26
C01018E07	Fiber protein Fb34	UniRef90_Q6T7D3	Fiber protein Fb34 related cluster	2e-75	AT4G27435.1	| Symbol: None | expressed protein | chr4:13723824-13725143 FORWARD | Aliases: None	8e-63	GO:0005554, molecular function unknown;	GO:0000004, biological process unknown;	GO:0016020, membrane;	GO:0005554, molecular function unknown;	GO:0000004, biological process unknown;	GO:0012505, endomembrane system;	DUF1218,Protein of unknown function (DUF1218),0
C01018E08	Chloroplast photosystem II 10 kDa protein	UniRef90_Q2PXN6	Chloroplast photosystem II 10 kDa protein related cluster	3e-48	AT1G79040.1	| Symbol: None | photosystem II 10 kDa polypeptide, identical to photosystem II 10 kDa polypeptide, chloroplast (precursor) SP:P27202 from (Arabidopsis thaliana); contains Pfam profile: PF04725 photosystem II 10 kDa polypeptide PsbR | chr1:29740911-29741831 FORWARD | Aliases: YUP8H12R.34, YUP8H12R_34	2e-47	GO:0005554, molecular function unknown;	GO:0007582, physiological process;	GO:0005622, intracellular; GO:0005737, cytoplasm; GO:0016020, membrane;	GO:0005554, molecular function unknown;	GO:0015979, photosynthesis;	GO:0009507, chloroplast; GO:0009523, photosystem II; GO:0009654, oxygen evolving complex; GO:0042651, thylakoid membrane;	PsbR,Photosystem II 10 kDa polypeptide PsbR,0
C01018F02	no_annotation_available
C01018F06	expressed protein, contains Pfam domain PF05251: Uncharacterised protein family (UPF0197)	UniRef90_Q5K4I0	Hypothetical protein xl2 related cluster	4e-17	AT4G29735.1	| Symbol: None | expressed protein, contains Pfam domain PF05251: Uncharacterised protein family (UPF0197) | chr4:14562645-14564384 REVERSE | Aliases: None	1e-17							UPF0197,Uncharacterised protein family (UPF0197),1.9e-27
C01018F09	Acetyl-CoA C-acyltransferase	UniRef90_Q42918	Acetyl-CoA C-acyltransferase related cluster	2e-67	AT2G33150.1	| Symbol: None | acetyl-CoA C-acyltransferase, putative / 3-ketoacyl-CoA thiolase, putative, similar to 3-ketoacyl-CoA thiolase (E.C. 2.3.1.16) from (Arabidopsis thaliana) GI:2981616, (Cucumis sativus) GI:393707, (Cucurbita cv. Kurokawa Amakuri) GI:1694621; contains InterPro accession IPR002155: Thiolase | chr2:14054555-14058187 REVERSE | Aliases: None	7e-65	GO:0016740, transferase activity;		GO:0005737, cytoplasm;	GO:0003988, acetyl-CoA C-acyltransferase activity;		GO:0005739, mitochondrion;
C01018F10	Fiber protein Fb19	UniRef90_Q6T7D1	Fiber protein Fb19 related cluster	3e-16	AT2G47710.1	| Symbol: None | universal stress protein (USP) family protein, similar to ER6 protein (Lycopersicon esculentum) GI:5669654; contains Pfam profile PF00582: universal stress protein family | chr2:19561904-19563135 REVERSE | Aliases: F17A22.10	2e-16
C01018F12	HDZip I protein	UniRef90_Q2VTE6	HDZip I protein related cluster	2e-32
C01018G01	Expressed protein	UniRef90_O82347	Expressed protein related cluster	4e-71	AT2G46220.1	| Symbol: None | expressed protein | chr2:18986544-18987843 FORWARD | Aliases: T3F17.13	9e-73	GO:0005554, molecular function unknown;	GO:0000004, biological process unknown;	GO:0005737, cytoplasm;	GO:0005554, molecular function unknown;	GO:0000004, biological process unknown;	GO:0009507, chloroplast;
C01018G03	Splice isoform 2 of Q5S2C4	UniRef90_Q5S2C4-2	Splice isoform 2 of Q5S2C4 related cluster	1e-140	AT2G35110.2	| Symbol: None | similar to similar to Mus musculus (Mouse). Similar to NCK-associated protein 1 [Dictyostelium discoideum] (GB:AAO52562.1) | chr2:14802794-14811009 REVERSE | Aliases: None	1e-141
C01018G04	no_annotation_available
C01018G06	no_annotation_available
C01018G09	Putative shikimate kinase	UniRef90_Q30CZ9	Putative shikimate kinase related cluster	8e-38	AT2G21940.2	| Symbol: None | shikimate kinase, putative, similar to shikimate kinase precursor from Lycopersicon esculentum (SP:Q00497); contains Pfam shikimate kinase domain PF01202 | chr2:9357926-9360235 FORWARD | Aliases: None	3e-37	GO:0005488, binding; GO:0016301, kinase activity;	GO:0006519, amino acid and derivative metabolism; GO:0009058, biosynthesis;		GO:0004765, shikimate kinase activity; GO:0005524, ATP binding;	GO:0008652, amino acid biosynthesis;		SKI,Shikimate kinase,4.2e-25
C01018G11	AT4g08850/T32A17_160	UniRef90_Q8W5K7	Hypothetical protein OSJNBa0079B05.9 related cluster	8e-15	AT4G08850.1	| Symbol: None | leucine-rich repeat family protein / protein kinase family protein, contains Pfam domains PF00560: Leucine Rich Repeat and PF00069: Protein kinase domain | chr4:5636486-5640633 REVERSE | Aliases: T32A17.160, T32A17_160	6e-16
C01018H01	Alanyl-tRNA synthetase, mitochondrial precursor	UniRef90_P36428	Alanyl-tRNA synthetase, mitochondrial precursor related cluster	2e-44	AT1G50200.1	| Symbol: None | aminoacyl-tRNA synthetase family protein, contains Pfam profiles: PF01411 tRNA synthetases class II (A), PF02272 DHHA1 domain | chr1:18594882-18602149 REVERSE | Aliases: F14I3.17, F14I3_17	5e-46	GO:0003676, nucleic acid binding; GO:0005488, binding; GO:0016874, ligase activity;	GO:0006139, nucleobase- nucleoside- nucleotide and nucleic acid metabolism; GO:0006519, amino acid and derivative metabolism; GO:0009058, biosynthesis; GO:0043170, macromolecule metabolism;	GO:0005737, cytoplasm;	GO:0003676, nucleic acid binding; GO:0004813, alanine-tRNA ligase activity; GO:0005524, ATP binding;	GO:0006419, alanyl-tRNA aminoacylation;	GO:0005739, mitochondrion; GO:0009507, chloroplast;
C01018H02	no_annotation_available
C01018H03	BES1/BZR1 homolog protein 4	UniRef90_Q9ZV88	BES1/BZR1 homolog protein 4 related cluster	2e-69	AT1G78700.1	| Symbol: None | brassinosteroid signalling positive regulator-related, contains similarity to BZR1 protein (Arabidopsis thaliana) gi:20270971:gb:AAM18490 | chr1:29604242-29606575 FORWARD | Aliases: F9K20.26, F9K20_26	6e-71	GO:0030528, transcription regulator activity;	GO:0000004, biological process unknown;	GO:0008372, cellular component unknown;	GO:0030528, transcription regulator activity;	GO:0000004, biological process unknown;	GO:0008372, cellular component unknown;	DUF822,Plant protein of unknown function (DUF,0
C01018H07	T6H22.14 protein	UniRef90_Q9SGT3	T6H22.14 protein related cluster	1e-77	AT1G56050.1	| Symbol: None | GTP-binding protein-related, similar to GTP-binding protein GI:10176676 from (Bacillus halodurans) | chr1:20967384-20970006 FORWARD | Aliases: T6H22.14, T6H22_14	3e-79	GO:0005488, binding;	GO:0000004, biological process unknown;	GO:0005737, cytoplasm;	GO:0005525, GTP binding;	GO:0000004, biological process unknown;	GO:0009507, chloroplast;	MMR_HSR1,GTPase of unknown function,1.6e-32
C01018H08	no_annotation_available
C01018H09	Fb2	UniRef90_Q4TZT2	Fb2 related cluster	7e-74	AT5G26990.1	| Symbol: None | drought-responsive family protein, non-consensus AT donor splice site at exon 3, AC acceptor splice site at exon 4; similar to drought-induced mRNA, Di19 (Arabidopsis thaliana) gi:469110:emb:CAA55321 | chr5:9491369-9493642 FORWARD | Aliases: F2P16.10, F2P16_10	3e-56		GO:0050896, response to stimulus;			GO:0009414, response to water deprivation;		Di19,Drought induced 19 protein (Di19),0
C01018H10	T10F20.8 protein	UniRef90_Q9LMS7	T10F20.8 protein related cluster	3e-18	AT1G18070.2	| Symbol: None | similar to elongation factor 1-alpha / EF-1-alpha [Arabidopsis thaliana] (TAIR:At1g07930.1); similar to elongation factor 1-alpha / EF-1-alpha [Arabidopsis thaliana] (TAIR:At5g60390.1); similar to elongation factor 1-alpha / EF-1-alpha [Arabidopsis thaliana] (TAIR:At1g07920.1); similar to elongation factor 1-alpha / EF-1-alpha [Arabidopsis thaliana] (TAIR:At1g07940.1); similar to…	8e-20
C01018H11	no_annotation_available
C01019A02	G5bf protein	UniRef90_O49260	G5bf protein related cluster	0	AT1G09340.1	| Symbol: None | expressed protein | chr1:3015388-3018236 FORWARD | Aliases: None	0			GO:0008372, cellular component unknown;			GO:0008372, cellular component unknown;
C01019A05	Serine carboxypeptidase II-2 precursor (EC 3.4.16.6) (CP-MII.2) [Contains: Serine carboxypeptidase II-2 chain A; Serine carboxypeptidase II-2 chain B]	UniRef90_P55748	Serine carboxypeptidase II-2 precursor (EC 3.4.16.6) (CP-MII.2) [Contains: Serine carboxypeptidase II-2 chain A; Serine carboxypeptidase II-2 chain B] related cluster	8e-36	AT4G30810.1	| Symbol: SCPL29 | serine carboxypeptidase S10 family protein, similar to serine-type carboxypeptidase (SP:P55748) (Hordeum vulgare) | chr4:15003457-15006217 FORWARD | Aliases: F6I18.280, F6I18_280, SCPL29	7e-34
C01019A07	Chitinase-like protein	UniRef90_Q6JX03	Chitinase-like protein related cluster	1e-161	AT3G16920.1	| Symbol: None | glycoside hydrolase family 19 protein, similar to class I chitinase GI:7798670 from (Arabis microphylla) | chr3:5776492-5777881 REVERSE | Aliases: K14A17.26	1e-150	GO:0016787, hydrolase activity;	GO:0009056, catabolism; GO:0050875, cellular physiological process; GO:0050896, response to stimulus;	GO:0016020, membrane;	GO:0004568, chitinase activity;	GO:0009613, response to pest- pathogen or parasite; GO:0016998, cell wall catabolism;	GO:0012505, endomembrane system;	Glyco_hydro_19,Chitinase class I,0
C01019A08	Fibrillarin-2	UniRef90_Q94AH9	Fibrillarin-2 related cluster	1e-126	AT4G25630.1	| Symbol: None | fibrillarin 2 (FIB2), identical to fibrillarin 2 GI:9965655 from (Arabidopsis thaliana) | chr4:13074142-13076432 FORWARD | Aliases: L73G19.10, L73G19_10	1e-127		GO:0006139, nucleobase- nucleoside- nucleotide and nucleic acid metabolism; GO:0043170, macromolecule metabolism;	GO:0005634, nucleus;		GO:0001510, RNA methylation;	GO:0005730, nucleolus;	Fibrillarin,Fibrillarin,0
C01019A10	no_annotation_available	UniRef90_Q9ZT69	Resistance protein candidate RGC2J related cluster	2e-09
C01019A11	At1g76010/T4O12_22	UniRef90_Q93VA8	At1g76010/T4O12_22 related cluster	2e-58	AT1G76010.1	| Symbol: None | expressed protein | chr1:28531744-28534427 REVERSE | Aliases: T4O12.22, T4O12_22	5e-60		GO:0000004, biological process unknown;	GO:0008372, cellular component unknown;		GO:0000004, biological process unknown;	GO:0008372, cellular component unknown;	Alba,Alba,1.1e-31
C01019B01	At2g27385	UniRef90_Q6NLE8	At2g27385 related cluster	2e-30	AT2G27385.1	| Symbol: None | expressed protein | chr2:11723574-11724388 REVERSE | Aliases: None	5e-32	GO:0005554, molecular function unknown;	GO:0000004, biological process unknown;	GO:0016020, membrane;	GO:0005554, molecular function unknown;	GO:0000004, biological process unknown;	GO:0012505, endomembrane system;
C01019C02	Chlorophyll a-b binding protein CP29.3, chloroplast precursor	UniRef90_Q9S7W1	Chlorophyll a-b binding protein CP29.3, chloroplast precursor related cluster	1e-112	AT2G40100.1	| Symbol: None | chlorophyll A-B binding protein (LHCB4.3), identical to Lhcb4:3 protein (Arabidopsis thaliana) GI:4741956; contains Pfam profile: PF00504 chlorophyll A-B binding protein | chr2:16752881-16754478 FORWARD | Aliases: F27I1.2, F27I1_2	1e-114	GO:0005488, binding;	GO:0007582, physiological process; GO:0008152, metabolism; GO:0050875, cellular physiological process;	GO:0005622, intracellular; GO:0005737, cytoplasm; GO:0016020, membrane;	GO:0016168, chlorophyll binding;	GO:0009765, photosynthesis- light harvesting; GO:0009768, photosynthesis- light harvesting in photosystem I; GO:0015979, photosynthesis;	GO:0009507, chloroplast; GO:0016020, membrane; GO:0030076, light-harvesting complex;	Chloroa_b-bind,Chlorophyll A-B binding protein,0
C01019C05	T22H22.2 protein	UniRef90_Q9ZVN2	T22H22.2 protein related cluster	1e-86	AT1G54570.1	| Symbol: None | esterase/lipase/thioesterase family protein, contains Interpro entry IPR000379 | chr1:20384145-20388688 REVERSE | Aliases: T22H22.2, T22H22_2	3e-88	GO:0003824, catalytic activity;		GO:0005737, cytoplasm;	GO:0003824, catalytic activity;		GO:0009507, chloroplast;
C01019C07	no_annotation_available
C01019C09	Tonoplast dicarboxylate transporter	UniRef90_Q8LG88	Tonoplast dicarboxylate transporter related cluster	1e-75	AT5G47560.1	| Symbol: ATSDAT | Encodes a tonoplast malate/fumarate transporter. | chr5:19304595-19307691 REVERSE | Aliases: MNJ7.15, MNJ7_15, ATTDT, ATSDAT, TONOPLAST DICARBOXYLATE TRANSPORTER	3e-77	GO:0005215, transporter activity; GO:0005386, carrier activity; GO:0015075, ion transporter activity;	GO:0006810, transport; GO:0050875, cellular physiological process;	GO:0005737, cytoplasm;	GO:0015140, malate transporter activity; GO:0017153, sodium:dicarboxylate symporter activity;	GO:0006814, sodium ion transport; GO:0006835, dicarboxylic acid transport; GO:0015743, malate transport; GO:0051453, regulation of cellular pH;	GO:0005773, vacuole;
C01019C11	Ccr protein	UniRef90_Q7M1K1	Ccr protein related cluster	2e-72	AT3G26740.1	| Symbol: None | light responsive protein-related, similar to light regulated protein precursor SP:Q03200 (Oryza sativa) (Plant Mol. Biol. 22 (1), 165-170 (1993)), ccr protein GB:S52663 (Citrus X paradisi) (Plant Mol. Biol. 26 (1), 165-173 (1994)) | chr3:9829039-9829917 FORWARD | Aliases: MLJ15.9	6e-30	GO:0005554, molecular function unknown;	GO:0000004, biological process unknown;	GO:0005737, cytoplasm;	GO:0005554, molecular function unknown;	GO:0000004, biological process unknown;	GO:0009507, chloroplast;	Lir1,Light regulated protein Lir1,0
C01019D02	expressed protein	UniRef90_Q8RXH9	Hypothetical protein At5g58005 related cluster	2e-25	AT5G58005.2	| Symbol: None | expressed protein | chr5:23499418-23500385 FORWARD | Aliases: None	6e-27	GO:0005554, molecular function unknown;			GO:0005554, molecular function unknown;
C01019D03	Expressed protein	UniRef90_Q75GV2	Expressed protein related cluster	1e-28	AT4G39235.1	| Symbol: None | expressed protein | chr4:18268043-18269320 FORWARD | Aliases: None	1e-27	GO:0005554, molecular function unknown;	GO:0000004, biological process unknown;	GO:0008372, cellular component unknown;	GO:0005554, molecular function unknown;	GO:0000004, biological process unknown;	GO:0008372, cellular component unknown;
C01019D04	Arabidopsis thaliana genomic DNA, chromosome 3, P1 clone: MPE11	UniRef90_Q9LYA1	Hypothetical protein F18O22_70 related cluster	3e-62	AT3G25950.1	| Symbol: None | expressed protein | chr3:9497593-9498348 FORWARD | Aliases: MPE11.12	1e-69	GO:0005554, molecular function unknown;	GO:0000004, biological process unknown;	GO:0016020, membrane;	GO:0005554, molecular function unknown;	GO:0000004, biological process unknown;	GO:0012505, endomembrane system; GO:0016021, integral to membrane;
C01019D08	Transcription factor GTE6	UniRef90_Q9FT54	Transcription factor GTE6 related cluster	2e-64	AT3G52280.1	| Symbol: None | DNA-binding bromodomain-containing protein, contains bromodomain, INTERPRO:IPR001487 | chr3:19400081-19402267 REVERSE | Aliases: T25B15.50	5e-66	GO:0003676, nucleic acid binding;			GO:0003677, DNA binding;			Bromodomain,Bromodomain,1.8e-32
C01019D09	PHAP2B protein	UniRef90_Q9XHD3	PHAP2B protein related cluster	2e-65	AT4G36920.1	| Symbol: None | floral homeotic protein APETALA2 (AP2), Identical to (SP:P47927) Floral homeotic protein APETALA2. (Mouse-ear cress) {Arabidopsis thaliana} | chr4:17400844-17403329 FORWARD | Aliases: AP22.49, AP22_49	2e-58	GO:0003676, nucleic acid binding; GO:0030528, transcription regulator activity;	GO:0006139, nucleobase- nucleoside- nucleotide and nucleic acid metabolism; GO:0008150, biological_process; GO:0030154, cell differentiation; GO:0050789, regulation of biological process;	GO:0005634, nucleus;	GO:0003700, transcription factor activity;	GO:0006355, regulation of transcription- DNA-dependent; GO:0019953, sexual reproduction; GO:0030154, cell differentiation;	GO:0005634, nucleus;	AP2,AP2 domain,1.3e-20
C01019E01	Dbj|BAA84809.1	UniRef90_Q5NKS8	Hypothetical protein 131L1.5 related cluster	2e-29	AT5G42090.1	| Symbol: None | expressed protein | chr5:16843926-16845682 FORWARD | Aliases: MJC20.20, MJC20_20	6e-31			GO:0016020, membrane;			GO:0012505, endomembrane system;
C01019E05	AT3g27930/K24A2_2	UniRef90_Q8W106	AT3g27930/K24A2_2 related cluster	3e-61	AT3G27930.1	| Symbol: None | expressed protein | chr3:10370536-10373673 REVERSE | Aliases: K24A2.1	8e-63	GO:0005554, molecular function unknown;		GO:0008372, cellular component unknown;	GO:0005554, molecular function unknown;		GO:0008372, cellular component unknown;
C01019E06	26S proteasome subunit-like protein	UniRef90_Q8RWF0	26S proteasome subunit-like protein related cluster	2e-94	AT4G19006.1	| Symbol: None | 26S proteasome regulatory subunit, putative (RPN9), similar to 26S proteasome subunit p40.5 (Homo sapiens) gi:3618343:dbj:BAA33214 | chr4:10409194-10411433 REVERSE | Aliases: None	2e-97	GO:0005554, molecular function unknown;	GO:0009056, catabolism; GO:0043170, macromolecule metabolism; GO:0050875, cellular physiological process;	GO:0005622, intracellular; GO:0005634, nucleus;	GO:0005554, molecular function unknown;	GO:0006511, ubiquitin-dependent protein catabolism; GO:0030163, protein catabolism;	GO:0005634, nucleus; GO:0008541, proteasome regulatory particle- lid subcomplex (sensu Eukaryota);
C01019E09	no_annotation_available
C01019E10	Similarity to transporter protein	UniRef90_Q9LSV9	Similarity to transporter protein related cluster	9e-70	AT3G25410.1	| Symbol: None | bile acid:sodium symporter family protein, low similarity to SP:Q14973 Sodium/bile acid cotransporter (Na(+)/bile acid cotransporter) {Homo sapiens}; contains Pfam profile PF01758: Sodium Bile acid symporter family | chr3:9215576-9217727 REVERSE | Aliases: MWL2.2	2e-71	GO:0005215, transporter activity; GO:0005386, carrier activity; GO:0015075, ion transporter activity;	GO:0006810, transport;	GO:0005737, cytoplasm; GO:0016020, membrane;	GO:0005215, transporter activity; GO:0008508, bile acid:sodium symporter activity;	GO:0006814, sodium ion transport;	GO:0009507, chloroplast; GO:0016020, membrane;	SBF,Sodium Bile acid symporter family,4.7e-24
C01019E11	F13O11.28 protein	UniRef90_Q9XIP8	F13O11.28 protein related cluster	2e-74	AT1G64980.1	| Symbol: None | expressed protein | chr1:24141180-24142924 REVERSE | Aliases: F13O11.28, F13O11_28	4e-76			GO:0008372, cellular component unknown;			GO:0008372, cellular component unknown;
C01019E12	Zinc finger, C3HC4 type (RING finger) containing protein	UniRef90_Q60DL1	Zinc finger, C3HC4 type (RING finger) containing protein related cluster	1e-41	AT2G30580.1	| Symbol: None | zinc finger (C3HC4-type RING finger) family protein, contains Pfam profile: PF00097 zinc finger, C3HC4 type (RING finger) | chr2:13033077-13037738 FORWARD | Aliases: T6B20.7, T6B20_7	1e-38	GO:0005488, binding; GO:0005515, protein binding; GO:0016874, ligase activity;	GO:0043170, macromolecule metabolism; GO:0050875, cellular physiological process;	GO:0005622, intracellular;	GO:0004842, ubiquitin-protein ligase activity; GO:0005515, protein binding; GO:0008270, zinc ion binding;	GO:0016567, protein ubiquitination;	GO:0000151, ubiquitin ligase complex;
C01019F02	no_annotation_available	UniRef90_Q8LGJ4	Hypothetical protein related cluster	2e-06	AT4G28290.1	| Symbol: None | expressed protein | chr4:14011875-14012589 REVERSE | Aliases: F26K10.170, F26K10_170	4e-08
C01019F05	EMB2423 | expressed protein	UniRef90_Q9M3H2	Hypothetical protein T29H11_10 related cluster	6e-33	AT3G48470.1	| Symbol: EMB2423 | expressed protein | chr3:17962674-17967797 FORWARD | Aliases: EMBRYO DEFECTIVE 2423, EMB2423	1e-34
C01019F06	Emb|CAB45512.1	UniRef90_Q9LHH4	Emb|CAB45512.1 related cluster	2e-32	AT4G25340.1	| Symbol: None | immunophilin-related / FKBP-type peptidyl-prolyl cis-trans isomerase-related, immunophilin FKBP46 - Spodoptera frugiperda (fall armyworm),PIR2:A55320 | chr4:12959452-12962709 REVERSE | Aliases: T30C3.20, T30C3_20	6e-27	GO:0005488, binding; GO:0016853, isomerase activity;	GO:0043170, macromolecule metabolism; GO:0050875, cellular physiological process;		GO:0003755, peptidyl-prolyl cis-trans isomerase activity; GO:0005528, FK506 binding;	GO:0006457, protein folding;
C01019F09	Thylakoid membrane phosphoprotein 14 kDa, chloroplast precursor	UniRef90_Q8LCA1	Thylakoid membrane phosphoprotein 14 kDa, chloroplast precursor related cluster	4e-39	AT2G46820.2	| Symbol: None | expressed protein, similar to expressed protein [Arabidopsis thaliana] (TAIR:At1g52220.1); similar to hypothetical protein [Oryza sativa (japonica cultivar-group)] (GB:AAP54812.1) | chr2:19250565-19252206 FORWARD | Aliases: None	1e-40
C01019F11	Putative chloroplast initiation factor 3	UniRef90_Q94B52	Hypothetical protein T10C21.40 related cluster	3e-80	AT4G30690.1	| Symbol: None | translation initiation factor 3 (IF-3) family protein, similar to SP:P33319 Translation initiation factor IF-3 {Proteus vulgaris}; contains Pfam profiles PF00707: Translation initiation factor IF-3, C-terminal domain, PF05198: Translation initiation factor IF-3, N-terminal domain | chr4:14960694-14962467 FORWARD | Aliases: T10C21.40, T10C21_40	7e-82	GO:0003676, nucleic acid binding; GO:0045182, translation regulator activity;	GO:0009058, biosynthesis; GO:0043170, macromolecule metabolism; GO:0050875, cellular physiological process;	GO:0005737, cytoplasm;	GO:0003743, translation initiation factor activity;	GO:0006413, translational initiation;	GO:0009507, chloroplast;	IF3_N,Translation initiation factor IF-3, N-t,4.3e-28;IF3_C,Translation initiation factor IF-3, C-t,4.99997e-41
C01019F12	Oxalyl-CoA decarboxylase	UniRef90_Q9FNY6	Oxalyl-CoA decarboxylase related cluster	0	AT5G17380.1	| Symbol: None | pyruvate decarboxylase family protein, similar to 2-hydroxyphytanoyl-CoA lyase (Homo sapiens) GI:6273457; contains InterPro entry IPR000399: Pyruvate decarboxylase | chr5:5724770-5726748 REVERSE | Aliases: T10B6.40, T10B6_40	0	GO:0016829, lyase activity;		GO:0008372, cellular component unknown;	GO:0004737, pyruvate decarboxylase activity;		GO:0008372, cellular component unknown;	TPP_enzyme_N,Thiamine pyrophosphate enzyme, N-term,3.4e-31;TPP_enzyme_M,Thiamine pyrophosphate enzyme, centra,4.4e-37;TPP_enzyme_C,Thiamine pyrophosphate enzyme, C-term,7.7e-26
C01019G04	Victorin binding protein	UniRef90_Q38766	Victorin binding protein related cluster	1e-30	AT4G33010.1	| Symbol: None | glycine dehydrogenase (decarboxylating), putative / glycine decarboxylase, putative / glycine cleavage system P-protein, putative, strong similarity to SP:P49361 Glycine dehydrogenase (decarboxylating) A, mitochondrial precursor (EC 1.4.4.2) {Flaveria pringlei}; contains Pfam profile PF02347: Glycine cleavage system P-protein | chr4:15926673-15931335 REVERSE | Aliases: F4I10.7	4e-32	GO:0016491, oxidoreductase activity;	GO:0006519, amino acid and derivative metabolism; GO:0009056, catabolism;	GO:0005737, cytoplasm;	GO:0004375, glycine dehydrogenase (decarboxylating) activity;	GO:0006544, glycine metabolism; GO:0019464, glycine decarboxylation via glycine cleavage system;	GO:0005739, mitochondrion; GO:0005961, glycine dehydrogenase complex (decarboxylating);
C01019G09	Avr9/Cf-9 rapidly elicited protein 146	UniRef90_Q9FQZ6	Avr9/Cf-9 rapidly elicited protein 146 related cluster	3e-33	AT1G52140.1	| Symbol: None | expressed protein | chr1:19411033-19411923 REVERSE | Aliases: F5F19.20, F5F19_20	1e-32	GO:0005554, molecular function unknown;	GO:0000004, biological process unknown;	GO:0008372, cellular component unknown;	GO:0005554, molecular function unknown;	GO:0000004, biological process unknown;	GO:0008372, cellular component unknown;
C01019G10	Dbj|BAA18864.1	UniRef90_Q9LT18	Dbj|BAA18864.1 related cluster	8e-38	AT3G19900.1	| Symbol: None | expressed protein | chr3:6922574-6925029 REVERSE | Aliases: MPN9.15	4e-39	GO:0005554, molecular function unknown;	GO:0000004, biological process unknown;	GO:0005737, cytoplasm;	GO:0005554, molecular function unknown;	GO:0000004, biological process unknown;	GO:0009507, chloroplast;
C01019H05	Bile acid:sodium symporter-like	UniRef90_Q6K739	Bile acid:sodium symporter-like related cluster	9e-32	AT3G25410.1	| Symbol: None | bile acid:sodium symporter family protein, low similarity to SP:Q14973 Sodium/bile acid cotransporter (Na(+)/bile acid cotransporter) {Homo sapiens}; contains Pfam profile PF01758: Sodium Bile acid symporter family | chr3:9215576-9217727 REVERSE | Aliases: MWL2.2	1e-37	GO:0005215, transporter activity; GO:0005386, carrier activity; GO:0015075, ion transporter activity;	GO:0006810, transport;	GO:0005737, cytoplasm; GO:0016020, membrane;	GO:0005215, transporter activity; GO:0008508, bile acid:sodium symporter activity;	GO:0006814, sodium ion transport;	GO:0009507, chloroplast; GO:0016020, membrane;
C01019H06	ERD4 protein	UniRef90_Q8VWV7	Hypothetical protein related cluster	4e-94	AT1G30360.1	| Symbol: None | early-responsive to dehydration stress protein (ERD4), nearly identical to ERD4 protein (early-responsive to dehydration stress) (Arabidopsis thaliana) GI:15375406; contains Pfam profile PF02714: Domain of unknown function DUF221 | chr1:10715647-10718979 FORWARD | Aliases: T4K22.4, T4K22_4	4e-86			GO:0016020, membrane;			GO:0012505, endomembrane system; GO:0016020, membrane;
C01019H10	no_annotation_available
C01020A01	Sodium/hydrogen exchanger 6 (Na(+)/H(+) exchanger 6)	UniRef90_Q8RWU6	Sodium/hydrogen exchanger 6 (Na(+)/H(+) exchanger 6) related cluster	9e-20	AT1G79610.1	| Symbol: None | sodium proton exchanger, putative (NHX6), identical to Na+/H+ exchanger 6 (Arabidopsis thaliana) gi:19919848:gb:AAM08407 (Plant J. (2002) In press); contains similarity to Na+/H+ antiporter GI:1655701 from (Xenopus laevis); contains non-consensus AT/AC splice sites; Member of The Monovalent Cation:Proton Antiporter (CPA1) Family, PMID:11500563 | chr1:29957836-29962082 REVERSE | A…	3e-21
C01020A04	Male-specific transcription factor M88B7.2	UniRef90_Q6J3Q5	Male-specific transcription factor M88B7.2 related cluster	1e-57	AT3G21175.2	| Symbol: None | zinc finger (GATA type) family protein, similar to zinc finger protein ZIM gi:8918533 from (Arabidopsis thaliana); contains Pfam PF00320: GATA zinc finger | chr3:7422045-7424895 FORWARD | Aliases: None	5e-57	GO:0003676, nucleic acid binding; GO:0030528, transcription regulator activity;	GO:0006139, nucleobase- nucleoside- nucleotide and nucleic acid metabolism; GO:0050789, regulation of biological process;	GO:0005634, nucleus;	GO:0003700, transcription factor activity;	GO:0006355, regulation of transcription- DNA-dependent;	GO:0005634, nucleus;	CCT,CCT motif,3.3e-15;GATA,GATA zinc finger,6.5e-15
C01020A05	40S ribosomal protein S15a	UniRef90_Q00332	40S ribosomal protein S15a related cluster	7e-67	AT5G59850.1	| Symbol: None | 40S ribosomal protein S15A (RPS15aF), cytoplasmic ribosomal protein S15a, Arabidopsis thaliana, EMBL:ATAF1412 | chr5:24129426-24130836 REVERSE | Aliases: MMN10.16	2e-69	GO:0005198, structural molecule activity;	GO:0009058, biosynthesis; GO:0043170, macromolecule metabolism; GO:0050875, cellular physiological process;	GO:0005737, cytoplasm;	GO:0003735, structural constituent of ribosome;	GO:0006412, protein biosynthesis;	GO:0005843, cytosolic small ribosomal subunit (sensu Eukaryota);	Ribosomal_S8,Ribosomal protein S8,0
C01020A08	no_annotation_available
C01020A10	AT3g17930/MEB5_15	UniRef90_Q94BY7	AT3g17930/MEB5_15 related cluster	1e-25	AT3G17930.1	| Symbol: None | expressed protein | chr3:6141834-6143316 REVERSE | Aliases: MEB5.15	2e-27	GO:0005554, molecular function unknown;	GO:0000004, biological process unknown;	GO:0005737, cytoplasm;	GO:0005554, molecular function unknown;	GO:0000004, biological process unknown;	GO:0009507, chloroplast;
C01020A11	At1g34220	UniRef90_Q8L995	Hypothetical protein related cluster	9e-86	AT1G25420.1	| Symbol: None | expressed protein, contains Pfam profile: PF03398 eukaryotic protein of unknown function, DUF292 | chr1:8916046-8918218 FORWARD | Aliases: F2J7.16, F2J7_16	2e-87		GO:0000004, biological process unknown;	GO:0005737, cytoplasm;		GO:0000004, biological process unknown;	GO:0005739, mitochondrion;	DUF292,Eukaryotic protein of unknown function, DUF2,5.1e-23
C01020A12	Putative signal peptidase I	UniRef90_Q6ERV1	Putative signal peptidase I related cluster	1e-72	AT3G24590.1	| Symbol: None | signal peptidase I family protein, contains Pfam profile: PF00461 signal peptidase I | chr3:8970679-8972175 FORWARD | Aliases: MOB24.17	4e-73	GO:0016787, hydrolase activity;	GO:0043170, macromolecule metabolism; GO:0050875, cellular physiological process;	GO:0005737, cytoplasm; GO:0016020, membrane;	GO:0008233, peptidase activity; GO:0008236, serine-type peptidase activity;	GO:0006508, proteolysis;	GO:0009507, chloroplast; GO:0016020, membrane;	Peptidase_S24,Peptidase S24-like,2.7e-15
C01020B01	At4g13140	UniRef90_Q6NLG9	At4g13140 related cluster	1e-29	AT4G13140.1	| Symbol: None | expressed protein | chr4:7650322-7651141 REVERSE | Aliases: F17N18.30, F17N18_30	2e-46	GO:0005554, molecular function unknown;	GO:0000004, biological process unknown;	GO:0008372, cellular component unknown;	GO:0005554, molecular function unknown;	GO:0000004, biological process unknown;	GO:0008372, cellular component unknown;
C01020B04	no_annotation_available
C01020B05	F10A5.12	UniRef90_Q9LR08	F10A5.12 related cluster	5e-19	AT1G75690.1	| Symbol: None | chaperone protein dnaJ-related, contains Pfam PF00684 : DnaJ central domain (4 repeats); similar to bundle sheath defective protein 2 (GI:4732091) (Zea mays) | chr1:28425771-28426880 REVERSE | Aliases: F10A5.12, F10A5_12	8e-25
C01020B06	Glycosyl transferase family 1 protein-like	UniRef90_Q69TB4	Glycosyl transferase family 1 protein-like related cluster	2e-84	AT3G10630.1	| Symbol: None | glycosyl transferase family 1 protein, contains Pfam glycosyl transferase, group 1 family protein domain PF00534; C-terminal portion similar to mannosyltransferase GB:BAA28328 (Escherichia coli) | chr3:3321468-3323216 REVERSE | Aliases: F13M14.8	4e-85	GO:0016740, transferase activity;	GO:0009058, biosynthesis;	GO:0008372, cellular component unknown;	GO:0016757, transferase activity- transferring glycosyl groups;	GO:0009058, biosynthesis;	GO:0008372, cellular component unknown;
C01020B07	DNA polymerase lambda	UniRef90_Q8GYI7	Hypothetical protein At5g19630/T29J13_50 related cluster	1e-83	AT5G19630.1	| Symbol: None | expressed protein | chr5:6627978-6629997 REVERSE | Aliases: T29J13.50, T29J13_50	3e-85	GO:0003824, catalytic activity;	GO:0000004, biological process unknown;	GO:0008372, cellular component unknown;	GO:0003824, catalytic activity;	GO:0000004, biological process unknown;	GO:0008372, cellular component unknown;
C01020B10	Abscisic stress ripening-like protein	UniRef90_Q2TUW1	Abscisic stress ripening-like protein related cluster	3e-16										ABA_WDS,ABA/WDS induced protein,4.2e-29
C01020B11	Putative glutathione S-transferase T3	UniRef90_Q9FT21	Putative glutathione S-transferase T3 related cluster	2e-52	AT2G29420.1	| Symbol: None | glutathione S-transferase, putative | chr2:12625013-12625976 REVERSE | Aliases: F16P2.20, F16P2_20	1e-42	GO:0016740, transferase activity;			GO:0004364, glutathione transferase activity;			GST_N,Glutathione S-transferase, N-terminal do,4.6e-22;GST_C,Glutathione S-transferase, C-terminal do,8.9e-15
C01020B12	BURP domain-containing protein	UniRef90_Q45NM4	BURP domain-containing protein related cluster	1e-37	AT1G49320.1	| Symbol: None | BURP domain-containing protein, similarity to SP:Q08298 Dehydration-responsive protein RD22 precursor {Arabidopsis thaliana}; contains Pfam profile PF03181: BURP domain | chr1:18249973-18251660 FORWARD | Aliases: F13F21.25, F13F21_25	3e-34	GO:0005554, molecular function unknown;		GO:0016020, membrane;	GO:0005554, molecular function unknown;		GO:0012505, endomembrane system;	BURP,BURP domain,0
C01020C02	Expressed protein	UniRef90_Q2R0M9	Expressed protein related cluster	2e-14	AT5G45530.1	| Symbol: None | expressed protein, contains Pfam domain, PF04578: Protein of unknown function, DUF594 | chr5:18471543-18474504 REVERSE | Aliases: MFC19.20, MFC19_20	1e-08
C01020C04	Apocytochrome f precursor	UniRef90_P04658	Apocytochrome f precursor related cluster	1e-50	ATCG00540.1	| Symbol: PETA | Encodes cytochrome f apoprotein; involved in photosynthetic electron transport chain; encoded by the chloroplast genome and is transcriptionally repressed by a nuclear gene HCF2. | chrC:61657-62619 FORWARD | Aliases: PETA	4e-50							Apocytochr_F_C,Apocytochrome F, C-terminal,0
C01020C05	Glucose-6-phosphate isomerase	UniRef90_Q68HC8	Glucose-6-phosphate isomerase related cluster	4e-85	AT4G24620.1	| Symbol: None | glucose-6-phosphate isomerase, putative, similar to glucose-6-phosphate isomerase (Spinacia oleracea) GI:3413511; contains Pfam profile PF00342: glucose-6-phosphate isomerase | chr4:12708767-12712835 REVERSE | Aliases: F22K18.180, F22K18_180	2e-89
C01020C07	50S ribosomal protein L27, chloroplast precursor	UniRef90_P30155	50S ribosomal protein L27, chloroplast precursor related cluster	8e-31	AT5G40950.1	| Symbol: None | 50S ribosomal protein L27, chloroplast, putative (RPL27), identical to SP:Q9FLN4 ribosomal protein L27, chloroplast precursor {Arabidopsis thaliana}; similar to SP:P30155 50S ribosomal protein L27, chloroplast precursor (CL27) {Nicotiana tabacum} | chr5:16428037-16429284 FORWARD | Aliases: MMG1.7	3e-32	GO:0005198, structural molecule activity;	GO:0009058, biosynthesis; GO:0043170, macromolecule metabolism; GO:0050875, cellular physiological process;	GO:0005622, intracellular; GO:0005737, cytoplasm;	GO:0003735, structural constituent of ribosome;	GO:0006412, protein biosynthesis;	GO:0005622, intracellular; GO:0005840, ribosome; GO:0009507, chloroplast;
C01020D01	Putative tropinone reductase	UniRef90_Q9ZW12	Putative tropinone reductase related cluster	2e-67	AT2G29260.1	| Symbol: None | tropinone reductase, putative / tropine dehydrogenase, putative, similar to tropinone reductase SP:P50165 from (Datura stramonium) | chr2:12589600-12591178 FORWARD | Aliases: F16P2.36, F16P2_36	5e-69	GO:0016491, oxidoreductase activity;	GO:0008152, metabolism;	GO:0005737, cytoplasm;	GO:0016491, oxidoreductase activity;	GO:0008152, metabolism;	GO:0009507, chloroplast;
C01020D02	Monosaccharide transporter	UniRef90_Q5K3V7	Monosaccharide transporter related cluster	2e-24	AT1G11260.1	| Symbol: None | glucose transporter (STP1), nearly identical to glucose transporter GB:P23586 SP:P23586 from (Arabidopsis thaliana) | chr1:3777329-3780337 FORWARD | Aliases: T28P6.9, T28P6_9	1e-20
C01020D05	Nicotianamine synthase	UniRef90_Q9XGI7	Nicotianamine synthase related cluster	6e-83	AT1G09240.1	| Symbol: None | nicotianamine synthase, putative, similar to nicotianamine synthase (Lycopersicon esculentum)(GI:4753801), nicotianamine synthase 2 (Hordeum vulgare)(GI:4894912) | chr1:2984883-2986132 FORWARD | Aliases: T12M4.5, T12M4_5	7e-74	GO:0016740, transferase activity;	GO:0006519, amino acid and derivative metabolism; GO:0009058, biosynthesis;		GO:0030410, nicotianamine synthase activity;	GO:0030418, nicotianamine biosynthesis;		NAS,Nicotianamine synthase protein,0
C01020D06	AT5g25080/T11H3_90	UniRef90_Q93VA9	AT5g25080/T11H3_90 related cluster	2e-57	AT5G25080.1	| Symbol: None | expressed protein | chr5:8643675-8647061 FORWARD | Aliases: T11H3.90, T11H3_90	4e-59	GO:0005554, molecular function unknown;	GO:0000004, biological process unknown;	GO:0008372, cellular component unknown;	GO:0005554, molecular function unknown;	GO:0000004, biological process unknown;	GO:0008372, cellular component unknown;
C01020D07	no_annotation_available
C01020D08	Invertase inhibitor precursor	UniRef90_Q9C7Y8	Hypothetical protein T2J15.13 related cluster	9e-25	AT1G47960.1	| Symbol: None | invertase/pectin methylesterase inhibitor family protein, low similarity to SP:P83326 Pectinesterase inhibitor (Pectin methylesterase inhibitor) (PMEI) {Actinidia chinensis}; contains Pfam profile PF04043: Plant invertase/pectin methylesterase inhibitor | chr1:17684826-17687298 REVERSE | Aliases: T2J15.13, T2J15_13	4e-25							PMEI,Plant invertase/pectin methylesterase,4.1e-17
C01020E02	CBL-interacting serine/threonine-protein kinase 11	UniRef90_Q9LZW4	Hypothetical protein T20L15_90 related cluster	1e-118	AT5G01820.1	| Symbol: None | CBL-interacting protein kinase 14 (CIPK14), identical to CBL-interacting protein kinase 14 (Arabidopsis thaliana) gi:13249127:gb:AAK16689; contains Pfam profiles PF00069: Protein kinase domain and PF03822: NAF domain; identical to cDNA CBL-interacting protein kinase 14 (CIPK14) GI:13249126 | chr5:313190-314997 REVERSE | Aliases: T20L15.90, T20L15_90	1e-120	GO:0005488, binding; GO:0016301, kinase activity;	GO:0007154, cell communication; GO:0043170, macromolecule metabolism; GO:0050875, cellular physiological process; GO:0050896, response to stimulus;	GO:0008372, cellular component unknown;	GO:0004672, protein kinase activity; GO:0004674, protein serine/threonine kinase activity; GO:0004713, protein-tyrosine kinase activity; GO:0005524, ATP binding; GO:0016301, kinase activity;	GO:0006468, protein amino acid phosphorylation; GO:0007165, signal transduction; GO:0009738, abscisic acid mediated signaling;	GO:0008372, cellular component unknown;	Pkinase,Protein kinase domain,0;Pkinase_Tyr,Protein tyrosine kinase,7e-17
C01020E03	no_annotation_available
C01020E05	Cold acclimation protein WCOR413-like protein beta form	UniRef90_Q9SVL6	Cold acclimation protein WCOR413-like protein beta form related cluster	2e-75	AT3G50830.1	| Symbol: None | stress-responsive protein, putative, similar to cold acclimation WCOR413-like protein gamma form (Hordeum vulgare) gi:18449100:gb:AAL69988; similar to stress-regulated protein SAP1 (Xerophyta viscosa) gi:21360378:gb:AAM47505; identical to cDNA cold acclimation protein WCOR413-like protein beta form GI:10121842 | chr3:18904826-18906476 REVERSE | Aliases: F18B3.110	5e-77	GO:0005554, molecular function unknown;			GO:0005554, molecular function unknown;			WCOR413,Cold acclimation protein WCOR413,8.9e-39
C01020E06	At2g36070	UniRef90_Q5XF06	At2g36070 related cluster	1e-55	AT2G36070.1	| Symbol: None | mitochondrial import inner membrane translocase subunit TIM44, putative, contains similarity to Swiss-Prot:O35857 import inner membrane translocase subunit TIM44, mitochondrial precursor (Mus musculus); contains Pfam domian PF04280: Mitochondrial import inner membrane, translocase subunit TIM44 | chr2:15151926-15155169 REVERSE | Aliases: F11F19.2, F11F19_2	3e-57			GO:0005737, cytoplasm;			GO:0005739, mitochondrion;	Tim44,Tim44-like domain,5.8e-35
C01020E08	no_annotation_available
C01020E09	MRNA, complete cds, clone: RAFL22-63-F13	UniRef90_Q680B9	MRNA, complete cds, clone: RAFL22-63-F13 related cluster	2e-89	AT2G16650.1	| Symbol: None | similar to MATE efflux family protein [Arabidopsis thaliana] (TAIR:At4g21900.1); similar to OJ1656_A11.5 [Oryza sativa (japonica cultivar-group)] (GB:NP_914311.1) | chr2:7222901-7225477 REVERSE | Aliases: T24I21.6, T24I21_6	5e-91	GO:0005554, molecular function unknown;	GO:0000004, biological process unknown;	GO:0005737, cytoplasm;	GO:0005554, molecular function unknown;	GO:0000004, biological process unknown;	GO:0009507, chloroplast;
C01020E10	no_annotation_available
C01020E11	Arabidopsis thaliana genomic DNA, chromosome 5, BAC clone:T12B11	UniRef90_Q9FGE8	Arabidopsis thaliana genomic DNA, chromosome 5, BAC clone:T12B11 related cluster	5e-25	AT5G64480.1	| Symbol: None | expressed protein | chr5:25795412-25796145 FORWARD | Aliases: T12B11.7, T12B11_7	1e-26	GO:0005554, molecular function unknown;	GO:0000004, biological process unknown;	GO:0005737, cytoplasm;	GO:0005554, molecular function unknown;	GO:0000004, biological process unknown;	GO:0005739, mitochondrion;
C01020E12	Disease resistance protein-like	UniRef90_Q9FF28	Disease resistance protein-like related cluster	2e-36	AT5G38350.1	| Symbol: None | disease resistance protein (NBS-LRR class), putative, domain signature NBS-LRR exists, suggestive of a disease resistance protein. | chr5:15345889-15348758 FORWARD | Aliases: MXI10.1, MXI10_1	5e-38	GO:0005488, binding;	GO:0008219, cell death; GO:0050896, response to stimulus;	GO:0008372, cellular component unknown;	GO:0005524, ATP binding;	GO:0006915, apoptosis; GO:0006952, defense response; GO:0042829, defense response to pathogen;	GO:0008372, cellular component unknown;
C01020F08	Protein At3g59040	UniRef90_Q3EAH8	Protein At3g59040 related cluster	1e-123	AT3G59040.1	| Symbol: None | pentatricopeptide (PPR) repeat-containing protein, contains Pfam profile PF01535: PPR repeat | chr3:21832326-21835247 REVERSE | Aliases: F17J16.90	1e-129	GO:0005554, molecular function unknown;	GO:0000004, biological process unknown;	GO:0005737, cytoplasm;	GO:0005554, molecular function unknown;	GO:0000004, biological process unknown;	GO:0009507, chloroplast;	PPR,PPR repeat,1.4e-22;PPR,PPR repeat,1.4e-22;PPR,PPR repeat,1.4e-22;PPR,PPR repeat,1.4e-22
C01020F11	no_annotation_available
C01020F12	Expressed protein	UniRef90_O64620	Hypothetical protein At2g18900 related cluster	1e-47	AT2G18900.1	| Symbol: None | transducin family protein / WD-40 repeat family protein, contains 5 WD-40 repeats (PF00400); related to LACK protective antigen (GI:13625467) (Leishmania donovani) | chr2:8195339-8199567 REVERSE | Aliases: F19F24.10, F19F24_10	9e-50	GO:0005488, binding;	GO:0000004, biological process unknown;	GO:0005737, cytoplasm;	GO:0000166, nucleotide binding;	GO:0000004, biological process unknown;	GO:0005739, mitochondrion;
C01020G05	OSJNBa0072D21.3 protein	UniRef90_Q7XVB3	OSJNBa0072D21.3 protein related cluster	1e-114	AT1G78560.1	| Symbol: None | bile acid:sodium symporter family protein, low similarity to SP:Q12908 Ileal sodium/bile acid cotransporter {Homo sapiens}; contains Pfam profile PF01758: Sodium Bile acid symporter family | chr1:29551498-29553717 REVERSE | Aliases: T30F21.11, T30F21_11	1e-142	GO:0005215, transporter activity; GO:0005386, carrier activity; GO:0015075, ion transporter activity;	GO:0006810, transport;	GO:0005737, cytoplasm; GO:0016020, membrane;	GO:0005215, transporter activity; GO:0008508, bile acid:sodium symporter activity;	GO:0006814, sodium ion transport;	GO:0009507, chloroplast; GO:0016020, membrane;	SBF,Sodium Bile acid symporter family,0
C01020G06	no_annotation_available	UniRef90_Q8W475	Putative SWI/SNF family transcription activator related cluster	3e-06	AT2G47620.1	| Symbol: None | SWIRM domain-containing protein / DNA-binding family protein, contains similarity to SWI/SNF complex 170 KDa subunit (Homo sapiens) gi:1549241:gb:AAC50694; contains Pfam domains PF04433: SWIRM domain, PF00249: Myb-like DNA-binding domain | chr2:19539038-19541444 FORWARD | Aliases: T30B22.7	1e-07
C01020G07	Putative sterol dehydrogenase	UniRef90_O22856	Putative sterol dehydrogenase related cluster	7e-94	AT2G43420.1	| Symbol: None | 3-beta hydroxysteroid dehydrogenase/isomerase family protein, contains Pfam profile PF01073 3-beta hydroxysteroid dehydrogenase/isomerase domain; similar to NAD(P)-dependent steroid dehydrogenase from Homo sapiens (SP:Q15738), Mus musculus (SP:Q9R1J0) | chr2:18038345-18042129 REVERSE | Aliases: T1O24.16	2e-95	GO:0016491, oxidoreductase activity;	GO:0009058, biosynthesis; GO:0050875, cellular physiological process;	GO:0005737, cytoplasm;	GO:0003854, 3-beta-hydroxy-delta5-steroid dehydrogenase activity;	GO:0006694, steroid biosynthesis;	GO:0005783, endoplasmic reticulum;	Epimerase,NAD dependent epimerase/dehydratase f,2.1e-15;3Beta_HSD,3-beta hydroxysteroid dehydrogenase/i,0
C01020G10	Putative solute carrier family 17 (Anion/sugar transporter), member 5	UniRef90_Q9SDI4	Putative solute carrier family 17 (Anion/sugar transporter), member 5 related cluster	2e-36	AT2G29650.3	| Symbol: None | inorganic phosphate transporter, putative, similar to brain specific Na+-dependent inorganic phosphate cotransporter (Rattus norvegicus) GI:507415; contains Pfam profile PF00083: major facilitator superfamily protein | chr2:12680460-12683022 REVERSE | Aliases: None	2e-37	GO:0005215, transporter activity; GO:0005386, carrier activity;	GO:0006810, transport;	GO:0016020, membrane;	GO:0005351, sugar porter activity; GO:0015144, carbohydrate transporter activity;	GO:0006810, transport;	GO:0016020, membrane; GO:0016021, integral to membrane;
C01020H01	Lipoyltransferase	UniRef90_O65545	Hypothetical protein F6I18.40 related cluster	2e-50	AT4G31050.1	| Symbol: None | lipoyltransferase (LIP2p), identical to lipoyltransferase (LIP2p) (Arabidopsis thaliana) GI:15887052; supporting cDNA gi:15887051:dbj:AB072390.1: | chr4:15114340-15115639 FORWARD | Aliases: F6I18.40, F6I18_40	1e-51	GO:0003824, catalytic activity; GO:0016740, transferase activity;	GO:0009058, biosynthesis; GO:0043170, macromolecule metabolism; GO:0050875, cellular physiological process;	GO:0008372, cellular component unknown;	GO:0003824, catalytic activity; GO:0017118, lipoyltransferase activity;	GO:0006464, protein modification; GO:0009107, lipoate biosynthesis;	GO:0008372, cellular component unknown;
C01020H02	Glutamate receptor 3.7 precursor	UniRef90_Q9SDQ4	Glutamate receptor 3.7 precursor related cluster	4e-75	AT2G32400.1	| Symbol: None | glutamate receptor family protein (GLR3.7) (GLR5), identical to Glr5 (Arabidopsis thaliana) gi:6644388:gb:AAF21042; plant glutamate receptor family, PMID:11379626 | chr2:13759742-13763930 REVERSE | Aliases: T32F6.8, T32F6_8	1e-76		GO:0050875, cellular physiological process; GO:0050896, response to stimulus;	GO:0016020, membrane;		GO:0006874, calcium ion homeostasis; GO:0009416, response to light stimulus;	GO:0012505, endomembrane system; GO:0016020, membrane;
C01020H05	Putative ripening-related bZIP protein	UniRef90_Q9M4H1	Putative ripening-related bZIP protein related cluster	4e-92	AT3G19290.1	| Symbol: None | ABA-responsive element-binding protein 2 (AREB2), almost identical (one amino acid) to GB:AAF27182 from (Arabidopsis thaliana); contains Pfam profile PF00170:bZIP transcription factor; identical to cDNA abscisic acid responsive elements-binding factor (ABRE) mRNA, partial cds GI:6739282 | chr3:6687146-6690129 FORWARD | Aliases: MVI11.7	3e-76	GO:0003676, nucleic acid binding; GO:0030528, transcription regulator activity;	GO:0006139, nucleobase- nucleoside- nucleotide and nucleic acid metabolism; GO:0050789, regulation of biological process; GO:0050896, response to stimulus;	GO:0005634, nucleus;	GO:0003677, DNA binding; GO:0003700, transcription factor activity; GO:0016563, transcriptional activator activity;	GO:0006355, regulation of transcription- DNA-dependent; GO:0006950, response to stress;	GO:0005634, nucleus;
C01020H06	expressed protein	UniRef90_Q2QMA7	Hypothetical protein related cluster	6e-18	AT2G43780.1	| Symbol: None | expressed protein | chr2:18143521-18143724 REVERSE | Aliases: F18O19.11	5e-19
C01020H09	T16B5.14 protein	UniRef90_Q9M2X8	Hypothetical protein T16K5.150 related cluster	3e-19	AT3G49800.1	| Symbol: None | BSD domain-containing protein, contains Pfam profile PF03909: BSD domain | chr3:18482610-18484728 REVERSE | Aliases: T16K5.150	9e-21
C01020H10	Putative peroxiredoxin protein	UniRef90_Q949U7	Putative peroxiredoxin protein related cluster	8e-72	AT3G52960.1	| Symbol: None | peroxiredoxin type 2, putative, similar to type 2 peroxiredoxin (Brassica rapa subsp. pekinensis) GI:4928472; contains Pfam profile: PF00578 AhpC/TSA (alkyl hydroperoxide reductase and thiol-specific antioxidant) family | chr3:19650646-19651597 FORWARD | Aliases: F8J2.130	9e-74	GO:0016209, antioxidant activity;	GO:0000004, biological process unknown;	GO:0005737, cytoplasm;	GO:0016209, antioxidant activity;	GO:0000004, biological process unknown;	GO:0009507, chloroplast;	AhpC-TSA,AhpC/TSA family,8.9e-18
C01020H11	Eukaryotic initiation factor subunit, putative	UniRef90_Q8S7Q0	Eukaryotic initiation factor subunit, putative related cluster	2e-99	AT5G25780.1	| Symbol: None | eukaryotic translation initiation factor 3 subunit 9, putative / eIF-3 eta, putative / eIF3b, putative, nearly identical to SP:Q9C5Z1 Eukaryotic translation initiation factor 3 subunit 9 (eIF-3 eta) (eIF3 p110) (eIF3b) {Arabidopsis thaliana} | chr5:8973270-8976868 REVERSE | Aliases: F18A17.30, F18A17_30	7e-97	GO:0003676, nucleic acid binding; GO:0045182, translation regulator activity;			GO:0003676, nucleic acid binding; GO:0003743, translation initiation factor activity;
C02001A02	no_annotation_available
C02001A04	Tubulin alpha-2 chain	UniRef90_Q6VAG0	Tubulin alpha-2 chain related cluster	0	AT1G50010.1	| Symbol: None | tubulin alpha-2/alpha-4 chain (TUA2), identical to tubulin alpha-2/alpha-4 chain SP:P29510 GB:P29510 from (Arabidopsis thaliana) | chr1:18521282-18523668 FORWARD | Aliases: F2J10.11, F2J10_11	0		GO:0006810, transport; GO:0043170, macromolecule metabolism; GO:0050875, cellular physiological process;			GO:0007018, microtubule-based movement; GO:0051258, protein polymerization;		Tubulin,Tubulin/FtsZ family, GTPase domain,0;Tubulin_C,Tubulin/FtsZ family, C-terminal domain,0
C02001A08	no_annotation_available	UniRef90_Q9C8Y6	Hypothetical protein T27F4.6 related cluster	7e-06	AT1G66310.1	| Symbol: None | F-box family protein, contains F-box domain Pfam:PF00646 | chr1:24726634-24728138 REVERSE | Aliases: T27F4.6, T27F4_6	2e-07
C02001A10	F25C20.25 protein	UniRef90_Q9SAB7	F25C20.25 protein related cluster	1e-151	AT1G11600.1	| Symbol: None | cytochrome P450, putative, similar to cytochrome P450 77A2 (CYPLXXVIIA2) (P-450EG5) (Solanum melongena) and cytochrome P450 77A3 (SP:O48928) (Glycine max); is a member of the PF:00067 Cytochrome P450 family. ESTs gb:Z30775 and gb:Z30776 come from this gene | chr1:3902012-3903778 FORWARD | Aliases: F25C20.25, F25C20_25	1e-152	GO:0005488, binding; GO:0016491, oxidoreductase activity;	GO:0006118, electron transport;	GO:0016020, membrane;	GO:0004497, monooxygenase activity; GO:0005506, iron ion binding; GO:0019825, oxygen binding; GO:0020037, heme binding;	GO:0006118, electron transport;	GO:0012505, endomembrane system;
C02001B02	At1g48200	UniRef90_Q6NPH1	At1g48200 related cluster	3e-21	AT1G48200.1	| Symbol: None | expressed protein | chr1:17800524-17802006 REVERSE | Aliases: F21D18.7, F21D18_7	9e-23
C02001B03	Putative RING zinc finger protein	UniRef90_Q8RXF2	Hypothetical protein At3g58030 related cluster	8e-62	AT3G58030.3	| Symbol: None | zinc finger (C3HC4-type RING finger) family protein, contains Pfam profile: PF00097 zinc finger, C3HC4 type (RING finger) | chr3:21495446-21497987 FORWARD | Aliases: None	2e-63	GO:0005488, binding; GO:0005515, protein binding; GO:0016874, ligase activity;	GO:0043170, macromolecule metabolism; GO:0050875, cellular physiological process;	GO:0005622, intracellular;	GO:0004842, ubiquitin-protein ligase activity; GO:0005515, protein binding; GO:0008270, zinc ion binding;	GO:0016567, protein ubiquitination;	GO:0000151, ubiquitin ligase complex;
C02001B04	expressed protein	UniRef90_Q8GY13	Hypothetical protein At2g38500 related cluster	6e-65	AT2G38500.1	| Symbol: None | expressed protein | chr2:16124505-16126177 REVERSE | Aliases: T6A23.30	1e-66	GO:0005554, molecular function unknown;	GO:0000004, biological process unknown;	GO:0005737, cytoplasm;	GO:0005554, molecular function unknown;	GO:0000004, biological process unknown;	GO:0005739, mitochondrion;
C02001B06	Cu-Zn superoxide dismutase	UniRef90_Q9AXH2	Cu-Zn superoxide dismutase related cluster	8e-28	AT1G08830.1	| Symbol: None | superoxide dismutase (Cu-Zn) (SODCC) / copper/zinc superoxide dismutase (CSD1), identical to SWISS-PROT: P24704 | chr1:2827089-2829260 FORWARD | Aliases: F22O13.32, F22O13_32	6e-25							Sod_Cu,Copper/zinc superoxide dismutase (SODC),9.6e-24
C02001B07	Hydroxycinnamoyl transferase	UniRef90_Q8GSM7	Hydroxycinnamoyl transferase related cluster	2e-82	AT5G48930.1	| Symbol: None | transferase family protein, similar to anthranilate N-hydroxycinnamoyl/benzoyltransferase from Dianthus caryophyllus (GI:3288180, GI:2239091); contains Pfam profile PF02458 transferase family | chr5:19853525-19855371 REVERSE | Aliases: K19E20.4, K19E20_4	4e-83	GO:0016740, transferase activity;		GO:0008372, cellular component unknown;	GO:0016740, transferase activity;		GO:0008372, cellular component unknown;	Transferase,Transferase family,1.5e-12
C02001B08	Copia-type polyprotein, putative; 28768-32772	UniRef90_Q9M1C6	Hypothetical protein T2O9.150 related cluster	3e-46
C02001B12	OSJNBb0061C13.8 protein	UniRef90_Q6L4S4	Hypothetical protein P0663C08.4 related cluster	2e-23	AT2G37210.1	| Symbol: None | expressed protein, contains Pfam profile PF03641: decarboxylase family protein | chr2:15631070-15634019 REVERSE | Aliases: T2N18.3, T2N18_3	4e-24
C02001C10	no_annotation_available
C02001D01	Polyprotein, putative	UniRef90_Q94LA8	Polyprotein, putative related cluster	1e-51	ATMG00810.1	| Symbol: ORF240B | hypothetical protein | chrM:227709-228431 REVERSE | Aliases: ORF240B	7e-38	GO:0016301, kinase activity;	GO:0043170, macromolecule metabolism; GO:0050875, cellular physiological process;		GO:0016301, kinase activity;	GO:0006468, protein amino acid phosphorylation;
C02001D03	Putative RNA processing factor 1-like	UniRef90_Q2V9A2	Putative RNA processing factor 1-like related cluster	1e-118	AT4G01560.1	| Symbol: None | brix domain-containing protein, contains Pfam domain, PF04427: Brix domain | chr4:677054-679229 REVERSE | Aliases: F11O4.6, F11O4_6	1e-115	GO:0005554, molecular function unknown;	GO:0000004, biological process unknown;	GO:0008372, cellular component unknown;	GO:0005554, molecular function unknown;	GO:0000004, biological process unknown;	GO:0008372, cellular component unknown;	Brix,Brix domain,0
C02001D09	Expressed protein	UniRef90_Q8L7A5	Expressed protein related cluster	1e-56	AT1G09920.1	| Symbol: None | TRAF-type zinc finger-related, contains Pfam PF02176: TRAF-type zinc finger; similar to TNF receptor associated factor 4 (GI:7274404) (Mus musculus) (GI:7274404); similar to Cysteine rich motif Associated to Ring and Traf domains protein (mCART1)(GI:1041446) (Mus musculus) | chr1:3224686-3227068 REVERSE | Aliases: F21M12.31, F21M12_31	2e-58
C02001D12	OSJNBb0118P14.7 protein	UniRef90_Q9FVR6	Hypothetical protein F3C3.2 related cluster	7e-55	AT1G32220.1	| Symbol: None | expressed protein | chr1:11607881-11609713 FORWARD | Aliases: F3C3.2, F3C3_2	2e-56			GO:0005737, cytoplasm;			GO:0009507, chloroplast;
C02001E02	no_annotation_available
C02001E07	Putative O-methyltransferase	UniRef90_UPI000034F1AE	Cluster related to UPI000034F1AE; unknown protein	3e-61	AT4G02405.1	| Symbol: None | expressed protein | chr4:1057999-1059671 REVERSE | Aliases: None	7e-63	GO:0005554, molecular function unknown;	GO:0000004, biological process unknown;	GO:0005737, cytoplasm;	GO:0005554, molecular function unknown;	GO:0000004, biological process unknown;	GO:0009507, chloroplast;
C02001E08	Arabidopsis thaliana genomic DNA, chromosome 3, BAC clone: T23B7	UniRef90_Q9C7D7	Hypothetical protein F28J15.3 related cluster	4e-24	AT3G12180.1	| Symbol: None | cornichon family protein, contains Pfam profile: PF03311 cornichon protein | chr3:3883369-3884812 FORWARD | Aliases: F28J15.3	1e-25	GO:0005554, molecular function unknown;	GO:0007154, cell communication;	GO:0016020, membrane;	GO:0005554, molecular function unknown;	GO:0007242, intracellular signaling cascade;	GO:0012505, endomembrane system; GO:0016020, membrane;	Cornichon,Cornichon protein,3.1e-27
C02001E09	Putative glycosyltransferase protein	UniRef90_Q75IZ5	Putative glycosyltransferase protein related cluster	1e-156	AT1G18580.1	| Symbol: None | glycosyltransferase family protein 8, contains Pfam profile PF01501: Glycosyl transferase family 8; protein sequence is truncated due to a frameshift. This could be a pseudogene or a sequencing error may exist. | chr1:6395857-6398229 FORWARD | Aliases: F25I16.8, F25I16_8	1e-132	GO:0005554, molecular function unknown;	GO:0000004, biological process unknown;	GO:0005737, cytoplasm;	GO:0005554, molecular function unknown;	GO:0000004, biological process unknown;	GO:0005739, mitochondrion;	Glyco_transf_8,Glycosyl transferase family 8,1.3e-26
C02001F01	X-Pro dipeptidase-like protein	UniRef90_Q8L780	X-Pro dipeptidase-like protein related cluster	2e-84	AT4G29500.1	| Symbol: None | prolidase-related, contains similarity to prolidase GI:3114966 from (Suberites domuncula) | chr4:14490217-14491495 FORWARD | Aliases: T16L4.10, T16L4_10	3e-65			GO:0008372, cellular component unknown;			GO:0008372, cellular component unknown;	Peptidase_M24,metallopeptidase family M24,5e-17
C02001F02	F14P13.20 protein	UniRef90_Q65XH2	Hypothetical protein OJ1126_B11.7 related cluster	2e-99	AT3G10200.1	| Symbol: None | dehydration-responsive protein-related, similar to early-responsive to dehydration stress ERD3 protein (Arabidopsis thaliana) GI:15320410; contains Pfam profile PF03141: Putative methyltransferase | chr3:3157613-3160186 FORWARD | Aliases: F14P13.20	5e-99		GO:0000004, biological process unknown; GO:0009058, biosynthesis; GO:0043170, macromolecule metabolism; GO:0050875, cellular physiological process;	GO:0005737, cytoplasm; GO:0016020, membrane;		GO:0000004, biological process unknown; GO:0006499, N-terminal protein myristoylation;	GO:0005739, mitochondrion; GO:0012505, endomembrane system;	DUF248,Putative methyltransferase,3.3e-29
C02001F04	Transporter like protein	UniRef90_Q9LZC8	Transporter like protein related cluster	4e-30	AT5G03570.1	| Symbol: None | iron-responsive transporter-related, similar to iron-regulated transporter IREG1 (Mus musculus) GI:7264727 | chr5:904488-906663 FORWARD | Aliases: F12E4.370, F12E4_370	1e-31	GO:0005215, transporter activity;			GO:0005215, transporter activity;
C02001F07	Protein At5g20170	UniRef90_Q3E9A6	Protein At5g20170 related cluster	7e-48	AT5G20170.1	| Symbol: None | expressed protein | chr5:6807392-6810800 REVERSE | Aliases: F5O24.60, F5O24_60	2e-49	GO:0005554, molecular function unknown;	GO:0000004, biological process unknown;	GO:0008372, cellular component unknown;	GO:0005554, molecular function unknown;	GO:0000004, biological process unknown;	GO:0008372, cellular component unknown;
C02001F09	Putative non-LTR retrolelement reverse transcriptase	UniRef90_O23411	Hypothetical protein AT4g15600 related cluster	2e-26	AT2G01050.1	| Symbol: None | expressed protein | chr2:68337-69884 REVERSE | Aliases: F23H14.2, F23H14_2	2e-26	GO:0003676, nucleic acid binding;	GO:0000004, biological process unknown;	GO:0008372, cellular component unknown;	GO:0003676, nucleic acid binding;	GO:0000004, biological process unknown;	GO:0008372, cellular component unknown;
C02001G02	no_annotation_available
C02001G03	Expressed protein	UniRef90_O82230	Expressed protein related cluster	2e-59	AT2G24020.1	| Symbol: None | expressed protein, contains Pfam domain PF02575: Uncharacterized BCR, YbaB family COG0718 | chr2:10224781-10226361 REVERSE | Aliases: T29E15.22, T29E15_22	4e-61		GO:0000004, biological process unknown;	GO:0005737, cytoplasm;		GO:0000004, biological process unknown;	GO:0009507, chloroplast;	DUF149,Uncharacterised BCR, YbaB family COG0718,2.4e-27
C02001G04	Coproporphyrinogen III oxidase, chloroplast precursor	UniRef90_P35055	Coproporphyrinogen III oxidase, chloroplast precursor related cluster	1e-135	AT1G03475.1	| Symbol: None | coproporphyrinogen III oxidase, putative / coproporphyrinogenase, putative / coprogen oxidase, putative, similar to coproporphyrinogen III oxidase, chloroplast (precursor) from Glycine max (SP:P35055), Nicotiana tabacum (SP:Q42946), Hordeum vulgare (SP:Q42840), ESTs gb:AA586260 and dbj:D48620; contains Pfam domain coproporphyrinogen III oxidase, aerobic (PF01218) | chr1:869051-87…	1e-135	GO:0016491, oxidoreductase activity;	GO:0009058, biosynthesis; GO:0050875, cellular physiological process;	GO:0005737, cytoplasm;	GO:0004109, coproporphyrinogen oxidase activity;	GO:0006779, porphyrin biosynthesis;	GO:0009507, chloroplast;	Coprogen_oxidas,Coproporphyrinogen III oxidase,0
C02001G06	Nitrilase 1 like protein	UniRef90_Q9LE50	Nitrilase 1 like protein related cluster	1e-117	AT4G08790.1	| Symbol: None | nitrilase, putative, similar to nitrilase 1 (Mus musculus) GI:3228668; contains Pfam profile PF00795: hydrolase, carbon-nitrogen family | chr4:5608237-5611212 REVERSE | Aliases: T32A17.100, T32A17_100	1e-119	GO:0016787, hydrolase activity;	GO:0008152, metabolism;	GO:0005737, cytoplasm;	GO:0000257, nitrilase activity; GO:0016810, hydrolase activity- acting on carbon-nitrogen (but not peptide) bonds;	GO:0006807, nitrogen compound metabolism;	GO:0009507, chloroplast;	CN_hydrolase,Carbon-nitrogen hydrolase,0
C02001G09	UDP-arabinose 4-epimerase 1	UniRef90_Q9SA77	UDP-arabinose 4-epimerase 1 related cluster	1e-134	AT1G30620.2	| Symbol: None | similar to NAD-dependent epimerase/dehydratase family protein [Arabidopsis thaliana] (TAIR:At5g44480.1); similar to NAD-dependent epimerase/dehydratase family protein [Arabidopsis thaliana] (TAIR:At4g20460.1); similar to UDP-galactose 4-epimerase-like protein [Oryza sativa (japonica cultivar-group)] (GB:BAC24804.1); similar to putative UDP-glucose 4-epimerase [Oryza sativa (japon…	1e-136	GO:0003824, catalytic activity;	GO:0006139, nucleobase- nucleoside- nucleotide and nucleic acid metabolism;		GO:0003824, catalytic activity;	GO:0009225, nucleotide-sugar metabolism;		Epimerase,NAD dependent epimerase/dehydratase fam,3.5e-17
C02001G11	no_annotation_available
C02001H01	no_annotation_available
C02001H04	Putative non-LTR retroelement reverse transcriptase	UniRef90_Q9SJZ8	Putative non-LTR retroelement reverse transcriptase related cluster	1e-16	AT2G22350.1	| Symbol: None | RNase H domain-containing protein, low similarity to reverse transcriptase (Arabidopsis thaliana) GI:976278; contains Pfam profile PF00075: RNase H | chr2:9503156-9504121 FORWARD | Aliases: F14M13.25, F14M13_25	4e-18
C02001H06	Ubiquitin-specific protease 12	UniRef90_Q2QQM3	Ubiquitin-specific protease 12 related cluster	9e-80	AT3G11910.1	| Symbol: None | ubiquitin-specific protease, putative, strong similarity to ubiquitin-specific protease 12 (UBP12) (Arabidopsis thaliana) GI:11993471; contains Pfam profiles PF00443: Ubiquitin carboxyl-terminal hydrolase, PF00917: MATH domain | chr3:3761394-3770391 REVERSE | Aliases: F26K24.20	1e-73	GO:0003676, nucleic acid binding; GO:0016787, hydrolase activity;	GO:0006139, nucleobase- nucleoside- nucleotide and nucleic acid metabolism; GO:0009056, catabolism; GO:0043170, macromolecule metabolism; GO:0050875, cellular physiological process;	GO:0008372, cellular component unknown;	GO:0003690, double-stranded DNA binding; GO:0004197, cysteine-type endopeptidase activity; GO:0004221, ubiquitin thiolesterase activity; GO:0004843, ubiquitin-specific protease activity;	GO:0006265, DNA topological change; GO:0006511, ubiquitin-dependent protein catabolism;	GO:0008372, cellular component unknown;
C02001H07	Putative ubiquitin protein ligase	UniRef90_Q9SCQ2	Hypothetical protein T4D2.20 related cluster	1e-144	AT3G53090.2	| Symbol: None | similar to HECT-domain-containing protein / ubiquitin-transferase family protein [Arabidopsis thaliana] (TAIR:At3g17205.1); similar to putative ubiquitin protein ligase, 5'-partial [Oryza sativa (japonica cultivar-group)] (GB:AAP68382.1); contains InterPro domain IQ calmodulin-binding region (InterPro:IPR000048); contains InterPro domain HECT domain (Ubiquitin-protein ligase) (In…	1e-145	GO:0016874, ligase activity;	GO:0043170, macromolecule metabolism; GO:0050875, cellular physiological process;	GO:0005622, intracellular;	GO:0004842, ubiquitin-protein ligase activity;	GO:0006464, protein modification; GO:0006512, ubiquitin cycle;	GO:0005622, intracellular;	HECT,HECT-domain (ubiquitin-transferase),0
C02002A01	no_annotation_available	UniRef90_Q9LPL4	F24J8.5 protein related cluster	4e-06	AT1G21410.1	| Symbol: None | F-box family protein, similar to SKP1 interacting partner 2 (SKIP2) TIGR_Ath1:At5g67250 | chr1:7497130-7499567 FORWARD | Aliases: F24J8.5, F24J8_5	1e-07
C02002A02	no_annotation_available
C02002A05	Protein At1g02190	UniRef90_Q3EDK9	Protein At1g02190 related cluster	4e-60	AT1G02190.2	| Symbol: None | CER1 protein, putative, similar to CER1 GI:1199467 and maize gl1 homolog (glossy1 locus) GI:1209703 from (Arabidopsis thaliana) | chr1:415079-418010 FORWARD | Aliases: None	1e-61	GO:0003824, catalytic activity;	GO:0008152, metabolism;	GO:0005737, cytoplasm;	GO:0003824, catalytic activity;	GO:0008152, metabolism;	GO:0005739, mitochondrion;
C02002A06	UPI00000A8A3C; P0024G09.20	UniRef90_Q84SX9	Hypothetical protein OSJNBa0092M19.26 related cluster	1e-50	AT2G37680.1	| Symbol: None | phytochrome A specific signal transduction component (PAT3) / far-red elongated hypocotyl protein 1 (FHY1), identical to phytochrome A specific signal transduction component PAT3 (Arabidopsis thaliana) gi:19421998:gb:AAL87850; identical to far-red elongated hypocotyl protein 1 (Arabidopsis thaliana) gi:17148773:gb:AAL35819 | chr2:15808899-15812593 REVERSE | Aliases: F13M22.18, F1…	4e-27
C02002A11	Phenylalanine ammonia-lyase 1	UniRef90_Q8H6W0	Phenylalanine ammonia-lyase 1 related cluster	1e-47	AT3G10340.1	| Symbol: None | phenylalanine ammonia-lyase, putative, similar to phenylalanine ammonia-lyase GB:S48726 (Petroselinum crispum) | chr3:3204018-3208027 FORWARD | Aliases: F14P13.6	4e-47	GO:0016829, lyase activity; GO:0016874, ligase activity;	GO:0006519, amino acid and derivative metabolism; GO:0009056, catabolism; GO:0009058, biosynthesis;	GO:0005737, cytoplasm;	GO:0016211, ammonia ligase activity; GO:0016841, ammonia-lyase activity;	GO:0006559, L-phenylalanine catabolism; GO:0009058, biosynthesis;	GO:0005737, cytoplasm;
C02002A12	Enolase 1	UniRef90_Q9LEJ0	Enolase 1 related cluster	1e-107	AT2G36530.1	| Symbol: None | enolase, identical to SWISS-PROT:P25696 enolase (EC 4.2.1.11) (2-phosphoglycerate dehydratase)(2-phospho-D- glycerate hydro-lyase) (Arabidopsis thaliana) | chr2:15327835-15330945 REVERSE | Aliases: F1O11.16, F1O11_16	1e-103	GO:0016829, lyase activity;			GO:0004634, phosphopyruvate hydratase activity;			Enolase_C,Enolase, C-terminal TIM barrel domain,0
C02002B02	Pol-polyprotein	UniRef90_Q3I6J4	Pol-polyprotein related cluster	2e-31
C02002B04	Polyprotein	UniRef90_Q9ZS84	Polyprotein related cluster	5e-19
C02002B06	Cuticle protein	UniRef90_Q8H1Z0	Cuticle protein related cluster	8e-78	AT5G57800.1	| Symbol: None | CER1 protein, putative (WAX2), similar to maize glossy1 homolog GI:2213643 from (Oryza sativa); contains Pfam profile PF01598: Sterol desaturase | chr5:23437435-23441278 FORWARD | Aliases: MTI20.3, MTI20_3	2e-79	GO:0003824, catalytic activity;			GO:0003824, catalytic activity;
C02002B09	Glucosyl transferase, putative; 93894-95315	UniRef90_Q9C768	Glucosyl transferase, putative; 93894-95315 related cluster	7e-23	AT3G11340.1	| Symbol: None | UDP-glucoronosyl/UDP-glucosyl transferase family protein, contains Pfam profile: PF00201 UDP-glucoronosyl and UDP-glucosyl transferase | chr3:3556713-3558275 FORWARD | Aliases: F11B9.23	1e-24
C02002C08	At1g31940/F5M6.6	UniRef90_Q8VYV3	At1g31940/F5M6.6 related cluster	9e-42	AT1G31940.1	| Symbol: None | expressed protein | chr1:11470039-11471320 REVERSE | Aliases: F5M6.6	3e-43			GO:0005737, cytoplasm;			GO:0005739, mitochondrion;
C02002C10	Vacuolar protein-sorting protein 33 homolog	UniRef90_Q94KJ7	Vacuolar protein-sorting protein 33 homolog related cluster	2e-36	AT3G54860.1	| Symbol: None | vacuolar protein sorting protein, putative, similar to Swiss-Prot:Q63615 vacuolar protein sorting 33A (r-vps33a) (Rattus norvegicus); contains Pfam domain, PF00995: Sec1 family | chr3:20335068-20340828 REVERSE | Aliases: F28P10.160	5e-38	GO:0008565, protein transporter activity;	GO:0046903, secretion;		GO:0008565, protein transporter activity;	GO:0009306, protein secretion;
C02002D02	SOUL-like protein	UniRef90_Q9SHG8	SOUL-like protein related cluster	2e-74	AT1G17100.1	| Symbol: None | SOUL heme-binding family protein, similar to SOUL protein (Mus musculus) GI:4886906; contains Pfam profile PF04832: SOUL heme-binding protein | chr1:5844729-5846215 FORWARD | Aliases: F20D23.21, F20D23_21	5e-76	GO:0005488, binding;	GO:0000004, biological process unknown;	GO:0016020, membrane;	GO:0005488, binding;	GO:0000004, biological process unknown;	GO:0012505, endomembrane system;	SOUL,SOUL heme-binding protein,0
C02002D08	no_annotation_available	UniRef90_Q8LPV9	Phloem calmodulin-like-domain protein kinase PCPK1 related cluster	2e-08	AT4G35310.1	| Symbol: None | calcium-dependent protein kinase, putative / CDPK, putative, similar to calmodulin-domain protein kinase CDPK isoform 6 (Arabidopsis thaliana) gi:1399275:gb:AAB03246; contains protein kinase domain, Pfam:PF00069; contains EF hand domain (calcium-binding EF-hand), Pfam:PF00036, INTERPRO:IPR002048 | chr4:16802079-16805000 FORWARD | Aliases: F23E12.130, F23E12_130	4e-08
C02002E01	no_annotation_available				AT5G17880.1	| Symbol: None | disease resistance protein (TIR-NBS-LRR class), putative, domain signature TIR-NBS-LRR exists, suggestive of a disease resistance protein. | chr5:5908876-5913101 REVERSE | Aliases: MPI7.20, MPI7_20	8e-07
C02002E03	F-box family protein, contains Pfam:PF00646 F-box domain ; similar to SKP1 interacting partner 2 (SKIP2) TIGR_Ath1:At5g67250	UniRef90_Q8RWD6	Hypothetical protein At5g39450 related cluster	7e-13	AT5G39450.1	| Symbol: None | F-box family protein, contains Pfam:PF00646 F-box domain ; similar to SKP1 interacting partner 2 (SKIP2) TIGR_Ath1:At5g67250 | chr5:15802945-15805174 FORWARD | Aliases: MUL8.13, MUL8_13	4e-14
C02002E06	3-ketoacyl-ACP synthase	UniRef90_Q9ZTG5	3-ketoacyl-ACP synthase related cluster	1e-143	AT1G74960.1	| Symbol: None | 3-ketoacyl-ACP synthase, putative, similar to 3-ketoacyl-ACP synthase (Cuphea pulcherrima) gi:3800747:gb:AAC68860; identical to cDNA beta-ketoacyl-ACP synthetase 2 nuclear gene for plastid product GI:14582700 | chr1:28156033-28159872 REVERSE | Aliases: F25A4.7, F25A4_7	1e-142	GO:0016740, transferase activity;			GO:0004312, fatty-acid synthase activity;			ketoacyl-synt,Beta-ketoacyl synthase, N-terminal do,3.9e-14;Ketoacyl-synt_C,Beta-ketoacyl synthase, C-terminal do,0
C02002E10	UDP-glucosyltransferase HRA25	UniRef90_Q9FUJ6	UDP-glucosyltransferase HRA25 related cluster	2e-33	AT3G02100.1	| Symbol: None | UDP-glucoronosyl/UDP-glucosyl transferase family protein, contains Pfam profile: PF00201 UDP-glucoronosyl and UDP-glucosyl transferase | chr3:368847-370491 REVERSE | Aliases: F1C9.11, F1C9_11	4e-31	GO:0016740, transferase activity;	GO:0008152, metabolism;	GO:0008372, cellular component unknown;	GO:0008194, UDP-glycosyltransferase activity; GO:0016757, transferase activity- transferring glycosyl groups;	GO:0008152, metabolism;	GO:0008372, cellular component unknown;
C02002E11	no_annotation_available	UniRef90_Q9FW98	Putative non-LTR retroelement reverse transcriptase related cluster	1e-10	AT4G29090.1	| Symbol: None | reverse transcriptase, putative / RNA-dependent DNA polymerase, putative, similar to reverse transcriptase (Arabidopsis thaliana) GI:976278; contains Pfam profile PF00075: RNase H | chr4:14333534-14335261 FORWARD | Aliases: F19B15.120, F19B15_120	2e-07
C02002F03	Gb|AAD22658.1	UniRef90_Q9LSN5	Gb|AAD22658.1 related cluster	1e-20	AT3G17120.2	| Symbol: None | expressed protein | chr3:5841323-5843491 FORWARD | Aliases: None	4e-22
C02002F05	no_annotation_available
C02002F10	NBS-LRR type disease resistance protein	UniRef90_Q8H6S0	NBS-LRR type disease resistance protein related cluster	3e-46
C02002F11	Transposon protein, putative, unclassified	UniRef90_Q2QTG1	Transposon protein, putative, unclassified related cluster	2e-19
C02002G01	no_annotation_available
C02002G04	Putative mitogen-activated protein kinase 1	UniRef90_Q7XTK4	Putative mitogen-activated protein kinase 1 related cluster	7e-80	AT4G08500.2	| Symbol: None | similar to mitogen-activated protein kinase, putative [Arabidopsis thaliana] (TAIR:At4g08480.1); similar to MAP3K beta 1 protein kinase [Brassica napus] (GB:CAA08997.1); contains InterPro domain Serine/threonine protein kinase, active site (InterPro:IPR008271); contains InterPro domain Tyrosine protein kinase (InterPro:IPR001245); contains InterPro domain Serine/threonine protein…	1e-68	GO:0016301, kinase activity;		GO:0005737, cytoplasm;	GO:0016301, kinase activity;		GO:0005739, mitochondrion;	Pkinase,Protein kinase domain,5.8e-18
C02002G10	Expressed protein	UniRef90_Q5VMX2	Hypothetical protein P0702F05.21 related cluster	1e-52	AT2G46230.1	| Symbol: None | expressed protein, contains Pfam profile: PF04900 protein of unknown function, DUF652 | chr2:18991045-18993032 REVERSE | Aliases: T3F17.12	3e-48	GO:0005554, molecular function unknown;	GO:0000004, biological process unknown;	GO:0008372, cellular component unknown;	GO:0005554, molecular function unknown;	GO:0000004, biological process unknown;	GO:0008372, cellular component unknown;
C02002H02	At1g47330/T3F24_2	UniRef90_Q8RY60	At1g47330/T3F24_2 related cluster	1e-159	AT1G47330.1	| Symbol: None | expressed protein, contains Pfam profile PF01595: Domain of unknown function | chr1:17353490-17356733 FORWARD | Aliases: T3F24.6, T3F24_6	1e-161	GO:0005554, molecular function unknown;	GO:0000004, biological process unknown;	GO:0016020, membrane;	GO:0005554, molecular function unknown;	GO:0000004, biological process unknown;	GO:0012505, endomembrane system;	DUF21,Domain of unknown function DUF21,0
C02002H04	CLB1	UniRef90_O48645	CLB1 related cluster	1e-164	AT3G61050.2	| Symbol: None | similar to C2 domain-containing protein [Arabidopsis thaliana] (TAIR:At3g60950.1); similar to C2 domain-containing protein [Arabidopsis thaliana] (TAIR:At3g61030.1); similar to putative CLB1 protein (calcium-dependent lipid binding) protein [Oryza sativa (japonica cultivar-group)] (GB:XP_477665.1); contains InterPro domain C2 domain (InterPro:IPR000008) | chr3:22608202-22612124 F…	1e-161	GO:0005488, binding;		GO:0005737, cytoplasm;	GO:0008289, lipid binding;		GO:0005739, mitochondrion;	C2,C2 domain,6.6e-26
C02002H08	P450 monooxygenase	UniRef90_Q947C2	P450 monooxygenase related cluster	2e-51	AT4G12310.1	| Symbol: None | similar to cytochrome P450, putative [Arabidopsis thaliana] (TAIR:At4g12320.1); similar to putative flavonoid 3',5'-hydroxylase [Oryza sativa (japonica cultivar-group)] (GB:NP_917091.1); contains InterPro domain E-class P450, group I (InterPro:IPR002401); contains InterPro domain Cytochrome P450 (InterPro:IPR001128) | chr4:7310412-7312517 REVERSE | Aliases: T4C9.150, T4C9_150	6e-45	GO:0005488, binding; GO:0016491, oxidoreductase activity;	GO:0006118, electron transport;	GO:0016020, membrane;	GO:0004497, monooxygenase activity; GO:0005506, iron ion binding; GO:0019825, oxygen binding; GO:0020037, heme binding;	GO:0006118, electron transport;	GO:0012505, endomembrane system;
C02002H09	Polyubiquitin	UniRef90_Q9M0W3	Polyubiquitin related cluster	1e-123	AT4G02890.3	| Symbol: None | polyubiquitin (UBQ14), identical to GI:166795; similar to N. sylvestris hexameric polyubiquitin, GenBank accession number M74101 | chr4:1278530-1280028 REVERSE | Aliases: None	1e-125	GO:0005515, protein binding;	GO:0043170, macromolecule metabolism; GO:0050875, cellular physiological process;		GO:0005515, protein binding;	GO:0006464, protein modification;		ubiquitin,Ubiquitin family,0;ubiquitin,Ubiquitin family,0;ubiquitin,Ubiquitin family,0
C02002H10	no_annotation_available	UniRef90_Q6L975	GAG-POL related cluster	3e-08
C02003A04	RNA binding protein	UniRef90_Q7Y1W1	Hypothetical protein At5g01590 related cluster	0	AT5G01590.1	| Symbol: None | expressed protein | chr5:224173-226923 FORWARD | Aliases: F7A7.110, F7A7_110	1e-172	GO:0005554, molecular function unknown;	GO:0000004, biological process unknown;	GO:0005737, cytoplasm; GO:0016020, membrane;	GO:0005554, molecular function unknown;	GO:0000004, biological process unknown;	GO:0009941, chloroplast envelope;
C02003A07	RING-H2 finger protein ATL4K	UniRef90_Q940Q4	RING-H2 finger protein ATL4K related cluster	1e-13	AT4G30400.1	| Symbol: None | zinc finger (C3HC4-type RING finger) family protein, similar to RING-H2 finger protein RHX1a (Arabidopsis thaliana) GI:3790591; contains Pfam profile PF00097: Zinc finger, C3HC4 type (RING finger) | chr4:14866952-14868634 FORWARD | Aliases: F17I23.260, F17I23_260	4e-15
C02003A10	F22D16.11 protein	UniRef90_Q9SRY2	F22D16.11 protein related cluster	1e-141	AT1G02890.1	| Symbol: None | AAA-type ATPase family protein, contains Pfam domain, PF00004: ATPase, AAA family; similar to mitochondrial sorting protein 1 (MSP1) (TAT-binding homolog 4) (Swiss-Prot:P28737) (Saccharomyces cerevisiae) | chr1:645092-651906 REVERSE | Aliases: F22D16.11, F22D16_11	1e-142	GO:0005488, binding; GO:0016787, hydrolase activity;		GO:0005737, cytoplasm;	GO:0000166, nucleotide binding; GO:0005524, ATP binding; GO:0016887, ATPase activity; GO:0017111, nucleoside-triphosphatase activity;		GO:0009507, chloroplast;	AAA,ATPase family associated with various,0
C02003A11	ZW18 protein	UniRef90_Q9SLU9	ZW18 protein related cluster	3e-65	AT1G58350.1	| Symbol: None | expressed protein, contains Pfam profile PF05057: Protein of unknown function (DUF676); supporting cDNA gi:6520166:dbj:AB028199.1: | chr1:21666581-21671094 REVERSE | Aliases: F19C14.4, F19C14_4	1e-66		GO:0000004, biological process unknown;	GO:0005737, cytoplasm;		GO:0000004, biological process unknown;	GO:0005739, mitochondrion;
C02003A12	no_annotation_available
C02003B03	no_annotation_available	UniRef90_Q9M9P8	T17B22.1 protein related cluster	8e-08	AT3G03305.1	| Symbol: None | calcineurin-like phosphoesterase family protein, contains Pfam profile: PF00149 calcineurin-like phosphoesterase | chr3:775375-778398 REVERSE | Aliases: None	2e-09
C02003B04	T12M4.15 protein	UniRef90_Q9M9C6	Hypothetical protein T2E12.9 related cluster	1e-161	AT1G68410.2	| Symbol: None | similar to protein phosphatase 2C-related / PP2C-related [Arabidopsis thaliana] (TAIR:At1g09160.2); similar to protein phosphatase 2C-related / PP2C-related [Arabidopsis thaliana] (TAIR:At1g09160.1); similar to protein phosphatase 2C-like [Oryza sativa (japonica cultivar-group)] (GB:XP_479610.1); contains InterPro domain Protein phosphatase 2C-like (InterPro:IPR001932) | chr1:256…	1e-163	GO:0003824, catalytic activity; GO:0016787, hydrolase activity;			GO:0003824, catalytic activity; GO:0015071, protein phosphatase type 2C activity;			PP2C,Protein phosphatase 2C,1.3e-20
C02003B05	Putative pectinacetylesterase	UniRef90_Q9SFF6	Putative pectinacetylesterase related cluster	1e-121	AT5G26670.1	| Symbol: None | pectinacetylesterase, putative, similar to pectinacetylesterase precursor GI:1431629 from (Vigna radiata) | chr5:9318285-9320990 FORWARD | Aliases: None	1e-126	GO:0016787, hydrolase activity;	GO:0000004, biological process unknown;	GO:0016020, membrane;	GO:0016789, carboxylic ester hydrolase activity;	GO:0000004, biological process unknown;	GO:0012505, endomembrane system;	PAE,Pectinacetylesterase,0
C02003B07	Chloroplast lipocalin	UniRef90_Q38JB5	Chloroplast lipocalin related cluster	7e-62	AT3G47860.1	| Symbol: None | apolipoprotein D-related, contains weak similarity to Apolipoprotein D precursor (ApoD) (Swiss-Prot:P51910) (Mus musculus) | chr3:17667682-17669273 REVERSE | Aliases: T23J7.190	4e-54	GO:0005488, binding;		GO:0005737, cytoplasm;	GO:0005488, binding;		GO:0009507, chloroplast;
C02003B09	At1g27150/T7N9_21	UniRef90_Q9ASW0	At1g27150/T7N9_21 related cluster	3e-83	AT1G27150.1	| Symbol: None | expressed protein | chr1:9429044-9432235 FORWARD | Aliases: T7N9.21, T7N9_21	6e-85	GO:0005554, molecular function unknown;	GO:0000004, biological process unknown;	GO:0008372, cellular component unknown;	GO:0005554, molecular function unknown;	GO:0000004, biological process unknown;	GO:0008372, cellular component unknown;
C02003C01	Putative WRKY-type DNA binding protein	UniRef90_Q7XJB6	Putative WRKY-type DNA binding protein related cluster	6e-45	AT4G26640.2	| Symbol: None | WRKY family transcription factor, contains Pfam profile: PF03106 WRKY DNA -binding domain | chr4:13437077-13440804 REVERSE | Aliases: None	3e-37	GO:0003676, nucleic acid binding; GO:0030528, transcription regulator activity;	GO:0006139, nucleobase- nucleoside- nucleotide and nucleic acid metabolism; GO:0050789, regulation of biological process;		GO:0003700, transcription factor activity;	GO:0006355, regulation of transcription- DNA-dependent;		WRKY,WRKY DNA -binding domain,1.1e-18;WRKY,WRKY DNA -binding domain,1.1e-18
C02003C04	OSJNBb0032E06.4 protein	UniRef90_Q9T0D4	Hypothetical protein AT4g11670 related cluster	1e-31	AT4G11670.1	| Symbol: None | expressed protein, contains Pfam PF05664: Protein of unknown function (DUF810) | chr4:7044395-7053085 REVERSE | Aliases: T5C23.100, T5C23_100	4e-33	GO:0005554, molecular function unknown;	GO:0000004, biological process unknown;	GO:0005737, cytoplasm;	GO:0005554, molecular function unknown;	GO:0000004, biological process unknown;	GO:0005739, mitochondrion;
C02003C06	Glucose acyltransferase	UniRef90_Q9LKY6	Glucose acyltransferase related cluster	1e-45	AT3G12203.1	| Symbol: SCPL17 | serine carboxypeptidase S10 family protein, contains Pfam profile: PF00450 serine carboxypeptidase; similar to serine carboxypeptidase I precursor (SP:P07519) (Hordeum vulgare) | chr3:3891364-3893963 REVERSE | Aliases: F28J15.16, SCPL17	1e-38	GO:0016787, hydrolase activity;	GO:0043170, macromolecule metabolism; GO:0050875, cellular physiological process;	GO:0016020, membrane;	GO:0004185, serine carboxypeptidase activity;	GO:0006508, proteolysis;	GO:0012505, endomembrane system;
C02003C07	Kinesin-like protein	UniRef90_Q9SV36	Kinesin-like protein related cluster	1e-42	AT1G12430.1	| Symbol: None | armadillo/beta-catenin repeat family protein / kinesin motor family protein | chr1:4233871-4238757 REVERSE | Aliases: None	1e-38	GO:0003774, motor activity; GO:0005488, binding;	GO:0006810, transport;	GO:0005622, intracellular; GO:0005737, cytoplasm;	GO:0003777, microtubule motor activity; GO:0005524, ATP binding;	GO:0007018, microtubule-based movement;	GO:0005875, microtubule associated complex; GO:0009507, chloroplast;
C02003C11	Anaphase promoting complex/cyclosome subunit	UniRef90_Q8L5J4	Anaphase promoting complex/cyclosome subunit related cluster	1e-142	AT1G78770.1	| Symbol: None | cell division cycle family protein, similar to cell division cycle protein GI:603230 from (Homo sapiens); contains Pfam profile PF00515 TPR Domain 148977 (apparently not full-length). | chr1:29621812-29626340 FORWARD | Aliases: F9K20.19, F9K20_19	1e-145	GO:0005554, molecular function unknown;	GO:0050875, cellular physiological process;	GO:0008372, cellular component unknown;	GO:0005554, molecular function unknown;	GO:0007049, cell cycle;	GO:0008372, cellular component unknown;
C02003D01	F3H7.15 protein	UniRef90_Q9ZSA9	F3H7.15 protein related cluster	5e-55	AT4G10510.1	| Symbol: None | subtilase family protein, contains similarity to subtilase; SP1 GI:9957714 from (Oryza sativa) | chr4:6495951-6499006 FORWARD | Aliases: F7L13.90, F7L13_90	1e-56	GO:0016787, hydrolase activity;	GO:0043170, macromolecule metabolism; GO:0050875, cellular physiological process;	GO:0005737, cytoplasm;	GO:0004289, subtilase activity; GO:0008233, peptidase activity;	GO:0006508, proteolysis;	GO:0005739, mitochondrion;
C02003D03	Protein kinase	UniRef90_Q6V5I0	Protein kinase related cluster	2e-51	AT5G07620.1	| Symbol: None | protein kinase family protein, contains protein kinase domain, Pfam:PF00069 | chr5:2407402-2409067 REVERSE | Aliases: MBK20.5, MBK20_5	1e-52	GO:0005488, binding; GO:0016301, kinase activity;	GO:0043170, macromolecule metabolism; GO:0050875, cellular physiological process;	GO:0016020, membrane;	GO:0004672, protein kinase activity; GO:0004674, protein serine/threonine kinase activity; GO:0004713, protein-tyrosine kinase activity; GO:0005524, ATP binding; GO:0016301, kinase activity;	GO:0006468, protein amino acid phosphorylation;	GO:0012505, endomembrane system;
C02003D09	no_annotation_available
C02003D12	Cu/Zn superoxide dismutase	UniRef90_Q8GZP2	Cu/Zn superoxide dismutase related cluster	5e-47	AT1G08830.1	| Symbol: None | superoxide dismutase (Cu-Zn) (SODCC) / copper/zinc superoxide dismutase (CSD1), identical to SWISS-PROT: P24704 | chr1:2827089-2829260 FORWARD | Aliases: F22O13.32, F22O13_32	1e-42	GO:0016491, oxidoreductase activity;	GO:0008152, metabolism; GO:0050875, cellular physiological process; GO:0050896, response to stimulus;	GO:0005737, cytoplasm;	GO:0004785, copper- zinc superoxide dismutase activity;	GO:0006979, response to oxidative stress; GO:0019430, removal of superoxide radicals;	GO:0005737, cytoplasm;	Sod_Cu,Copper/zinc superoxide dismutase (SODC),0
C02003E01	Putative peroxisomal membrane protein	UniRef90_Q75IB3	Putative peroxisomal membrane protein related cluster	5e-30	AT1G52870.2	| Symbol: None | peroxisomal membrane protein-related, contains weak similarity to Swiss-Prot:Q07066 22 kDa peroxisomal membrane protein (Rattus norvegicus) | chr1:19689415-19691531 FORWARD | Aliases: None	2e-31	GO:0005554, molecular function unknown;	GO:0000004, biological process unknown;	GO:0005737, cytoplasm; GO:0016020, membrane;	GO:0005554, molecular function unknown;	GO:0000004, biological process unknown;	GO:0009507, chloroplast; GO:0016021, integral to membrane;
C02003E02	Vacuolar protein-sorting protein 45 homolog	UniRef90_O49048	Vacuolar protein-sorting protein 45 homolog related cluster	6e-85	AT1G77140.1	| Symbol: None | vacuolar protein sorting protein 45, putative / VPS45p, putative, identical to vacuolar protein sorting homolog VPS45p (Arabidopsis thaliana) gi:2921406:gb:AAC39472 | chr1:28988919-28992877 FORWARD | Aliases: T14N5.2, T14N5_2	1e-86	GO:0008565, protein transporter activity;	GO:0046903, secretion;		GO:0008565, protein transporter activity;	GO:0009306, protein secretion;
C02003E04	no_annotation_available
C02003E06	Arabidopsis thaliana genomic DNA, chromosome 3, P1 clone: MLD14	UniRef90_Q9LT83	Arabidopsis thaliana genomic DNA, chromosome 3, P1 clone: MLD14 related cluster	3e-23	AT3G19340.1	| Symbol: None | expressed protein | chr3:6701279-6704232 REVERSE | Aliases: MLD14.7	9e-25
C02003E07	UPI0000196E46; ATP binding / protein kinase/ protein serine/threonine kinase	UniRef90_UPI0000196E46	Cluster related to UPI0000196E46; ATP binding / protein kinase/ protein serine/threonine kinase	5e-38	AT2G40730.1	| Symbol: None | HEAT repeat-containing protein, contains INTERPRO:IPR000357 HEAT repeat | chr2:16996914-17003295 REVERSE | Aliases: T7D17.9, T7D17_9	1e-39	GO:0005488, binding; GO:0016301, kinase activity;	GO:0043170, macromolecule metabolism; GO:0050875, cellular physiological process;	GO:0008372, cellular component unknown;	GO:0004672, protein kinase activity; GO:0004674, protein serine/threonine kinase activity; GO:0005524, ATP binding;	GO:0006468, protein amino acid phosphorylation;	GO:0008372, cellular component unknown;
C02003E10	no_annotation_available
C02003F02	Protein At3g11620	UniRef90_Q3EB82	Protein At3g11620 related cluster	5e-16	AT3G11620.1	| Symbol: None | expressed protein, similar to unknown protein GB:AAF00672 (Arabidopsis thaliana) | chr3:3669396-3671845 REVERSE | Aliases: T19F11.2	1e-17
C02003F03	no_annotation_available	UniRef90_Q949X3	Histidinol-phosphate aminotransferase, chloroplast precursor related cluster	5e-08	AT1G71920.1	| Symbol: None | histidinol-phosphate aminotransferase, putative, similar to histidinol-phosphate aminotransferase GB:CAA70403 (GI:335562) from (Nicotiana tabacum), Nicotiana plumbaginifolia (GI:12055099) | chr1:27070830-27072823 FORWARD | Aliases: F17M19.7, F17M19_7	4e-10
C02003F06	UPI0000162B89; EMB2758	UniRef90_Q9STE1	Hypothetical protein T6K22.30 related cluster	1e-71	AT4G21300.1	| Symbol: None | pentatricopeptide (PPR) repeat-containing protein, contains INTERPRO:IPR002885 PPR repeats | chr4:11336489-11339062 FORWARD | Aliases: T6K22.30, T6K22_30	4e-73	GO:0005554, molecular function unknown;		GO:0005737, cytoplasm;	GO:0005554, molecular function unknown;		GO:0009507, chloroplast;	PPR,PPR repeat,2.6e-16;PPR,PPR repeat,2.6e-16;PPR,PPR repeat,2.6e-16
C02003F12	no_annotation_available
C02003G01	Eugenol O-methyltransferase	UniRef90_Q7X9J1	Eugenol O-methyltransferase related cluster	1e-79	AT5G54160.1	| Symbol: None | quercetin 3-O-methyltransferase 1 / flavonol 3-O-methyltransferase 1 / caffeic acid/5-hydroxyferulic acid O-methyltransferase (OMT1), identical to O-methyltransferase 1 (Arabidopsis thaliana)(GI:2781394), SP:Q9FK25 Quercetin 3-O-methyltransferase 1 (EC 2.1.1.76) (AtOMT1) (Flavonol 3- O-methyltransferase 1) (Caffeic acid/5-hydroxyferulic acid O- methyltransferase) {Arabidopsis tha…	1e-71			GO:0005634, nucleus; GO:0005737, cytoplasm;			GO:0005634, nucleus; GO:0005737, cytoplasm; GO:0005829, cytosol;	Dimerisation,Dimerisation domain,3.8e-25;Methyltransf_2,O-methyltransferase,1.6e-32
C02003G02	AT5g63780/MBK5_26	UniRef90_Q93ZD2	AT5g63780/MBK5_26 related cluster	2e-22	AT5G08750.1	| Symbol: None | zinc finger (C3HC4-type RING finger) family protein, contains Pfam profile: PF00097 zinc finger, C3HC4 type (RING finger) | chr5:2851980-2854496 FORWARD | Aliases: None	6e-24
C02003G10	no_annotation_available
C02003G11	Protein At4g20300	UniRef90_Q3E7M4	Protein At4g20300 related cluster	3e-33	AT4G20300.1	| Symbol: None | expressed protein | chr4:10955471-10958484 FORWARD | Aliases: F1C12.211, F1C12_211	8e-35	GO:0005554, molecular function unknown;	GO:0000004, biological process unknown;	GO:0005737, cytoplasm;	GO:0005554, molecular function unknown;	GO:0000004, biological process unknown;	GO:0005739, mitochondrion;	DUF1639,Protein of unknown function (DUF1639),4.5e-21
C02003G12	50S ribosomal protein L18, chloroplast precursor	UniRef90_Q9SX68	50S ribosomal protein L18, chloroplast precursor related cluster	3e-57	AT1G48350.1	| Symbol: None | ribosomal protein L18 family protein, similar to ribosomal protein L18 GI:3980238 from (Thermotoga maritima) | chr1:17870876-17872010 FORWARD | Aliases: F11A17.10, F11A17_10	9e-59	GO:0005198, structural molecule activity;	GO:0009058, biosynthesis; GO:0043170, macromolecule metabolism; GO:0050875, cellular physiological process;	GO:0005622, intracellular; GO:0005737, cytoplasm;	GO:0003735, structural constituent of ribosome;	GO:0006412, protein biosynthesis; GO:0007046, ribosome biogenesis;	GO:0005622, intracellular; GO:0005840, ribosome; GO:0009507, chloroplast;	Ribosomal_L18p,Ribosomal L18p/L5e family,0
C02003H01	ADR11 protein	UniRef90_Q06763	ADR11 protein related cluster	1e-21	AT2G10940.2	| Symbol: None | protease inhibitor/seed storage/lipid transfer protein (LTP) family protein, similar to proline-rich cell wall protein (Medicago sativa) GI:3818416; contains Pfam profile PF00234 Protease inhibitor/seed storage/LTP family | chr2:4317494-4319185 REVERSE | Aliases: None	7e-20							Tryp_alpha_amyl,Protease inhibitor/seed storage/LTP f,3.2e-23
C02003H03	Gb|AAD39647.1	UniRef90_Q9FL53	Gb|AAD39647.1 related cluster	9e-21	AT5G06920.1	| Symbol: None | expressed protein | chr5:2142859-2143920 FORWARD | Aliases: MOJ9.9, MOJ9_9	2e-22
C02003H05	SDL12A	UniRef90_Q39821	SDL12A related cluster	1e-125	AT5G42080.1	| Symbol: None | GTP-binding protein / phragmoplastin, putative, strong similarity to GTP-binding protein (Arabidopsis thaliana) GI:807577, phragmoplastin SDL5A (Glycine max) GI:1218004; contains Pfam profiles PF01031: Dynamin central region, PF00350: Dynamin family | chr5:16837512-16841981 REVERSE | Aliases: None	1e-124	GO:0005488, binding;			GO:0005525, GTP binding;			GED,Dynamin GTPase effector domain,5.1e-38
C02003H09	Genomic DNA, chromosome 3, P1 clone: MYF24	UniRef90_Q9LS39	Genomic DNA, chromosome 3, P1 clone: MYF24 related cluster	4e-57	AT1G73875.1	| Symbol: None | endonuclease/exonuclease/phosphatase family protein, contains Pfam profile PF03372: Endonuclease/Exonuclease/phosphatase family | chr1:27784737-27788366 FORWARD | Aliases: None	3e-54	GO:0005554, molecular function unknown;	GO:0000004, biological process unknown;	GO:0005737, cytoplasm;	GO:0005554, molecular function unknown;	GO:0000004, biological process unknown;	GO:0009507, chloroplast;
C02004A08	OSJNBa0086O06.7 protein	UniRef90_Q7XM02	OSJNBa0086O06.7 protein related cluster	4e-35	AT3G17670.1	| Symbol: None | ferredoxin-related, contains Pfam PF00515: TPR Domain; similar to ferredoxin PetF2 (GI:22651984) (Synechococcus sp. PCC 7002) | chr3:6039646-6042018 FORWARD | Aliases: MKP6.24	5e-31	GO:0005554, molecular function unknown;	GO:0000004, biological process unknown;	GO:0005737, cytoplasm;	GO:0005554, molecular function unknown;	GO:0000004, biological process unknown;	GO:0009507, chloroplast;
C02004A12	UPI00000D1D25; 50S ribosomal protein L1	UniRef90_Q8RWT4	Hypothetical protein At2g42710 related cluster	1e-62	AT2G42710.1	| Symbol: None | ribosomal protein L1 family protein | chr2:17789385-17792140 FORWARD | Aliases: F14N22.3	2e-64	GO:0003676, nucleic acid binding; GO:0005198, structural molecule activity;	GO:0009058, biosynthesis; GO:0043170, macromolecule metabolism; GO:0050875, cellular physiological process;	GO:0005622, intracellular; GO:0005737, cytoplasm;	GO:0003723, RNA binding; GO:0003735, structural constituent of ribosome;	GO:0006412, protein biosynthesis;	GO:0005622, intracellular; GO:0005739, mitochondrion; GO:0005840, ribosome; GO:0015934, large ribosomal subunit;	Ribosomal_L1,Ribosomal protein L1p/L10e family,1.6e-17
C02004B01	Putative pectinesterase	UniRef90_Q6ZDX2	Putative pectinesterase related cluster	2e-75	AT4G02320.1	| Symbol: None | pectinesterase family protein, contains Pfam profile: PF01095 pectinesterase | chr4:1022725-1026118 REVERSE | Aliases: T14P8.1, T14P8_1	1e-65	GO:0016787, hydrolase activity; GO:0030234, enzyme regulator activity;	GO:0050875, cellular physiological process;	GO:0005737, cytoplasm; GO:0016020, membrane; GO:0030312, external encapsulating structure;	GO:0004857, enzyme inhibitor activity; GO:0030599, pectinesterase activity;	GO:0042545, cell wall modification;	GO:0005618, cell wall; GO:0009505, cell wall (sensu Magnoliophyta); GO:0009507, chloroplast; GO:0012505, endomembrane system;	PMEI,Plant invertase/pectin methylesterase,4.7e-32;Pectinesterase,Pectinesterase,3.1e-15
C02004B02	Beta-D-galactosidase	UniRef90_Q5CCP8	Beta-D-galactosidase related cluster	1e-76	AT4G36360.1	| Symbol: None | beta-galactosidase, putative / lactase, putative, similar to beta-galactosidase precursor SP:P48980 from (Lycopersicon esculentum) | chr4:17176345-17181245 REVERSE | Aliases: F23E13.200, F23E13_200	2e-74	GO:0005488, binding; GO:0016787, hydrolase activity;	GO:0043170, macromolecule metabolism;	GO:0005941, unlocalized protein complex; GO:0016020, membrane;	GO:0004565, beta-galactosidase activity; GO:0005529, sugar binding;	GO:0005975, carbohydrate metabolism;	GO:0009341, beta-galactosidase complex; GO:0012505, endomembrane system;	Gal_Lectin,Galactose binding lectin domain,4.2039e-45
C02004B03	no_annotation_available
C02004B04	Putative ubiquinol--cytochrome-c reductase	UniRef90_Q8LDP7	Putative ubiquinol--cytochrome-c reductase related cluster	4e-31	AT1G15120.1	| Symbol: None | ubiquinol-cytochrome C reductase complex 7.8 kDa protein, putative / mitochondrial hinge protein, putative, similar to SP:P48504 Ubiquinol-cytochrome C reductase complex 7.8 kDa protein (EC 1.10.2.2) (Mitochondrial hinge protein) (CR7) {Solanum tuberosum}; contains Pfam profile PF02320: Ubiquinol-cytochrome C reductase hinge protein | chr1:5202849-5204188 FORWARD | Aliases: F9L1.…	2e-33	GO:0005386, carrier activity; GO:0015075, ion transporter activity; GO:0016491, oxidoreductase activity;	GO:0006118, electron transport;	GO:0005737, cytoplasm; GO:0016020, membrane;	GO:0008121, ubiquinol-cytochrome-c reductase activity;	GO:0006122, mitochondrial electron transport- ubiquinol to cytochrome c;	GO:0005750, respiratory chain complex III (sensu Eukaryota);	UCR_hinge,Ubiquinol-cytochrome C reductase hinge prot,1.2e-31
C02004B05	UPI000034EE56; amino acid-polyamine transporter	UniRef90_Q9LYM2	Hypothetical protein F18O21_160 related cluster	1e-113	AT3G56200.1	| Symbol: None | amino acid transporter family protein, low similarity to N system amino acids transporter NAT-1 (Mus musculus) GI:7406950; belongs to INTERPRO:IPR002422 amino acid/polyamine transporter, family II | chr3:20861023-20863001 FORWARD | Aliases: F18O21.160	1e-114	GO:0005386, carrier activity;	GO:0006810, transport;	GO:0016020, membrane;	GO:0015359, amino acid permease activity;	GO:0006865, amino acid transport;	GO:0016020, membrane;
C02004B12	Protein At4g25315	UniRef90_Q3E719	Protein At4g25315 related cluster	8e-27	AT4G25315.1	| Symbol: None | Expressed protein | chr4:12951377-12952880 REVERSE | Aliases: None	2e-28	GO:0005554, molecular function unknown;	GO:0000004, biological process unknown;	GO:0008372, cellular component unknown;	GO:0005554, molecular function unknown;	GO:0000004, biological process unknown;	GO:0008372, cellular component unknown;
C02004C04	Digalactosyldiacylglycerol synthase 2	UniRef90_Q6DW75	Digalactosyldiacylglycerol synthase 2 related cluster	1e-151	AT4G00550.1	| Symbol: None | UDP-galactose:MGDG galactosyltransferase 2 / digalactosyldiacylglycerol synthase 2 (DGD2), identical to digalactosyldiacylglycerol synthase (DGD2) GI:18141112 (Arabidopsis thaliana) | chr4:237967-240500 REVERSE | Aliases: F6N23.24, F6N23_24	1e-148	GO:0016740, transferase activity;	GO:0007154, cell communication; GO:0009058, biosynthesis; GO:0050875, cellular physiological process; GO:0050896, response to stimulus;		GO:0016757, transferase activity- transferring glycosyl groups; GO:0046481, UDP-galactose:MGDG galactosyltransferase activity;	GO:0016036, cellular response to phosphate starvation; GO:0019375, galactolipid biosynthesis;
C02004C07	Protein At4g31430	UniRef90_Q3E9T4	Protein At4g31430 related cluster	4e-51	AT4G31430.2	| Symbol: None | expressed protein | chr4:15248462-15252535 FORWARD | Aliases: None	1e-52			GO:0005737, cytoplasm;			GO:0009507, chloroplast;
C02004C09	no_annotation_available
C02004C10	Ribosomal protein L3B	UniRef90_Q6TKQ9	Ribosomal protein L3B related cluster	3e-42	AT1G61580.1	| Symbol: ARP2 | 60S ribosomal protein L3 (RPL3B), identical to ribosomal protein GI:806279 from (Arabidopsis thaliana) | chr1:22724366-22726815 REVERSE | Aliases: T25B24.7, T25B24_7, RPL3B, RIBOSOMAL PROTEIN L3, ARP2, ARABIDOPSIS RIBOSOMAL PROTEIN 2	4e-40	GO:0005198, structural molecule activity;	GO:0009058, biosynthesis; GO:0043170, macromolecule metabolism; GO:0050875, cellular physiological process;	GO:0005737, cytoplasm;	GO:0003735, structural constituent of ribosome;	GO:0006412, protein biosynthesis;	GO:0005840, ribosome;
C02004C11	Glycyl-tRNA synthetase 1, mitochondrial precursor	UniRef90_O23627	Glycyl-tRNA synthetase 1, mitochondrial precursor related cluster	5e-85	AT1G29880.1	| Symbol: None | glycyl-tRNA synthetase / glycine--tRNA ligase, identical to SP:O23627 Glycyl-tRNA synthetase (EC 6.1.1.14) (Glycine--tRNA ligase) (GlyRS) {Arabidopsis thaliana} | chr1:10459462-10462785 REVERSE | Aliases: F1N18.8, F1N18_8	1e-86	GO:0005488, binding; GO:0016874, ligase activity;	GO:0006139, nucleobase- nucleoside- nucleotide and nucleic acid metabolism; GO:0006519, amino acid and derivative metabolism; GO:0009058, biosynthesis; GO:0043170, macromolecule metabolism; GO:0050875, cellular physiological process;	GO:0005737, cytoplasm;	GO:0004812, tRNA ligase activity; GO:0004820, glycine-tRNA ligase activity; GO:0005524, ATP binding;	GO:0006412, protein biosynthesis; GO:0006418, tRNA aminoacylation for protein translation; GO:0006426, glycyl-tRNA aminoacylation;	GO:0005739, mitochondrion;	HGTP_anticodon,Anticodon binding domain,9.1e-22
C02004D02	Expressed protein	UniRef90_Q45GG2	Expressed protein related cluster	5e-59	AT5G42690.1	| Symbol: None | expressed protein, contains Pfam profile PF04784: Protein of unknown function, DUF547; expression supported by MPSS | chr5:17133858-17136351 REVERSE | Aliases: MJB21.6, MJB21_6	2e-60			GO:0008372, cellular component unknown;			GO:0008372, cellular component unknown;	DUF547,Protein of unknown function, DUF547,4.2e-14
C02004D06	Actin-like protein	UniRef90_Q9LSW2	Actin-like protein related cluster	4e-65	AT5G43500.1	| Symbol: None | expressed protein | chr5:17486903-17490819 FORWARD | Aliases: MWF20.22, MWF20_22	1e-66	GO:0005515, protein binding;			GO:0005515, protein binding;
C02004D07	Similarity to helix-loop-helix DNA-binding protein	UniRef90_O81037	Hypothetical protein At2g46810 related cluster	6e-40	AT4G01460.1	| Symbol: None | basic helix-loop-helix (bHLH) family protein, contains Pfam profile: PF00010 helix-loop-helix DNA-binding domain | chr4:620759-622943 FORWARD | Aliases: F11O4.13, F11O4_13	9e-45	GO:0003676, nucleic acid binding; GO:0030528, transcription regulator activity;	GO:0006139, nucleobase- nucleoside- nucleotide and nucleic acid metabolism; GO:0050789, regulation of biological process;	GO:0005634, nucleus;	GO:0003677, DNA binding; GO:0003700, transcription factor activity;	GO:0045449, regulation of transcription;	GO:0005634, nucleus;	HLH,Helix-loop-helix DNA-binding domain,4.7e-11
C02004D10	DNA-binding protein-like	UniRef90_Q69XV5	DNA-binding protein-like related cluster	2e-16	AT2G17410.1	| Symbol: None | ARID/BRIGHT DNA-binding domain-containing protein, contains Pfam profile PF01388: ARID/BRIGHT DNA binding domain | chr2:7566080-7570834 FORWARD | Aliases: F5J6.17, F5J6_17, AT2G17400	1e-15
C02004D11	F22C12.16	UniRef90_Q9SH58	F22C12.16 related cluster	3e-26	AT1G64080.1	| Symbol: None | expressed protein, identical to hypothetical protein GB:AAF24565 GI:6692100 from (Arabidopsis thaliana) | chr1:23788684-23790463 REVERSE | Aliases: F22C12.16, F22C12_16	7e-28	GO:0005554, molecular function unknown;	GO:0000004, biological process unknown;	GO:0005737, cytoplasm;	GO:0005554, molecular function unknown;	GO:0000004, biological process unknown;	GO:0009507, chloroplast;
C02004E04	Putative subtilisin-like proteinase	UniRef90_Q6I5K9	Putative subtilisin-like proteinase related cluster	2e-28	AT5G67090.1	| Symbol: None | subtilase family protein, contains similarity to subtilisin-like protease ag12 GI:757522 from (Alnus glutinosa) | chr5:26791337-26793547 REVERSE | Aliases: K21H1.5, K21H1_5	2e-24
C02004E10	Putative DNA cytosine methyltransferase MET2a	UniRef90_Q8H854	Putative DNA cytosine methyltransferase MET2a related cluster	5e-68	AT1G69770.1	| Symbol: None | chromomethylase 3 (CMT3), nearly identical to chromomethylase CMT3 (Arabidopsis thaliana) GI:14583092, GI:14647157 | chr1:26251990-26257248 REVERSE | Aliases: T6C23.3, T6C23_3	2e-64			GO:0005634, nucleus; GO:0005694, chromosome;			GO:0000785, chromatin; GO:0005634, nucleus;
C02004F09	Squalene synthase	UniRef90_O22107	Squalene synthase related cluster	4e-23	AT4G34640.1	| Symbol: None | farnesyl-diphosphate farnesyltransferase 1 / squalene synthase 1 (SQS1), identical to SP:P53799 Farnesyl-diphosphate farnesyltransferase (EC 2.5.1.21) (Squalene synthetase) (SQS) (SS) (FPP:FPP farnesyltransferase) {Arabidopsis thaliana}; non-consensus GC donor splice site at exon 3, squalene synthase 2 (SQS2), Arabidopsis thaliana | chr4:16538287-16541913 FORWARD | Aliases: T4L20…	1e-19
C02004F12	Mitochondrial import receptor subunit TOM20	UniRef90_P92792	Mitochondrial import receptor subunit TOM20 related cluster	6e-66	AT1G27390.1	| Symbol: None | mitochondrial import receptor subunit TOM20-2 (TOM20-2), identical to mitochondrial import receptor subunit TOM20-2 SP:P82873 from (Arabidopsis thaliana) | chr1:9513076-9514988 REVERSE | Aliases: F17L21.18, F17L21_18	2e-55			GO:0005737, cytoplasm;			GO:0005739, mitochondrion;	TOM20_plant,Plant specific mitochondrial import recep,0
C02004G03	Protein At2g41620	UniRef90_O22224	Protein At2g41620 related cluster	4e-67	AT2G41620.1	| Symbol: None | nucleoporin interacting component family protein, contains Pfam profile PF04097: Nucleoporin interacting component | chr2:17357223-17362126 REVERSE | Aliases: T32G6.14, T32G6_14	1e-68	GO:0005554, molecular function unknown;	GO:0006810, transport;	GO:0005634, nucleus; GO:0016020, membrane;	GO:0005554, molecular function unknown;	GO:0006810, transport;	GO:0005643, nuclear pore;
C02004G09	Putative glucanse	UniRef90_O48766	Putative glucanse related cluster	1e-136	AT2G32990.1	| Symbol: None | glycosyl hydrolase family 9 protein, similar to endo-beta-1,4-glucanase GI:4972236 from (Fragaria x ananassa) | chr2:14010327-14013094 FORWARD | Aliases: T21L14.7, T21L14_7	1e-137	GO:0016787, hydrolase activity;	GO:0043170, macromolecule metabolism;	GO:0016020, membrane;	GO:0004553, hydrolase activity- hydrolyzing O-glycosyl compounds;	GO:0005975, carbohydrate metabolism;	GO:0012505, endomembrane system;	Glyco_hydro_9,Glycosyl hydrolase family 9,0
C02004G12	no_annotation_available	UniRef90_Q940Q8	AT5g61840/mac9_140 related cluster	6e-09	AT5G61840.1	| Symbol: None | exostosin family protein, contains Pfam profile: PF03016#exostosin family ;supported by cDNA gi:23821293:dbj:AB080693.1:; | chr5:24856404-24859166 REVERSE | Aliases: MAC9.17, MAC9_17	1e-10
C02004H05	Root phototropism protein 2	UniRef90_Q682S0	Root phototropism protein 2 related cluster	0	AT2G30520.1	| Symbol: None | signal transducer of phototropic response (RPT2), identical to RPT2 (Arabidopsis thaliana) gi:6959488:gb:AAF33112 | chr2:13009819-13012672 REVERSE | Aliases: T6B20.13, T6B20_13, AT2G30510	0	GO:0005515, protein binding;			GO:0005515, protein binding;			NPH3,NPH3 family,0
C02004H06	Putative serine/threonine protein kinase	UniRef90_O22764	Putative serine/threonine protein kinase related cluster	1e-109	AT4G02630.1	| Symbol: None | protein kinase family protein, contains protein kinase domain, Pfam:PF00069; contains serine/threonine protein kinase domain, INTERPRO:IPR002290 | chr4:1151613-1153356 FORWARD | Aliases: T10P11.10, T10P11_10	1e-110	GO:0005488, binding; GO:0016301, kinase activity;	GO:0043170, macromolecule metabolism; GO:0050875, cellular physiological process;	GO:0005737, cytoplasm;	GO:0004672, protein kinase activity; GO:0004674, protein serine/threonine kinase activity; GO:0004713, protein-tyrosine kinase activity; GO:0005524, ATP binding; GO:0016301, kinase activity;	GO:0006468, protein amino acid phosphorylation;	GO:0005739, mitochondrion;	Pkinase_Tyr,Protein tyrosine kinase,2.6e-12
C02004H09	Contains similarity to chalcone-flavonone isomerase	UniRef90_Q8VZW3	Hypothetical protein At5g05270 related cluster	2e-65	AT5G05270.2	| Symbol: None | chalcone-flavanone isomerase family protein, contains very low similarity to chalcone-flavonone isomerase (chalcone isomerase), GI:1705761 from Vitis vinifera; contains Pfam profile PF02431: Chalcone-flavanone isomerase | chr5:1563431-1565007 FORWARD | Aliases: None	4e-67	GO:0005554, molecular function unknown;		GO:0008372, cellular component unknown;	GO:0005554, molecular function unknown;		GO:0008372, cellular component unknown;	Chalcone,Chalcone-flavanone isomerase,7.8e-16
C02004H11	Polygalacturonase-like protein	UniRef90_Q9LRY8	Polygalacturonase-like protein related cluster	1e-134	AT3G16850.1	| Symbol: None | glycoside hydrolase family 28 protein / polygalacturonase (pectinase) family protein, weak similarity to SP:P05117 Polygalacturonase 2A precursor (EC 3.2.1.15) (Pectinase) {Lycopersicon esculentum}; contains PF00295: Glycosyl hydrolases family 28 | chr3:5748580-5751303 FORWARD | Aliases: K20I9.8	1e-136	GO:0016787, hydrolase activity;	GO:0043170, macromolecule metabolism;	GO:0016020, membrane;	GO:0004650, polygalacturonase activity;	GO:0005975, carbohydrate metabolism;	GO:0012505, endomembrane system;
C02006A02	AT3g13050/MGH6_16	UniRef90_Q940M4	AT3g13050/MGH6_16 related cluster	1e-131	AT3G13050.1	| Symbol: None | transporter-related, low similarity to apical organic cation transporter (Sus scrofa) GI:2062135, SP:Q02563 Synaptic vesicle protein 2 (SV2) {Rattus norvegicus}; contains Pfam profile PF00083: major facilitator superfamily protein | chr3:4176518-4179073 FORWARD | Aliases: MGH6.18	1e-133	GO:0005215, transporter activity; GO:0005386, carrier activity;	GO:0006810, transport;	GO:0016020, membrane;	GO:0005215, transporter activity; GO:0005351, sugar porter activity; GO:0015144, carbohydrate transporter activity;	GO:0006810, transport;	GO:0016020, membrane; GO:0016021, integral to membrane;	MFS_1,Major Facilitator Superfamily,4e-18
C02006A03	no_annotation_available
C02006A05	Uracil phosphoribosyltransferase	UniRef90_P93394	Uracil phosphoribosyltransferase related cluster	2e-79	AT3G53900.2	| Symbol: None | uracil phosphoribosyltransferase, putative / UMP pyrophosphorylase, putative / UPRTase, putative, similar to SP:P50926 Uracil phosphoribosyltransferase (EC 2.4.2.9) (UMP pyrophosphorylase) (UPRTase) {Lactococcus lactis}; contains Pfam profile PF00156: Phosphoribosyl transferase domain | chr3:19967634-19970019 REVERSE | Aliases: None	3e-72	GO:0016740, transferase activity;	GO:0006139, nucleobase- nucleoside- nucleotide and nucleic acid metabolism;	GO:0005737, cytoplasm;	GO:0004845, uracil phosphoribosyltransferase activity;	GO:0006223, uracil salvage; GO:0009116, nucleoside metabolism;	GO:0009507, chloroplast;	Pribosyltran,Phosphoribosyl transferase domain,5.2e-18
C02006A08	Two-component response regulator-like APRR7	UniRef90_Q93WK5	Two-component response regulator-like APRR7 related cluster	5e-23	AT5G02810.1	| Symbol: None | pseudo-response regulator 7 (APRR7), identical to pseudo-response regulator 7 GI:10281004 from (Arabidopsis thaliana) | chr5:637895-641975 REVERSE | Aliases: F9G14.120, F9G14_120	1e-24
C02006A09	Argininosuccinate lyase	UniRef90_O23637	Argininosuccinate lyase related cluster	5e-51	AT5G10920.1	| Symbol: None | argininosuccinate lyase, putative / arginosuccinase, putative, similar to argininosuccinate lyase (Nostoc punctiforme) GI:7672743; contains Pfam profile PF00206: Lyase | chr5:3441753-3444143 FORWARD | Aliases: T30N20.190, T30N20_190	3e-52	GO:0003824, catalytic activity; GO:0016829, lyase activity;		GO:0005737, cytoplasm;	GO:0003824, catalytic activity; GO:0004056, argininosuccinate lyase activity;		GO:0009507, chloroplast;
C02006A12	no_annotation_available
C02006B01	Casein kinase I-like	UniRef90_Q8LR51	Casein kinase I-like related cluster	4e-17	AT1G72710.1	| Symbol: None | Encodes a member of the casein kinase 1 protein family that is localized to the cytoplasm and nucleus. | chr1:27375933-27380246 FORWARD | Aliases: F28P22.10, F28P22_10, CKL2	6e-20
C02006B02	T1B9.16 protein	UniRef90_Q8W4D7	Hypothetical protein At3g07180; T1B9.16 related cluster	3e-73	AT3G07180.1	| Symbol: None | GPI transamidase component PIG-S-related, similar to GPI transamidase component PIG-S (Phosphatidylinositol-glycan biosynthesis, class S protein) (Swiss-Prot:Q96S52) (Homo sapiens) | chr3:2282094-2285519 REVERSE | Aliases: T1B9.16	1e-74	GO:0005554, molecular function unknown;	GO:0000004, biological process unknown;	GO:0008372, cellular component unknown;	GO:0005554, molecular function unknown;	GO:0000004, biological process unknown;	GO:0008372, cellular component unknown;
C02006B03	no_annotation_available
C02006B08	no_annotation_available
C02006B10	Putative ubiquitin-conjugating enzyme	UniRef90_Q6I602	Putative ubiquitin-conjugating enzyme related cluster	1e-96	AT1G53020.1	| Symbol: None | ubiquitin-conjugating enzyme family protein, similar to ubiquitin-conjugating enzyme GB:3319990 from (Mus musculus); contains Pfam profile PF00179: Ubiquitin-conjugating enzyme | chr1:19755040-19763142 REVERSE | Aliases: F8L10.11, F8L10_11	9e-98	GO:0003824, catalytic activity;	GO:0043170, macromolecule metabolism; GO:0050875, cellular physiological process;		GO:0004840, ubiquitin conjugating enzyme activity;	GO:0006464, protein modification; GO:0006512, ubiquitin cycle;		UQ_con,Ubiquitin-conjugating enzyme,1.6e-32
C02006B11	FK506-binding protein 2-2 precursor	UniRef90_Q38936	FK506-binding protein 2-2 precursor related cluster	4e-18	AT5G48580.1	| Symbol: None | FK506-binding protein 2-2 (FKBP15-2) / immunophilin / peptidyl-prolyl cis-trans isomerase / rotamase, identical to SP:Q38936: FK506-binding protein 2-2 precursor (EC 5.2.1.8); | chr5:19713155-19714551 REVERSE | Aliases: K15N18.5, K15N18_5	2e-19
C02006C01	T16O11.17 protein	UniRef90_Q9SR89	T16O11.17 protein related cluster	2e-74	AT3G08890.2	| Symbol: None | expressed protein, contains Pfam profile PF04398: Protein of unknown function, DUF538 | chr3:2706642-2708753 FORWARD | Aliases: None	4e-76	GO:0005554, molecular function unknown;	GO:0000004, biological process unknown;	GO:0008372, cellular component unknown;	GO:0005554, molecular function unknown;	GO:0000004, biological process unknown;	GO:0008372, cellular component unknown;	DUF538,Protein of unknown function, DUF538,0
C02006C06	Beta-N-acetylhexosaminidase-like protein	UniRef90_Q9M3C5	Beta-N-acetylhexosaminidase-like protein related cluster	0	AT3G55260.1	| Symbol: None | glycosyl hydrolase family 20 protein, similar to beta-hexosaminidase A SP:P13723 from (Dictyostelium discoideum) | chr3:20500226-20504053 FORWARD | Aliases: T26I12.140	0	GO:0016787, hydrolase activity;	GO:0043170, macromolecule metabolism;	GO:0016020, membrane;	GO:0004553, hydrolase activity- hydrolyzing O-glycosyl compounds; GO:0004563, beta-N-acetylhexosaminidase activity;	GO:0005975, carbohydrate metabolism;	GO:0012505, endomembrane system;	Glyco_hydro_20b,Glycosyl hydrolase family 20, domain,7e-12;Glyco_hydro_20,Glycosyl hydrolase family 20, catalyt,0
C02006C07	Nodulin-like protein	UniRef90_Q5ZFS6	Nodulin-like protein related cluster	1e-45	AT5G07050.1	| Symbol: None | nodulin MtN21 family protein, similar to MtN21 GI:2598575 (root nodule development) from (Medicago truncatula) | chr5:2191386-2193409 REVERSE | Aliases: MOJ9.22, MOJ9_22	5e-35			GO:0016020, membrane;			GO:0016020, membrane;
C02006C09	Alanine aminotransferase	UniRef90_Q6VEJ5	Alanine aminotransferase related cluster	1e-125	AT1G72330.1	| Symbol: None | alanine aminotransferase, putative, similar to alanine aminotransferase 2 SP:P34106 from Panicum miliaceum, SP:P52894 from Hordeum vulgare, GI:4730884 from Oryza sativa | chr1:27237160-27240432 FORWARD | Aliases: T10D10.20, T10D10_20	1e-120	GO:0016740, transferase activity; GO:0016829, lyase activity;	GO:0009058, biosynthesis;	GO:0005737, cytoplasm;	GO:0004021, alanine transaminase activity; GO:0016769, transferase activity- transferring nitrogenous groups; GO:0016847, 1-aminocyclopropane-1-carboxylate synthase activity;	GO:0009058, biosynthesis;	GO:0005739, mitochondrion;
C02006D01	Elongation factor 1-beta 2	UniRef90_Q9SCX3	Elongation factor 1-beta 2 related cluster	2e-28	AT5G19510.1	| Symbol: None | elongation factor 1B alpha-subunit 2 (eEF1Balpha2), identical to elongation factor 1B alpha-subunit (Arabidopsis thaliana) GI:6686821 | chr5:6581660-6583213 REVERSE | Aliases: T20D1.30, T20D1_30	7e-30	GO:0003676, nucleic acid binding; GO:0045182, translation regulator activity;	GO:0009058, biosynthesis; GO:0043170, macromolecule metabolism; GO:0050875, cellular physiological process;	GO:0005737, cytoplasm;	GO:0003746, translation elongation factor activity;	GO:0006414, translational elongation;	GO:0005853, eukaryotic translation elongation factor 1 complex;	EF1_GNE,EF-1 guanine nucleotide exchange domain,9.7e-26
C02006D03	expressed protein, endopeptidase Clp ATP-binding chain C, Chlamydia pneumoniae, PIR:G72079	UniRef90_Q9SCN4	Hypothetical protein T4D2_190.1 related cluster	6e-20	AT3G53270.2	| Symbol: None | expressed protein, endopeptidase Clp ATP-binding chain C, Chlamydia pneumoniae, PIR:G72079 | chr3:19761025-19764176 REVERSE | Aliases: None	2e-21
C02006D04	Ubiquitin carboxyl-terminal hydrolase	UniRef90_Q9FG10	Ubiquitin carboxyl-terminal hydrolase related cluster	1e-109	AT5G06600.2	| Symbol: None | ubiquitin-specific protease 12 (UBP12), almost identical to ubiquitin-specific protease 12 GI:11993471 (Arabidopsis thaliana), one amino acid difference | chr5:2019108-2027946 REVERSE | Aliases: None	1e-109	GO:0003676, nucleic acid binding; GO:0016787, hydrolase activity;	GO:0006139, nucleobase- nucleoside- nucleotide and nucleic acid metabolism; GO:0009056, catabolism; GO:0043170, macromolecule metabolism; GO:0050875, cellular physiological process;	GO:0008372, cellular component unknown;	GO:0003690, double-stranded DNA binding; GO:0004197, cysteine-type endopeptidase activity; GO:0004221, ubiquitin thiolesterase activity; GO:0004843, ubiquitin-specific protease activity;	GO:0006265, DNA topological change; GO:0006511, ubiquitin-dependent protein catabolism;	GO:0008372, cellular component unknown;
C02006D07	AT4g24800/F6I7_10	UniRef90_Q8W4Q4	AT4g24800/F6I7_10 related cluster	2e-95	AT4G24800.2	| Symbol: None | similar to MA3 domain-containing protein [Arabidopsis thaliana] (TAIR:At5g63190.2); similar to MA3 domain-containing protein [Arabidopsis thaliana] (TAIR:At3g48390.1); similar to MA3 domain-containing protein [Arabidopsis thaliana] (TAIR:At5g63190.1); similar to OSJNBb0011N17.20 [Oryza sativa (japonica cultivar-group)] (GB:XP_472924.1); contains InterPro domain Initiation factor …	6e-97	GO:0005554, molecular function unknown;	GO:0000004, biological process unknown;		GO:0005554, molecular function unknown;	GO:0000004, biological process unknown;		MA3,MA3 domain,1.5e-39
C02006D11	AGO4-2	UniRef90_Q2LFC1	AGO4-2 related cluster	3e-11	AT5G21030.1	| Symbol: None | PAZ domain-containing protein / piwi domain-containing protein, similar to SP:O04379 Argonaute protein (AGO1) {Arabidopsis thaliana}, SP:Q9XGW1 PINHEAD protein (ZWILLE protein) {Arabidopsis thaliana}; contains Pfam profiles PF02171: Piwi domain, PF02170: PAZ domain | chr5:7139894-7144274 REVERSE | Aliases: T10F18.3	3e-10
C02006E01	Auxin-regulated protein	UniRef90_Q8LSK7	Auxin-regulated protein related cluster	6e-88	AT3G04730.1	| Symbol: None | auxin-responsive protein / indoleacetic acid-induced protein 16 (IAA16), identical to SP:O24407 Auxin-responsive protein IAA16 (Indoleacetic acid-induced protein 16) {Arabidopsis thaliana} | chr3:1288618-1290608 REVERSE | Aliases: F7O18.22, F7O18_22	4e-81	GO:0003676, nucleic acid binding; GO:0030528, transcription regulator activity;		GO:0005634, nucleus;	GO:0003700, transcription factor activity;		GO:0005634, nucleus;	AUX_IAA,AUX/IAA family,0
C02006E02	3-isopropylmalate dehydrogenase 2, chloroplast precursor	UniRef90_P93832	3-isopropylmalate dehydrogenase 2, chloroplast precursor related cluster	1e-154	AT1G80560.1	| Symbol: None | 3-isopropylmalate dehydrogenase, chloroplast, putative, strong similarity to 3-ISOPROPYLMALATE DEHYDROGENASE PRECURSOR GB:P29102 SP:P29102 from (Brassica napus) | chr1:30292682-30295189 FORWARD | Aliases: T21F11.11, T21F11_11	1e-156	GO:0016491, oxidoreductase activity;	GO:0006519, amino acid and derivative metabolism; GO:0008152, metabolism; GO:0009056, catabolism; GO:0009058, biosynthesis; GO:0043170, macromolecule metabolism; GO:0050875, cellular physiological process;	GO:0005737, cytoplasm;	GO:0003862, 3-isopropylmalate dehydrogenase activity; GO:0004449, isocitrate dehydrogenase (NAD+) activity; GO:0016491, oxidoreductase activity;	GO:0006099, tricarboxylic acid cycle; GO:0008152, metabolism; GO:0009098, leucine biosynthesis;	GO:0005737, cytoplasm; GO:0005739, mitochondrion; GO:0009507, chloroplast;	Iso_dh,Isocitrate/isopropylmalate dehydrogenase,0
C02006E05	Alkaline/neutral invertase	UniRef90_Q9FK88	Alkaline/neutral invertase related cluster	2e-71	AT5G22510.1	| Symbol: None | beta-fructofuranosidase, putative / invertase, putative / saccharase, putative / beta-fructosidase, putative, similar to neutral invertase (Daucus carota) GI:4200165; contains Pfam profile PF04853: Plant neutral invertase | chr5:7474813-7477922 REVERSE | Aliases: MQJ16.5, MQJ16_5	5e-73	GO:0016787, hydrolase activity;	GO:0000004, biological process unknown;	GO:0005737, cytoplasm;	GO:0004564, beta-fructofuranosidase activity;	GO:0000004, biological process unknown;	GO:0009507, chloroplast;
C02006E10	AT4g30240/F9N11_90	UniRef90_Q60DE9	Hypothetical protein B1110B01.19 related cluster	5e-14	AT4G30240.1	| Symbol: None | expressed protein, predicted protein, Arabidopsis thaliana | chr4:14807949-14809991 REVERSE | Aliases: F9N11.90, F9N11_90	2e-15
C02006F01	no_annotation_available
C02006F03	no_annotation_available
C02006F04	Putative ATP/GTP-binding protein	UniRef90_Q8GVP6	Putative ATP/GTP-binding protein related cluster	2e-93	AT3G01200.1	| Symbol: None | expressed protein, contains Pfam domain PF03618: Domain of unknown function (DUF299) | chr3:69518-71369 REVERSE | Aliases: T4P13.11, T4P13_11	2e-93	GO:0005554, molecular function unknown;	GO:0000004, biological process unknown;	GO:0005737, cytoplasm;	GO:0005554, molecular function unknown;	GO:0000004, biological process unknown;	GO:0009507, chloroplast;	DUF299,Domain of unknown function (DUF299),0
C02006F11	no_annotation_available
C02006F12	Digalactosyldiacylglycerol synthase 2	UniRef90_Q6DW75	Digalactosyldiacylglycerol synthase 2 related cluster	6e-59	AT4G00550.1	| Symbol: None | UDP-galactose:MGDG galactosyltransferase 2 / digalactosyldiacylglycerol synthase 2 (DGD2), identical to digalactosyldiacylglycerol synthase (DGD2) GI:18141112 (Arabidopsis thaliana) | chr4:237967-240500 REVERSE | Aliases: F6N23.24, F6N23_24	6e-54	GO:0016740, transferase activity;	GO:0007154, cell communication; GO:0009058, biosynthesis; GO:0050875, cellular physiological process; GO:0050896, response to stimulus;		GO:0016757, transferase activity- transferring glycosyl groups; GO:0046481, UDP-galactose:MGDG galactosyltransferase activity;	GO:0016036, cellular response to phosphate starvation; GO:0019375, galactolipid biosynthesis;
C02006G01	Membrane protein-like	UniRef90_Q6EQH5	Membrane protein-like related cluster	7e-53	AT2G25737.1	| Symbol: None | expressed protein, contains Pfam profile: PF01925 domain of unknown function DUF81 | chr2:10984014-10986978 FORWARD | Aliases: None	1e-51			GO:0016020, membrane;			GO:0012505, endomembrane system;
C02006G02	Extensin-like protein	UniRef90_Q9LHF1	Extensin-like protein related cluster	1e-49	AT3G24480.1	| Symbol: None | leucine-rich repeat family protein / extensin family protein, similar to extensin-like protein (Lycopersicon esculentum) gi:5917664:gb:AAD55979; contains leucine-rich repeats, Pfam:PF00560; contains proline rich extensin domains, INTERPRO:IPR002965 | chr3:8901161-8902645 REVERSE | Aliases: MXP5.6	3e-51	GO:0005515, protein binding;		GO:0016020, membrane;	GO:0005515, protein binding;		GO:0012505, endomembrane system;
C02006G03	OSJNBa0019J05.15 protein	UniRef90_Q8GUP4	Hypothetical protein At5g10710 related cluster	3e-60	AT5G10710.1	| Symbol: None | expressed protein | chr5:3379050-3382780 FORWARD | Aliases: MAJ23.70, MAJ23_70	7e-62	GO:0005554, molecular function unknown;	GO:0000004, biological process unknown;	GO:0008372, cellular component unknown;	GO:0005554, molecular function unknown;	GO:0000004, biological process unknown;	GO:0008372, cellular component unknown;
C02006G05	Putative adenosine-5'-phosphosulfate kinase	UniRef90_Q6ZL22	Putative adenosine-5'-phosphosulfate kinase related cluster	8e-74	AT3G03900.1	| Symbol: None | adenylylsulfate kinase, putative, similar to adenylylsulfate kinase 1, chloroplast precursor (APS kinase, Adenosine-5'phosphosulfate kinase, ATP adenosine-5'- phosphosulfate 3'-phosphotransferase) (Arabidopsis thaliana) SWISS-PROT:Q43295 | chr3:1002982-1004278 REVERSE | Aliases: F20H23.5, F20H23_5	2e-74	GO:0005488, binding; GO:0016301, kinase activity; GO:0016740, transferase activity;	GO:0008152, metabolism; GO:0050875, cellular physiological process;	GO:0008372, cellular component unknown;	GO:0005524, ATP binding; GO:0016301, kinase activity; GO:0016772, transferase activity- transferring phosphorus-containing groups;	GO:0000103, sulfate assimilation;	GO:0008372, cellular component unknown;	APS_kinase,Adenylylsulphate kinase,0
C02006G06	CNGC2	UniRef90_Q5D6H2	CNGC2 related cluster	1e-146	AT5G15410.1	| Symbol: None | cyclic nucleotide-regulated ion channel / cyclic nucleotide-gated channel (CNGC2), identical to cyclic nucleotide-gated cation channel GI:3894399 from (Arabidopsis thaliana) | chr5:5003317-5006820 REVERSE | Aliases: None	1e-136	GO:0005488, binding; GO:0005515, protein binding; GO:0015075, ion transporter activity; GO:0015267, channel or pore class transporter activity;	GO:0008219, cell death; GO:0050896, response to stimulus;	GO:0016020, membrane;	GO:0005242, inward rectifier potassium channel activity; GO:0005261, cation channel activity; GO:0005516, calmodulin binding; GO:0030551, cyclic nucleotide binding;	GO:0009626, hypersensitive response;	GO:0012505, endomembrane system;
C02006G07	Expansin	UniRef90_Q8GZD3	Expansin related cluster	2e-93	AT1G20190.1	| Symbol: None | expansin, putative (EXP11), similar to GB:U30460 from (Cucumis sativus); alpha-expansin gene family, PMID:11641069 | chr1:6998480-6999742 REVERSE | Aliases: T20H2.4, T20H2_4	2e-83	GO:0005554, molecular function unknown;	GO:0007275, development; GO:0050875, cellular physiological process;	GO:0005576, extracellular region; GO:0016020, membrane;	GO:0005554, molecular function unknown;	GO:0009826, unidimensional cell growth; GO:0009828, cell wall loosening (sensu Magnoliophyta); GO:0009831, cell wall modification during multidimensional cell growth (sensu Magnoliophyta);	GO:0005576, extracellular region; GO:0012505, endomembrane system;	DPBB_1,Rare lipoprotein A (RlpA)-like double-,0
C02006G08	Putative cytochrome c oxidase subunit VIa	UniRef90_Q7XZW4	Putative cytochrome c oxidase subunit VIa related cluster	2e-32	AT4G37830.1	| Symbol: None | cytochrome c oxidase-related, contains weak similarity to cytochrome c oxidase polypeptide VIa-liver, mitochondrial precursor (EC 1.9.3.1) (Swiss-Prot:P10818) (Rattus norvegicus) | chr4:17787473-17788821 REVERSE | Aliases: None	1e-32	GO:0005386, carrier activity; GO:0015075, ion transporter activity; GO:0016491, oxidoreductase activity;	GO:0006118, electron transport;	GO:0005737, cytoplasm;	GO:0004129, cytochrome-c oxidase activity;	GO:0006118, electron transport;	GO:0005739, mitochondrion;
C02006G11	Anthranilate phosphoribosyltransferase-like protein	UniRef90_Q9M2R0	Anthranilate phosphoribosyltransferase-like protein related cluster	0	AT3G57880.1	| Symbol: None | C2 domain-containing protein, contains INTERPRO:IPR000008 C2 domain | chr3:21441993-21445363 REVERSE | Aliases: T10K17.90	0	GO:0005554, molecular function unknown;		GO:0008372, cellular component unknown;	GO:0005554, molecular function unknown;		GO:0008372, cellular component unknown;	C2,C2 domain,9.5008e-43;C2,C2 domain,9.5008e-43
C02006G12	AT5g17440/K3M16_10	UniRef90_Q8L992	Hypothetical protein related cluster	9e-29	AT3G03340.1	| Symbol: None | LUC7 N_terminus domain-containing protein, contains Pfam domain PF03194: LUC7 N_terminus | chr3:786327-790076 FORWARD | Aliases: T21P5.24, T21P5_24	3e-30		GO:0000004, biological process unknown;			GO:0000004, biological process unknown;
C02006H03	no_annotation_available
C02006H10	T20M3.12 protein	UniRef90_Q9MA41	T20M3.12 protein related cluster	1e-123	AT1G05850.1	| Symbol: None | chitinase-like protein 1 (CTL1), similar to class I chitinase GI:7798656 from (Halimolobos perplexa var. perplexa); contains Pfam profile PF00182: Chitinase class I; identical to cDNA chitinase-like protein 1 (CTL1) CTL1-ELP1 allele GI:17226328 | chr1:1766502-1768662 REVERSE | Aliases: T20M3.12, T20M3_12	1e-124	GO:0016787, hydrolase activity;	GO:0009056, catabolism; GO:0050875, cellular physiological process; GO:0050896, response to stimulus;	GO:0016020, membrane;	GO:0004568, chitinase activity;	GO:0009613, response to pest- pathogen or parasite; GO:0016998, cell wall catabolism;	GO:0012505, endomembrane system;	Glyco_hydro_19,Chitinase class I,0
C02007A03	Putative U3 snoRNP protein IMP4	UniRef90_Q6ZJR6	Putative U3 snoRNP protein IMP4 related cluster	1e-139	AT1G63780.1	| Symbol: None | brix domain-containing protein, contains Pfam domain, PF04427: Brix domain | chr1:23668536-23671015 REVERSE | Aliases: F24D7.3	1e-140	GO:0005554, molecular function unknown;			GO:0005554, molecular function unknown;			Brix,Brix domain,0
C02007A07	Import inner membrane translocase subunit TIM50, mitochondrial precursor	UniRef90_Q8VYE2	Import inner membrane translocase subunit TIM50, mitochondrial precursor related cluster	4e-37	AT1G55900.1	| Symbol: EMB1860 | NLI interacting factor (NIF) family protein, contains Pfam profile PF03031: NLI interacting factor | chr1:20906733-20909393 FORWARD | Aliases: F14J16.15, F14J16_15, EMB1860, EMBRYO DEFECTIVE 1860	1e-38
C02007A09	24-methylenesterol C-methyltransferase 2	UniRef90_Q39227	24-methylenesterol C-methyltransferase 2 related cluster	0	AT1G20330.1	| Symbol: None | S-adenosyl-methionine-sterol-C-methyltransferase, identical to sterol-C-methyltransferase GI:1061040 from (Arabidopsis thaliana) | chr1:7038680-7040149 REVERSE | Aliases: F14O10.7, F14O10_7	0	GO:0016740, transferase activity;			GO:0008757, S-adenosylmethionine-dependent methyltransferase activity;			Methyltransf_11,Methyltransferase domain,3.2e-27;Methyltransf_12,Methyltransferase domain,3.3e-14
C02007A10	T6J4.6 protein	UniRef90_Q9FPE8	Hypothetical protein At1g25550 related cluster	1e-75	AT1G25550.1	| Symbol: None | myb family transcription factor, contains Pfam domain, PF00249: Myb-like DNA-binding domain | chr1:8976525-8978080 FORWARD | Aliases: F2J7.21, F2J7_21	3e-77	GO:0003676, nucleic acid binding; GO:0030528, transcription regulator activity;	GO:0006139, nucleobase- nucleoside- nucleotide and nucleic acid metabolism; GO:0050789, regulation of biological process;	GO:0005634, nucleus;	GO:0003677, DNA binding; GO:0003700, transcription factor activity;	GO:0045449, regulation of transcription;	GO:0005634, nucleus;	Myb_DNA-binding,Myb-like DNA-binding domain,4.5e-11
C02007A11	no_annotation_available
C02007A12	Expressed protein	UniRef90_Q9STI8	Hypothetical protein T4C9.70 related cluster	1e-148	AT4G12230.1	| Symbol: None | esterase/lipase/thioesterase family protein, low similarity to 2-hydroxy-6-ketonona-2,4-dienedoic acid hydrolase; OhpC (Rhodococcus sp.) GI:8926386; contains Interpro entry IPR000379 | chr4:7284513-7287536 FORWARD | Aliases: T4C9.70, T4C9_70	1e-150	GO:0003824, catalytic activity;			GO:0003824, catalytic activity;
C02007B02	Holocarboxylase synthetase 1	UniRef90_Q8S4V8	Holocarboxylase synthetase 1 related cluster	1e-89	AT2G25710.2	| Symbol: None | holocarboxylase synthetase 1 (HCS1), identical to holocarboxylase synthetase 1 (hcs1) (Arabidopsis thaliana) GI:19698365 | chr2:10959639-10962455 FORWARD | Aliases: None	3e-91	GO:0003824, catalytic activity; GO:0005554, molecular function unknown; GO:0016874, ligase activity;	GO:0000004, biological process unknown; GO:0043170, macromolecule metabolism; GO:0050875, cellular physiological process;	GO:0005737, cytoplasm;	GO:0003824, catalytic activity; GO:0004077, biotin-[acetyl-CoA-carboxylase] ligase activity; GO:0005554, molecular function unknown;	GO:0000004, biological process unknown; GO:0006464, protein modification;	GO:0005739, mitochondrion; GO:0009507, chloroplast;
C02007B04	Protein At4g21215	UniRef90_Q3E9Y1	Protein At4g21215 related cluster	1e-19	AT4G21215.2	| Symbol: None | expressed protein | chr4:11310395-11313719 REVERSE | Aliases: None	3e-21
C02007B05	GATA-1 zinc finger protein	UniRef90_Q9AVU3	GATA-1 zinc finger protein related cluster	1e-42	AT1G08010.1	| Symbol: None | zinc finger (GATA type) family protein, similar to PIR:T05288 from (Arabidopsis thaliana) | chr1:2485903-2488016 REVERSE | Aliases: T6D22.28, T6D22_28	3e-43	GO:0003676, nucleic acid binding; GO:0030528, transcription regulator activity;	GO:0006139, nucleobase- nucleoside- nucleotide and nucleic acid metabolism; GO:0050789, regulation of biological process;	GO:0005634, nucleus;	GO:0003700, transcription factor activity;	GO:0006355, regulation of transcription- DNA-dependent;	GO:0005634, nucleus;	GATA,GATA zinc finger,1e-16
C02007B07	GDP-mannose 4,6 dehydratase 1	UniRef90_Q9SNY3	GDP-mannose 4,6 dehydratase 1 related cluster	0	AT3G51160.1	| Symbol: None | GDP-D-mannose-4,6-dehydratase (MUR1), almost identical to GDP-D-mannose-4,6-dehydratase (MUR1) GI:1764100 from (Arabidopsis thaliana) | chr3:19017989-19019406 REVERSE | Aliases: F24M12.200	0	GO:0003824, catalytic activity; GO:0005488, binding; GO:0016829, lyase activity;	GO:0006139, nucleobase- nucleoside- nucleotide and nucleic acid metabolism; GO:0009058, biosynthesis;	GO:0008372, cellular component unknown;	GO:0003824, catalytic activity; GO:0008446, GDP-mannose 4-6-dehydratase activity; GO:0051287, NAD binding;	GO:0009058, biosynthesis; GO:0009225, nucleotide-sugar metabolism;	GO:0008372, cellular component unknown;	Epimerase,NAD dependent epimerase/dehydratase f,0
C02007B08	Predicted protein	UniRef90_Q650U0	Hypothetical protein P0669G04.12 related cluster	2e-14	AT4G22840.1	| Symbol: None | bile acid:sodium symporter family protein, low similarity to SP:Q12908 Ileal sodium/bile acid cotransporter {Homo sapiens}; contains Pfam profile PF01758: Sodium Bile acid symporter family | chr4:11991508-11993781 REVERSE | Aliases: F7H19.20	1e-15
C02007B09	no_annotation_available
C02007B11	U2 snRNP auxiliary factor, large subunit	UniRef90_Q9ZR40	U2 snRNP auxiliary factor, large subunit related cluster	1e-112	AT4G36690.1	| Symbol: ATU2AF65A | U2 snRNP auxiliary factor large subunit, putative, similar to U2 snRNP auxiliary factor, large subunit (Nicotiana plumbaginifolia) GI:3850823 | chr4:17294019-17297725 REVERSE | Aliases: AP22.29, AP22_29, ATU2AF65A	1e-113	GO:0003676, nucleic acid binding;		GO:0005634, nucleus;	GO:0003676, nucleic acid binding; GO:0003723, RNA binding;		GO:0005634, nucleus;	RRM_1,RNA recognition motif. (a.k.a. RRM, R,1.3e-22;RRM_1,RNA recognition motif. (a.k.a. RRM, R,1.3e-22
C02007B12	Notchless-like protein	UniRef90_Q6EE07	Notchless-like protein related cluster	7e-70	AT5G52820.1	| Symbol: None | WD-40 repeat family protein / notchless protein, putative, similar to notchless (Xenopus laevis) GI:3687833; contains Pfam PF00400: WD domain, G-beta repeat (8 copies) | chr5:21418582-21421579 FORWARD | Aliases: MXC20.4, MXC20_4	8e-67	GO:0004871, signal transducer activity; GO:0005488, binding;	GO:0007154, cell communication;	GO:0016020, membrane;	GO:0000166, nucleotide binding; GO:0004871, signal transducer activity;	GO:0007186, G-protein coupled receptor protein signaling pathway;	GO:0005834, heterotrimeric G-protein complex;	WD40,WD domain, G-beta repeat,4.1e-39;WD40,WD domain, G-beta repeat,4.1e-39;WD40,WD domain, G-beta repeat,4.1e-39
C02007C05	Putative proteophosphoglycan	UniRef90_Q5ZEN5	Putative proteophosphoglycan related cluster	1e-27	AT2G40070.1	| Symbol: None | expressed protein | chr2:16735272-16738664 REVERSE | Aliases: T28M21.23, T28M21_23	2e-28			GO:0005737, cytoplasm;			GO:0005739, mitochondrion;
C02007C08	RPA 32kDa	UniRef90_Q7XZT4	RPA 32kDa related cluster	4e-58	AT2G24490.1	| Symbol: None | replication protein, putative, similar to replication protein A 30kDa (Oryza sativa (japonica cultivar-group)) GI:13516746; contains InterPro entry IPR004365: OB-fold nucleic acid binding domain | chr2:10405484-10407568 REVERSE | Aliases: T28I24.22, T28I24_22	9e-56	GO:0003676, nucleic acid binding;	GO:0006139, nucleobase- nucleoside- nucleotide and nucleic acid metabolism; GO:0043170, macromolecule metabolism;	GO:0005737, cytoplasm;	GO:0003676, nucleic acid binding;	GO:0006260, DNA replication;	GO:0009507, chloroplast;	tRNA_anti,OB-fold nucleic acid binding domain,2.8e-11
C02007C10	F3O9.9 protein	UniRef90_Q9SA28	F3O9.9 protein related cluster	8e-24	AT1G16290.1	| Symbol: None | expressed protein | chr1:5570747-5573532 REVERSE | Aliases: F3O9.9, F3O9_9	2e-25
C02007D02	expressed protein, ; expression supported by MPSS	UniRef90_Q9LXC3	Hypothetical protein F17I14_230 related cluster	4e-34	AT5G09580.1	| Symbol: None | expressed protein, ; expression supported by MPSS | chr5:2972640-2974439 FORWARD | Aliases: F17I14.230, F17I14_230	1e-35	GO:0005554, molecular function unknown;	GO:0000004, biological process unknown;	GO:0005737, cytoplasm;	GO:0005554, molecular function unknown;	GO:0000004, biological process unknown;	GO:0005739, mitochondrion;
C02007D05	Nuclear transport factor 2	UniRef90_Q9C7F5	Nuclear transport factor 2 related cluster	6e-59	AT1G27970.1	| Symbol: None | nuclear transport factor 2 (NTF2), putative, similar to Swiss-Prot:P33331 nuclear transport factor 2 (NTF-2) (Nuclear transport factor P10) (Saccharomyces cerevisiae) | chr1:9746798-9748006 FORWARD | Aliases: F13K9.26, F13K9_26	2e-60	GO:0005215, transporter activity; GO:0008565, protein transporter activity;	GO:0006810, transport;	GO:0005622, intracellular; GO:0005634, nucleus;	GO:0005215, transporter activity; GO:0008565, protein transporter activity;	GO:0006606, protein import into nucleus; GO:0006810, transport;	GO:0005622, intracellular; GO:0005634, nucleus;	NTF2,Nuclear transport factor 2 (NTF2) domain,0
C02007D07	A_IG005I10.8 protein	UniRef90_Q8H085	Hypothetical protein OSJNBb0050N02.6 related cluster	1e-129	AT4G00330.1	| Symbol: None | protein kinase family protein, contains protein kinase domain, Pfam:PF00069 | chr4:142622-144523 REVERSE | Aliases: A_IG005I10.8, A_IG005I10_8, F5I10.8, F5I10_8	1e-136	GO:0005488, binding; GO:0016301, kinase activity;	GO:0043170, macromolecule metabolism; GO:0050875, cellular physiological process;	GO:0005737, cytoplasm;	GO:0004672, protein kinase activity; GO:0004674, protein serine/threonine kinase activity; GO:0004713, protein-tyrosine kinase activity; GO:0005524, ATP binding; GO:0016301, kinase activity;	GO:0006468, protein amino acid phosphorylation;	GO:0005739, mitochondrion;	Pkinase_Tyr,Protein tyrosine kinase,2.1e-24;Pkinase,Protein kinase domain,1.9e-32
C02007D09	Calmodulin NtCaM13	UniRef90_Q94IG4	Calmodulin NtCaM13 related cluster	1e-57	AT3G22930.1	| Symbol: None | calmodulin, putative, strong similarity to calmodulin 8 GI:5825600 from (Arabidopsis thaliana); contains INTERPRO:IPR002048 calcium-binding EF-hand domain | chr3:8124090-8125938 REVERSE | Aliases: F5N5.10	9e-56	GO:0005488, binding;	GO:0000004, biological process unknown;	GO:0005737, cytoplasm;	GO:0005509, calcium ion binding;	GO:0000004, biological process unknown;	GO:0005739, mitochondrion;	efhand,EF hand,2.29953e-42;efhand,EF hand,2.29953e-42;efhand,EF hand,2.29953e-42;efhand,EF hand,2.29953e-42
C02007D10	Genomic DNA, chromosome 5, TAC clone:K24M7	UniRef90_Q9FHB6	Genomic DNA, chromosome 5, TAC clone:K24M7 related cluster	2e-36	AT5G52450.1	| Symbol: None | MATE efflux protein-related, strong similarity to unknown protein (pir::T02324); contains Pfam profile PF01554 Uncharacterized membrane protein family | chr5:21306125-21309088 REVERSE | Aliases: K24M7.20, K24M7_20	5e-38	GO:0005215, transporter activity; GO:0005386, carrier activity;	GO:0006810, transport; GO:0050896, response to stimulus;	GO:0016020, membrane;	GO:0005215, transporter activity; GO:0015238, drug transporter activity; GO:0015297, antiporter activity;	GO:0006855, multidrug transport;	GO:0016020, membrane;
C02007D11	ATP-dependent Clp protease ATP-binding subunit clpC homolog, chloroplast precursor	UniRef90_P35100	ATP-dependent Clp protease ATP-binding subunit clpC homolog, chloroplast precursor related cluster	0	AT5G50920.1	| Symbol: CLPC | Similar to ATP-dependent Clp protease ATP-binding subunit / ClpC, almost identical to ClpC GI:2921158 from (Arabidopsis thaliana); contains Pfam profile PF02861: Clp amino terminal domain; contains Pfam profile PF00004: ATPase, AAA family; contains Pfam profile PF02151: UvrB/uvrC motif. Involved in protein import into the chloroplast. May provide ATP source that drives the TIC tr…	0	GO:0005488, binding; GO:0005515, protein binding; GO:0016787, hydrolase activity;	GO:0043170, macromolecule metabolism; GO:0050875, cellular physiological process;	GO:0005737, cytoplasm;	GO:0000166, nucleotide binding; GO:0005515, protein binding; GO:0005524, ATP binding; GO:0016887, ATPase activity; GO:0017111, nucleoside-triphosphatase activity;	GO:0006510, ATP-dependent proteolysis;	GO:0009570, chloroplast stroma;	AAA,ATPase family associated with various,5.2e-19;UVR,UvrB/uvrC motif,3.7e-13;AAA_2,ATPase family associated with various,0;AAA,ATPase family associated with various,5.2e-19
C02007E01	T6A9.6 protein	UniRef90_Q9FZ24	T6A9.6 protein related cluster	9e-65	AT1G02370.1	| Symbol: None | pentatricopeptide (PPR) repeat-containing protein, low similarity to DNA-binding protein (Triticum aestivum) GI:6958202; contains Pfam profile PF01535: PPR repeat | chr1:474500-476511 FORWARD | Aliases: T6A9.6, T6A9_6	2e-66	GO:0005554, molecular function unknown;		GO:0005737, cytoplasm;	GO:0005554, molecular function unknown;		GO:0005739, mitochondrion;	PPR,PPR repeat,4.3e-18;PPR,PPR repeat,4.3e-18;PPR,PPR repeat,4.3e-18;PPR,PPR repeat,4.3e-18
C02007E03	Protein At5g25390	UniRef90_Q9LFN7	Hypothetical protein F2I11_80 related cluster	7e-46	AT5G11190.1	| Symbol: None | encodes a member of the ERF (ethylene response factor) subfamily B-6 of ERF/AP2 transcription factor family. The protein contains one AP2 domain. There are 12 members in this subfamily including RAP2.11. | chr5:3564977-3566052 FORWARD | Aliases: F2I11.80, F2I11_80	2e-47	GO:0003676, nucleic acid binding; GO:0030528, transcription regulator activity;	GO:0006139, nucleobase- nucleoside- nucleotide and nucleic acid metabolism; GO:0050789, regulation of biological process;	GO:0005634, nucleus;	GO:0003677, DNA binding; GO:0003700, transcription factor activity;	GO:0006355, regulation of transcription- DNA-dependent;	GO:0005634, nucleus;	AP2,AP2 domain,5.8e-36
C02007E04	no_annotation_available	UniRef90_Q5ZC07	Transcription factor jumonji (JmjC) domain-containing protein- like related cluster	9e-07
C02007E07	Putative ids-4 protein	UniRef90_Q69XJ0	Putative ids-4 protein related cluster	4e-61	AT2G26660.1	| Symbol: None | SPX (SYG1/Pho81/XPR1) domain-containing protein, low similarity to NUC-2 (Neurospora crassa) GI:1399532, xenotropic and polytropic murine leukemia virus receptor (Mus musculus castaneus) GI:6093320; contains Pfam profile PF03105: SPX domain | chr2:11346010-11347781 FORWARD | Aliases: F18A8.3, F18A8_3	1e-62	GO:0005554, molecular function unknown;	GO:0000004, biological process unknown;	GO:0008372, cellular component unknown;	GO:0005554, molecular function unknown;	GO:0000004, biological process unknown;	GO:0008372, cellular component unknown;	SPX,SPX domain,3.3e-27
C02007E08	Seed maturation protein PM34	UniRef90_Q9LLQ6	Seed maturation protein PM34 related cluster	2e-88	AT1G54870.1	| Symbol: None | similar to short-chain dehydrogenase/reductase (SDR) family protein [Arabidopsis thaliana] (TAIR:At3g05260.1); similar to putative TAG-associated factor [Lupinus angustifolius] (GB:AAN75426.1); contains InterPro domain Glucose/ribitol dehydrogenase (InterPro:IPR002347); contains InterPro domain Short-chain dehydrogenase/reductase SDR (InterPro:IPR002198) | chr1:20462673-20464314 …	3e-81	GO:0016491, oxidoreductase activity;	GO:0008152, metabolism;	GO:0005737, cytoplasm;	GO:0016491, oxidoreductase activity;	GO:0008152, metabolism;	GO:0009507, chloroplast;
C02007E09	Putative BAG domain containing protein	UniRef90_Q9FJ86	Similarity to unknown protein related cluster	1e-45	AT5G52060.1	| Symbol: None | BAG domain-containing protein, contains Pfam:PF02179 BAG domain | chr5:21169454-21170919 REVERSE | Aliases: MSG15.15, MSG15_15	3e-47	GO:0005515, protein binding;	GO:0008219, cell death; GO:0043170, macromolecule metabolism; GO:0050789, regulation of biological process; GO:0050875, cellular physiological process;	GO:0005737, cytoplasm;	GO:0005515, protein binding;	GO:0006464, protein modification; GO:0006915, apoptosis; GO:0042981, regulation of apoptosis;	GO:0005739, mitochondrion;
C02007E11	S-adenosylmethionine decarboxylase	UniRef90_Q852S9	S-adenosylmethionine decarboxylase related cluster	1e-137	AT3G25570.1	| Symbol: None | adenosylmethionine decarboxylase family protein, contains Pfam profile: PF01536 adenosylmethionine decarboxylase | chr3:9288470-9290108 REVERSE | Aliases: MWL2.24	1e-121	GO:0016829, lyase activity;	GO:0006519, amino acid and derivative metabolism; GO:0009058, biosynthesis;	GO:0008372, cellular component unknown;	GO:0004014, adenosylmethionine decarboxylase activity;	GO:0006597, spermine biosynthesis; GO:0008295, spermidine biosynthesis;	GO:0008372, cellular component unknown;	AdoMetDC_leader,S-adenosyl-l-methionine decarboxylase,1.1e-31;SAM_decarbox,Adenosylmethionine decarboxylase,0
C02007F01	YUP8H12R.35 protein	UniRef90_O64546	YUP8H12R.35 protein related cluster	5e-44	AT1G16680.1	| Symbol: None | DNAJ heat shock N-terminal domain-containing protein / S-locus protein, putative, similar to S-locus protein 5 GI:6069485 from (Brassica rapa); contains Pfam profile PF00226 DnaJ domain | chr1:5702806-5705831 FORWARD | Aliases: F19K19.3, F19K19_3	4e-41	GO:0005515, protein binding;	GO:0043170, macromolecule metabolism; GO:0050875, cellular physiological process;	GO:0008372, cellular component unknown;	GO:0031072, heat shock protein binding; GO:0051082, unfolded protein binding;	GO:0006457, protein folding;	GO:0008372, cellular component unknown;
C02007F03	Arabidopsis thaliana genomic DNA, chromosome 5, TAC clone:K18P6	UniRef90_Q6Z2Y2	Hypothetical protein OJ1008_C03.26-1 related cluster	2e-48	AT5G24630.1	| Symbol: None | expressed protein, ; expression supported by MPSS | chr5:8432526-8436173 REVERSE | Aliases: K18P6.17, K18P6_17	3e-35	GO:0005554, molecular function unknown;	GO:0000004, biological process unknown;	GO:0016020, membrane;	GO:0005554, molecular function unknown;	GO:0000004, biological process unknown;	GO:0012505, endomembrane system;
C02007F04	Uridylate kinase	UniRef90_O04905	Uridylate kinase related cluster	2e-86	AT5G26667.3	| Symbol: None | similar to uridylate kinase, putative / uridine monophosphate kinase, putative / UMP kinase, putative [Arabidopsis thaliana] (TAIR:At3g60180.2); similar to uridylate kinase, putative / uridine monophosphate kinase, putative / UMP kinase, putative [Arabidopsis thaliana] (TAIR:At3g60180.1); similar to putative UMP/CMP kinase a [Oryza sativa (japonica cultivar-group)] (GB:XP_468084.…	6e-88	GO:0005488, binding; GO:0016301, kinase activity; GO:0016740, transferase activity;	GO:0006139, nucleobase- nucleoside- nucleotide and nucleic acid metabolism;		GO:0005524, ATP binding; GO:0009041, uridylate kinase activity; GO:0016776, phosphotransferase activity- phosphate group as acceptor; GO:0019201, nucleotide kinase activity;	GO:0006139, nucleobase- nucleoside- nucleotide and nucleic acid metabolism;		ADK,Adenylate kinase,0
C02007F10	Profilin-like protein	UniRef90_Q64LH3	Profilin-like protein related cluster	4e-68	AT5G56600.1	| Symbol: None | profilin 5 (PRO5) (PRF3), identical to SP:Q9FE63 Profilin 5 {Arabidopsis thaliana} | chr5:22926914-22928047 REVERSE | Aliases: MIK19.4, MIK19_4	1e-58	GO:0005515, protein binding;	GO:0050875, cellular physiological process;	GO:0005622, intracellular;	GO:0003779, actin binding;	GO:0007010, cytoskeleton organization and biogenesis; GO:0030036, actin cytoskeleton organization and biogenesis;	GO:0015629, actin cytoskeleton;	Profilin,Profilin,0
C02007F11	expressed protein	UniRef90_O81757	Hypothetical protein F17I5.80 related cluster	9e-31	AT4G33890.2	| Symbol: None | expressed protein | chr4:16249727-16251384 FORWARD | Aliases: None	2e-32	GO:0005554, molecular function unknown;	GO:0000004, biological process unknown;	GO:0008372, cellular component unknown;	GO:0005554, molecular function unknown;	GO:0000004, biological process unknown;	GO:0008372, cellular component unknown;
C02007G11	F7F22.15	UniRef90_Q9SHM5	F7F22.15 related cluster	2e-20
C02007G12	T4O12.13	UniRef90_Q9LQS5	T4O12.13 related cluster	3e-56	AT1G75900.1	| Symbol: None | family II extracellular lipase 3 (EXL3), EXL3 (PMID:11431566); similar to anter-specific proline-rich protein (APG) SP:P40602 (Arabidopsis thaliana) | chr1:28502723-28504799 FORWARD | Aliases: T4O12.13, T4O12_13	1e-62	GO:0016740, transferase activity; GO:0016787, hydrolase activity;	GO:0008150, biological_process;	GO:0005576, extracellular region;	GO:0008415, acyltransferase activity; GO:0016298, lipase activity; GO:0016789, carboxylic ester hydrolase activity;	GO:0019953, sexual reproduction;	GO:0005576, extracellular region;
C02007H02	Uridine kinase-like protein	UniRef90_Q9LK34	Uridine kinase-like protein related cluster	0	AT5G40870.1	| Symbol: None | uracil phosphoribosyltransferase, putative / UMP pyrophosphorylase, putative / UPRTase, putative, similar to SP:O65583 Uracil phosphoribosyltransferase (EC 2.4.2.9) (UMP pyrophosphorylase) (UPRTase) {Arabidopsis thaliana}; contains Pfam profile PF00485: Phosphoribulokinase / Uridine kinase family | chr5:16392155-16395876 FORWARD | Aliases: MHK7.10, MHK7_10	0	GO:0005488, binding; GO:0016301, kinase activity; GO:0016740, transferase activity;	GO:0009058, biosynthesis;	GO:0005737, cytoplasm;	GO:0004845, uracil phosphoribosyltransferase activity; GO:0004849, uridine kinase activity; GO:0005524, ATP binding; GO:0016301, kinase activity;	GO:0009058, biosynthesis;	GO:0009507, chloroplast;	PRK,Phosphoribulokinase / Uridine kinase f,0
C02007H09	Ubiquitin-like protein	UniRef90_Q8VWY0	Ubiquitin-like protein related cluster	5e-38	AT5G57860.2	| Symbol: None | ubiquitin family protein, contains Pfam profile PF00240: Ubiquitin family | chr5:23454910-23456497 FORWARD | Aliases: None	6e-38	GO:0005554, molecular function unknown;	GO:0043170, macromolecule metabolism; GO:0050875, cellular physiological process;	GO:0008372, cellular component unknown;	GO:0005554, molecular function unknown;	GO:0006464, protein modification; GO:0006512, ubiquitin cycle;	GO:0008372, cellular component unknown;
C02008A01	Growth regulator like protein	UniRef90_O23508	Growth regulator like protein related cluster	4e-61	AT4G16650.1	| Symbol: None | expressed protein, contains Pfam PF03138: Plant protein family. The function of this family of plant proteins is unknown; previously annotated as 'growth regulator like protein' based on similarity to axi 1 protein (GB:X80301) (GI:559920) from (Nicotiana tabacum), which, due to scienitific fraud was retracted. Retraction in: Schell J. EMBO J 1999 May 17;18(10):2908. PMID:10400497…	3e-62	GO:0005554, molecular function unknown;	GO:0000004, biological process unknown;	GO:0005737, cytoplasm;	GO:0005554, molecular function unknown;	GO:0000004, biological process unknown;	GO:0005739, mitochondrion;
C02008A02	12-oxophytodienoate reductase	UniRef90_Q4ZJ73	12-oxophytodienoate reductase related cluster	1e-130	AT2G06050.1	| Symbol: None | 12-oxophytodienoate reductase (OPR3) / delayed dehiscence1 (DDE1), nearly identical to DELAYED DEHISCENCE1 (GI:7688991) and to OPR3 (GI:10242314); contains Pfam profile PF00724:oxidoreductase, FAD/FMN-binding; identical to cDNA OPDA-reductase homolog GI:5059114 | chr2:2359111-2362176 REVERSE | Aliases: F5K7.19, F5K7_19	1e-120	GO:0016491, oxidoreductase activity;	GO:0009058, biosynthesis; GO:0050875, cellular physiological process; GO:0050896, response to stimulus;	GO:0005737, cytoplasm;	GO:0016629, 12-oxophytodienoate reductase activity;	GO:0009611, response to wounding; GO:0009695, jasmonic acid biosynthesis;	GO:0009507, chloroplast;	Oxidored_FMN,NADH:flavin oxidoreductase / NADH oxidas,7.8e-31
C02008A03	Unidentified precursor	UniRef90_O24329	Hypothetical protein related cluster	1e-154	AT5G11420.1	| Symbol: None | expressed protein, contains Pfam profile PF04862: Protein of unknown function, DUF642 | chr5:3644599-3647296 FORWARD | Aliases: F15N18.10, F15N18_10	1e-147	GO:0005554, molecular function unknown;	GO:0000004, biological process unknown;	GO:0016020, membrane;	GO:0005554, molecular function unknown;	GO:0000004, biological process unknown;	GO:0012505, endomembrane system;	DUF642,Protein of unknown function, DUF642,0
C02008A04	no_annotation_available
C02008A06	no_annotation_available
C02008B02	Amidase-like protein	UniRef90_Q9SW47	Amidase-like protein related cluster	3e-54	AT4G34880.1	| Symbol: None | amidase family protein, similar to peptide amidase (Stenotrophomonas maltophilia) GI:19744118; contains Pfam profile PF01425: Amidase | chr4:16615554-16617429 FORWARD | Aliases: F11I11.120, F11I11_120	8e-56	GO:0016787, hydrolase activity;		GO:0016020, membrane;	GO:0004040, amidase activity;		GO:0012505, endomembrane system;
C02008B04	F21M12.7 protein	UniRef90_O04491	F21M12.7 protein related cluster	3e-22	AT1G09680.1	| Symbol: None | pentatricopeptide (PPR) repeat-containing protein, contains Pfam profile PF01535: PPR repeat | chr1:3134109-3135932 REVERSE | Aliases: F21M12.7, F21M12_7	5e-24
C02008B05	Cinnamate 4-hydroxylase CYP73	UniRef90_Q9LKX1	Cinnamate 4-hydroxylase CYP73 related cluster	0	AT2G30490.1	| Symbol: None | trans-cinnamate 4-monooxygenase / cinnamic acid 4-hydroxylase (C4H) (CA4H) / cytochrome P450 73 (CYP73) (CYP73A5), identical to SP:P92994: Trans-cinnamate 4-monooxygenase (EC 1.14.13.11) (Cinnamic acid 4-hydroxylase) (CA4H) (C4H) (P450C4H) (Cytochrome P450 73). {Arabidopsis thaliana}; molecular marker C4H (GB:U71080) | chr2:13000740-13002847 REVERSE | Aliases: T6B20.16, T6B20_16	0		GO:0006519, amino acid and derivative metabolism; GO:0009058, biosynthesis; GO:0050896, response to stimulus;	GO:0005737, cytoplasm;		GO:0009416, response to light stimulus; GO:0009611, response to wounding; GO:0009699, phenylpropanoid biosynthesis;	GO:0005783, endoplasmic reticulum;	p450,Cytochrome P450,0
C02008B06	Glucosyl transferase, putative; 93894-95315	UniRef90_Q9C768	Glucosyl transferase, putative; 93894-95315 related cluster	3e-58	AT3G11340.1	| Symbol: None | UDP-glucoronosyl/UDP-glucosyl transferase family protein, contains Pfam profile: PF00201 UDP-glucoronosyl and UDP-glucosyl transferase | chr3:3556713-3558275 FORWARD | Aliases: F11B9.23	8e-60	GO:0016740, transferase activity;	GO:0008152, metabolism;	GO:0016020, membrane;	GO:0008194, UDP-glycosyltransferase activity; GO:0016758, transferase activity- transferring hexosyl groups;	GO:0008152, metabolism;	GO:0012505, endomembrane system;
C02008B07	no_annotation_available
C02008B08	Glucose-6-phosphate 1-dehydrogenase 4, chloroplast precursor	UniRef90_Q93ZW0	Glucose-6-phosphate 1-dehydrogenase 4, chloroplast precursor related cluster	1e-106	AT1G09420.1	| Symbol: G6PD4 | Encodes a protein similar to glucose-6-phosphate dehydrogenase but, based on amino acid differences in the active site and lack of activity, does not encode a functional G6PDH. The amino acid sequence for the consensus sequence of the G6PDH active site (DHYLGKE) differs in three places in this protein. gc exon splice site at 20574 is based on protein alignment, and is not confir…	1e-107	GO:0016491, oxidoreductase activity;	GO:0043170, macromolecule metabolism; GO:0050875, cellular physiological process;		GO:0004345, glucose-6-phosphate 1-dehydrogenase activity;	GO:0006006, glucose metabolism;		G6PD_C,Glucose-6-phosphate dehydrogenase, C-termina,0
C02008B09	ERD3 protein	UniRef90_Q8H7B2	Hypothetical protein related cluster	1e-102	AT1G31850.2	| Symbol: None | dehydration-responsive protein, putative, strong similarity to early-responsive to dehydration stress ERD3 protein (Arabidopsis thaliana) GI:15320410; contains Pfam profile PF03141: Putative methyltransferase | chr1:11430874-11433671 FORWARD | Aliases: None	1e-107		GO:0000004, biological process unknown; GO:0009058, biosynthesis; GO:0043170, macromolecule metabolism; GO:0050875, cellular physiological process;	GO:0008372, cellular component unknown; GO:0016020, membrane;		GO:0000004, biological process unknown; GO:0006499, N-terminal protein myristoylation;	GO:0008372, cellular component unknown; GO:0012505, endomembrane system;	DUF248,Putative methyltransferase,3e-27
C02008B11	Autophagy protein ATG7	UniRef90_Q4QXL8	Autophagy protein ATG7 related cluster	7e-56	AT5G45900.1	| Symbol: None | autophagy 7 (APG7), nearly identical to autophagy 7 (Arabidopsis thaliana) GI:19912147; contains Pfam profile PF00899: ThiF family | chr5:18632449-18635787 FORWARD | Aliases: K15I22.10, K15I22_10	3e-52
C02008C07	Transposase	UniRef90_Q9ZWT4	Transposase related cluster	1e-21	AT3G29450.1	| Symbol: None | expressed protein | chr3:11323906-11325819 FORWARD | Aliases: MUO10.19	7e-09
C02008C09	Arabidopsis thaliana genomic DNA, chromosome 5, P1 clone:MDF20	UniRef90_Q9FM80	Arabidopsis thaliana genomic DNA, chromosome 5, P1 clone:MDF20 related cluster	3e-46	AT5G55580.1	| Symbol: None | mitochondrial transcription termination factor family protein / mTERF family protein, weak similarity to mtDBP protein (Paracentrotus lividus) GI:4584695; contains Pfam profile PF02536: mTERF | chr5:22532666-22535155 FORWARD | Aliases: MDF20.2, MDF20_2	9e-48	GO:0005554, molecular function unknown;	GO:0000004, biological process unknown;	GO:0005737, cytoplasm;	GO:0005554, molecular function unknown;	GO:0000004, biological process unknown;	GO:0009507, chloroplast;
C02008C12	Putative receptor protein kinase	UniRef90_Q8W0U9	Putative receptor protein kinase related cluster	1e-108	AT2G26330.1	| Symbol: None | leucine-rich repeat protein kinase, putative (ERECTA), identical to uncharacterized receptor protein kinase ERECTA (Arabidopsis thaliana) gi:1389566:dbj:BAA11869; contains Pfam domains PF00560: Leucine Rich Repeat and PF00069: Protein kinase domain | chr2:11215261-11221049 REVERSE | Aliases: T1D16.3, T1D16_3	1e-113			GO:0005737, cytoplasm;			GO:0005739, mitochondrion;
C02008D01	NADP malic enzyme	UniRef90_Q6T5D1	NADP malic enzyme related cluster	1e-119	AT5G11670.1	| Symbol: ATNADP-ME2 | The malic enzyme (EC 1.1.1.40) encoded by AtNADP-ME2 is presumably a cytosolic enzyme involved in malate metabolism and possibly assisting the oxidative pentose phosphate pathway. AtNADP-ME2 counts for the major part of NADP-ME activity in mature tissues of Arabidopsis. | chr5:3754354-3758242 FORWARD | Aliases: T22P22.60, T22P22_60, ATNADP-ME2	1e-119	GO:0016491, oxidoreductase activity;	GO:0043170, macromolecule metabolism; GO:0050875, cellular physiological process;	GO:0005737, cytoplasm;	GO:0004470, malic enzyme activity; GO:0016652, oxidoreductase activity- acting on NADH or NADPH- NAD or NADP as acceptor;	GO:0006108, malate metabolism;	GO:0005739, mitochondrion;	malic,Malic enzyme, N-terminal domain,0
C02008D04	Cullin-like protein1	UniRef90_Q8LP18	Cullin-like protein1 related cluster	3e-83	AT4G02570.3	| Symbol: None | similar to cullin family protein [Arabidopsis thaliana] (TAIR:At1g02980.1); similar to CUL1 [Oryza sativa (japonica cultivar-group)] (GB:AAQ01196.1); similar to cullin 1A [Nicotiana tabacum] (GB:CAC87835.1); similar to Putative cullin [Oryza sativa] (GB:AAK53839.1); similar to CUL1 [Oryza sativa (japonica cultivar-group)] (GB:BAD61452.1); similar to cullin 1B [Nicotiana tabacum] …	2e-68		GO:0050875, cellular physiological process;			GO:0007049, cell cycle;
C02008D05	Putative ABC transporter	UniRef90_Q6K4D2	Putative ABC transporter related cluster	1e-121	AT1G17840.1	| Symbol: None | ABC transporter family protein, similar to ABC transporter GI:10280532 from (Homo sapiens) | chr1:6142603-6146514 FORWARD | Aliases: F2H15.7, F2H15_7	4e-90	GO:0005215, transporter activity; GO:0016787, hydrolase activity;			GO:0042626, ATPase activity- coupled to transmembrane movement of substances;			ABC_tran,ABC transporter,6.6e-40
C02008D07	At1g09660/F21M12_5	UniRef90_Q8W574	At1g09660/F21M12_5 related cluster	3e-78	AT1G09660.1	| Symbol: None | KH domain-containing quaking protein, putative, similar to GB:AAC67357 | chr1:3127773-3131074 REVERSE | Aliases: F21M12.5, F21M12_5	2e-80	GO:0003676, nucleic acid binding;	GO:0000004, biological process unknown;	GO:0008372, cellular component unknown;	GO:0003676, nucleic acid binding;	GO:0000004, biological process unknown;	GO:0008372, cellular component unknown;
C02008E01	Arabidopsis thaliana genomic DNA, chromosome 5, P1 clone:MYC6	UniRef90_Q9FN65	Arabidopsis thaliana genomic DNA, chromosome 5, P1 clone:MYC6 related cluster	2e-44	AT5G41350.1	| Symbol: None | zinc finger (C3HC4-type RING finger) family protein, contains Pfam profile: PF00097 zinc finger, C3HC4 type (RING finger) | chr5:16558751-16561141 REVERSE | Aliases: MYC6.6, MYC6_6	2e-49	GO:0005488, binding; GO:0005515, protein binding; GO:0016874, ligase activity;	GO:0043170, macromolecule metabolism; GO:0050875, cellular physiological process;	GO:0005737, cytoplasm;	GO:0004842, ubiquitin-protein ligase activity; GO:0005515, protein binding; GO:0008270, zinc ion binding;	GO:0016567, protein ubiquitination;	GO:0005739, mitochondrion;
C02008E05	Protease Do-like 2, chloroplast precursor	UniRef90_O82261	Protease Do-like 2, chloroplast precursor related cluster	7e-92	AT2G47940.1	| Symbol: None | DegP2 protease (DEGP2), identical to DegP2 protease GI:13172275 from (Arabidopsis thaliana); identical to cDNA DegP2 protease (DEGP2) nuclear gene for chloroplast product GI:13172274 | chr2:19625120-19629302 REVERSE | Aliases: F17A22.33, F17A22.36, F17A22_33, F17A22_36	2e-93	GO:0016787, hydrolase activity;	GO:0043170, macromolecule metabolism; GO:0050875, cellular physiological process;	GO:0005737, cytoplasm; GO:0016020, membrane;	GO:0004252, serine-type endopeptidase activity; GO:0004295, trypsin activity; GO:0008236, serine-type peptidase activity;	GO:0006508, proteolysis;	GO:0009507, chloroplast; GO:0009535, thylakoid membrane (sensu Viridiplantae);
C02008E07	Putative reverse transcriptase	UniRef90_Q94H40	Putative reverse transcriptase related cluster	2e-37	AT1G43760.1	| Symbol: None | expressed protein | chr1:16531320-16533505 REVERSE | Aliases: F2J6.14	7e-11
C02008E08	no_annotation_available
C02008E10	MYB92	UniRef90_Q2LMD8	MYB92 related cluster	1e-21	AT2G37630.1	| Symbol: None | myb family transcription factor (MYB91), contains Pfam profile: PF00249 myb-like DNA-binding domain | chr2:15788693-15790476 REVERSE | Aliases: F13M22.13, F13M22_13	5e-18
C02008E12	AGO1-1	UniRef90_Q2LFC4	AGO1-1 related cluster	1e-172	AT1G48410.2	| Symbol: None | argonaute protein (AGO1), identical to SP:O04379 Argonaute protein (AGO1) {Arabidopsis thaliana}; contains Pfam profiles PF02171: Piwi domain, PF02170: PAZ domain | chr1:17889766-17896236 REVERSE | Aliases: None	1e-168	GO:0005554, molecular function unknown;	GO:0000004, biological process unknown;	GO:0008372, cellular component unknown;	GO:0005554, molecular function unknown;	GO:0000004, biological process unknown;	GO:0008372, cellular component unknown;	Piwi,Piwi domain,0
C02008F01	Starch branching enzyme	UniRef90_Q9XIS5	Starch branching enzyme related cluster	1e-110	AT5G03650.1	| Symbol: None | 1,4-alpha-glucan branching enzyme / starch branching enzyme class II (SBE2-2), identical to starch branching enzyme class II (Arabidopsis thaliana) GI:726490 | chr5:931937-937640 FORWARD | Aliases: F17C15.70, F17C15_70	1e-107			GO:0005737, cytoplasm;			GO:0009507, chloroplast;
C02008F02	Putative aminopeptidase; 4537-10989	UniRef90_Q9CAE1	Putative aminopeptidase; 4537-10989 related cluster	6e-99	AT1G63770.2	| Symbol: None | peptidase M1 family protein, similar to SP:P04825 Aminopeptidase N (EC 3.4.11.2) (Alpha-aminoacylpeptide hydrolase) {Escherichia coli}; contains Pfam profile PF01433: Peptidase family M1 | chr1:23661169-23667906 REVERSE | Aliases: None	1e-74	GO:0016787, hydrolase activity;	GO:0043170, macromolecule metabolism; GO:0050875, cellular physiological process;	GO:0005737, cytoplasm;	GO:0004179, membrane alanyl aminopeptidase activity;	GO:0006508, proteolysis;	GO:0009507, chloroplast;
C02008F05	expressed protein	UniRef90_O23684	Hypothetical protein At2g41950 related cluster	7e-50	AT2G41950.1	| Symbol: None | expressed protein | chr2:17520157-17521921 FORWARD | Aliases: T6D20.26, T6D20_26	2e-51	GO:0005554, molecular function unknown;	GO:0000004, biological process unknown;	GO:0005737, cytoplasm;	GO:0005554, molecular function unknown;	GO:0000004, biological process unknown;	GO:0009507, chloroplast;
C02008F08	no_annotation_available
C02008F09	Eukaryotic translation initiation factor 3 subunit 3	UniRef90_Q9C5Z2	Eukaryotic translation initiation factor 3 subunit 3 related cluster	1e-162	AT1G10840.1	| Symbol: None | eukaryotic translation initiation factor 3 subunit 3 / eIF-3 gamma / eIF3h (TIF3H1), identical to SP:Q9C5Z2 Eukaryotic translation initiation factor 3 subunit 3 (eIF-3 gamma) (eIF3 p38 subunit) (eIF3h) {Arabidopsis thaliana}; contains Pfam profile PF01398: Mov34/MPN/PAD-1 family | chr1:3607632-3610521 REVERSE | Aliases: T16B5.2, T16B5_2	1e-164	GO:0003676, nucleic acid binding; GO:0045182, translation regulator activity;	GO:0009058, biosynthesis; GO:0043170, macromolecule metabolism; GO:0050875, cellular physiological process;	GO:0005737, cytoplasm;	GO:0003743, translation initiation factor activity;	GO:0006413, translational initiation;	GO:0005852, eukaryotic translation initiation factor 3 complex;	Mov34,Mov34/MPN/PAD-1 family,5.1e-16
C02008F11	Probable NADH-ubiquinone oxidoreductase 18 kDa subunit, mitochondrial precursor	UniRef90_Q9FLX7	Probable NADH-ubiquinone oxidoreductase 18 kDa subunit, mitochondrial precursor related cluster	1e-75	AT5G52840.1	| Symbol: None | NADH-ubiquinone oxidoreductase-related, contains weak similarity to NADH-ubiquinone oxidoreductase 13 kDa-B subunit (EC 1.6.5.3) (EC 1.6.99.3) (Complex I-13Kd-B) (CI-13Kd-B) (Complex I subunit B13) (Swiss-Prot:Q63362) (Rattus norvegicus) | chr5:21430880-21432232 FORWARD | Aliases: MXC20.6, MXC20_6	3e-77	GO:0016491, oxidoreductase activity;	GO:0006118, electron transport;	GO:0005737, cytoplasm;	GO:0016651, oxidoreductase activity- acting on NADH or NADPH;	GO:0006118, electron transport;	GO:0005739, mitochondrion;	ETC_C1_NDUFA5,ETC complex I subunit conserved region,6.7e-34
C02008G01	Early nodulin-like protein 3 precursor	UniRef90_Q9SZ51	Hypothetical protein AT4g31840 related cluster	1e-43	AT4G31840.1	| Symbol: None | plastocyanin-like domain-containing protein | chr4:15401646-15402623 FORWARD | Aliases: F11C18.40, F11C18_40	3e-45	GO:0005488, binding; GO:0005489, electron transporter activity;	GO:0006118, electron transport;	GO:0016020, membrane;	GO:0005489, electron transporter activity; GO:0005507, copper ion binding;	GO:0006118, electron transport;	GO:0031225, anchored to membrane;	Cu_bind_like,Plastocyanin-like domain,2.3e-38
C02008G02	Beta xylosidase	UniRef90_Q6RXY3	Beta xylosidase related cluster	2e-78	AT5G49360.1	| Symbol: None | glycosyl hydrolase family 3 protein | chr5:20029105-20033968 REVERSE | Aliases: K7J8.3, K7J8_3	1e-68	GO:0016787, hydrolase activity;	GO:0043170, macromolecule metabolism;	GO:0016020, membrane;	GO:0004553, hydrolase activity- hydrolyzing O-glycosyl compounds;	GO:0005975, carbohydrate metabolism;	GO:0012505, endomembrane system;
C02008H01	no_annotation_available
[truncated: 20,196 more rows]
