# Supplementary material for: A genome-wide 20 K citrus microarray for gene expression analysis
Source: BMC Genomics. 2008 Jul 3;9:318. doi: 10.1186/1471-2164-9-318 (PMC2483987; doi:10.1186/1471-2164-9-318)
Supplement: Additional file 2 — Total distribution of citrus and Arabidopsis unigenes along the different GO functional categories. The file shows the total numbers of citrus and Arabidopsis unigenes belonging to the main Gene Ontology categories, along with the corresponding percentages to the total number of citrus unigenes represented in the microarray and the total number of Arabidopsis genes, respectively. Results are presented independently for the three different GO ontologies. The file is a tab-delimited plain text file using indentation to reflect the hierarchical dependence among GO terms. [file 1471-2164-9-318-S2.txt]

Gene Ontology category	number of citrus unigenes	percentage of citrus unigenes	number of arabidopsis unigenes	percentage of arabidopsis unigenes
GO:0008150 biological_process	12260	22.77	28260	32.51
GO:0009653 anatomical structure morphogenesis	569	1.06	478	0.55
GO:0016049 cell growth	252	0.47	187	0.22
GO:0009987 cellular process	6786	12.6	11465	13.19
GO:0006519 amino acid and derivative metabolic process	663	1.23	583	0.67
GO:0007154 cell communication	885	1.64	1098	1.26
GO:0007267 cell-cell signaling	4	0.01	42	0.05
GO:0009875 pollen-pistil interaction	15	0.03	6	0.01
GO:0007165 signal transduction	818	1.52	997	1.15
GO:0007049 cell cycle	170	0.32	212	0.24
GO:0030154 cell differentiation	417	0.77	345	0.4
GO:0008219 cell death	167	0.31	116	0.13
GO:0016043 cellular component organization and biogenesis	1492	2.77	1802	2.07
GO:0019725 cellular homeostasis	147	0.27	168	0.19
GO:0006139 nucleobase, nucleoside, nucleotide and nucleic acid metabolic process	1678	3.12	3185	3.66
GO:0006259 DNA metabolic process	281	0.52	474	0.55
GO:0006350 transcription	891	1.65	1919	2.21
GO:0006464 protein modification process	940	1.75	1563	1.8
GO:0006412 translation	594	1.1	1392	1.6
GO:0016265 death	167	0.31	116	0.13
GO:0040007 growth	318	0.59	219	0.25
GO:0008152 metabolic process	6610	12.28	11290	12.99
GO:0009058 biosynthetic process	1942	3.61	2947	3.39
GO:0005975 carbohydrate metabolic process	655	1.22	874	1.01
GO:0009056 catabolic process	671	1.25	643	0.74
GO:0006091 generation of precursor metabolites and energy	604	1.12	829	0.95
GO:0006118 electron transport	462	0.86	681	0.78
GO:0006629 lipid metabolic process	586	1.09	798	0.92
GO:0015979 photosynthesis	140	0.26	144	0.17
GO:0019538 protein metabolic process	2347	4.36	4137	4.76
GO:0019748 secondary metabolic process	461	0.86	421	0.48
GO:0007275 multicellular organismal development	1391	2.58	1480	1.7
GO:0009838 abscission	11	0.02	5	0.01
GO:0009790 embryonic development	536	1	505	0.58
GO:0009791 post-embryonic development	467	0.87	387	0.45
GO:0009908 flower development	255	0.47	213	0.25
GO:0009835 ripening	10	0.02	3	0
GO:0040029 regulation of gene expression, epigenetic	95	0.18	150	0.17
GO:0000003 reproduction	905	1.68	846	0.97
GO:0009856 pollination	40	0.07	52	0.06
GO:0009628 response to abiotic stimulus	1238	2.3	904	1.04
GO:0009607 response to biotic stimulus	683	1.27	527	0.61
GO:0009719 response to endogenous stimulus	985	1.83	1052	1.21
GO:0009605 response to external stimulus	441	0.82	263	0.3
GO:0009991 response to extracellular stimulus	75	0.14	61	0.07
GO:0009606 tropism	63	0.12	42	0.05
GO:0006950 response to stress	1352	2.51	1094	1.26
GO:0006810 transport	1304	2.42	1959	2.25
GO:0003674 molecular_function	12651	33.79	30659	39.53
GO:0005488 binding	4876	13.02	9958	12.84
GO:0030246 carbohydrate binding	64	0.17	86	0.11
GO:0003682 chromatin binding	35	0.09	31	0.04
GO:0008289 lipid binding	78	0.21	163	0.21
GO:0003676 nucleic acid binding	1675	4.47	3798	4.9
GO:0003677 DNA binding	1059	2.83	2797	3.61
GO:0003700 transcription factor activity	733	1.96	2079	2.68
GO:0003723 RNA binding	301	0.8	511	0.66
GO:0008135 translation factor activity, nucleic acid binding	173	0.46	165	0.21
GO:0000166 nucleotide binding	1033	2.76	1368	1.76
GO:0019825 oxygen binding	145	0.39	248	0.32
GO:0005515 protein binding	1506	4.02	2285	2.95
GO:0005102 receptor binding	0	0	38	0.05
GO:0003824 catalytic activity	5561	14.85	9350	12.06
GO:0016787 hydrolase activity	1792	4.79	3115	4.02
GO:0004518 nuclease activity	90	0.24	199	0.26
GO:0016740 transferase activity	1844	4.92	3262	4.21
GO:0016301 kinase activity	852	2.28	1682	2.17
GO:0030234 enzyme regulator activity	145	0.39	285	0.37
GO:0003774 motor activity	30	0.08	113	0.15
GO:0004871 signal transducer activity	229	0.61	461	0.59
GO:0004872 receptor activity	115	0.31	217	0.28
GO:0005198 structural molecule activity	477	1.27	605	0.78
GO:0030528 transcription regulator activity	855	2.28	2365	3.05
GO:0045182 translation regulator activity	173	0.46	166	0.21
GO:0005215 transporter activity	952	2.54	1546	1.99
GO:0005575 cellular_component	12030	25.62	25628	34.62
GO:0005623 cell	9129	19.44	15605	21.08
GO:0030312 external encapsulating structure	344	0.73	250	0.34
GO:0005618 cell wall	332	0.71	246	0.33
GO:0005622 intracellular	6667	14.2	9076	12.26
GO:0005737 cytoplasm	5199	11.07	5768	7.79
GO:0005829 cytosol	569	1.21	329	0.44
GO:0005783 endoplasmic reticulum	418	0.89	330	0.45
GO:0005768 endosome	72	0.15	45	0.06
GO:0005794 Golgi apparatus	282	0.6	232	0.31
GO:0005739 mitochondrion	1315	2.8	1131	1.53
GO:0005777 peroxisome	113	0.24	64	0.09
GO:0009536 plastid	2461	5.24	2849	3.85
GO:0005840 ribosome	376	0.8	492	0.66
GO:0005773 vacuole	199	0.42	110	0.15
GO:0005764 lysosome	20	0.04	7	0.01
GO:0005856 cytoskeleton	168	0.36	196	0.26
GO:0005634 nucleus	1708	3.64	2734	3.69
GO:0005635 nuclear envelope	60	0.13	57	0.08
GO:0005730 nucleolus	128	0.27	165	0.22
GO:0005654 nucleoplasm	135	0.29	133	0.18
GO:0009579 thylakoid	391	0.83	413	0.56
GO:0016020 membrane	4075	8.68	7457	10.07
GO:0005886 plasma membrane	588	1.25	426	0.58
GO:0005576 extracellular region	139	0.3	237	0.32
GO:0005615 extracellular space	18	0.04	6	0.01
GO:0005941 unlocalized protein complex	21	0.04	31	0.04
