# Supplementary material for: A genome-wide 20 K citrus microarray for gene expression analysis
Source: BMC Genomics. 2008 Jul 3;9:318. doi: 10.1186/1471-2164-9-318 (PMC2483987; doi:10.1186/1471-2164-9-318)
Supplement: Additional file 3 — Citrus unigenes considered to be expressed in the late globular embryo. The file shows the IDs of the citrus unigenes considered to be expressed (see Material and Methods) in the late globular embryo. It is a plain text file with one ID per line. [file 1471-2164-9-318-S3.txt]

Unigene	Annotation	E value for the best BLASTn hit against Affymetrix chip
aC01002E11Rv_c	no_annotation_available	2e-18
aC01003A09SK_c	highly similar to DNA topoisomerase I related cluster	1e-04
aC01005A10SK_c	highly similar to Putative choline kinase related cluster	0.19
aC01006A06SK_c	similar to Putative serine/threonine protein kinase related cluster	0.048
aC01006B12SK_c	no_annotation_available	0.054
aC01006D04SK_c	highly similar to Expressed protein related cluster	0.20
aC01008C04SK_c	similar to | Symbol: None | SART-1 family protein, contains Pfam domain, PF03343: SART-1 family | chr5:5517528-5522261 REVERSE | Aliases: F5E19.120, F5E19_120	0.031
aC01008D08SK_c	highly similar to Acylamino acid-releasing enzyme related cluster	0.51
aC01008G06SK_c	no_annotation_available	2e-30
aC01008G12SK_c	highly similar to Ubiquitin protein ligase PRT1 related cluster	0.13
aC01008H05SK_c	no_annotation_available	2e-33
aC01010B06SK_c	no_annotation_available	2e-23
aC01010F01SK_c	highly similar to T12J13.15 protein related cluster	0.56
aC01011E04SK_c	highly similar to Receptor-like protein kinase related cluster	5e-07
aC01011F06SK_c	no_annotation_available	1e-31
aC01012F08SK_c	highly similar to Cluster related to UPI000034F451; hedgehog receptor	2e-38
aC01012F09SK_c	no_annotation_available	1e-04
aC01012G05SK_c	similar to Pentatricopeptide (PPR) repeat-containing protein-like related cluster	1e-07
aC01013D07SK_c	highly similar to Glutamate receptor 3.3 precursor related cluster	4e-07
aC01013E12SK_c	highly similar to IAA-amino acid hydrolase related cluster	9e-46
aC01013F08SK_c	no_annotation_available	2e-32
aC01014D03SK_c	no_annotation_available	2e-10
aC01014F11SK_c	similar to S-receptor kinase-like protein 3 related cluster	2e-31
aC01014H01SK_c	no_annotation_available	0.40
aC01015B11SK_c	no_annotation_available	5e-09
aC01015E12SK_c	highly similar to Beta-galactosidase related cluster	0.24
aC01015F05SK_c	no_annotation_available	1e-16
aC01015H08SK_c	highly similar to At3g24730 related cluster	7e-23
aC01016E04SK_c	highly similar to Histidine kinase related cluster	0.23
aC01018A04SK_c	similar to Expressed protein related cluster	8e-44
aC01018C10SK_c	highly similar to Gb|AAF24960.1 related cluster	2e-04
aC01018D11SK_c	no_annotation_available	2e-41
aC01018F09SK_c	highly similar to Acetyl-CoA C-acyltransferase related cluster	4e-40
aC01018G06SK_c	no_annotation_available	0.058
aC01018G09SK_c	highly similar to Putative shikimate kinase related cluster	0.056
aC01018H02SK_c	no_annotation_available	0.003
aC01020E10SK_c	no_annotation_available	0.92
aC02001F04SK_c	highly similar to Transporter like protein related cluster	9e-04
aC02001F09SK_c	highly similar to Putative non-LTR retrolelement reverse transcriptase related cluster	0.048
aC02002A11SK_c	highly similar to Phenylalanine ammonia-lyase 1 related cluster	4e-50
aC02002E11SK_c	no_annotation_available	0.13
aC02002G01SK_c	no_annotation_available	8e-10
aC02003B03SK_c	no_annotation_available	0.010
aC02003E01SK_c	highly similar to Putative peroxisomal membrane protein related cluster	6e-35
aC02003E04SK_c	no_annotation_available	0.76
aC02004E04SK_c	highly similar to Putative subtilisin-like proteinase related cluster	0.65
aC02004E10SK_c	highly similar to Putative DNA cytosine methyltransferase MET2a related cluster	0.67
aC02006F11SK_c	no_annotation_available	3e-06
aC02007D10SK_c	highly similar to Genomic DNA, chromosome 5, TAC clone:K24M7 related cluster	7e-06
aC02007E08SK_c	highly similar to Seed maturation protein PM34 related cluster	0.012
aC02009C01SK_c	similar to T16B5.14 protein related cluster	0.13
aC02009C04SK_c	no_annotation_available	1e-42
aC02009D08SK_c	similar to Putative salt-inducible protein related cluster	0.13
aC02009F05SK_c	no_annotation_available	0.17
aC02010B05SK_c	highly similar to Putative kinesin light chain related cluster	5e-33
aC02010D11SK_c	highly similar to Transposon protein, putative, unclassified related cluster	1e-05
aC02010F03SK_c	highly similar to Putative nuclear protein related cluster	8e-46
aC02010H09SK_c	similar to Expressed protein related cluster	6e-14
aC02012A08SK_c	highly similar to Protein kinase GhCLK1 related cluster	8e-09
aC02012B05SK_c	no_annotation_available	0.11
aC02012F01SK_c	highly similar to Putative gag-pol polyprotein related cluster	0.12
aC02012F09SK_c	similar to ARV2 related cluster	0.002
aC02015C08SK_c	highly similar to Magnesium and cobalt efflux protein corC related cluster	1.3
aC02015F10SK_c	highly similar to PTOR related cluster	1.5
aC02015G06SK_c	no_annotation_available	0.032
aC02016E12SK_c	highly similar to Putative transporter protein related cluster	0.70
aC02019B03SK_c	highly similar to Methionine aminopeptidase 1B, chloroplast precursor related cluster	2e-32
aC02019B11SK_c	highly similar to OSJNBa0084K01.24 protein related cluster	4e-40
aC02019F04SK_c	highly similar to Beta carotene hydoxylase related cluster	3e-22
aC02020F12SK_c	no_annotation_available	0.022
aC02020G01SK_c	similar to Cluster related to UPI00000A4E1D; B1085F01.27	0.21
aC02022B03SK_c	highly similar to Resistance protein related cluster	0.22
aC02022C09SK_c	similar to Chaperonin CPN60-like 1, mitochondrial precursor related cluster	2e-08
aC02025B12SK_c	highly similar to Gag-Pol related cluster	0.054
aC02025D02SK_c	highly similar to TIR-NBS-LRR type R protein 7 related cluster	9e-04
aC02025E04SK_c	no_annotation_available	6e-16
aC02025G09SK_c	highly similar to Lipoxygenase LOX1 related cluster	1e-08
aC02026A09SK_c	no_annotation_available	0.004
aC02026A12SK_c	highly similar to Inner membrane protein yqjF related cluster	1.9
aC02026B12SK_c	no_annotation_available	0.22
aC02026F06SK_c	highly similar to T22C5.20 related cluster	0.23
aC02027A05SK_c	similar to Transposable element protein, putative related cluster	1e-36
aC02027B04SK_c	no_annotation_available	9e-10
aC02027F01SK_c	no_annotation_available	0.021
aC03001A05Rv_c	highly similar to Putative GTP-binding protein related cluster	2.4
aC03001A12Rv_c	no_annotation_available	0.011
aC03001C05Rv_c	highly similar to Ubiquitin carboxyl-terminal hydrolase related cluster	0.042
aC03001E05Rv_c	no_annotation_available	0.030
aC03001F03Rv_c	no_annotation_available	5e-04
aC03001F08Rv_c	no_annotation_available	0.046
aC03001G06Rv_c	highly similar to Putative retrotransposon protein related cluster	4e-23
aC03002B11Rv_c	highly similar to Expressed protein related cluster	0.049
aC03002C07Rv_c	similar to Expressed protein related cluster	1e-46
aC03002C08Rv_c	no_annotation_available	4e-21
aC03002H12Rv_c	highly similar to AT5g17440/K3M16_10 related cluster	0.16
aC03003D02SK_c	similar to Protein kinase related cluster	3e-49
aC03003D10SK_c	similar to Putative symplekin related cluster	0.051
aC03003F06SK_c	highly similar to Cluster related to UPI00000A75C7; P0501G01.6	5e-05
aC03004C11SK_c	highly similar to F3I6.12 protein related cluster	3e-13
aC03004F07SK_c	no_annotation_available	0.17
aC03005D04SK_c	no_annotation_available	0.002
aC03005D10SK_c	no_annotation_available	6e-08
aC03005G03SK_c	no_annotation_available	3e-43
aC03006D04SK_c	highly similar to WD-repeat protein-like protein related cluster	7e-04
aC03007F06SK_c	no_annotation_available	2e-32
aC03007G07SK_c	similar to | Symbol: None | galactosyltransferase family protein, contains Pfam profile: PF01762 galactosyltransferase | chr1:3957473-3960113 FORWARD | Aliases: F25C20.12, F25C20_12	2e-20
aC03008D02SK_c	no_annotation_available	7e-33
aC03010A06SK_c	highly similar to Polycomb protein EMBRYONIC FLOWER 2 related cluster	0.055
aC03010B08SK_c	no_annotation_available	2e-05
aC03010H02SK_c	no_annotation_available	7e-17
aC03011C07SK_c	no_annotation_available	5e-21
aC03011H05SK_c	highly similar to At1g01920 related cluster	0.90
aC04004D07SK_c	similar to Arabidopsis thaliana genomic DNA, chromosome 5, P1 clone:MUA2 related cluster	0.27
aC04010B06SK_c	highly similar to Arabidopsis thaliana genomic DNA, chromosome 5, P1 clone:MNA5 related cluster	2e-13
aC04010B11SK_c	no_annotation_available	5e-05
aC04011B01SK_c	highly similar to Aconitase-iron regulated protein 1 related cluster	2e-38
aC04011H08SK_c	highly similar to At3g06670/T8E24.10 related cluster	0.001
aC04016D12SK_c	no_annotation_available	1e-21
aC04016E12SK_c	no_annotation_available	6e-06
aC04017D04SK_c	highly similar to Putative ribonucleotide reductase related cluster	2e-17
aC04019D08SK_c	no_annotation_available	2e-07
aC04019F07SK_c	no_annotation_available	5e-07
aC04023D07SK_c	no_annotation_available	4e-04
aC04023E07SK_c	no_annotation_available	2e-04
aC04026D03SK_c	no_annotation_available	2e-23
aC04026G03SK_c	similar to Gb|AAD28294.1 related cluster	2e-11
aC04027A09SK_c	highly similar to F18O14.21 related cluster	2e-25
aC04027A11SK_c	no_annotation_available	8e-06
aC04027E01SK_c	highly similar to Putative serine carboxypeptidase II related cluster	2e-04
aC04027E11SK_c	no_annotation_available	3e-35
aC04028B12SK_c	no_annotation_available	9e-11
aC04028E04SK_c	no_annotation_available	2e-13
aC04028G06SK_c	no_annotation_available	2e-16
aC04028H12SK_c	no_annotation_available	4e-14
aC04030C10SK_c	no_annotation_available	9e-31
aC04031B01SK_c	no_annotation_available	4e-12
aC04031F03SK_c	no_annotation_available	0.053
aC04031G02SK_c	no_annotation_available	5e-05
aC04032E03SK_c	highly similar to Putative non-phototropic hypocotyl 3-like protein related cluster	0.24
aC04034A02SK_c	no_annotation_available	2e-18
aC04034H11SK_c	no_annotation_available	6e-34
aC05002F12SK_c	no_annotation_available	2e-33
aC05055D03SK_c	highly similar to Syntaxin related cluster	2e-07
aC05055F09SK_c	no_annotation_available	0.17
aC05055H08SK_c	highly similar to Alanine aminotransferase related cluster	0.16
aC05056E03SK_c	no_annotation_available	0.19
aC05056H01SK_c	highly similar to Long-chain acyl-CoA synthetase related cluster	0.010
aC05056H07SK_c	highly similar to Putative F-box protein family, AtFBL3 related cluster	0.010
aC05065C03SK_c	similar to Transcriptional regulator mntR related cluster	3.5
aC05065C10SK_c	highly similar to Putative shrunken seed protein related cluster	0.20
aC05065F06SK_c	highly similar to Phosphatidylinositol transfer protein 1 related cluster	0.22
aC05065F08SK_c	highly similar to Squamosa promoter-binding-like protein 16 related cluster	0.22
aC05068D01SK_c	highly similar to Arabidopsis thaliana gl1 homolog related cluster	2e-10
aC05069A05SK_c	highly similar to Cellulose synthase-like protein D4 related cluster	3e-21
aC05069B08SK_c	highly similar to Ubiquitin system component Cue domain-containing protein-like related cluster	0.004
aC05070C11SK_c	similar to Predicted protein related cluster	0.049
aC05070G02SK_c	no_annotation_available	1e-12
aC05072C09SK_c	highly similar to AT3g17900/MEB5_12 related cluster	0.22
aC05072H06SK_c	highly similar to Carbamoyl-phosphate synthase small chain related cluster	0.001
aC05073C09SK_c	highly similar to Putative receptor kinase related cluster	4e-05
aC05073E03SK_c	similar to Putative wall-associated kinase related cluster	0.86
aC05073F07SK_c	highly similar to Putative SNF2/RAD54 family DNA repair and recombination protein related cluster	0.054
aC05073G05SK_c	similar to Putative translation releasing factor2 related cluster	2e-04
aC05074F07SK_c	highly similar to Similarity to protein phosphatase-2c related cluster	0.22
aC05074F08SK_c	highly similar to OSJNBa0060N03.20 protein related cluster	6e-08
aC05074G10SK_c	no_annotation_available	4e-07
aC05075B10SK_c	highly similar to LysM receptor-like kinase related cluster	0.22
aC05075C08SK_c	highly similar to Putative protease SppA related cluster	0.014
aC05075D04SK_c	highly similar to 4-coumarate-CoA ligase-like protein related cluster	0.20
aC05075E12SK_c	highly similar to HcrVf1 protein related cluster	5e-33
aC05075F07SK_c	highly similar to OSJNBa0021F22.13 protein related cluster	4e-37
aC05075H03SK_c	highly similar to Putative PHD zinc finger protein related cluster	4e-05
aC05076B07SK_c	highly similar to Gb|AAF54614.1 related cluster	9e-04
aC05076G11SK_c	highly similar to Retrotransposon protein, putative, unclassified related cluster	0.86
aC05076H01SK_c	highly similar to Putative importin alpha related cluster	4e-24
aC05131A01SK_c	highly similar to Tropinone reductase homolog related cluster	9e-10
aC05131A05SK_c	similar to Emb|CAA17164.1 related cluster	4e-06
aC05131B01SK_c	highly similar to Auxin-responsive protein IAA8 related cluster	1e-24
aC05131E04SK_c	highly similar to Probable phosphoacetylglucosamine mutase related cluster	0.014
aC05131H03SK_c	highly similar to Protein At2g30200 related cluster	2e-26
aC05132G07SK_c	no_annotation_available	0.004
aC05133B12SK_c	highly similar to NADPH oxidase 1 related cluster	0.22
aC05133D09SK_c	no_annotation_available	2e-45
aC05133E09SK_c	no_annotation_available	0.34
aC05133H03SK_c	no_annotation_available	1e-13
aC05133H07SK_c	no_annotation_available	0.25
aC05134A09SK_c	highly similar to Cluster related to UPI0000048720; ATP binding / carbohydrate binding / kinase/ protein kinase/ protein serine/threonine kinase/ protein-tyrosine kinase/ sugar binding	0.014
aC05134C10SK_c	similar to Osmotin-like protein related cluster	5e-07
aC05140G03SK_c	highly similar to Probable ATP-dependent helicase yoaA related cluster	5.7
aC05146B08SK_c	highly similar to Putative senescence-associated protein related cluster	0.55
aC05146G09SK_c	no_annotation_available	4e-23
aC05146H12SK_c	highly similar to Receptor-like protein kinase related cluster	9e-07
aC05801C06SK_c	highly similar to Cluster related to UPI00005F1DFC; COG3468: Type V secretory pathway, adhesin AidA	0.015
aC05802E10SK_c	highly similar to T8K14.2 protein related cluster	0.22
aC05802G05SK_c	similar to MTA/SAH nucleosidase related cluster	0.32
aC05802G08SK_c	no_annotation_available	9e-50
aC05803C02SK_c	highly similar to Putative WAK kinase related cluster	2e-37
aC05803D09SK_c	highly similar to Putative periplasmic protein related cluster	0.23
aC05804B07SK_c	highly similar to Sensor kinase dpiB related cluster	0.50
aC05804B12SK_c	highly similar to Putative enzyme related cluster	3.2
aC05807A08SK_c	highly similar to Putative serine carboxypeptidase related cluster	0.67
aC05809G07SK_c	no_annotation_available	0.029
aC05810E08SK_c	no_annotation_available	0.017
aC05810F01SK_c	highly similar to Cytochrome P450-like related cluster	4e-18
aC05811B03SK_c	highly similar to F20D22.14 protein related cluster	2e-11
aC05811D06SK_c	no_annotation_available	7e-26
aC06001A08SK_c	similar to OSJNBa0017B10.5 protein related cluster	0.17
aC06002F09SK_c	highly similar to 40S ribosomal protein S15 related cluster	5e-27
aC06002G11SK_c	highly similar to ZPT2-14 related cluster	2e-07
aC06003F07SK_c	similar to Chromosome structural maintenance protein-like related cluster	2e-23
aC06004B03SK_c	highly similar to Chaperone protein dnaJ 20, chloroplast precursor related cluster	0.015
aC06004H01SK_c	no_annotation_available	1e-11
aC06004H02SK_c	highly similar to Histone H3 related cluster	5e-11
aC06006A02SK_c	no_annotation_available	0.48
aC06006C02SK_c	no_annotation_available	0.061
aC06007C08SK_c	no_annotation_available	6e-05
aC06008A04SK_c	highly similar to Cluster related to UPI00000A5275; P0460H02.16	0.80
aC06008G02SK_c	highly similar to T1N24.22 protein related cluster	3e-09
aC06010D10SK_c	no_annotation_available	2e-46
aC06011E10SK_c	highly similar to Alcohol acyl transferase related cluster	1e-30
aC06013F10SK_c	highly similar to Expressed protein related cluster	3e-06
aC06014B03SK_c	no_annotation_available	9e-19
aC06014B12SK_c	no_annotation_available	2e-05
aC06015G05SK_c	highly similar to F24O1.4 related cluster	1e-12
aC06015H03SK_c	highly similar to SAB related cluster	0.80
aC06016C04SK_c	highly similar to Mitochondrial NADH-ubiquinone oxidoreductase 20 kD subunit, putative related cluster	0.014
aC06016D11SK_c	highly similar to 60S ribosomal protein L37 related cluster	0.12
aC06016G09SK_c	highly similar to Polygalacturonase precursor related cluster	0.88
aC06017G07SK_c	no_annotation_available	0.35
aC06018H11SK_c	highly similar to Ubiquitin related cluster	6e-33
aC06019B04SK_c	similar to Putative receptor protein kinase related cluster	7e-28
aC06020D04SK_c	no_annotation_available	1.6
aC06020E09SK_c	highly similar to Putative wall-associated kinase 4 related cluster	4e-09
aC06021D06SK_c	no_annotation_available	4e-06
aC06021F10SK_c	no_annotation_available	0.22
aC06022B05SK_c	highly similar to Putative receptor-like protein kinase related cluster	2e-20
aC06022B09SK_c	highly similar to Serine/threonine-protein phosphatase PP2A catalytic subunit related cluster	2e-07
aC06022C10SK_c	similar to Yarrowia lipolytica chromosome F of strain CLIB122 of Yarrowia lipolytica related cluster	0.14
aC06024D07SK_c	highly similar to Putative pumilio domain-containing protein PPD1 related cluster	0.22
aC06024G05SK_c	highly similar to Nonsense-mediated mRNA decay protein 3 related cluster	0.22
aC06051C06T7_c	no_annotation_available	3e-04
aC06051D09T7_c	no_annotation_available	9e-13
aC06051E12T7_c	similar to Putative uracil phosphoribosyl transferase related cluster	6e-04
aC06053E09T7_c	highly similar to Putative ABC transporter related cluster	1.1
aC06053G03T7_c	similar to ADP/ATP carrier protein related cluster	3e-11
aC07001B04SK_c	highly similar to Myb related cluster	0.041
aC07003A09SK_c	no_annotation_available	4e-41
aC07003C04SK_c	similar to ATP-dependent Clp protease ATP-binding subunit clpA homolog CD4A, chloroplast precursor related cluster	1e-35
aC07012D09SK_c	similar to Putative glucosyltransferase related cluster	0.037
aC08001B11SK_c	highly similar to Ras-related protein YPTC6 related cluster	0.12
aC08001D06SK_c	similar to Cluster related to UPI000038C635; COG0457: FOG: TPR repeat	0.12
aC08001F05SK_c	highly similar to Tubulin alpha-1 chain related cluster	7e-44
aC08001F08SK_c	highly similar to 40S ribosomal protein S23 related cluster	7e-10
aC08001G05SK_c	highly similar to Actin related cluster	0.72
aC08001G08SK_c	highly similar to Cluster related to UPI000058489C; PREDICTED: similar to nucleoredoxin	0.66
aC08001G12SK_c	highly similar to Rpl13a-prov protein related cluster	0.78
aC08002A03SK_c	no_annotation_available	0.003
aC08002A11SK_c	similar to Sexually induced protein 2 related cluster	1e-41
aC08002B08SK_c	highly similar to Similar to vacuolar protein sorting 4b related cluster	0.48
aC08002B09SK_c	highly similar to Succinate dehydrogenase Ip subunit related cluster	0.51
aC08002B12SK_c	highly similar to Cluster related to UPI0000494294; PREDICTED: DEAD (Asp-Glu-Ala-Asp) box polypeptide 48	0.008
aC08002C10SK_c	similar to Central apparatus associated protein C1a-18 related cluster	0.031
aC08002C12SK_c	no_annotation_available	0.031
aC08002D11SK_c	highly similar to RIB40 genomic DNA, SC011 related cluster	0.53
aC08002E02SK_c	highly similar to 60S ribosomal protein L10 related cluster	5e-10
aC08002E04SK_c	highly similar to Short-chain dehydrogenase/reductase SDR related cluster	0.008
aC08002E10SK_c	no_annotation_available	4e-50
aC08002F02SK_c	similar to Similar to CAGL0J05786g Candida glabrata related cluster	0.13
aC08002F09SK_c	no_annotation_available	0.44
aC08003A03SK_c	no_annotation_available	0.003
aC08003A09SK_c	highly similar to Ribosomal protein S12 related cluster	1e-05
aC08003B04SK_c	no_annotation_available	0.090
aC08003C12SK_c	no_annotation_available	0.052
aC08003D04SK_c	highly similar to Rho1 GTP-binding protein related cluster	2e-04
aC08003D05SK_c	similar to Ribosomal protein L38 related cluster	1.5
aC08003E08SK_c	similar to Cluster related to UPI00004D0326	0.034
aC08003E10SK_c	similar to Low temperature-responsive RNA-binding protein related cluster	0.007
aC08003E11SK_c	similar to Cluster related to UPI00005BF92B; PREDICTED: similar to Zinc finger MYND domain containing protein 10 (BLu protein)	0.14
aC08003F02SK_c	similar to Transcriptional regulator, Bvg acessory factor related cluster	7.3
aC08003F07SK_c	highly similar to Serine hydroxymethyltransferase related cluster	0.55
aC08003H03SK_c	highly similar to LD13390p related cluster	9e-06
aC08003H04SK_c	highly similar to 60S ribosomal protein L7a related cluster	0.002
aC08004B04SK_c	no_annotation_available	0.13
aC08004B06SK_c	no_annotation_available	8e-06
aC08004C05SK_c	highly similar to Similar to Serine/threonine protein phosphatase related cluster	0.011
aC08004D01SK_c	no_annotation_available	0.34
aC08004D06SK_c	highly similar to 40S ribosomal protein S18 related cluster	0.030
aC08004E02SK_c	no_annotation_available	1e-06
aC08004E09SK_c	no_annotation_available	0.12
aC08004F04SK_c	no_annotation_available	0.030
aC08004F06SK_c	highly similar to Putative glycoprotease related cluster	1.8
aC08004H04SK_c	highly similar to Flavoprotein wrbA related cluster	0.64
aC08005C02SK_c	highly similar to Putative multispanning membrane protein related cluster	2e-35
aC08005F12SK_c	similar to BZIP transcription factor BZI-4 related cluster	0.23
aC08005G08SK_c	no_annotation_available	2e-10
aC08005H12SK_c	highly similar to Cluster related to UPI00005C104E; PREDICTED: similar to 40S ribosomal protein S7 (S8)	0.20
aC08006A09SK_c	no_annotation_available	0.32
aC08006B09SK_c	no_annotation_available	5e-35
aC08006E03SK_c	highly similar to ABC-type multidrug transporter, ATPase and permease protein related cluster	0.88
aC08006H04SK_c	no_annotation_available	0.008
aC08007A08SK_c	no_annotation_available	0.15
aC08007D12SK_c	no_annotation_available	0.011
aC08007E09SK_c	no_annotation_available	0.042
aC08008A05SK_c	similar to Eukaryotic translation initiation factor 5A related cluster	0.057
aC08008A07SK_c	similar to Cluster related to UPI0000588D94; PREDICTED: similar to heterogeneous nuclear ribonucleoprotein H2	0.23
aC08008A08SK_c	similar to CG4908-PA, isoform A related cluster	2e-04
aC08008B01SK_c	no_annotation_available	0.22
aC08008D07SK_c	similar to Brain protein 44-like related cluster	9e-07
aC08008E03SK_c	highly similar to Serine/threonine-protein kinase PRKX related cluster	0.23
aC08008E04SK_c	no_annotation_available	0.22
aC08008E06SK_c	highly similar to Lipoate protein ligase-like protein related cluster	0.054
aC08008F06SK_c	no_annotation_available	1e-22
aC08008G03SK_c	similar to Cluster related to UPI0000547933; PREDICTED: similar to MutS protein homolog 4	0.81
aC08009A04SK_c	similar to Guanine nucleotide-binding protein alpha-2 subunit related cluster	0.95
aC08009B10SK_c	similar to Nucleosome assembly protein, putative related cluster	0.013
aC08009D01SK_c	no_annotation_available	3e-08
aC08009F05SK_c	no_annotation_available	0.22
aC08009F06SK_c	highly similar to RE10554p related cluster	6e-12
aC08009F09SK_c	no_annotation_available	0.015
aC08009F11SK_c	highly similar to Spliceosome RNA helicase BAT1 homolog related cluster	2e-07
aC08010A11SK_c	no_annotation_available	0.014
aC08010B06SK_c	no_annotation_available	0.008
aC08010C01SK_c	no_annotation_available	0.11
aC08011A04SK_c	highly similar to Ribosomal protein L11-like protein related cluster	1e-11
aC08011A12SK_c	no_annotation_available	0.057
aC08011C02SK_c	no_annotation_available	2e-06
aC08011C06SK_c	highly similar to UDP-glucose dehydrogenase, putative related cluster	0.055
aC08011D02SK_c	highly similar to Nucleolar protein related cluster	2e-04
aC08011D06SK_c	highly similar to Cluster related to UPI0000585FB6; PREDICTED: similar to WD repeat membrane protein PWDMP	0.053
aC08011E01SK_c	highly similar to Similar to sp|P54780 Saccharomyces cerevisiae 60S ribosomal protein L15-B related cluster	0.014
aC08011F03SK_c	highly similar to 60S ribosomal protein L26-2 related cluster	1e-18
aC08012A02SK_c	no_annotation_available	0.91
aC08012D03SK_c	no_annotation_available	0.004
aC08012D05SK_c	no_annotation_available	0.014
aC08012G08SK_c	no_annotation_available	4e-09
aC08013B11SK_c	similar to Ubiquitin ligase SINAT2 related cluster	0.17
aC08013E02SK_c	highly similar to Ethylmalonic encephalopathy 1 related cluster	0.21
aC08013E09SK_c	no_annotation_available	0.21
aC08013F11SK_c	highly similar to Elongation factor 1-alpha related cluster	1e-05
aC08013F12SK_c	similar to ATP-dependent RNA helicase related cluster	0.013
aC08013H01SK_c	highly similar to Chromosome 16 SCAF14974, whole genome shotgun sequence related cluster	0.87
aC08014A09SK_c	highly similar to Putative E2 enzyme Ubc9 related cluster	0.67
aC08014B11SK_c	no_annotation_available	0.014
aC08014C04SK_c	highly similar to Beta-lactamase-like related cluster	0.003
aC08014H05SK_c	highly similar to Putative DNA-directed RNA polymerase II 23K chain related cluster	0.008
aC08015A07SK_c	highly similar to Rab-type small GTP-binding protein related cluster	0.81
aC08015B12SK_c	no_annotation_available	0.004
aC08015F03SK_c	highly similar to Chromosome undetermined SCAF14638, whole genome shotgun sequence related cluster	0.057
aC08015F08SK_c	highly similar to 60S ribosomal protein L11 related cluster	3e-06
aC08015G09SK_c	no_annotation_available	0.20
aC08015H04SK_c	no_annotation_available	2e-04
aC08016A09SK_c	no_annotation_available	0.010
aC08016B05SK_c	no_annotation_available	0.036
aC08016C04SK_c	highly similar to Periplasmic murein peptide-binding protein related cluster	0.92
aC08016E07SK_c	highly similar to Putative PfkB family carbohydrate kinase related cluster	0.23
aC08016F02SK_c	no_annotation_available	0.052
aC08016F06SK_c	highly similar to RAC-like GTP-binding protein ARAC3 related cluster	0.013
aC08016F12SK_c	no_annotation_available	0.23
aC08016G10SK_c	no_annotation_available	0.73
aC08016H05SK_c	no_annotation_available	9e-07
aC08017A06SK_c	no_annotation_available	0.005
aC08017E04SK_c	no_annotation_available	1e-40
aC08017E07SK_c	similar to Cluster related to UPI0000394841; COG0697: Permeases of the drug/metabolite transporter (DMT) superfamily	0.003
aC08017H03SK_c	no_annotation_available	0.015
aC08017H09SK_c	highly similar to Carbamoyl-phosphate synthase, large subunit related cluster	0.88
aC08018A01SK_c	highly similar to 3-ketoacyl-CoA thiolase, peroxisomal precursor related cluster	3.4
aC08018A12SK_c	highly similar to 60S ribosomal protein L5 related cluster	0.22
aC08018C03SK_c	no_annotation_available	4e-06
aC08018D07SK_c	highly similar to ATP synthase beta subunit related cluster	1e-08
aC08018F12SK_c	similar to F20P5.12 protein related cluster	0.83
aC08018G05SK_c	similar to Chromosome 10 SCAF15019, whole genome shotgun sequence related cluster	0.055
aC08019A09SK_c	highly similar to Aspartate aminotransferase related cluster	8e-04
aC08019B05SK_c	highly similar to OSJNBa0029H02.21 protein related cluster	5e-05
aC08019C10SK_c	highly similar to SKIV2L2 protein related cluster	0.20
aC08019C12SK_c	highly similar to T29M8.13 protein related cluster	3e-16
aC08019D04SK_c	no_annotation_available	4e-05
aC08019D05SK_c	similar to | Symbol: None | phospholipid hydroperoxide glutathione peroxidase, chloroplast / PHGPx (GPX1), identical to SP:P52032 Phospholipid hydroperoxide glutathione peroxidase, chloroplast precursor (EC 1.11.1.9) (PHGPx) {Arabidopsis thaliana}; contai	9e-07
aC08019D11SK_c	no_annotation_available	2.5
aC08019E08SK_c	highly similar to Yarrowia lipolytica chromosome F of strain CLIB122 of Yarrowia lipolytica related cluster	0.22
aC08019G05SK_c	no_annotation_available	0.003
aC08020A08SK_c	highly similar to 40S ribosome protein S5 related cluster	1e-05
aC08020A10SK_c	highly similar to OTU-like cysteine protease-like related cluster	2e-32
aC08020C08SK_c	no_annotation_available	0.044
aC08020E06SK_c	similar to Cluster related to UPI0000492EE5; PREDICTED: similar to Nucleosome assembly protein 1-like 4 (Nucleosome assembly protein 2) (NAP2)	1e-05
aC08020G05SK_c	highly similar to Heat shock protein 70 related cluster	6e-08
aC08020G08SK_c	no_annotation_available	0.23
aC08020H03SK_c	highly similar to Dehydrodolichyl diphosphate synthase related cluster	0.86
aC08021B03SK_c	highly similar to Calreticulin, putative related cluster	3e-13
aC08021B04SK_c	no_annotation_available	0.21
aC08021F05SK_c	highly similar to Putative geranyl diphosphat synthase related cluster	0.22
aC08021H02SK_c	highly similar to 60S ribosomal protein L4 related cluster	0.21
aC08021H06SK_c	no_annotation_available	0.003
aC08022C10SK_c	no_annotation_available	0.082
aC08022E11SK_c	highly similar to Eukaryotic peptide chain release factor subunit 1-3 related cluster	0.057
aC08023B02SK_c	highly similar to D-isomer specific 2-hydroxyacid dehydrogenase, NAD-binding related cluster	3.3
aC08023B04SK_c	highly similar to L19 related cluster	0.74
aC08023C01SK_c	highly similar to Aldehyde dehydrogenase related cluster	0.20
aC08023D03SK_c	highly similar to Heat shock protein 70 related cluster	0.83
aC08023E11SK_c	highly similar to Triose or hexose phosphate / phosphate translocator, putative related cluster	0.19
aC08024H08SK_c	no_annotation_available	1e-06
aC08025B04SK_c	highly similar to Guanine nucleotide-binding protein alpha-1 subunit related cluster	0.22
aC08025D02SK_c	highly similar to Two-component response regulator ARR9 related cluster	1e-15
aC08025E03SK_c	highly similar to ABC transporter, AAA domain related cluster	0.054
aC08025H02SK_c	highly similar to 40S ribosomal protein S15a, putative related cluster	1e-05
aC08025H07SK_c	no_annotation_available	0.20
aC08026A04SK_c	no_annotation_available	0.057
aC08026A11SK_c	highly similar to Proton-translocating inorganic pyrophosphatase related cluster	2e-14
aC08026B03SK_c	no_annotation_available	0.78
aC08026B12SK_c	no_annotation_available	0.003
aC08026C03SK_c	no_annotation_available	0.001
aC08026C10SK_c	no_annotation_available	0.065
aC08026C12SK_c	highly similar to Rab family GTPase Rab8 related cluster	1e-05
aC08026E06SK_c	no_annotation_available	2e-04
aC08026E12SK_c	highly similar to Ubiquitin-conjugating enzyme E2 4 related cluster	1e-20
aC08026F09SK_c	similar to C2H2 type Zn-finger-containing protein related cluster	0.23
aC08026G01SK_c	highly similar to Ubiquitin-conjugating enzyme9 related cluster	8e-04
aC08027B01SK_c	highly similar to Phosphoribosylglycinamide formyltransferase related cluster	0.014
aC08027B02SK_c	highly similar to 60S ribosomal protein L11-B related cluster	3e-12
aC08027C12SK_c	highly similar to BiP precursor related cluster	5e-08
aC08027F03SK_c	no_annotation_available	8e-05
aC08027F07SK_c	highly similar to Nuclear protein-like related cluster	9e-07
aC08027G03SK_c	similar to Cathepsin L1 precursor related cluster	3e-06
aC08027G08SK_c	highly similar to Yarrowia lipolytica chromosome E of strain CLIB 122 of Yarrowia lipolytica related cluster	2e-04
aC08027H06SK_c	no_annotation_available	0.055
aC08028A06SK_c	no_annotation_available	0.22
aC08028B07SK_c	no_annotation_available	0.31
aC08028C07SK_c	highly similar to Delta 12 acyl-lipid desaturase related cluster	0.23
aC08028C10SK_c	highly similar to Tetratricopeptide repeat family protein related cluster	0.23
aC08028C12SK_c	no_annotation_available	2e-20
aC08028E02SK_c	highly similar to ENSANGP00000012203 related cluster	0.85
aC08028F03SK_c	no_annotation_available	0.82
aC08028F04SK_c	no_annotation_available	0.86
aC08028F10SK_c	highly similar to 2-Cys thioredoxin peroxidase related cluster	9e-04
aC08028G03SK_c	no_annotation_available	0.056
aC08028G10SK_c	highly similar to F26F24.16 related cluster	0.22
aC08029A03SK_c	highly similar to Cul1a protein related cluster	0.22
aC08029A04SK_c	highly similar to 40S ribosomal protein S6 related cluster	0.81
aC08029B08SK_c	highly similar to Putative angio-associated migratory cell protein related cluster	0.20
aC08029C12SK_c	no_annotation_available	9e-07
aC08029D06SK_c	highly similar to Ribosomal protein L7Ae-like related cluster	2e-10
aC08029F11SK_c	no_annotation_available	0.20
aC08029G04SK_c	highly similar to Cluster related to UPI00001628B6; ceramidase	0.77
aC08029G07SK_c	highly similar to GTP-binding nuclear protein GSP1/Ran related cluster	0.010
aC08029H07SK_c	highly similar to Protein disulfide isomerase protein 2, isoform b related cluster	0.003
aC08029H09SK_c	no_annotation_available	1.3
aC08029H12SK_c	highly similar to Cysteine peptidase, putative related cluster	8e-04
aC08030D06SK_c	highly similar to OSJNBa0091D06.14 protein related cluster	0.82
aC08030D12SK_c	no_annotation_available	0.053
aC08030F12SK_c	highly similar to Eukaryotic translation initiation factor 5A related cluster	4e-15
aC08030G03SK_c	highly similar to Carbohydrate oxidoreductase, putative related cluster	0.051
aC08030G05SK_c	highly similar to Stress-induced protein sti1-like protein related cluster	0.052
aC08031A01SK_c	no_annotation_available	0.22
aC08031A04SK_c	highly similar to F20B17.5 related cluster	0.88
aC08031A07SK_c	highly similar to Putative dihydroxyacetone 3-phosphate reductase dhaprd related cluster	0.015
aC08031B12SK_c	similar to Cluster related to UPI00004DC090	3.4
aC08031C07SK_c	similar to Na+/H+ antiporter-like protein related cluster	0.22
aC08031D08SK_c	highly similar to Putative pentatricopeptide (PPR) repeat-containing protein related cluster	6e-11
aC08031F07SK_c	no_annotation_available	0.002
aC08031H04SK_c	highly similar to TPR-containing protein kinase related cluster	4e-46
aC08032A08SK_c	highly similar to Aspartic proteinase related cluster	0.88
aC08032C10SK_c	highly similar to Putative ripening-related protein related cluster	7e-20
aC08032D01SK_c	no_annotation_available	0.86
aC08032D06SK_c	similar to 6-phosphogluconate dehydrogenase related protein precursor related cluster	0.15
aC08032D09SK_c	highly similar to Similar to ATPase involved in DNA repair related cluster	0.90
aC08032E04SK_c	highly similar to AT5g05200/K2A11_7 related cluster	0.30
aC08032G03SK_c	highly similar to Putative thimet oligopeptidase related cluster	0.22
aC08032G10SK_c	highly similar to STY-L protein related cluster	4e-18
aC08033C06SK_c	highly similar to Phenylalanine-tRNA synthetase-like protein related cluster	6e-05
aC08033D02SK_c	similar to Putative disease resistance protein At4g19050 related cluster	0.22
aC08033D08SK_c	highly similar to Protein phosphatase-like related cluster	6e-11
aC08033G02SK_c	no_annotation_available	0.45
aC08033H02SK_c	highly similar to Nodulin MtN21-like protein related cluster	9e-10
aC08034A04SK_c	no_annotation_available	0.22
aC08034A07SK_c	highly similar to 60S ribosomal protein L13, putative related cluster	0.52
aC08034B01SK_c	highly similar to Bacterial-induced lipoxygenase related cluster	6e-08
aC08034C09SK_c	no_annotation_available	0.014
aC08034C10SK_c	highly similar to Similarity to long chain fatty alcohol oxidase related cluster	0.055
aC08034D12SK_c	highly similar to Fiber protein Fb32 related cluster	0.056
aC08034E05SK_c	highly similar to Cluster related to UPI00005DC28C; ATP binding / carbohydrate binding / kinase/ protein kinase/ protein serine/threonine kinase/ protein-tyrosine kinase/ sugar binding	0.014
aC08034E06SK_c	highly similar to | Symbol: None | expressed protein | chr1:27820475-27823735 FORWARD | Aliases: F2P9.16, F2P9_16	0.015
aC08034G03SK_c	similar to Putative GTP-binding protein related cluster	0.003
aC08035C04SK_c	highly similar to WIP5 protein related cluster	2e-20
aC08035C09SK_c	no_annotation_available	0.059
aC08035D09SK_c	similar to Periplasmic immunogenic protein related cluster	0.054
aC08035F02SK_c	highly similar to Similar to Homo sapiens (Human). Cleavage and polyadenylation specificity factor, 73 kDa subunit related cluster	0.014
aC08035G01SK_c	highly similar to Shaker-like potassium channel related cluster	0.84
aC08035H09SK_c	no_annotation_available	1e-05
aC08036C02SK_c	no_annotation_available	0.004
aC08036C08SK_c	highly similar to Carboxylesterase-like protein related cluster	9e-07
aC08036C09SK_c	no_annotation_available	3e-45
aC08036E10SK_c	similar to Disease resistance protein RPP13 variant related cluster	4e-09
aC08036E11SK_c	highly similar to MLP3.11 protein related cluster	0.004
aC08036F06SK_c	no_annotation_available	0.055
aC08036G05SK_c	highly similar to RADIALIS related cluster	0.014
aC08037A09SK_c	highly similar to Predicted protein related cluster	0.88
aC08037B09SK_c	no_annotation_available	0.50
aC08037C05SK_c	no_annotation_available	0.88
aC08037E12SK_c	highly similar to Nuclear transportin related cluster	0.052
aC08037G06SK_c	highly similar to RIB40 genomic DNA, SC111 related cluster	2e-04
aC08038A06SK_c	no_annotation_available	0.73
aC08038B12SK_c	similar to Histidyl-tRNA synthetase related cluster	0.014
aC08038F02SK_c	highly similar to Putative leucine-rich-repeat protein related cluster	0.054
aC08038F06SK_c	no_annotation_available	6e-06
aC08038G03SK_c	no_annotation_available	0.021
aC08039A08SK_c	no_annotation_available	0.24
aC08039B05SK_c	highly similar to Phloroglucinol O-methyltransferase related cluster	0.008
aC08039B07SK_c	no_annotation_available	0.13
aC08039C02SK_c	similar to Arabidopsis thaliana genomic DNA, chromosome 5, P1 clone:MOK9 related cluster	8e-35
aC08039F03SK_c	highly similar to Phospholipase D p1 related cluster	0.19
aC08039G09SK_c	highly similar to DNA Helicase related cluster	0.23
aC08039G11SK_c	no_annotation_available	8e-37
aC08039H01SK_c	no_annotation_available	0.23
aC16011A02T7_c	no_annotation_available	7e-44
aC16012G05SK_c	highly similar to Receptor-like kinase CHRK1 related cluster	1e-05
aC16012G12SK_c	highly similar to CDR1 related cluster	5e-30
aC16013F09SK_c	highly similar to Similarity to ATPase; peroxisome biosynthesis protein related cluster	0.056
aC16013G05SK_c	highly similar to Gb|AAC64874.1 related cluster	3e-25
aC16014H04SK_c	highly similar to Putative ubiquitin conjugating enzyme 7 interacting protein 4 related cluster	2e-20
aC16015B05SK_c	highly similar to Receptor-like protein kinase 5 precursor related cluster	0.22
aC16015C11SK_c	similar to SJCHGC09076 protein related cluster	2e-47
aC16016D05SK_c	similar to At5g63940 related cluster	0.95
aC16016F05SK_c	no_annotation_available	0.21
aC16017C10SK_c	similar to Trihelix transcription factor related cluster	0.19
aC16017D03SK_c	highly similar to F20D21.30 protein related cluster	0.21
aC16017G02SK_c	highly similar to F6D8.26 related cluster	0.004
aC16018B02SK_c	no_annotation_available	6e-10
aC16018B08SK_c	similar to | Symbol: None | C2 domain-containing protein, similar to zinc finger and C2 domain protein GI:9957238 from (Arabidopsis thaliana) | chr1:24755040-24756497 FORWARD | Aliases: T27F4.11, T27F4_11	6e-38
aC16018D07SK_c	highly similar to Auxin response factor 9 related cluster	5e-33
aC18004B04Rv_c	similar to Similar to sp|P30574 Candida albicans Carboxypeptidase Y related cluster	6e-04
aC18004C08Rv_c	highly similar to At4g16144 related cluster	2e-19
aC18004D09Rv_c	no_annotation_available	8e-22
aC18004G10Rv_c	no_annotation_available	0.006
aC18005B09Rv_c	no_annotation_available	0.17
aC18005E07Rv_c	similar to Kinase-like protein related cluster	2e-46
aC18005F03Rv_c	no_annotation_available	0.15
aC18006C06Rv_c	no_annotation_available	0.57
aC18006E04Rv_c	no_annotation_available	0.029
aC18006F07Rv_c	no_annotation_available	0.038
aC18008B06Rv_c	highly similar to Putative disease resistance protein related cluster	0.038
aC18008D06Rv_c	no_annotation_available	0.041
aC18009G05Rv_c	no_annotation_available	3e-25
aC18009G09Rv_c	no_annotation_available	8e-13
aC18009H03Rv_c	no_annotation_available	2e-04
aC18011B05Rv_c	no_annotation_available	1e-08
aC18011D10Rv_c	no_annotation_available	3e-11
aC18011D11Rv_c	highly similar to Putative TIP120 protein related cluster	0.36
aC18011D12Rv_c	similar to Beta-D-glucosidase related cluster	1e-25
aC18011E07Rv_c	no_annotation_available	0.44
aC18011E11Rv_c	highly similar to At1g09020/F7G19_11 related cluster	0.45
aC18011H02Rv_c	highly similar to At2g45060/T14P1.13 related cluster	2e-28
aC18012A05Rv_c	highly similar to Putative V-type ATPase 116kDa subunit family related cluster	2e-06
aC18012B10Rv_c	no_annotation_available	2e-27
aC18012B12Rv_c	no_annotation_available	0.069
aC18012D09Rv_c	no_annotation_available	3e-05
aC18012G08Rv_c	similar to Cluster related to UPI000038CC4E; COG3781: Predicted membrane protein	9e-06
aC18012G09Rv_c	no_annotation_available	0.60
aC18012H02Rv_c	no_annotation_available	7e-04
aC18014C09Rv_c	no_annotation_available	4e-22
aC18015A04Rv_c	no_annotation_available	0.19
aC18015C04Rv_c	no_annotation_available	0.16
aC18015C09Rv_c	similar to | Symbol: None | phosphoinositide phosphatase family protein, contains similarity to phosphoinositide phosphatase SAC1 (Rattus norvegicus) gi:11095248:gb:AAG29810; contains Pfam domain, PF02383: SacI homology domain; identical to cDNA SAC domai	4e-11
aC18015D11Rv_c	highly similar to General negative transcription regulator-like related cluster	0.17
aC18015F11Rv_c	no_annotation_available	9e-06
aC18018A04Rv_c	no_annotation_available	6e-06
aC18018A08Rv_c	highly similar to AT5g59960/mmn10_180 related cluster	4e-30
aC18018E07Rv_c	no_annotation_available	1e-14
aC18018E10Rv_c	highly similar to Cytochrome P450 DDWF1 related cluster	2e-47
aC18018E12Rv_c	no_annotation_available	0.013
aC18018H11Rv_c	highly similar to F19G10.11 protein related cluster	0.17
aC18019A02Rv_c	no_annotation_available	0.16
aC18019A07Rv_c	no_annotation_available	1e-08
aC18019E12Rv_c	highly similar to ENSANGP00000000953 related cluster	0.051
aC18020A02Rv_c	similar to Sugar transporter, putative related cluster	0.048
aC18020H01Rv_c	highly similar to Serine/threonine protein kinase 1 related cluster	8e-06
aC18021C01Rv_c	no_annotation_available	5e-04
aC18021D09Rv_c	no_annotation_available	2e-31
aC18021E03Rv_c	similar to Ripening regulated protein DDTFR18 related cluster	7e-04
aC18021E08Rv_c	highly similar to Berberine bridge enzyme related cluster	3e-34
aC18021E12Rv_c	highly similar to Isoleucine-tRNA ligase-like protein related cluster	0.77
aC18021F04Rv_c	no_annotation_available	8e-04
aC18021G02Rv_c	no_annotation_available	0.034
aC18021G04Rv_c	highly similar to Putative calcium-transporting ATPase 13, plasma membrane-type (EC 3.6.3.8) (Ca(2+)-ATPase isoform 13) related cluster	0.69
aC18022A02Rv_c	no_annotation_available	6e-04
aC18022H06Rv_c	no_annotation_available	5e-04
aC18023D10Rv_c	no_annotation_available	2e-41
aC18023E01Rv_c	highly similar to Cluster related to UPI0000162B89; EMB2758	6e-04
aC18023H03Rv_c	no_annotation_available	1e-20
aC18024C11Rv_c	highly similar to Similar to CA2561|CaCAR2 Candida albicans CaCAR2 ornithine aminotransferase related cluster	8e-04
aC18025A06Rv_c	highly similar to Type IIB calcium ATPase related cluster	0.19
aC18025A09Rv_c	no_annotation_available	2e-09
aC18025D04Rv_c	similar to Putative SKP1-like protein related cluster	6e-14
aC18025E03Rv_c	highly similar to T12C24.2 related cluster	0.045
aC19001H06T7_c	no_annotation_available	1e-22
aC19003E02T7_c	no_annotation_available	2e-09
aC19003F01T7_c	no_annotation_available	2e-11
aC19004B01T7_c	no_annotation_available	3e-32
aC19004B10T7_c	no_annotation_available	3e-13
aC19005B05T7_c	no_annotation_available	0.004
aC19007C04T7_c	no_annotation_available	0.025
aC19008A04T7_c	no_annotation_available	3e-07
aC19008H11T7_c	no_annotation_available	1e-06
aC19010D06T7_c	no_annotation_available	1e-07
aC19010F05T7_c	no_annotation_available	5e-29
aC19010F12T7_c	no_annotation_available	2e-08
aC20001A04SK_c	highly similar to Metal tolerance protein C1 related cluster	6e-26
aC20001C06SK_c	similar to Auxin-regulated protein related cluster	0.029
aC20001C10SK_c	similar to Membrane protein-like related cluster	0.53
aC20001C11SK_c	no_annotation_available	0.009
aC20001F07SK_c	no_annotation_available	8e-46
aC20001F08SK_c	no_annotation_available	0.12
aC20001H06SK_c	no_annotation_available	3e-24
aC20002A08SK_c	no_annotation_available	1e-22
aC20002B05SK_c	highly similar to ABC transporter-like protein related cluster	0.011
aC20002B11SK_c	highly similar to Putative transcription factor BIM2 related cluster	3e-09
aC20002C01SK_c	no_annotation_available	2.6
aC20002D05SK_c	no_annotation_available	1e-42
aC20003A05SK_c	no_annotation_available	4e-14
aC20003A08SK_c	no_annotation_available	0.14
aC20003B12SK_c	highly similar to F2O10.10 protein related cluster	0.45
aC20003D08SK_c	highly similar to BZIP protein, putative; 48652-45869 related cluster	0.52
aC20003F06SK_c	no_annotation_available	1e-07
aC20003F07SK_c	no_annotation_available	8e-37
aC20004F03SK_c	similar to Putative AP3-complex beta-3A adaptin subunit related cluster	2.0
aC20005H02SK_c	similar to F7F22.15 related cluster	4e-05
aC20005H12SK_c	highly similar to Probably ATP-dependent helicase related cluster	0.77
aC20006F01SK_c	no_annotation_available	1e-22
aC20006F06SK_c	highly similar to Putative palmitoyl-protein thioesterase related cluster	0.011
aC20006G10SK_c	highly similar to Cluster related to UPI000034F0B7; hydrolase	0.66
aC20007B02SK_c	highly similar to Pistillata MADS-box protein related cluster	2e-49
aC20007G06SK_c	highly similar to Receptor-kinase isolog related cluster	0.28
aC20008C10SK_c	similar to T2H3.2 related cluster	0.46
aC20008D04SK_c	highly similar to T1F9.16 related cluster	2e-04
aC20008E05SK_c	no_annotation_available	0.011
aC20008G03SK_c	no_annotation_available	5e-19
aC20009A07SK_c	highly similar to 3-dehydroquinate dehydratase / shikimate dehydrogenase isoform 2 related cluster	0.41
aC20009B02SK_c	no_annotation_available	1.0
aC20009B09SK_c	no_annotation_available	0.12
aC20009B12SK_c	no_annotation_available	0.007
aC20009C02SK_c	no_annotation_available	0.96
aC20009E08SK_c	no_annotation_available	3e-04
aC20009G07SK_c	highly similar to Resistance gene analog related cluster	6e-04
aC20010G08SK_c	highly similar to At1g58060 related cluster	0.17
aC21001C06Rv_c	similar to Copine I-like related cluster	1e-05
aC21001E03Rv_c	no_annotation_available	2e-08
aC21002C05Rv_c	highly similar to Serine/threonine-specific protein kinase-like protein related cluster	0.15
aC21002F06Rv_c	no_annotation_available	4e-09
aC21005B04Rv_c	no_annotation_available	0.002
aC21005F10Rv_c	no_annotation_available	3e-04
aC21008D03Rv_c	similar to Chorismate mutase CM2 related cluster	0.13
aC31001E09EF_c	highly similar to Leaf protein related cluster	0.21
aC31002A04EF_c	similar to Putative disease resistance protein Cf-2.1 related cluster	4e-49
aC31002B10EF_c	no_annotation_available	0.14
aC31002E07EF_c	highly similar to Cluster related to UPI00000A16EF; OSJNBb0006H05.27	0.22
aC31002E08EF_c	highly similar to Putative pyridine nucleotide-disulphide oxidoreductase related cluster	0.21
aC31003C02EF_c	highly similar to Putative U1 snRNP 70K protein related cluster	4e-46
aC31003E04EF_c	highly similar to Putative annexin related cluster	0.014
aC31004A06EF_c	highly similar to Putative germin-like protein subfamily 3 member 4 precursor related cluster	0.013
aC31004B11EF_c	similar to Putative glycine-rich protein related cluster	3e-22
aC31004C01EF_c	highly similar to Protein At1g72320 related cluster	0.059
aC31004C07EF_c	highly similar to | Symbol: None | expressed protein | chr3:17860344-17862663 FORWARD | Aliases: T24C20.90	0.86
aC31004D03EF_c	highly similar to Putative cullin 3 related cluster	0.058
aC31004D09EF_c	highly similar to ADP-ribosylation factor related cluster	1e-09
aC31004H05EF_c	similar to F13B4.6 protein related cluster	2e-23
aC31005B07EF_c	highly similar to ATP-dependent RNA helicase-like protein related cluster	0.83
aC31005D04EF_c	highly similar to | Symbol: None | pleckstrin homology (PH) domain-containing protein / lipid-binding START domain-containing protein, contains Pfam profiles PF00169: Pleckstring homology (PH) domain, PF01852: Lipid-binding START domain | chr3:20297063-20	9e-10
aC31005H04EF_c	highly similar to Tetratricopeptide repeat (TPR)-containing protein-like related cluster	0.056
aC31006A01EF_c	similar to Putative bacterial blight resistance protein related cluster	0.013
aC31006A04EF_c	no_annotation_available	0.002
aC31006D04EF_c	highly similar to Actin-2 related cluster	1e-30
aC31006G06EF_c	no_annotation_available	0.20
aC31007A05EF_c	highly similar to Cytochrome P450 monooxygenase CYP716A related cluster	0.054
aC31007B04EF_c	highly similar to Putative serine/threonine protein kinase related cluster	4e-06
aC31007C02EF_c	highly similar to AT5g11010/T30N20_280 related cluster	0.014
aC31007D11EF_c	highly similar to ZEITLUPE related cluster	2e-07
aC31007H05EF_c	highly similar to T13O15.8 protein related cluster	0.22
aC31007H10EF_c	highly similar to Putative caffeoyl-CoA O-methyltransferase At4g26220 related cluster	2e-04
aC31007H11EF_c	no_annotation_available	0.053
aC31008A06EF_c	similar to Arabidopsis thaliana genomic DNA, chromosome 3, BAC clone:F14O13 related cluster	0.66
aC31008A11EF_c	highly similar to Protein At1g51745 related cluster	0.81
aC31008C10EF_c	highly similar to Hydroxyphenylpyruvate reductase related cluster	1e-27
aC31009G06EF_c	highly similar to At5g20120 related cluster	1e-11
aC31010A01EF_c	similar to Putative transposase related cluster	2.5
aC31010F03EF_c	highly similar to C2 domain-containing protein-like related cluster	0.89
aC31010H04EF_c	no_annotation_available	0.20
aC31100B05EF_c	highly similar to Zn-dependent alcohol dehydrogenases related cluster	0.20
aC31100C10EF_c	no_annotation_available	0.088
aC31100F02EF_c	no_annotation_available	0.21
aC31100G03EF_c	no_annotation_available	0.052
aC31101C10EF_c	highly similar to Probable exocyst complex component 4 related cluster	0.014
aC31101D06EF_c	similar to Gb|AAC32909.1 related cluster	0.82
aC31101F04EF_c	highly similar to Peroxidase 21 precursor related cluster	8e-38
aC31101H02EF_c	highly similar to Putative ankyrin-repeat-containing protein related cluster	0.21
aC31102B12EF_c	similar to 40S ribosomal protein S1-like protein related cluster	2e-05
aC31102E02EF_c	highly similar to F2D10.13 related cluster	6e-23
aC31102E08EF_c	highly similar to Elongation factor 1-alpha related cluster	2e-38
aC31102G10EF_c	no_annotation_available	0.17
aC31102H03EF_c	no_annotation_available	0.17
aC31103A01EF_c	similar to Predicted protein related cluster	8e-04
aC31103A09EF_c	highly similar to Protein containing C-terminal RING-finger related cluster	0.046
aC31103C09EF_c	highly similar to Ammonium transporter related cluster	0.18
aC31103D01EF_c	no_annotation_available	0.013
aC31103E02EF_c	similar to Cluster related to UPI000034F0FA; kinase	0.21
aC31103F04EF_c	similar to Non-LTR retrolelement reverse transcriptase-like protein related cluster	3.0
aC31103F06EF_c	highly similar to Lipoxygenase related cluster	6e-11
aC31103F08EF_c	no_annotation_available	0.15
aC31103G11EF_c	highly similar to Nucellin-like protein related cluster	0.052
aC31103H06EF_c	similar to PQ loop repeat protein related cluster	0.16
aC31104A05EF_c	no_annotation_available	0.054
aC31104A09EF_c	highly similar to Aspartyl proteinase related cluster	0.22
aC31104B03EF_c	highly similar to Phosphatidylglycerol/phosphatidylinositol transfer protein precursor related cluster	0.21
aC31104E05EF_c	highly similar to 60s ribosomal protein yl6 related cluster	2e-10
aC31104G03EF_c	highly similar to Putative nitrate transporter related cluster	0.21
aC31104G07EF_c	no_annotation_available	0.21
aC31105A07EF_c	highly similar to Farnesyl pyrophosphate synthetase (FPP synthetase) (FPS) (Farnesyl diphosphate synthetase) [Includes: Dimethylallyltranstransferase (EC 2.5.1.1); Geranyltranstransferase (EC 2.5.1.10)] related cluster	0.86
aC31105B01EF_c	highly similar to Serine-protein kinase ATM related cluster	0.057
aC31105B02EF_c	highly similar to Protein yop-1 related cluster	0.051
aC31105C05EF_c	highly similar to Putative oxidoreductase; 38288-39393 related cluster	0.88
aC31106A03EF_c	highly similar to Arginyl-tRNA synthetase related cluster	0.21
aC31106C07EF_c	highly similar to MYBR6 related cluster	0.014
aC31106H06EF_c	similar to D-galacturonic acid reductase related cluster	0.098
aC31107A11EF_c	highly similar to Transferrin receptor and related proteins containing the protease- associated related cluster	0.85
aC31107B03EF_c	highly similar to Putative receptor-like protein kinase related cluster	0.89
aC31107B09EF_c	no_annotation_available	0.83
aC31107E04EF_c	highly similar to Matrix metalloproteinase related cluster	0.81
aC31107E05EF_c	no_annotation_available	4e-09
aC31107F06EF_c	highly similar to Defense-related protein related cluster	1e-43
aC31107F08EF_c	highly similar to F16F4.9 protein related cluster	6e-08
aC31107F09EF_c	similar to Predicted protein related cluster	0.21
aC31107H10EF_c	highly similar to Putative receptor associated protein related cluster	0.014
aC31108A04EF_c	highly similar to Putative pentatricopeptide (PPR) repeat-containing protein related cluster	0.013
aC31108B01EF_c	no_annotation_available	1e-21
aC31108B09EF_c	no_annotation_available	8e-35
aC31108C01EF_c	no_annotation_available	0.050
aC31108C11EF_c	highly similar to Tetrahydroxynaphthalene reductase related cluster	0.81
aC31108D04EF_c	highly similar to Leucoanthocyanidin dioxygenase-like protein related cluster	4e-27
aC31108H01EF_c	similar to Armadillo repeat-containing protein-like related cluster	0.22
aC31109A11EF_c	highly similar to Cytochrome P450 related cluster	1e-18
aC31109C03EF_c	no_annotation_available	0.015
aC31109E05EF_c	highly similar to Putative phosphate transporter 1 related cluster	0.001
aC31109F01EF_c	no_annotation_available	0.055
aC31109H07EF_c	highly similar to T1N6.17 protein related cluster	0.89
aC31200A04EF_c	highly similar to ATP synthase beta chain, mitochondrial related cluster	2e-10
aC31200A06EF_c	highly similar to ATP synthase beta chain, mitochondrial precursor related cluster	0.015
aC31200B02EF_c	no_annotation_available	0.20
aC31200B03EF_c	highly similar to Protein phosphatase, putative related cluster	3.3
aC31200B05EF_c	no_annotation_available	0.85
aC31200B06EF_c	no_annotation_available	3e-10
aC31200B07EF_c	no_annotation_available	0.22
aC31200C03EF_c	highly similar to Inorganic phosphate transporter 1-4 (AtPht1;4) (H(+)/Pi cotransporter) related cluster	2e-17
aC31200C04EF_c	highly similar to Uracil phosphoribosyltransferase related cluster	0.21
aC31200C09EF_c	no_annotation_available	0.85
aC31200C10EF_c	similar to Protein At5g04290 related cluster	0.014
aC31200C12EF_c	no_annotation_available	2e-20
aC31200D01EF_c	similar to Predicted protein related cluster	0.22
aC31200D04EF_c	no_annotation_available	2e-05
aC31200D05EF_c	highly similar to Ceramidase related cluster	0.83
aC31200D06EF_c	no_annotation_available	0.014
aC31200D09EF_c	highly similar to Dual specificity tyrosine-phosphorylation-regulated kinase 4 related cluster	0.85
aC31200E02EF_c	no_annotation_available	0.013
aC31200E04EF_c	similar to Methyl-accepting chemotaxis receptor/sensory transducer precursor related cluster	0.70
aC31200E07EF_c	highly similar to Zinc-containing alcohol dehydrogenase superfamily related cluster	0.84
aC31200E11EF_c	highly similar to 2-oxoglutarate dehydrogenase subunit, putative related cluster	3.4
aC31200E12EF_c	similar to 60S ribosomal protein L22 related cluster	2e-08
aC31200F02EF_c	no_annotation_available	0.055
aC31200F10EF_c	similar to G-actin binding protein, putative related cluster	0.21
aC31200G03EF_c	no_annotation_available	1e-29
aC31200G04EF_c	highly similar to Uncharacterized homolog of gamma-carboxymuconolactone decarboxylase subunit related cluster	2.8
aC31200G08EF_c	highly similar to At1g54220 related cluster	0.003
aC31200G09EF_c	highly similar to RE17227p related cluster	0.014
aC31200H03EF_c	highly similar to Coatomer alpha subunit related cluster	0.014
aC31200H04EF_c	no_annotation_available	3.6
aC31200H05EF_c	highly similar to Proliferating cell nuclear antigen 2 related cluster	0.056
aC31201A05EF_c	highly similar to CG32675-PA, isoform A related cluster	0.013
aC31201A07EF_c	similar to Putative LYST-interacting protein LIP5 related cluster	0.24
aC31201B02EF_c	similar to Cluster related to UPI0000583F91; PREDICTED: similar to Adipocyte plasma membrane-associated protein (BSCv protein)	0.22
aC31201B04EF_c	similar to Hsp70 related cluster	0.002
aC31201B12EF_c	no_annotation_available	9e-04
aC31201C05EF_c	highly similar to 60S ribosomal protein L7, putative related cluster	2e-04
aC31201C11EF_c	highly similar to 60S ribosomal protein L4 related cluster	4e-06
aC31201D01EF_c	no_annotation_available	0.057
aC31201D02EF_c	highly similar to YfmJ protein related cluster	0.21
aC31201D09EF_c	highly similar to Ribosomal protein L21 related cluster	0.042
aC31201E03EF_c	no_annotation_available	0.22
aC31201E04EF_c	highly similar to Tetrahydroxynaphthalene reductase related cluster	0.057
aC31201E05EF_c	no_annotation_available	0.84
aC31201E06EF_c	highly similar to AmphiHMG1/2 related cluster	1e-05
aC31201E07EF_c	highly similar to ADP/ATP translocase related cluster	4e-12
aC31201E08EF_c	no_annotation_available	8e-38
aC31201E12EF_c	no_annotation_available	0.21
aC31201F05EF_c	highly similar to Predicted protein related cluster	0.22
aC31201F06EF_c	no_annotation_available	0.19
aC31201F08EF_c	highly similar to Protein kinase, putative related cluster	0.22
aC31201G01EF_c	similar to Solute carrier family 35 member B1 homolog related cluster	0.87
aC31201G03EF_c	no_annotation_available	0.21
aC31201G08EF_c	no_annotation_available	0.19
aC31201G10EF_c	highly similar to Branched-chain amino acid aminotransferase, putative related cluster	0.015
aC31201G11EF_c	similar to Predicted protein related cluster	9e-04
aC31201H01EF_c	highly similar to Kelch-like protein related cluster	0.051
aC31201H03EF_c	no_annotation_available	3.4
aC31201H04EF_c	no_annotation_available	2e-10
aC31201H05EF_c	no_annotation_available	0.054
aC31201H08EF_c	highly similar to Peptidase A22B family protein related cluster	0.21
aC31201H10EF_c	highly similar to RE32803p related cluster	0.83
aC31201H11EF_c	no_annotation_available	0.014
aC31202A01EF_c	no_annotation_available	0.056
aC31202A02EF_c	highly similar to Cluster related to UPI0000162C76; D-alanyl-D-alanine endopeptidase/ peptidase	0.056
aC31202A10EF_c	no_annotation_available	0.90
aC31202B08EF_c	no_annotation_available	0.22
aC31202B10EF_c	highly similar to F21O3.21 protein related cluster	3e-22
aC31202B11EF_c	no_annotation_available	0.21
aC31202C08EF_c	highly similar to Cluster related to UPI000058408E; PREDICTED: similar to Probable dolichyl pyrophosphate Glc1Man9GlcNAc2 alpha-1,3-glucosyltransferase (Dolichyl-P-Glc:Glc1Man9GlcNAc2-PP-dolichyl glucosyltransferase) (HUSSY-02)	0.23
aC31202C11EF_c	no_annotation_available	3.6
aC31202D04EF_c	no_annotation_available	0.82
aC31202E03EF_c	highly similar to Probable proteasome subunit beta type 2 related cluster	0.21
aC31202E04EF_c	similar to LIN-41B related cluster	3.3
aC31202E05EF_c	similar to At1g76260 related cluster	0.21
aC31202F06EF_c	highly similar to PROBABLE 50S RIBOSOMAL PROTEIN L6 related cluster	3.5
aC31202F12EF_c	highly similar to Heat shock 70 kDa protein related cluster	0.014
aC31202G03EF_c	highly similar to ADP,ATP carrier protein 1, mitochondrial precursor related cluster	2e-14
aC31202G05EF_c	no_annotation_available	0.81
aC31202G11EF_c	similar to Putative xylosyltransferase I related cluster	1e-21
aC31202G12EF_c	similar to Inhibitor of serine protease like protein protein 2, isoform a related cluster	0.83
aC31202H03EF_c	highly similar to ModA related cluster	0.003
aC31202H04EF_c	highly similar to ENSANGP00000010093 related cluster	0.003
aC31203A04EF_c	highly similar to Troponin I related cluster	0.20
aC31203B04EF_c	highly similar to Ribosomal protein S8e related cluster	3e-12
aC31203B05EF_c	highly similar to F14M2.3 protein related cluster	2e-45
aC31203B10EF_c	no_annotation_available	0.86
aC31203B12EF_c	no_annotation_available	0.89
aC31203C01EF_c	highly similar to Aspartic proteinase related cluster	0.012
aC31203C02EF_c	highly similar to Hsp70 related cluster	1e-09
aC31203C03EF_c	no_annotation_available	0.81
aC31203C07EF_c	no_annotation_available	0.80
aC31203C08EF_c	no_annotation_available	0.21
aC31203D01EF_c	no_annotation_available	1e-09
aC31203D06EF_c	highly similar to Predicted dehydrogenases and related proteins related cluster	0.21
aC31203D07EF_c	highly similar to ENSANGP00000021011 related cluster	3.4
aC31203D09EF_c	highly similar to Predicted protein related cluster	0.014
aC31203E01EF_c	similar to Predicted protein related cluster	0.81
aC31203E08EF_c	highly similar to Cluster related to UPI0000585095; PREDICTED: similar to pl10	9e-07
aC31203F02EF_c	highly similar to ENSANGP00000019320 related cluster	0.80
aC31203F03EF_c	similar to Vacuolar ATP synthase subunit E related cluster	0.003
aC31203F04EF_c	similar to Predicted protein related cluster	2e-04
aC31203G03EF_c	highly similar to Cluster related to UPI000065D937; Homolog of Brachydanio rerio "RAB5C, member RAS oncogene family.	0.74
aC31203H02EF_c	highly similar to 40S ribosomal protein S16 related cluster	2e-04
aC31203H03EF_c	highly similar to 60S ribosomal protein L3 related cluster	4e-18
aC31203H04EF_c	highly similar to Beta-tubulin related cluster	3e-20
aC31203H06EF_c	highly similar to Ribosomal protein S4 related cluster	3e-10
aC31203H09EF_c	highly similar to Ankyrin repeat domain-containing protein 50 related cluster	0.87
aC31203H11EF_c	similar to Protein kinase related cluster	0.84
aC31204A01EF_c	highly similar to Putative DNA-binding protein related cluster	0.003
aC31204A09EF_c	no_annotation_available	0.55
aC31204B03EF_c	no_annotation_available	0.84
aC31204B08EF_c	highly similar to Cluster related to UPI0000501311; proteasome (prosome, macropain) 26S subunit, non-ATPase, 2	0.015
aC31204C01EF_c	no_annotation_available	6.7
aC31204C06EF_c	highly similar to Cathepsin B related cluster	0.87
aC31204D03EF_c	no_annotation_available	0.057
aC31204D04EF_c	no_annotation_available	0.82
aC31204D05EF_c	highly similar to Red chlorophyll catabolite reductase, chloroplast precursor related cluster	0.23
aC31204D07EF_c	highly similar to Cluster related to UPI00005851B6; PREDICTED: similar to Xanthine dehydrogenase/oxidase	0.86
aC31204D08EF_c	highly similar to Mitochondrial phosphate carrier protein related cluster	0.22
aC31204D12EF_c	no_annotation_available	0.057
aC31204E04EF_c	similar to Threonine dehydrogenase and related Zn-dependent dehydrogenases related cluster	0.90
aC31204E08EF_c	similar to OSJNBa0058K23.21 protein related cluster	0.22
aC31204E10EF_c	no_annotation_available	5e-05
aC31204F03EF_c	no_annotation_available	1e-21
aC31204F04EF_c	no_annotation_available	2e-04
aC31204F07EF_c	highly similar to OSJNBb0022F16.9 protein related cluster	4e-12
aC31204F09EF_c	highly similar to Putative RAN binding protein related cluster	0.23
aC31204F10EF_c	no_annotation_available	2e-12
aC31204F12EF_c	highly similar to Translation elongation factor 2 related cluster	0.22
aC31204G01EF_c	no_annotation_available	0.088
aC31204G02EF_c	no_annotation_available	0.015
aC31204G05EF_c	no_annotation_available	0.053
aC31204G08EF_c	highly similar to CG6767-PB, isoform B related cluster	0.80
aC31204G12EF_c	highly similar to Predicted protein related cluster	0.82
aC31204H02EF_c	no_annotation_available	0.88
aC31204H07EF_c	highly similar to Similar to tr|O94564 Schizosaccharomyces pombe Alcohol dehydrogenase related cluster	0.85
aC31205A05EF_c	highly similar to Mitochondrial-processing peptidase beta subunit, mitochondrial precursor related cluster	0.056
aC31205A12EF_c	no_annotation_available	1e-15
aC31205B11EF_c	similar to Countin related cluster	0.18
aC31205C08EF_c	highly similar to Mitochondrial F1-ATP synthase beta subunit precursor related cluster	0.22
aC31205E11EF_c	highly similar to CG2101-PA related cluster	0.88
aC31205F02EF_c	no_annotation_available	0.80
aC31205F07EF_c	no_annotation_available	2e-04
aC31205F08EF_c	highly similar to Actin-1 related cluster	1e-27
aC31205G12EF_c	highly similar to Cluster related to UPI00004479BD; PREDICTED: similar to cell division cycle 2-like 5 isoform 1; CDC2-related protein kinase 5	0.055
aC31206A07EF_c	no_annotation_available	0.49
aC31206B03EF_c	no_annotation_available	3.2
aC31206B05EF_c	highly similar to Cluster related to UPI00005061BC; PREDICTED: similar to yippee-like 3	1e-05
aC31206B06EF_c	highly similar to Isoleucyl-tRNA synthetase related cluster	0.22
aC31206B11EF_c	highly similar to CG4598-PA related cluster	0.22
aC31206C03EF_c	similar to Peptidase U4, sporulation factor SpoIIGA related cluster	0.054
aC31206C06EF_c	highly similar to Pleiotropic drug resistance transporter related cluster	0.92
aC31206C08EF_c	highly similar to Similar to Mus musculus (Mouse). Similar to S-adenosylmethionine decarboxylase 1 related cluster	0.21
aC31206C10EF_c	highly similar to Cluster related to UPI00004D1B3B	0.004
aC31206D01EF_c	highly similar to Translation elongation factor 2 related cluster	0.059
aC31206D12EF_c	highly similar to F1E22.3 related cluster	3.1
aC31206E03EF_c	no_annotation_available	0.84
aC31206E10EF_c	highly similar to Ornithine decarboxylase related cluster	0.013
aC31206E12EF_c	highly similar to Receptor protein kinase-like protein related cluster	0.004
aC31206F01EF_c	highly similar to Acaa1-prov protein related cluster	0.83
aC31206F11EF_c	highly similar to SsrAB activated gene related cluster	0.83
aC31206G06EF_c	no_annotation_available	0.87
aC31206G07EF_c	similar to Kluyveromyces lactis strain NRRL Y-1140 chromosome D of strain NRRL Y- 1140 of Kluyveromyces lactis related cluster	2e-35
aC31206G10EF_c	no_annotation_available	0.20
aC31206H04EF_c	no_annotation_available	0.21
aC31206H06EF_c	no_annotation_available	0.23
aC31206H07EF_c	highly similar to CG7319-PC, isoform C related cluster	3.2
aC31206H09EF_c	no_annotation_available	0.22
aC31206H12EF_c	no_annotation_available	0.27
aC31207B09EF_c	highly similar to S-adenosylmethionine synthetase related cluster	2e-07
aC31207B11EF_c	no_annotation_available	3.2
aC31207C03EF_c	highly similar to Similar to sp|P36060 Saccharomyces cerevisiae YKL150w MCR1 cytochrome- b5 reductase related cluster	0.83
aC31207C10EF_c	highly similar to ENSANGP00000016223 related cluster	0.85
aC31207C11EF_c	highly similar to Putative hUPF2 related cluster	2e-04
aC31207C12EF_c	no_annotation_available	0.85
aC31207D06EF_c	highly similar to Clathrin heavy chain 1 related cluster	0.79
aC31207E01EF_c	no_annotation_available	0.17
aC31207E07EF_c	highly similar to Carboxypeptidase B precursor related cluster	0.050
aC31207E10EF_c	highly similar to Cell division control protein 48 homolog E related cluster	8e-04
aC31207F01EF_c	highly similar to Putative O-acetylserine(Thiol)lyase precursor related cluster	9e-04
aC31207F02EF_c	highly similar to Putative membrane transporter related cluster	0.057
aC31207F03EF_c	similar to Similar to GNS1/SUR4 family protein [Schizosaccharomyces pombe] related cluster	0.057
aC31207F06EF_c	highly similar to Candida glabrata strain CBS138 chromosome D complete sequence related cluster	0.052
aC31207F09EF_c	no_annotation_available	0.82
aC31207F11EF_c	similar to Ferritin related cluster	0.054
aC31207F12EF_c	no_annotation_available	0.22
aC31207G02EF_c	highly similar to Fatty acid synthase beta subunit, putative related cluster	0.21
aC31207G03EF_c	highly similar to CXC domain protein TSO1 related cluster	0.054
aC31207G08EF_c	no_annotation_available	0.85
aC31207G10EF_c	no_annotation_available	0.060
aC31207H06EF_c	highly similar to RC169 related cluster	0.85
aC31207H08EF_c	highly similar to ENSANGP00000013716 related cluster	0.052
aC31207H09EF_c	highly similar to RE16761p related cluster	0.83
aC31207H12EF_c	highly similar to 60S acidic ribosomal protein P0-C related cluster	2e-07
aC31208A05EF_c	highly similar to U3 small nucleolar ribonucleoprotein protein MPP10, putative related cluster	0.057
aC31208A10EF_c	similar to SAC domain protein 9 related cluster	0.84
aC31208B06EF_c	highly similar to Ras-like protein rasG related cluster	0.012
aC31208C02EF_c	similar to Rho GTPase activating protein, putative related cluster	0.055
aC31208D03EF_c	no_annotation_available	0.83
aC31208D08EF_c	highly similar to Ribosomal protein S4 related cluster	0.014
aC31208D09EF_c	highly similar to RIB40 genomic DNA, SC003 related cluster	0.21
aC31208D10EF_c	similar to Cluster related to UPI0000588F27; PREDICTED: similar to Ankyrin-1 (Erythrocyte ankyrin)	0.056
aC31208D11EF_c	highly similar to Predicted protein related cluster	0.22
aC31208E07EF_c	no_annotation_available	0.056
aC31208E08EF_c	highly similar to Activated protein kinase C receptor homolog related cluster	7e-10
aC31208E10EF_c	highly similar to CG4019-PC, isoform C related cluster	0.22
aC31208F02EF_c	highly similar to Serine/threonine-protein kinase NrkA related cluster	0.23
aC31208F05EF_c	highly similar to GR78_NEUCR 78 kDa GLUCOSE-REGULATED PROTEIN HOMOLOG related cluster	4e-06
aC31208F06EF_c	no_annotation_available	0.014
aC31208F07EF_c	no_annotation_available	0.86
aC31208G01EF_c	highly similar to Cytochrome P450 related cluster	2e-04
aC31208G07EF_c	similar to Transcription regulator related cluster	0.052
aC31208G09EF_c	highly similar to Nuclear LIM factor interactor-interacting protein related cluster	0.056
aC31208H08EF_c	no_annotation_available	0.76
aC31208H10EF_c	no_annotation_available	6e-05
aC31208H11EF_c	highly similar to Mannitol-1-phosphate dehydrogenase, putative related cluster	0.86
aC31209A01EF_c	no_annotation_available	0.82
aC31209A03EF_c	no_annotation_available	3e-34
aC31209A04EF_c	no_annotation_available	0.057
aC31209A09EF_c	no_annotation_available	0.90
aC31209A11EF_c	no_annotation_available	0.83
aC31209B03EF_c	no_annotation_available	8e-04
aC31209B06EF_c	no_annotation_available	6e-05
aC31209B11EF_c	no_annotation_available	0.051
aC31209C12EF_c	similar to Protein At4g21540 related cluster	0.055
aC31209D04EF_c	similar to Putative pentatricopeptide (PPR) repeat-containing protein related cluster	7e-11
aC31209D08EF_c	no_annotation_available	0.86
aC31209D12EF_c	no_annotation_available	0.057
aC31209E04EF_c	no_annotation_available	0.21
aC31209E05EF_c	highly similar to Cullin-1 related cluster	0.056
aC31209E12EF_c	highly similar to Hydroxymethylglutaryl-coa lyase related cluster	0.003
aC31209F04EF_c	highly similar to T13M11.2 protein related cluster	4e-06
aC31209F10EF_c	highly similar to ACL144Cp related cluster	0.058
aC31209F11EF_c	no_annotation_available	0.22
aC31209G02EF_c	no_annotation_available	6e-07
aC31209G07EF_c	highly similar to Proteasome regulatory subunit-like related cluster	6e-11
aC31209G11EF_c	no_annotation_available	0.92
aC31209H02EF_c	highly similar to F1B16.12 protein related cluster	0.21
aC31209H05EF_c	no_annotation_available	0.83
aC31209H07EF_c	no_annotation_available	0.053
aC31301A02EF_c	highly similar to Arabidopsis thaliana genomic DNA, chromosome 5, P1 clone:MUA2 related cluster	0.83
aC31301D11EF_c	no_annotation_available	0.014
aC31302A02EF_c	highly similar to F27F5.25 related cluster	0.17
aC31302A07EF_c	no_annotation_available	9e-07
aC31302A11EF_c	no_annotation_available	2e-20
aC31302C03EF_c	highly similar to Monodehydroascorbate reductase related cluster	2e-16
aC31302F03EF_c	no_annotation_available	0.011
aC31302G11EF_c	highly similar to Protein At3g48290 related cluster	0.003
aC31302H08EF_c	similar to | Symbol: None | expressed protein | chr5:23691244-23692462 FORWARD | Aliases: None	2e-49
aC31304B05EF_c	no_annotation_available	0.001
aC31304D12EF_c	similar to F18K10.4 protein related cluster	5e-05
aC31304E06EF_c	similar to Protein phosphatase 2C, putative related cluster	0.054
aC31304E07EF_c	highly similar to T10O24.21 related cluster	0.21
aC31304E08EF_c	highly similar to MRNA cap methyltransferase-like protein related cluster	3e-28
aC31304F06EF_c	highly similar to Immediate-early fungal elicitor protein CMPG1 related cluster	2e-35
aC31304G09EF_c	highly similar to CLP protease regulatory subunit CLPX-like related cluster	0.004
aC31305A06EF_c	highly similar to Non-cell-autonomous protein pathway2 related cluster	2e-17
aC31305A07EF_c	similar to Trichohyalin like protein related cluster	5e-10
aC31305B04EF_c	similar to F5O11.4 related cluster	0.015
aC31305B10EF_c	highly similar to Putative multifunctional amino acid-tRNA ligase related cluster	0.90
aC31401A01EF_c	no_annotation_available	7e-04
aC31401H11EF_c	highly similar to P-type ATPase related cluster	3e-09
aC31402A11EF_c	similar to Putative OsNAC2 related cluster	1e-12
aC31402B11EF_c	no_annotation_available	0.85
aC31402F04EF_c	highly similar to F14N23.27 related cluster	0.003
aC31402G01EF_c	similar to Putative HLH DNA-binding protein related cluster	2e-04
aC31402H08EF_c	highly similar to LOB domain protein 39 related cluster	4e-09
aC31403C04EF_c	highly similar to Cluster related to UPI00000A3583; putative MRP protein (ATP/GTP-binding protein)	0.21
aC31403E03EF_c	similar to Phosphoinositide 3-kinase related cluster	4e-12
aC31403F03EF_c	highly similar to Ripening regulated protein DDTFR18 related cluster	0.004
aC31404B12EF_c	highly similar to Protein At2g14560 related cluster	0.004
aC31404C01EF_c	highly similar to F27J15.20 related cluster	9e-07
aC31404C02EF_c	highly similar to F2H15.6 protein related cluster	0.014
aC31404E01EF_c	highly similar to F1E22.18 related cluster	1e-15
aC31404H11EF_c	no_annotation_available	1e-10
aC31405A11EF_c	no_annotation_available	2e-20
aC31405C02EF_c	similar to Transmembrane domain, a coiled coil-4 domain, of eukaryotic origin (91.3 kD)-like protein related cluster	7e-17
aC31405E07EF_c	similar to AT4g38500/F20M13_60 related cluster	6e-05
aC31405H02EF_c	highly similar to Gb|AAC26697.1 related cluster	0.054
aC31405H11EF_c	highly similar to SIR2-family protein related cluster	0.88
aC31501A04EF_c	highly similar to F10O3.12 protein related cluster	0.23
aC31501C04EF_c	highly similar to At2g24100/F27D4.1 related cluster	3e-22
aC31501D04EF_c	highly similar to AT4g05150/C17L7_70 related cluster	0.014
aC31501E01EF_c	no_annotation_available	0.014
aC31501E05EF_c	highly similar to Zinc finger protein CONSTANS-LIKE 5 related cluster	0.001
aC31501E09EF_c	highly similar to RelA-SpoT like protein RSH1 related cluster	0.013
aC31501G10EF_c	highly similar to APO protein 1, chloroplast precursor related cluster	0.056
aC31501H02EF_c	highly similar to Transmembrane domain, a coiled coil-4 domain, of eukaryotic origin (91.3 kD)-like protein related cluster	5e-05
aC31501H12EF_c	highly similar to OSJNBa0084A10.14 protein related cluster	0.70
aC31502A08EF_c	highly similar to Nitrilase 4 related cluster	7e-14
aC31502A12EF_c	no_annotation_available	9e-07
aC31502B08EF_c	highly similar to Calcium-transporting ATPase 2, plasma membrane-type (EC 3.6.3.8) (Ca(2+)-ATPase isoform 2) related cluster	2e-11
aC31502D05EF_c	highly similar to Expressed protein related cluster	2e-48
aC31502D11EF_c	no_annotation_available	0.014
aC31502E01EF_c	highly similar to Putative tripeptidyl peptidase II related cluster	0.21
aC31502F03EF_c	highly similar to F20P5.26 protein related cluster	0.014
aC31502F08EF_c	no_annotation_available	0.055
aC31502H09EF_c	highly similar to SRG1 protein related cluster	3e-28
aC31503D06EF_c	highly similar to F19K19.4 protein related cluster	0.057
aC31503H12EF_c	highly similar to Selenium-binding protein-like related cluster	0.22
aC31504A08EF_c	no_annotation_available	0.23
aC31504A11EF_c	similar to Protein At2g03890 related cluster	0.21
aC31504B02EF_c	highly similar to Emb|CAB72194.1 related cluster	0.055
aC31504D01EF_c	no_annotation_available	0.055
aC31504D03EF_c	highly similar to Putative calmodulin-binding protein related cluster	7e-26
aC31504D07EF_c	highly similar to 4-coumarate-CoA ligase-like related cluster	0.013
aC31504E01EF_c	similar to Violaxanthin de-epoxidase related cluster	0.21
aC31504E06EF_c	similar to GATA transcription factor 27 related cluster	9e-04
aC31504E08EF_c	highly similar to Gastric cancer-related protein GCYS-20 related cluster	0.012
aC31504F03EF_c	highly similar to Protein At3g06190 related cluster	1e-18
aC31504F06EF_c	highly similar to T32N4.9 protein related cluster	0.014
aC31601A01EF_c	similar to Pectinesterase-2 precursor related cluster	0.21
aC31601D04EF_c	no_annotation_available	2e-23
aC31601F12EF_c	highly similar to Leaf protein related cluster	0.055
aC31601G01EF_c	highly similar to Double WRKY type transfactor related cluster	1e-27
aC31601H12EF_c	highly similar to Gb|AAF03470.1 related cluster	2e-08
aC31602D01EF_c	highly similar to At3g06170 related cluster	0.95
aC31602D06EF_c	highly similar to F12A21.5 related cluster	0.22
aC31602F11EF_c	highly similar to Translation initiation factor IF-2, chloroplast precursor related cluster	0.060
aC31602G06EF_c	similar to Putative bHLH transcription factor bHLH016 related cluster	4e-12
aC31602H12EF_c	highly similar to Putative serine carboxypeptidase II related cluster	0.001
aC31603C11EF_c	no_annotation_available	0.20
aC31603H11EF_c	highly similar to T10F18_70/T10F18_70 related cluster	0.056
aC31604B11EF_c	highly similar to Protein At4g33580 related cluster	4e-12
aC31604C03EF_c	no_annotation_available	1e-10
aC31604D11EF_c	no_annotation_available	6e-08
aC31604E05EF_c	no_annotation_available	5e-33
aC31604G01EF_c	highly similar to Nitrate transporter related cluster	0.004
aC31605D11EF_c	highly similar to F3M18.4 related cluster	0.22
aC31605E07EF_c	highly similar to F14N23.27 related cluster	0.17
aC31605F05EF_c	highly similar to Photosystem II 22 kDa protein, putative; 13290-12539 related cluster	0.003
aC31605G01EF_c	highly similar to Putative ribosomal protein L6 related cluster	0.058
aC31605H11EF_c	highly similar to Chaperonin CPN60-1, mitochondrial precursor related cluster	2e-17
aC31701A11EF_c	highly similar to MET-10+related protein-like related cluster	0.88
aC31701B02EF_c	highly similar to Putative receptor protein kinase PERK1 related cluster	1e-05
aC31701B06EF_c	highly similar to Arabidopsis thaliana genomic DNA, chromosome 5, P1 clone:MCK7 related cluster	0.81
aC31701B12EF_c	no_annotation_available	2e-06
aC31701D05EF_c	similar to Sigma factor-like protein related cluster	9e-04
aC31701D10EF_c	no_annotation_available	9e-49
aC31701E09EF_c	highly similar to Putative translation initiation factor eIF-2B epsilon subunit related cluster	0.78
aC31701E11EF_c	similar to Gb|AAB71479.1| related cluster	8e-10
aC31701H03EF_c	highly similar to Cytochrome P450 97B2 related cluster	4e-06
aC31702A03EF_c	highly similar to At5g66005 related cluster	0.85
aC31702C12EF_c	highly similar to Putative methylenetetrahydrofolate dehydrogenase related cluster	4e-24
aC31702E12EF_c	similar to | Symbol: None | expressed protein | chr2:14147058-14150194 FORWARD | Aliases: F4P9.13, F4P9_13	0.92
aC31702F12EF_c	highly similar to F7G19.15 protein related cluster	0.22
aC31702H06EF_c	highly similar to Putative rust resistance kinase Lr10 related cluster	2e-14
aC31703B03EF_c	highly similar to Transcription activator related cluster	1e-18
aC31703D01EF_c	highly similar to AT4g17070/dl4565c related cluster	9e-07
aC31703F02EF_c	highly similar to Gb|AAF02163.1 related cluster	0.001
aC31703F09EF_c	highly similar to Emb|CAB41081.1 related cluster	0.23
aC31703G06EF_c	similar to Arabidopsis thaliana genomic DNA, chromosome 5, P1 clone:MRB17 related cluster	0.004
aC31704A05EF_c	no_annotation_available	0.21
aC31704C03EF_c	highly similar to Zinc-binding oxidoreductase related cluster	2.8
aC31704C09EF_c	highly similar to Putative ZR1 protein related cluster	9e-10
aC31704D03EF_c	highly similar to Probable F-actin capping protein beta subunit related cluster	3e-18
aC31704E01EF_c	similar to Arabidopsis thaliana genomic DNA, chromosome 3, BAC clone:F14O13 related cluster	9e-31
aC31704F11EF_c	similar to Putative NADPH HC toxin reductase related cluster	0.46
aC31704H03EF_c	no_annotation_available	0.063
aC31704H08EF_c	similar to F27J15.26 related cluster	0.54
aC31705F08EF_c	similar to DNA chromosome 4, ESSA I CONTIG fragment NO. 6 related cluster	6e-10
aC31705H01EF_c	similar to Resistance protein related cluster	6e-14
aC31706B07EF_c	highly similar to Helicase-like protein related cluster	0.055
aC31706C11EF_c	highly similar to Transcription factor LIM related cluster	2e-41
aC31706D05EF_c	highly similar to AG-motif binding protein-1 related cluster	0.014
aC31706F09EF_c	no_annotation_available	0.22
aC31706F12EF_c	highly similar to MLP3.20 protein related cluster	0.22
aC31707A06EF_c	similar to Hydroxyproline-rich glycoprotein-like related cluster	0.054
aC31707B07EF_c	highly similar to Dihydrodipicolinate reductase-like protein related cluster	0.057
aC31707C10EF_c	highly similar to Similarity to maturase-related protein related cluster	0.23
aC31707D06EF_c	highly similar to Serine/threonine-protein kinase AFC2 related cluster	3e-34
aC31707F03EF_c	highly similar to Non-cell-autonomous protein pathway2 related cluster	2e-17
aC31708A08EF_c	no_annotation_available	6e-36
aC31708B01EF_c	no_annotation_available	6e-49
aC31708E02EF_c	highly similar to Starch branching enzyme I related cluster	2e-07
aC31708E07EF_c	highly similar to Phospholipase D delta isoform 1b related cluster	2e-35
aC31708F10EF_c	highly similar to At1g10180/F14N23_6 related cluster	0.94
aC31708H10EF_c	highly similar to Expressed protein related cluster	0.17
aC31709C09EF_c	no_annotation_available	0.85
aC31709D06EF_c	highly similar to Putative zinc finger protein identical to T10M13.22 related cluster	0.004
aC31709G10EF_c	highly similar to Expressed protein related cluster	0.004
aC31710A03EF_c	similar to Germin-like protein 1 related cluster	3e-06
aC31710C10EF_c	highly similar to Expressed protein related cluster	0.001
aC31710C11EF_c	highly similar to RIKEN cDNA 2810407B07 related cluster	0.22
aC31710D05EF_c	no_annotation_available	1e-18
aC31710D09EF_c	highly similar to Putative rust resistance kinase Lr10 related cluster	9e-04
aC31710D11EF_c	highly similar to T22N4.5 protein related cluster	0.003
aC31710E10EF_c	highly similar to AT4g01710/T15B16_22 related cluster	0.22
aC31710F01EF_c	no_annotation_available	3.6
aC31710F09EF_c	similar to F6F9.12 protein related cluster	4e-06
aC31710F12EF_c	highly similar to Gb|AAD55296.1 related cluster	4e-42
aC31801A04EF_c	highly similar to Oxidoreductase, 2OG-Fe(II) oxygenase family, putative related cluster	0.87
aC31801A05EF_c	highly similar to Class IV chitinase precursor related cluster	1e-46
aC31801A11EF_c	highly similar to Arabidopsis thaliana genomic DNA, chromosome 5, P1 clone:MDH9 related cluster	0.85
aC31801C03EF_c	highly similar to Ubiquitin ligase SINAT2 related cluster	5e-39
aC31801C04EF_c	similar to At2g31260/F16D14.10 related cluster	0.056
aC31801D04EF_c	similar to SINA1p related cluster	0.004
aC31801E12EF_c	highly similar to RING-H2 finger protein ATL1D related cluster	2e-26
aC31801G05EF_c	no_annotation_available	0.88
aC31801H08EF_c	highly similar to Cluster related to UPI0000163386; F26K24.13 protein	0.21
aC31802A03EF_c	highly similar to SAL1 phosphatase (3'(2'),5'-bisphosphate nucleotidase 1) (EC 3.1.3.7) (3'(2'),5'-bisphosphonucleoside 3'(2')-phosphohydrolase 1) related cluster	0.014
aC31802A04EF_c	similar to F6D8.26 related cluster	0.23
aC31802A06EF_c	highly similar to PreproMP73 related cluster	1e-05
aC31802B03EF_c	similar to Nucleolar protein-like/EBNA1-binding protein related cluster	8e-09
aC31802B08EF_c	highly similar to HECT ubiquitin-protein ligase 3 related cluster	0.014
aC31802C07EF_c	no_annotation_available	0.90
aC31802D07EF_c	highly similar to Predicted protein related cluster	0.22
aC31802D11EF_c	highly similar to Putative transcription factor BIM3 related cluster	2e-13
aC31802F03EF_c	highly similar to Putative taxane 14b-hydroxylase related cluster	0.015
aC31802F07EF_c	highly similar to Arabidopsis thaliana genomic DNA, chromosome 5, P1 clone:MYN8 related cluster	0.057
aC31802G01EF_c	highly similar to T20H2.17 protein related cluster	0.014
aC31802H08EF_c	highly similar to CARA_TRIVE Carbamoyl-phosphate synthase, arginine-specific, small chain, mitochondrial related cluster	0.21
aC31803A03EF_c	highly similar to Putative phosphatidylglycerotransferase related cluster	0.23
aC31803A11EF_c	highly similar to Similar to beta subunit of translation elongation factor eEF1B related cluster	2e-04
aC31803D02EF_c	highly similar to Sugar transporter-like protein related cluster	1e-05
aC31803F04EF_c	highly similar to Probable proteasome subunit beta type 2 related cluster	0.88
aC31803F11EF_c	highly similar to At2g25740 related cluster	0.058
aC31803G01EF_c	highly similar to Putative LON3 protease related cluster	0.003
aC31803G04EF_c	highly similar to TRNA synthase-like protein related cluster	0.056
aC31803G12EF_c	highly similar to Transcription factor Myb2 related cluster	1e-06
aC31803H02EF_c	similar to Related to DNA damage checkpoint protein rhp9 related cluster	0.21
aC31803H08EF_c	highly similar to Protein At4g22340 related cluster	0.22
aC31804A07EF_c	highly similar to Mannose-binding lectin related cluster	9e-09
aC31804A10EF_c	highly similar to Putative OsMlo-h1 related cluster	1e-06
aC31804B04EF_c	similar to Myosin heavy chain-like related cluster	0.21
aC31804B05EF_c	highly similar to Putative phospholipid-transporting ATPase 6 related cluster	7e-17
aC31804B11EF_c	highly similar to Subtilisin-like serine protease related cluster	0.83
aC31804C04EF_c	highly similar to Gb|AAD25584.1 related cluster	2e-20
aC31804D05EF_c	highly similar to F7A19.11 protein related cluster	6e-11
aC31804E08EF_c	no_annotation_available	0.83
aC31804F04EF_c	similar to T13M11.9 protein related cluster	0.004
aC31804F08EF_c	highly similar to Probable potassium transporter 13 related cluster	9e-41
aC31804G04EF_c	highly similar to Papain-like cysteine peptidase XBCP3 related cluster	4e-06
aC31804G10EF_c	highly similar to Cyclic nucleotide-gated ion channel 1 related cluster	4e-06
aC31804H02EF_c	highly similar to Cytochrome P450 monooxygenase CYP72B related cluster	1e-05
aC31804H04EF_c	highly similar to DNA-binding protein-like related cluster	3e-04
aC31804H06EF_c	highly similar to T19F6.6 protein related cluster	0.056
aC31804H10EF_c	highly similar to At2g12550 related cluster	0.22
aC31804H11EF_c	similar to Putative pollen-specific LIM domain protein related cluster	0.054
aC31805A05EF_c	similar to NBS-LRR resistance protein RGH1 related cluster	2e-07
aC31805B08EF_c	highly similar to Enoyl-CoA hydratase/isomerase family protein related cluster	0.86
aC31805C08EF_c	no_annotation_available	0.014
aC31805D01EF_c	highly similar to At5g19740 related cluster	3e-06
aC31805D07EF_c	highly similar to 2-dehydro-3-deoxyphosphooctonate aldolase related cluster	0.21
aC31805F09EF_c	highly similar to Myb-like transcription factor 5 related cluster	3e-13
aC31805H02EF_c	highly similar to At1g29690/F15D2_24 related cluster	0.22
aC31805H09EF_c	highly similar to Steroid 5-alpha-reductase related cluster	6e-05
aC31805H12EF_c	no_annotation_available	2e-04
aC31806A07EF_c	similar to Gb|AAF43949.1 related cluster	0.055
aC31806A11EF_c	highly similar to Predicted Zn-finger protein related cluster	0.053
aC31806B05EF_c	highly similar to Putative serine carboxypeptidase related cluster	0.003
aC31806C01EF_c	highly similar to No apical meristem (NAM) family protein-like related cluster	4e-15
aC31806D03EF_c	no_annotation_available	6e-17
aC31806E09EF_c	highly similar to Putative Xaa-Pro dipeptidase related cluster	0.85
aC31806F05EF_c	no_annotation_available	9e-34
aC31806G02EF_c	no_annotation_available	2e-48
aC31806G10EF_c	highly similar to Protein At3g60810 related cluster	0.014
aC31807A01EF_c	highly similar to Putative clathrin assembly protein At1g25240 related cluster	0.22
aC31807B02EF_c	highly similar to Putative disease resistance response protein related cluster	0.79
aC31807C04EF_c	highly similar to Cysteine synthase, putative related cluster	3.0
aC31807C05EF_c	highly similar to RL2A_ERYGR 60S ribosomal protein L27a related cluster	0.003
aC31807E02EF_c	highly similar to T25N20.6 related cluster	0.87
aC31808A02EF_c	highly similar to AT5g28150/T24G3_80 related cluster	2e-07
aC31808B05EF_c	highly similar to Putative retroelement pol polyprotein related cluster	2e-04
aC31808B11EF_c	highly similar to CLV1-like receptor kinase related cluster	6e-20
aC31808D01EF_c	similar to HAPp48,5 protein related cluster	2e-04
aC31808D04EF_c	highly similar to NifU-related protein related cluster	0.22
aC31808D05EF_c	highly similar to F3M18.23 related cluster	0.15
aC31808D06EF_c	no_annotation_available	0.014
aC31808E05EF_c	highly similar to AT3g13340/MDC11_13 related cluster	0.011
aC31808G08EF_c	highly similar to SRG1 protein related cluster	0.85
aC31808G11EF_c	highly similar to Similarity to the auxin-independent growth promoter related cluster	0.42
aC31808H05EF_c	highly similar to O-methyltransferase-like protein related cluster	0.22
aC31808H07EF_c	highly similar to Sucrose-phosphatase related cluster	7e-35
aC31809A07EF_c	similar to Predicted protein related cluster	0.056
aC31809A10EF_c	highly similar to WD repeat domain protein related cluster	0.058
aC31809B04EF_c	highly similar to Probable monodehydroascorbate reductase, cytoplasmic isoform 2 related cluster	0.22
aC31809B05EF_c	highly similar to Importin alpha-like protein related cluster	0.054
aC31809C08EF_c	highly similar to Secondary cell wall-related glycosyltransferase family 47 related cluster	4e-15
aC31809C09EF_c	highly similar to F3M18.23 related cluster	0.053
aC31809E01EF_c	highly similar to Predicted protein related cluster	0.86
aC31809E06EF_c	similar to Predicted protein related cluster	0.21
aC31809F02EF_c	highly similar to Putative early nodule-specific protein related cluster	9e-04
aC31809F03EF_c	highly similar to | Symbol: None | expressed protein | chr3:17560106-17562405 FORWARD | Aliases: F1P2.160	0.053
aC31809F09EF_c	no_annotation_available	9e-04
aC31809H12EF_c	highly similar to D-lactate dehydrogenase related cluster	0.90
aC31810A02EF_c	highly similar to Putative arm repeat-containing protein related cluster	0.92
aC31810A04EF_c	highly similar to OSJNBa0079M09.4 protein related cluster	0.21
aC31810C05EF_c	highly similar to F8K7.23 related cluster	0.059
aC31810C08EF_c	similar to F14O23.14 related cluster	0.004
aC31810D10EF_c	highly similar to Ubiquitin-specific protease 16 related cluster	0.85
aC31810E08EF_c	no_annotation_available	2e-07
aC31810G07EF_c	highly similar to Arabidopsis thaliana genomic DNA, chromosome 5, P1 clone:MWD22 related cluster	0.057
aC31810H01EF_c	highly similar to Carotenoid cleavage dioxygenase 1 related cluster	2e-05
aC31810H11EF_c	highly similar to Phytoene dehydrogenase-like related cluster	0.22
aC32001B06EF_c	highly similar to Beta-amylase PCT-BMYI related cluster	1e-21
aC32001F10EF_c	highly similar to AT5g14760/T9L3_60 related cluster	0.055
aC32001G09EF_c	highly similar to Chaperonin CPN60-like 2, mitochondrial precursor related cluster	0.057
aC32002A01EF_c	similar to T10O22.16 related cluster	0.058
aC32002A08EF_c	highly similar to Kinesin-like protein related cluster	0.15
aC32002D01EF_c	highly similar to | Symbol: None | expressed protein | chr2:18691190-18693219 REVERSE | Aliases: F4L23.17	0.23
aC32003A06EF_c	highly similar to F28J7.4 protein related cluster	0.004
aC32003E04EF_c	highly similar to Arabidopsis thaliana genomic DNA, chromosome 5, P1 clone:MCO15 related cluster	0.21
aC32003H04EF_c	highly similar to Uridylyl transferase-like related cluster	8e-04
aC32004H05EF_c	highly similar to Putative galactosyltransferase family related cluster	8e-04
aC32006B12EF_c	highly similar to Putative TPA: Cgi67 serine protease related cluster	1e-05
aC32007A05EF_c	highly similar to | Symbol: None | expressed protein | chr1:19906163-19907549 FORWARD | Aliases: None	0.059
aC32007G12EF_c	highly similar to Hydroxyproline-rich glycoprotein-like related cluster	1e-24
aC32008B09EF_c	similar to Dbj|BAA83359.1 related cluster	0.055
aC32008C04EF_c	highly similar to Pectinesterase-like protein related cluster	0.055
aC32008C11EF_c	highly similar to UTP-glucose glucosyltransferase related cluster	0.21
aC32008E06EF_c	highly similar to Chromomethylase-like protein related cluster	1e-45
aC32009C12EF_c	no_annotation_available	0.22
aC32009D10EF_c	highly similar to Putative fatty acid elongase related cluster	2e-04
aC32009E01EF_c	highly similar to At5g25050 related cluster	4e-06
aC32009E09EF_c	highly similar to Arabidopsis thaliana genomic DNA, chromosome 5, P1 clone:MNA5 related cluster	0.92
aC32009F02EF_c	highly similar to AT5g42350/MDH9_4 related cluster	0.22
aC32009F04EF_c	highly similar to Salt tolerance protein 3 related cluster	0.014
aC32010H10EF_c	no_annotation_available	0.88
aC32011A06EF_c	highly similar to At1g11870/F12F1_29 related cluster	0.90
aC32011B09EF_c	highly similar to Avr9/Cf-9 rapidly elicited protein 231 related cluster	1e-05
aC32011D07EF_c	no_annotation_available	3e-13
aC32011H09EF_c	no_annotation_available	0.75
aC32012A12EF_c	highly similar to F17A9.3 protein related cluster	0.84
aC32012E06EF_c	highly similar to Pre-mRNA splicing factor, putative related cluster	6e-11
aC32012G04EF_c	highly similar to WD-repeat protein At5g14050 related cluster	0.22
aC32013A11EF_c	highly similar to T30F21.2 protein related cluster	0.22
aC32013E01EF_c	similar to Uclacyanin I related cluster	0.21
aC32014B02EF_c	highly similar to Putative DNA binding protein related cluster	9e-07
aC32101A10EF_c	similar to OSJNBa0086O06.17 protein related cluster	0.016
aC32101D03EF_c	highly similar to Nse1 non-SMC component of SMC5-6 complex, putative related cluster	0.21
aC32101D08EF_c	highly similar to Arabidopsis thaliana genomic DNA, chromosome 3, P1 clone: MIL23 related cluster	5e-42
aC32101D10EF_c	highly similar to T27I1.4 protein related cluster	0.84
aC32101E05EF_c	no_annotation_available	0.055
aC32101E09EF_c	highly similar to Protein At4g35987 related cluster	0.84
aC32101G07EF_c	highly similar to Putative zinc-binding protein related cluster	0.21
aC32101H09EF_c	similar to Arabidopsis thaliana genomic DNA, chromosome 5, TAC clone:K24C1 related cluster	0.22
aC32102B08EF_c	highly similar to MYB11 related cluster	1e-05
aC32102D11EF_c	similar to Reduced vernalization response 1 related cluster	2e-14
aC32102E12EF_c	highly similar to Protein At2g29525 related cluster	0.014
aC32103A09EF_c	similar to Arm repeat containing protein, putative related cluster	0.83
aC32103B03EF_c	similar to Salt-inducible protein-like related cluster	3.2
aC32103B07EF_c	similar to Teosinte glume architecture 1 related cluster	2e-10
aC32103D06EF_c	similar to Mitotic cyclin related cluster	9e-07
aC32103G05EF_c	highly similar to FRO2 homolog related cluster	0.015
aC32103H09EF_c	highly similar to F9P14.12 protein related cluster	1e-06
aC32103H11EF_c	similar to Copper fist DNA binding domain protein related cluster	0.21
aC32104A04EF_c	highly similar to C-terminal processing protease of the D1 protein related cluster	0.79
aC32104A08EF_c	no_annotation_available	0.003
aC32104A12EF_c	highly similar to F9F8.15 protein related cluster	3e-06
aC32104B02EF_c	highly similar to Hypersensitive-induced response protein related cluster	5e-33
aC32104B11EF_c	highly similar to | Symbol: None | expressed protein | chr4:16990176-16992891 FORWARD | Aliases: F4B14.140, F4B14_140	0.055
aC32104B12EF_c	highly similar to Putative receptor kinase related cluster	1e-08
aC32104D01EF_c	no_annotation_available	6e-05
aC32104D05EF_c	similar to Ubiquitin-specific protease 21 related cluster	0.055
aC32104D09EF_c	no_annotation_available	0.19
aC32104F03EF_c	similar to Cluster related to UPI00001622D8; cation transporter/ efflux permease	0.051
aC32104F12EF_c	highly similar to PINHEAD protein related cluster	3e-28
aC32104G04EF_c	highly similar to F6A14.6 protein related cluster	2e-07
aC32104G09EF_c	highly similar to GDSL-motif lipase/hydrolase-like protein related cluster	2e-48
aC32105A03EF_c	highly similar to Arabidopsis thaliana genomic DNA, chromosome 3, P1 clone: MLN21 related cluster	0.87
aC32105C12EF_c	similar to OSJNBa0070O11.2 protein related cluster	5e-15
aC32105D06EF_c	highly similar to Protein At1g22800 related cluster	0.21
aC32105D08EF_c	highly similar to Glycosyltransferase sugar-binding region containing DXD motif; Alpha 1,4-glycosyltransferase conserved region related cluster	0.057
aC32105D09EF_c	highly similar to F20D22.4 protein related cluster	0.015
aC32105E02EF_c	similar to OSJNBa0086O06.17 protein related cluster	4e-09
aC32105G03EF_c	no_annotation_available	0.22
aC32105G11EF_c	no_annotation_available	3e-08
aC32105H05EF_c	no_annotation_available	0.22
aC32105H08EF_c	highly similar to Inositol 1,4,5-trisphosphate 5-phosphatase related cluster	8e-29
aC32105H12EF_c	no_annotation_available	0.21
aC32106F02EF_c	highly similar to At2g17140 protein related cluster	0.041
aC32106F08EF_c	no_annotation_available	0.21
aC32106H05EF_c	highly similar to At1g34380 related cluster	0.011
aC32107A03EF_c	highly similar to Protein At2g40410 related cluster	9e-47
aC32107B04EF_c	highly similar to F5O11.19 related cluster	8e-04
aC32107B07EF_c	no_annotation_available	1e-09
aC32107C06EF_c	similar to | Symbol: None | expressed protein | chr4:6688829-6693754 FORWARD | Aliases: None	0.90
aC32107C11EF_c	highly similar to Seven transmembrane protein Mlo4 related cluster	0.20
aC32107C12EF_c	similar to Transposase related cluster	0.21
aC32107D08EF_c	highly similar to AT4g03420/F9H3_4 related cluster	0.86
aC32107D11EF_c	highly similar to Protein At5g56040 related cluster	9e-07
aC32107E06EF_c	highly similar to Putative allyl alcohol dehydrogenase related cluster	2e-17
aC32107G11EF_c	highly similar to Putative serine carboxypeptidase related cluster	6e-08
aC32107H07EF_c	highly similar to | Symbol: None | expressed protein | chr4:17604088-17604926 REVERSE | Aliases: None	0.86
aC32108B06EF_c	highly similar to At1g72880 related cluster	2e-20
aC32108B08EF_c	similar to AT3g59470/T16L24_20 related cluster	0.76
aC32108B11EF_c	no_annotation_available	4e-07
aC32108C01EF_c	highly similar to Similarity to glucose regulated repressor protein related cluster	0.21
aC32108C09EF_c	highly similar to Sorbitol related enzyme related cluster	4e-15
aC32108D07EF_c	highly similar to Protein phosphatase 2C-like protein related cluster	8e-04
aC32108F01EF_c	highly similar to T23E18.26 related cluster	0.053
aC32108F07EF_c	highly similar to Phytoene synthase, chloroplast precursor related cluster	0.014
aC32108G01EF_c	highly similar to Cluster related to UPI000009D1D4; P0436E04.8	0.89
aC32108G09EF_c	highly similar to Protein At1g55790 related cluster	8e-35
aC32108G11EF_c	no_annotation_available	6e-04
aC32201A08EF_c	similar to F8K7.18 protein related cluster	0.055
aC32201E04EF_c	no_annotation_available	2e-06
aC32201E12EF_c	similar to Arabidopsis thaliana genomic DNA, chromosome 5, P1 clone:MGO3 related cluster	2e-13
aC32201G05EF_c	highly similar to 5B protein precursor related cluster	5e-11
aC32201G06EF_c	no_annotation_available	3e-11
aC32201H05EF_c	no_annotation_available	1e-12
aC32201H12EF_c	no_annotation_available	3e-32
aC32202A06EF_c	no_annotation_available	1e-09
aC32202D09EF_c	highly similar to At3g04040 related cluster	2e-04
aC32202E08EF_c	no_annotation_available	3e-06
aC32202H09EF_c	no_annotation_available	3e-45
aC34001A05EF_c	highly similar to Diphthamide biosynthesis protein 2 related cluster	0.86
aC34001A06EF_c	highly similar to Maltose excess protein 1, chloroplast precursor related cluster	0.22
aC34001A11EF_c	no_annotation_available	4e-08
aC34001D12EF_c	highly similar to Allantoinase related cluster	0.21
aC34001H06EF_c	highly similar to WD repeat protein-like related cluster	0.22
aC34002A10EF_c	similar to Gb|AAF01563.1 related cluster	0.055
aC34002F11EF_c	highly similar to 1-deoxy-D-xylulose-5-phosphate reductoisomerase related cluster	1e-36
aC34002H07EF_c	highly similar to F14O23.23 protein related cluster	0.003
aC34003A11EF_c	highly similar to Calcium-dependent protein kinase related cluster	9e-04
aC34003H08EF_c	highly similar to Putative receptor-like protein kinase 2 related cluster	4e-06
aC34004A05EF_c	highly similar to F2K11.3 related cluster	2e-11
aC34004A09EF_c	highly similar to RelA-SpoT like protein RSH4 related cluster	0.004
aC34004A11EF_c	highly similar to Beta-ketoacyl-CoA synthase related cluster	9e-04
aC34004B06EF_c	no_annotation_available	2e-38
aC34004C06EF_c	similar to Anthocyaninless2 related cluster	1e-15
aC34004D03EF_c	no_annotation_available	0.058
aC34005A06EF_c	no_annotation_available	0.003
aC34005C11EF_c	highly similar to P0696G06.19 protein related cluster	0.014
aC34005D05EF_c	highly similar to C-terminal domain phosphatase-like 2 related cluster	0.22
aC34005F04EF_c	similar to Methyl-binding domain protein-like related cluster	0.004
aC34005G03EF_c	highly similar to DNA-directed RNA polymerase I 190K chain-like protein related cluster	0.054
aC34005H07EF_c	highly similar to Expressed protein related cluster	0.20
aC34006B12EF_c	highly similar to Retrotransposon protein, putative, unclassified related cluster	0.21
aC34007B09EF_c	similar to | Symbol: None | OTU-like cysteine protease family protein, contains Pfam profile PF02338: OTU-like cysteine protease | chr5:807665-809762 FORWARD | Aliases: None	0.004
aC34007C10EF_c	similar to F17A9.23 protein related cluster	0.23
aC34007E12EF_c	highly similar to AT4g25730/F14M19_10 related cluster	0.055
aC34007G02EF_c	highly similar to Heat shock protein 101 related cluster	0.22
aC34007H03EF_c	similar to Protein At5g16610 related cluster	0.21
aC34007H05EF_c	no_annotation_available	0.014
aC34008C05EF_c	highly similar to Protein At1g80570 related cluster	0.014
aC34008E03EF_c	highly similar to Cluster related to UPI00005DC23F; catalytic	0.055
aC34008F07EF_c	no_annotation_available	0.003
aC34008G01EF_c	no_annotation_available	2e-29
aC34008H05EF_c	highly similar to IAA-amino acid hydrolase ILR1-like 2 precursor related cluster	3e-31
aC34008H09EF_c	highly similar to Putative DEAD-box protein abstrakt related cluster	0.23
aC34009C01EF_c	highly similar to UNC93-like protein related cluster	0.001
aC34009D05EF_c	highly similar to Cyclin d2 related cluster	0.88
aC34009G09EF_c	highly similar to Protein At2g43180 related cluster	0.84
aC34010B03EF_c	highly similar to Expressed protein related cluster	0.057
aC34010B09EF_c	highly similar to T25B24.15 protein related cluster	4e-06
aC34010C08EF_c	highly similar to Putative nuclear matrix constituent protein 1-like protein related cluster	0.23
aC34010D08EF_c	similar to T1K7.1 protein related cluster	0.056
aC34010G02EF_c	highly similar to Similarity to DsPTP1 protein related cluster	0.053
aC34010G04EF_c	highly similar to YUP8H12.3 protein related cluster	0.003
aC34010H07EF_c	highly similar to Protein At5g21060 related cluster	0.013
aC34100B04EF_c	highly similar to AT3g14410/MLN21_19 related cluster	0.015
aC34100C05EF_c	highly similar to Vacuolar ATP synthase subunit F, related cluster	0.58
aC34100E08EF_c	highly similar to Putative disease resistance RPP13-like protein 4 related cluster	0.22
aC34101A01EF_c	similar to F1K23.20 related cluster	2e-07
aC34101D07EF_c	no_annotation_available	6e-09
aC34101D08EF_c	highly similar to Fructose 1 related cluster	0.86
aC34102A01EF_c	highly similar to Lipoate protein ligase-like protein related cluster	0.014
aC34102B05EF_c	highly similar to Putative guanylate binding protein related cluster	0.86
aC34102D06EF_c	no_annotation_available	0.058
aC34102F07EF_c	similar to Protein At2g03470 related cluster	0.22
aC34102H03EF_c	no_annotation_available	0.22
aC34102H07EF_c	highly similar to 40S ribosomal protein S19 related cluster	0.053
aC34102H10EF_c	highly similar to Nicotinate phosphoribosyltransferase-like protein related cluster	5e-27
aC34103D04EF_c	highly similar to Cluster related to UPI00005DC23F; catalytic	0.22
aC34103D11EF_c	highly similar to Putative golgi transport complex protein; 67058-70172 related cluster	0.90
aC34103E01EF_c	highly similar to | Symbol: None | expressed protein | chr4:9274467-9276349 REVERSE | Aliases: None	0.015
aC34103E04EF_c	highly similar to YUP8H12.24 protein related cluster	0.004
aC34103F04EF_c	highly similar to | Symbol: None | zinc finger (C2H2 type) family protein, contains Pfam profile: PF00096 zinc finger, C2H2 type | chr4:13063273-13067949 FORWARD | Aliases: M7J2.20, M7J2_20	0.057
aC34103F08EF_c	highly similar to Gb|AAF51525.1 related cluster	0.22
aC34103F09EF_c	highly similar to Adenylate kinase, putative related cluster	3.5
aC34103G07EF_c	highly similar to Adenosine kinase related cluster	0.85
aC34103H07EF_c	no_annotation_available	0.86
aC34103H09EF_c	similar to Genomic DNA, chromosome 3, P1 clone: MPN9 related cluster	0.014
aC34104B06EF_c	highly similar to Cluster related to UPI000034EE73; triacylglycerol lipase	3.5
aC34104D04EF_c	highly similar to Putative receptor protein kinase; 10992-14231 related cluster	0.90
aC34104E08EF_c	no_annotation_available	0.001
aC34104H09EF_c	highly similar to Receptor kinase Lecrk related cluster	2e-04
aC34105C07EF_c	highly similar to 39 kDa EF-Hand containing protein related cluster	0.21
aC34105E06EF_c	highly similar to Putative mitochondrial carrier protein related cluster	3.4
aC34105F08EF_c	highly similar to | Symbol: None | GCN5-related N-acetyltransferase (GNAT) family protein, contains Pfam profile PF00583: acetyltransferase, GNAT family | chr4:10830318-10832104 REVERSE | Aliases: None	0.22
aC34105G02EF_c	highly similar to RNA recognition motif. (A.k.a. RRM, RBD, or RNP domain), putative related cluster	0.001
aC34105H03EF_c	highly similar to Similarity to receptor kinase related cluster	0.15
aC34105H10EF_c	highly similar to Protein At3g24200 related cluster	0.22
aC34106A07EF_c	no_annotation_available	6e-11
aC34106B06EF_c	similar to Polycomb protein EMBRYONIC FLOWER 2 related cluster	3e-04
aC34106C07EF_c	highly similar to NBS-LRR type disease resistance protein Rps1-k-2 related cluster	0.056
aC34106G02EF_c	no_annotation_available	0.091
aC34106H08EF_c	highly similar to OSJNBa0058G03.7 protein related cluster	0.21
aC34106H10EF_c	highly similar to DEFECTIVE IN ANTHER DEHISCENCE1 related cluster	0.003
aC34107A09EF_c	no_annotation_available	1e-24
aC34107C03EF_c	highly similar to 4-amino-4-deoxychorismate lyase related cluster	0.22
aC34107C06EF_c	highly similar to Putative MFAP1 protein related cluster	0.059
aC34107D09EF_c	no_annotation_available	0.21
aC34107F08EF_c	highly similar to Sphingosine kinase related cluster	0.86
aC34107G01EF_c	highly similar to RIB40 genomic DNA, SC003 related cluster	0.85
aC34108A03EF_c	highly similar to Ubiquitin-protein ligase (Rsp5), putative related cluster	0.86
aC34108A10EF_c	highly similar to Protein At5g20170 related cluster	0.84
aC34108B03EF_c	no_annotation_available	0.65
aC34108C10EF_c	highly similar to Gb|AAC35225.1 related cluster	0.85
aC34108D07EF_c	highly similar to Putative T-complex protein 1, theta subunit; TCP-1-Theta related cluster	9e-04
aC34108F04EF_c	highly similar to Root iron transporter protein IRT1 related cluster	2e-04
aC34108G05EF_c	highly similar to Putative WD-repeat protein related cluster	0.054
aC34109A06EF_c	highly similar to F6D8.14 protein related cluster	0.23
aC34109D02EF_c	highly similar to Vacuolar processing enzyme-2 related cluster	1e-21
aC34109F08EF_c	highly similar to Aryl-alcohol dehydrogenase (AAD), putative related cluster	0.23
aC34109F10EF_c	similar to Mitochondrial half-ABC transporter related cluster	0.055
aC34110C04EF_c	highly similar to Branched chain aminotransferase BCAT1 related cluster	0.82
aC34110E09EF_c	highly similar to Polygalacturonase precursor related cluster	0.84
aC34110H02EF_c	highly similar to ATPA_NEUCR ATP synthase alpha chain, mitochondrial related cluster	0.22
aC34110H05EF_c	highly similar to Cytosolic small ribosomal subunit S4, putative related cluster	2e-07
aC34201B01EF_c	highly similar to Putative hydroxymethylglutaryl-CoA lyase related cluster	0.055
aC34201B02EF_c	highly similar to Gb|AAB71479.1| related cluster	0.053
aC34201C02EF_c	highly similar to RIB40 genomic DNA, SC011 related cluster	0.052
aC34201C07EF_c	highly similar to Emb|CAB39405.1 related cluster	9e-10
aC34201C08EF_c	no_annotation_available	0.014
aC34201D07EF_c	highly similar to AT3g53630/F4P12_330 related cluster	0.013
aC34201E11EF_c	highly similar to Putative methyltransferase related cluster	1e-39
aC34201G02EF_c	highly similar to RIB40 genomic DNA, SC003 related cluster	0.74
aC34201H03EF_c	highly similar to RIB40 genomic DNA, SC020 related cluster	0.055
aC34202B10EF_c	highly similar to Avr9/Cf-9 rapidly elicited protein 276 related cluster	4e-21
aC34202B12EF_c	no_annotation_available	1e-42
aC34202C09EF_c	no_annotation_available	0.013
aC34202C12EF_c	similar to Chlorophyllase-2, chloroplast precursor related cluster	3e-06
aC34202E02EF_c	no_annotation_available	0.22
aC34202F06EF_c	highly similar to Cluster related to UPI000034F4F4; F5I14.7 protein	2e-28
aC34202F10EF_c	highly similar to MGDG synthase type A related cluster	4e-06
aC34202G06EF_c	highly similar to Endoglucanase, putative related cluster	0.004
aC34202H09EF_c	highly similar to Rab GTPase interacting factor related cluster	0.79
aC34203A02EF_c	highly similar to Quinone oxidoreductase, putative related cluster	0.81
aC34203A06EF_c	no_annotation_available	0.84
aC34203A10EF_c	no_annotation_available	4e-28
aC34203F07EF_c	highly similar to Arabidopsis thaliana genomic DNA, chromosome 5, P1 clone:MNF13 related cluster	0.053
aC34203G09EF_c	highly similar to Putative mandelonitrile lyase related cluster	8e-04
aC34203H06EF_c	highly similar to Expressed protein related cluster	2e-04
aC34204A07EF_c	highly similar to Vacuolar protein sorting-associated protein 26, putative related cluster	0.87
aC34204A08EF_c	highly similar to Mitochondrial ATPase subunit (ATP4), putative related cluster	3.4
aC34204A11EF_c	similar to F27J15.15 related cluster	2e-04
aC34204B09EF_c	highly similar to Putative mitochondrial carrier protein related cluster	0.056
aC34204C05EF_c	highly similar to F2D10.15 related cluster	0.055
aC34204C06EF_c	no_annotation_available	3e-10
aC34204C08EF_c	no_annotation_available	8e-35
aC34204E06EF_c	highly similar to Putative endomembrane protein related cluster	0.055
aC34204E11EF_c	highly similar to Expressed protein related cluster	4e-46
aC34204F02EF_c	highly similar to Subtilisin-like protein related cluster	0.057
aC34204F08EF_c	highly similar to 78 kDa glucose-regulated protein homolog precursor related cluster	2e-07
aC34204G02EF_c	no_annotation_available	0.22
aC34204G04EF_c	highly similar to Lactoylglutathione lyase related cluster	0.052
aC34204G10EF_c	highly similar to Arabidopsis thaliana genomic DNA, chromosome 5, TAC clone:K9P8 related cluster	1e-05
aC34204H06EF_c	no_annotation_available	0.059
aC34204H08EF_c	highly similar to Amino acid transporter related cluster	0.22
aC34205A10EF_c	highly similar to | Symbol: None | expressed protein | chr5:3877813-3879540 REVERSE | Aliases: F14F18.180, F14F18_180	3e-37
aC34205B01EF_c	similar to Cluster related to UPI00000A531A; P0019D06.6	0.054
aC34205B07EF_c	highly similar to Arabidopsis thaliana genomic DNA, chromosome 5, P1 clone:MJH22 related cluster	0.21
aC34205B09EF_c	highly similar to AP2-domain DNA-binding protein related cluster	2e-04
aC34205C08EF_c	highly similar to Cell wall glucanase, putative related cluster	0.87
aC34205D05EF_c	highly similar to Ankyrin repeat protein (Yar1), putative related cluster	0.049
aC34205F05EF_c	no_annotation_available	0.87
aC34205F07EF_c	highly similar to F7O18.6 protein related cluster	0.004
aC34205G02EF_c	highly similar to RIB40 genomic DNA, SC003 related cluster	3.4
aC34205G07EF_c	highly similar to RIB40 genomic DNA, SC113 related cluster	7e-20
aC34205G12EF_c	no_annotation_available	0.23
aC34206A01EF_c	no_annotation_available	7e-48
aC34206C03EF_c	highly similar to Zinc finger protein related cluster	0.21
aC34206C06EF_c	similar to GCN5-like protein 1 related cluster	0.015
aC34206D01EF_c	highly similar to F21M12.15 protein related cluster	0.21
aC34206F02EF_c	highly similar to Probable methyl isocitrate lyase related cluster	0.87
aC34206F08EF_c	no_annotation_available	0.054
aC34206G01EF_c	highly similar to | Symbol: None | expressed protein | chr5:6968692-6972997 FORWARD | Aliases: T1M15.10, T1M15_10	0.048
aC34207B01EF_c	highly similar to Expressed protein related cluster	0.056
aC34207B03EF_c	no_annotation_available	0.050
aC34207B06EF_c	highly similar to Dehydrogenase related cluster	0.83
aC34207D06EF_c	similar to Protein At2g32840 related cluster	0.003
aC34207D12EF_c	highly similar to Dihydroorotase related cluster	0.22
aC34207F02EF_c	similar to Predicted protein related cluster	0.84
aC34207G05EF_c	highly similar to Expressed protein related cluster	0.21
aC34207H06EF_c	highly similar to OSJNBa0084K01.13 protein related cluster	0.83
aC34207H09EF_c	highly similar to PAC related cluster	0.014
aC34208A06EF_c	no_annotation_available	4e-18
aC34208B07EF_c	highly similar to RIB40 genomic DNA, SC011 related cluster	5e-24
aC34208C01EF_c	highly similar to Arp2/3 complex subunit Arc16, putative related cluster	0.23
aC34208C06EF_c	highly similar to Phosphoribosylaminoimidazolecarboxamide formyltransferase/IMP cyclohydrolase related cluster	0.86
aC34208D02EF_c	highly similar to Purine-cytosine permease and related proteins related cluster	0.23
aC34208D06EF_c	highly similar to Arabidopsis thaliana genomic DNA, chromosome 3, P1 clone: MOE17 related cluster	0.22
aC34208E11EF_c	highly similar to Pre-mRNA splicing factor prp45 related cluster	0.83
aC34208E12EF_c	similar to Putative organic hydroperoxide resistance protein related cluster	0.053
aC34208G06EF_c	highly similar to RIB40 genomic DNA, SC011 related cluster	2e-17
aC34209B03EF_c	highly similar to Protein yop1 related cluster	0.22
aC34209B04EF_c	highly similar to Glyoxalase family protein family related cluster	0.88
aC34209B05EF_c	highly similar to Transferrin receptor and related proteins containing the protease- associated related cluster	0.22
aC34209B07EF_c	no_annotation_available	0.001
aC34209C06EF_c	highly similar to STYLOSA protein related cluster	1e-18
aC34210A03EF_c	highly similar to Alpha-amylase related cluster	0.90
aC34210A04EF_c	highly similar to Cytochrome c1 related cluster	3.5
aC34210A05EF_c	highly similar to Putative disease resistance protein related cluster	7e-17
aC34210A10EF_c	similar to Cluster related to UPI00005BCC31; PREDICTED: similar to ZK742.2	0.23
aC34210B01EF_c	no_annotation_available	0.055
aC34210B07EF_c	similar to Unconventional myosin related cluster	0.23
aC34210C03EF_c	highly similar to OSJNBa0072K14.18 protein related cluster	0.88
aC34210D08EF_c	highly similar to Pyruvate dehydrogenase E1 related cluster	0.89
aC34210D12EF_c	similar to Similar to tr|Q8X0R9 Neurospora crassa related cluster	0.48
aC34210E05EF_c	no_annotation_available	0.001
aC34210F08EF_c	similar to YUP8H12R.24 protein related cluster	0.050
aC34210G05EF_c	highly similar to Avr9 elicitor response protein-like related cluster	0.014
aC34210H06EF_c	highly similar to Predicted protein related cluster	0.056
aCL1002Contig1	highly similar to CDR1 related cluster	8e-08
aCL1003Contig2	highly similar to 2-nitropropane dioxygenase-related protein-like related cluster	0.014
aCL1016Contig2	similar to AT5g66100/K2A18_18 related cluster	1e-41
aCL1016Contig3	no_annotation_available	0.072
aCL1053Contig1	highly similar to Calcium-binding transporter-like protein related cluster	0.084
aCL1059Contig1	highly similar to Ncln-prov protein related cluster	0.48
aCL1063Contig1	similar to Pectate lyase related cluster	0.30
aCL1064Contig1	highly similar to Gb|AAD30234.1 related cluster	0.074
aCL1081Contig2	highly similar to Arabidopsis thaliana genomic DNA, chromosome 3, P1 clone: MZE19 related cluster	2e-09
aCL1085Contig1	highly similar to Putative AT-hook DNA-binding protein related cluster	5e-16
aCL1086Contig1	highly similar to COBRA-like protein 7 precursor related cluster	0.077
aCL1089Contig1	highly similar to Expressed protein related cluster	0.031
aCL1094Contig3	similar to Phosphoribosylaminoimidazole carboxylase related cluster	9e-36
aCL1101Contig1	highly similar to F14L17.10 protein related cluster	4e-04
aCL1101Contig3	similar to F14L17.10 protein related cluster	0.091
aCL1114Contig1	highly similar to OSJNBa0008A08.5 protein related cluster	8e-05
aCL1115Contig2	highly similar to AT4g26270/T25K17_80 related cluster	5e-46
aCL1118Contig2	highly similar to F2J10.3 protein related cluster	5e-07
aCL1121Contig1	highly similar to Putative UDP-N-acetylglucosamine--dolichyl-phosphate N- acetylglucosaminephosphotransferase related cluster	0.30
aCL1125Contig1	similar to Cluster related to UPI000009DA03; putative GTP-binding protein	5e-46
aCL1136Contig3	highly similar to Putative beta-glycosidase related cluster	7e-30
aCL1138Contig1	highly similar to Heat shock transcription factor like protein related cluster	1e-12
aCL1145Contig1	highly similar to Putative mitochondrial carrier protein related cluster	0.078
aCL1157Contig1	highly similar to UDP-glucose: flavonol 3-O-glucosyltransferase related cluster	0.091
aCL1160Contig1	highly similar to Gb|AAF18497.1 related cluster	8e-08
aCL1166Contig2	highly similar to Phenylalanine ammonia-lyase related cluster	1e-31
aCL1167Contig1	highly similar to Geranylgeranyl reductase related cluster	0.097
aCL1168Contig1	highly similar to ATP-sulfurylase precursor related cluster	0.006
aCL1170Contig1	highly similar to Probable glycosyltransferase At3g02350 related cluster	4e-19
aCL1184Contig3	no_annotation_available	4e-46
aCL1190Contig1	no_annotation_available	5e-05
aCL1204Contig2	highly similar to WRKY-like drought-induced protein related cluster	2e-08
aCL1209Contig1	highly similar to Putative leucine-rich repeat family protein related cluster	0.076
aCL1211Contig1	highly similar to Outward-rectifying potassium channel KCO1 related cluster	0.32
aCL1222Contig2	highly similar to Ammonium transporter related cluster	0.068
aCL1225Contig1	no_annotation_available	0.53
aCL1235Contig1	highly similar to OSJNBb0048E02.14 protein related cluster	0.079
aCL1237Contig2	highly similar to Putative thaumatin protein related cluster	2e-08
aCL123Contig4	highly similar to Caffeic acid 3-O-methyltransferase related cluster	6e-45
aCL1246Contig2	no_annotation_available	3e-47
aCL1246Contig3	no_annotation_available	2e-42
aCL1256Contig1	highly similar to F24J5.14 protein related cluster	0.019
aCL1257Contig1	highly similar to Chloroplast 50S ribosomal protein L16 related cluster	3e-14
aCL1260Contig1	highly similar to Transcription factor DP1 related cluster	8e-05
aCL1262Contig1	highly similar to Putative Transcriptional regulators of NagC/XylR (ROK) family, sugar kinase related cluster	4e-04
aCL1264Contig1	highly similar to Similarity to actin related cluster	0.082
aCL1272Contig2	highly similar to At2g26100 related cluster	0.27
aCL1280Contig2	highly similar to Male-specific transcription factor M88B7.2 related cluster	8e-20
aCL1282Contig2	highly similar to GTP-binding protein-like; root hair defective 3 protein-like related cluster	0.026
aCL1299Contig1	highly similar to Putative nucleotide-binding protein related cluster	0.006
aCL1300Contig2	highly similar to Cdk-activating kinase 1At related cluster	0.017
aCL1304Contig1	highly similar to F1N21.16 related cluster	1.4
aCL1311Contig1	highly similar to F11M15.21 protein related cluster	3e-10
aCL1325Contig2	highly similar to F28L1.7 protein related cluster	9e-05
aCL1332Contig1	similar to Putative eukaryotic translation initiation factor related cluster	3e-04
aCL1339Contig1	highly similar to Vacuolar ATP synthase 16 kDa proteolipid subunit related cluster	1e-06
aCL1342Contig2	highly similar to RNA recognition motif. (A.k.a. RRM, RBD, or RNP domain), putative related cluster	9e-36
aCL1353Contig2	similar to Pre-mRNA splicing factor related cluster	0.020
aCL1357Contig1	highly similar to T6A9.6 protein related cluster	0.005
aCL1360Contig1	highly similar to At3g46180 related cluster	0.081
aCL1371Contig1	highly similar to Protein tyrosine phosphatase related cluster	0.019
aCL1374Contig1	no_annotation_available	2e-48
aCL1379Contig2	highly similar to At1g11480/T23J18_15 related cluster	0.11
aCL1380Contig1	similar to Emb|CAB61945.1 related cluster	3e-07
aCL1384Contig1	highly similar to OSJNBb0026L04.5 protein related cluster	0.001
aCL1391Contig2	highly similar to Ferredoxin--nitrite reductase, chloroplast precursor related cluster	2e-09
aCL1395Contig1	highly similar to AT5g62650/MRG21_7 related cluster	0.021
aCL1399Contig1	highly similar to AT4g32520/F8B4_220 related cluster	6e-12
aCL1407Contig1	highly similar to Protein At2g37035 related cluster	0.001
aCL1409Contig1	highly similar to Cytochrome P450 monooxygenase CYP78A related cluster	9e-39
aCL1417Contig2	highly similar to Auxin-induced basic helix-loop-helix transcription factor, putative related cluster	9e-36
aCL1423Contig1	highly similar to NADH glutamate synthase precursor related cluster	0.52
aCL1425Contig1	highly similar to Arabidopsis thaliana genomic DNA, chromosome 3, TAC clone:K15M2 related cluster	0.084
aCL1429Contig1	highly similar to | Symbol: None | phosphatidate cytidylyltransferase family protein, weak similarity to SP:P20048 Dolichol kinase (EC 2.7.1.108) {Saccharomyces cerevisiae}; contains Pfam profile: PF01148 phosphatidate cytidylyltransferase | chr3:16483647	0.005
aCL1447Contig1	highly similar to Beta-1,2-xylosyltransferase related cluster	0.13
aCL1449Contig1	highly similar to P0028E10.20 protein related cluster	8e-11
aCL1451Contig1	highly similar to Pectin methylesterase-like protein related cluster	0.018
aCL1453Contig1	highly similar to F3L24.5 protein related cluster	8e-08
aCL1454Contig1	highly similar to UDP-glucose:salicylic acid glucosyltransferase related cluster	4e-49
aCL1471Contig1	highly similar to Putative SET-domain transcriptional regulator related cluster	0.026
aCL147Contig4	highly similar to AT4g21800/F17L22_260 related cluster	2e-04
aCL1485Contig1	highly similar to Putative receptor kinase related cluster	0.005
aCL1488Contig1	no_annotation_available	1e-05
aCL1501Contig2	highly similar to Myotubularin related protein, putative related cluster	2e-04
aCL1508Contig1	highly similar to F9F8.12 protein related cluster	8e-05
aCL1510Contig1	highly similar to Protein At4g33050 related cluster	0.001
aCL1510Contig2	highly similar to Expressed protein related cluster	0.002
aCL1515Contig2	highly similar to At2g40550 related cluster	0.28
aCL1516Contig1	highly similar to Nodulin-like protein related cluster	0.12
aCL1527Contig1	highly similar to Putative glycerophosphoryl diester phosphodiesterase family protein related cluster	0.075
aCL1536Contig1	highly similar to Cluster related to UPI0000610930	0.079
aCL1548Contig1	highly similar to Succinate dehydrogenase [ubiquinone] flavoprotein subunit, mitochondrial related cluster	0.38
aCL1552Contig1	highly similar to MRNA, complete cds, clone: RAFL22-37-F09 related cluster	0.33
aCL1554Contig1	highly similar to Proline transport protein-like related cluster	0.27
aCL1564Contig1	highly similar to A_IG002N01.8 protein related cluster	0.34
aCL1568Contig1	highly similar to Arabidopsis thaliana genomic DNA, chromosome 5, TAC clone:K2A18 related cluster	1e-10
aCL1573Contig2	similar to Emb|CAB89309.1 related cluster	2e-05
aCL1581Contig1	highly similar to Threonine synthase, chloroplast precursor related cluster	2e-09
aCL1586Contig1	highly similar to Actin, cytoplasmic 1 related cluster	3e-41
aCL1588Contig2	highly similar to Chloroplast SRP receptor homolog, alpha subunit CPFTSY related cluster	7e-42
aCL1589Contig2	highly similar to Gb|AAF50025.1 related cluster	1.2
aCL1592Contig1	highly similar to Putative glycosyl transferase related cluster	0.36
aCL1607Contig2	highly similar to Seven transmembrane protein MLO2 related cluster	9e-23
aCL1611Contig1	highly similar to At4g24530 related cluster	0.021
aCL1617Contig2	highly similar to PH4 related cluster	1e-10
aCL1618Contig1	highly similar to F14J16.13 related cluster	6e-12
aCL1630Contig2	highly similar to | Symbol: None | choline transporter-related, contains weak similarity to CD92 protein (Homo sapiens) gi:16945323:emb:CAC82175 | chr4:18059647-18062283 REVERSE | Aliases: T9A14.3	0.28
aCL1644Contig1	highly similar to Ribonucleoprotein antigen-like related cluster	1e-04
aCL1646Contig1	highly similar to F20D22.3 protein related cluster	0.005
aCL1653Contig2	highly similar to Calmodulin-binding protein-like related cluster	0.016
aCL1654Contig1	highly similar to Putative hydrolase related cluster	9e-05
aCL1672Contig1	highly similar to Poly(A)-specific ribonuclease PARN related cluster	0.12
aCL1680Contig2	highly similar to Putative CDP-diacylglycerol--glycerol-3-phosphate 3- phosphatidyltransferase related cluster	0.002
aCL1681Contig2	highly similar to Peptide transporter related cluster	0.27
aCL1682Contig1	highly similar to Nitrate transporter NTL1 related cluster	0.14
aCL1687Contig1	highly similar to Putative glucanse related cluster	8e-40
aCL1692Contig1	highly similar to Nucleotide sugar epimerase-like protein related cluster	3e-10
aCL1693Contig1	highly similar to Putative calmodulin-binding heat-shock protein related cluster	4e-20
aCL1695Contig2	similar to AT4g27870/T27E11_110 related cluster	2e-23
aCL1700Contig1	no_annotation_available	2e-06
aCL1701Contig3	highly similar to Protein At4g21540 related cluster	0.28
aCL1708Contig1	highly similar to Similarity to amino acid transporter related cluster	1.3
aCL1710Contig1	highly similar to Anthocyanin 1 related cluster	3e-06
aCL1715Contig1	highly similar to SOS2-like protein kinase PKS2 related cluster	2e-41
aCL1716Contig1	highly similar to WRKY transcription factor 22 related cluster	2e-09
aCL1718Contig2	highly similar to Strong similarity to naringenin 3-dioxygenase related cluster	4e-04
aCL1727Contig2	highly similar to Arabidopsis thaliana genomic DNA, chromosome 5, P1 clone:MFC19 related cluster	2e-10
aCL1728Contig1	highly similar to At1g15710/F7H2_5 related cluster	0.31
aCL1729Contig1	highly similar to AT3g55070/T15C9_70 related cluster	5e-34
aCL1734Contig2	highly similar to AMP-binding protein related cluster	4e-50
aCL173Contig1	highly similar to F13K23.10 protein related cluster	2e-05
aCL1741Contig3	highly similar to F25A4.25 protein related cluster	4e-35
aCL1742Contig1	highly similar to Putative DegP2 protease related cluster	3e-04
aCL1743Contig1	highly similar to MRNA, complete cds, clone: RAFL25-18-P16 related cluster	0.001
aCL1768Contig1	highly similar to Beta-ketoacyl-CoA synthase related cluster	2e-42
aCL1774Contig2	highly similar to Eukaryotic translation initiation factor 3 subunit 10 related cluster	0.18
aCL1787Contig1	highly similar to T-complex protein 1 subunit epsilon related cluster	0.27
aCL1791Contig1	highly similar to AT3g20300/MQC12_5 related cluster	0.073
aCL1803Contig1	highly similar to Katanin p60 ATPase-containing subunit related cluster	0.36
aCL1808Contig1	highly similar to Expressed protein related cluster	2e-05
aCL1808Contig2	no_annotation_available	1e-05
aCL1808Contig3	similar to Expressed protein related cluster	2e-05
aCL1810Contig2	highly similar to Probable disease resistance protein At4g33300 related cluster	0.016
aCL1813Contig1	highly similar to Peroxisome assembly protein 10 related cluster	3e-20
aCL1816Contig1	highly similar to Protein At2g01320 related cluster	1e-21
aCL1825Contig2	highly similar to Leucine-rich repeat disease resistance protein-like related cluster	0.28
aCL1838Contig1	highly similar to At1g43690/F2J6_4 related cluster	0.11
aCL1847Contig1	highly similar to Cytochrome P450 71A1 related cluster	5e-12
aCL1848Contig1	highly similar to Gb|AAD46013.1 related cluster	1.1
aCL1850Contig1	highly similar to Genomic DNA, chromosome 5, P1 clone:MQN23 related cluster	0.53
aCL1858Contig1	highly similar to At1g72990/F3N23_19 related cluster	0.035
aCL1858Contig2	highly similar to Similar to acid beta-galactosidase related cluster	0.018
aCL1862Contig1	similar to | Symbol: None | expressed protein | chr5:4631894-4633716 REVERSE | Aliases: F18O22.160, F18O22_160	0.005
aCL1875Contig1	highly similar to Peptide transporter-like protein related cluster	0.51
aCL1886Contig1	highly similar to At1g20560/F2D10_4 related cluster	0.002
aCL1893Contig1	highly similar to Oxidoreductase related cluster	0.30
aCL1897Contig1	highly similar to Inorganic phosphate transporter 1-5 (AtPht1;5) (H(+)/Pi cotransporter) related cluster	1e-22
aCL18Contig2	similar to Putative prenylcysteine oxidase precursor related cluster	1e-14
aCL1901Contig1	no_annotation_available	0.50
aCL1902Contig1	highly similar to DTDP-glucose 4-6-dehydratase-like protein related cluster	4e-25
aCL1903Contig2	highly similar to Putative auxin-regulated protein related cluster	2e-06
aCL1906Contig1	highly similar to Cluster related to UPI00000044FA; putative SCARECROW protein	7e-09
aCL1907Contig1	highly similar to Cytochrome P450 related cluster	7e-06
aCL1921Contig2	no_annotation_available	5e-15
aCL1923Contig1	highly similar to Transcription factor AtMYC2 related cluster	0.005
aCL1925Contig1	highly similar to ACT11D09.3 related cluster	4e-44
aCL1936Contig3	no_annotation_available	4e-37
aCL1942Contig1	highly similar to Arabidopsis thaliana genomic DNA, chromosome 3, P1 clone: MOE17 related cluster	0.086
aCL1945Contig1	highly similar to Cis,cis-muconate cycloisomerase-like related cluster	3e-13
aCL1949Contig2	highly similar to Regulator of chromosome condensation-like protein related cluster	2e-05
aCL1952Contig1	highly similar to Putative beta-amylase PCT-BMYI related cluster	0.005
aCL1966Contig2	highly similar to | Symbol: None | expressed protein | chr1:27545848-27548581 REVERSE | Aliases: T18K17.9, T18K17_9	0.082
aCL1968Contig1	highly similar to Gb|AAF18497.1 related cluster	0.078
aCL1985Contig1	highly similar to F6I1.13 protein related cluster	0.085
aCL1987Contig2	highly similar to Protein kinase-like protein related cluster	3e-07
aCL1992Contig1	highly similar to At5g61330 related cluster	1e-10
aCL1992Contig2	no_annotation_available	8e-11
aCL1996Contig2	similar to Arabidopsis thaliana genomic DNA, chromosome 3, BAC clone:F5N5 related cluster	0.018
aCL2008Contig1	similar to Stage-specific S antigen homolog related cluster	1.1
aCL2009Contig1	highly similar to T7N9.16 related cluster	1e-40
aCL2012Contig1	highly similar to Expressed protein related cluster	5e-17
aCL2013Contig2	highly similar to OSJNBa0035M09.9 protein related cluster	0.070
aCL2017Contig1	highly similar to Putative pentatricopeptide (PPR) repeat-containing protein related cluster	0.35
aCL2024Contig3	highly similar to Rab escort protein related cluster	3e-04
aCL2037Contig2	highly similar to CLB1 related cluster	0.020
aCL2041Contig1	highly similar to Protein At2g22660 related cluster	6e-22
aCL2044Contig1	highly similar to F14O10.10 protein related cluster	0.077
aCL2050Contig2	highly similar to Putative splicing factor related cluster	0.27
aCL2060Contig2	highly similar to CONSTANS-like protein CO1 related cluster	6e-05
aCL2066Contig1	highly similar to Chromosome associate protein subunit H related cluster	0.005
aCL2069Contig1	highly similar to ADP-glucose pyrophosphorylase related cluster	2e-06
aCL2084Contig1	no_annotation_available	3e-44
aCL2087Contig1	similar to Protein kinase-like related cluster	0.079
aCL2087Contig2	highly similar to Protein kinase-like related cluster	0.071
aCL2088Contig1	highly similar to 4-coumarate-CoA ligase-like protein related cluster	2e-11
aCL2089Contig1	highly similar to 4-alpha-glucanotransferase, chloroplast precursor related cluster	0.086
aCL2101Contig1	highly similar to F4P13.22 protein related cluster	5e-28
aCL2103Contig1	highly similar to T7N9.27 related cluster	0.002
aCL2106Contig1	highly similar to Orf04 protein related cluster	2e-15
aCL2115Contig1	highly similar to | Symbol: None | hydroxyproline-rich glycoprotein family protein | chr5:652108-653671 FORWARD | Aliases: F9G14.160, F9G14_160	0.005
aCL2122Contig1	highly similar to At5g11350/F2I11_240 related cluster	0.32
aCL2126Contig2	highly similar to | Symbol: None | expressed protein | chr2:16683620-16687567 REVERSE | Aliases: T28M21.11, T28M21_11	0.059
aCL2132Contig1	highly similar to Cluster related to UPI000034EE6E; protein binding	1e-25
aCL2138Contig1	highly similar to Putative mitogen-activated protein kinase 1 related cluster	0.001
aCL213Contig1	no_annotation_available	3e-04
aCL2143Contig1	highly similar to ATPase-like protein related cluster	3e-10
aCL2158Contig2	highly similar to Putative growth regulator related cluster	0.020
aCL2159Contig2	highly similar to F26F24.27 related cluster	1.1
aCL216Contig1	highly similar to Aldehyde dehydrogenase 1 precursor related cluster	2e-08
aCL2171Contig1	highly similar to Cluster related to UPI000034F37F; KEA6; potassium:hydrogen antiporter	0.088
aCL2173Contig1	highly similar to Expressed protein related cluster	3e-41
aCL2177Contig2	highly similar to WAK-like kinase related cluster	0.34
aCL2184Contig1	highly similar to Gb|AAD21464.1 related cluster	0.020
aCL2187Contig1	highly similar to Putative aspartyl protease related cluster	0.009
aCL2206Contig1	highly similar to ADP/ATP translocase related cluster	3e-07
aCL2211Contig1	highly similar to Putative phosphate transporter related cluster	2e-08
aCL2214Contig1	highly similar to DNA binding protein WRKY2 related cluster	3e-29
aCL2226Contig1	no_annotation_available	0.001
aCL222Contig2	highly similar to Glycosyl transferase, group 1 family protein, putative related cluster	1.2
aCL2230Contig1	highly similar to SDL12A related cluster	5e-12
aCL2232Contig2	highly similar to Inositol-tetrakisphosphate 1-kinase 4 related cluster	1.1
aCL2236Contig1	highly similar to Cytochrome P450 related cluster	9e-05
aCL2237Contig1	highly similar to Amino acid permease-like related cluster	0.018
aCL2248Contig1	highly similar to AT4g13250/F17N18_140 related cluster	0.085
aCL2250Contig1	highly similar to Putative hepatocellular carcinoma-associated antigen 66 related cluster	0.073
aCL2253Contig1	highly similar to At4g32285 related cluster	0.033
aCL2255Contig1	highly similar to OSJNBa0010H02.17 protein related cluster	0.088
aCL2262Contig1	highly similar to Lectin-like receptor kinase 7;2 related cluster	0.074
aCL2264Contig1	highly similar to Lipoxygenase related cluster	5e-04
aCL2277Contig1	highly similar to Ribonuclease Z, chloroplast precursor related cluster	0.32
aCL2281Contig1	highly similar to Putative RING zinc finger protein related cluster	8e-09
aCL2283Contig1	highly similar to Elongator component related cluster	1.1
aCL2285Contig1	highly similar to Mitotic checkpoint protein-like related cluster	0.068
aCL2294Contig1	highly similar to NAM-like protein related cluster	2e-27
aCL2308Contig1	highly similar to Expressed protein related cluster	1e-06
aCL2310Contig1	highly similar to Integral membrane protein, putative related cluster	0.025
aCL2311Contig2	highly similar to Cytochrome p450 related cluster	1e-04
aCL2315Contig2	highly similar to Dbj|BAA92923.1 related cluster	5e-34
aCL2318Contig1	highly similar to Putative glucosyltransferase related cluster	2e-08
aCL2325Contig1	similar to Cluster related to UPI0000583EDD; PREDICTED: similar to CG7218-PA	0.020
aCL2329Contig1	highly similar to Gb|AAF26953.1 related cluster	0.026
aCL2330Contig2	highly similar to ATP phosphoribosyl transferase related cluster	1.2
aCL2333Contig1	no_annotation_available	1.3
aCL2334Contig1	highly similar to Putative LRP1 related cluster	4e-08
aCL2338Contig2	highly similar to Protein At3g61960 related cluster	0.32
aCL233Contig1	no_annotation_available	4e-05
aCL2340Contig1	highly similar to Dihydropterin pyrophosphokinase /dihydropteroate synthase precursor related cluster	3e-16
aCL2341Contig1	highly similar to Arabidopsis thaliana genomic DNA, chromosome 3, BAC clone:F16J14 related cluster	3e-04
aCL2343Contig1	highly similar to Putative TOM1 protein related cluster	1e-06
aCL2345Contig2	highly similar to AT3g54650/T5N23_10 related cluster	0.32
aCL2350Contig1	similar to F22O13.26 related cluster	8e-05
aCL2351Contig1	highly similar to Arabidopsis thaliana genomic DNA, chromosome 3, TAC clone: K10D20 related cluster	0.077
aCL2356Contig2	highly similar to Cysteine synthase, chloroplast precursor (EC 2.5.1.47) (O-acetylserine sulfhydrylase) (O-acetylserine (Thiol)-lyase) related cluster	2e-11
aCL2356Contig3	similar to Putative plastidic cysteine synthase 1 related cluster	2e-08
aCL2359Contig1	highly similar to Zinc finger protein VAR3, chloroplast precursor related cluster	0.019
aCL2361Contig1	highly similar to F11M21.28 protein related cluster	7e-06
aCL2362Contig1	no_annotation_available	6e-40
aCL2374Contig1	highly similar to T27D20.13 protein related cluster	0.019
aCL2383Contig1	highly similar to Gb|AAB97010.1 related cluster	0.29
aCL2383Contig2	highly similar to Gb|AAB97010.1 related cluster	0.005
aCL2384Contig1	highly similar to Serine/threonine protein kinase-like related cluster	0.068
aCL2391Contig2	highly similar to At2g35100 related cluster	0.30
aCL2397Contig1	highly similar to Vesicle-fusing ATPase related cluster	2e-05
aCL2399Contig1	highly similar to F1N18.14 protein related cluster	0.33
aCL2405Contig1	highly similar to Endo-1,4-beta-glucanase precursor related cluster	5e-09
aCL2417Contig1	similar to T1F9.16 related cluster	4e-04
aCL241Contig2	highly similar to Lipoxygenase LOX1 related cluster	5e-21
aCL2420Contig1	highly similar to F22K20.13 protein related cluster	0.29
aCL2422Contig1	highly similar to Putative anthocyanin 5-aromatic acyltransferase related cluster	8e-11
aCL2424Contig1	highly similar to Arabidopsis thaliana genomic DNA, chromosome 5, P1 clone:MJJ3 related cluster	0.37
aCL2425Contig1	highly similar to Cluster related to UPI00000A5779; P0408G07.24	0.001
aCL2428Contig1	highly similar to Emb|CAB43653.1 related cluster	0.021
aCL2432Contig1	highly similar to 4-coumarate:coenzyme A ligase 2 related cluster	4e-25
aCL2436Contig2	highly similar to Peptidyl-prolyl cis-trans isomerase related cluster	0.29
aCL2447Contig1	highly similar to Expressed protein related cluster	0.12
aCL2454Contig1	highly similar to Arabidopsis thaliana genomic DNA, chromosome 3, P1 clone: MOB24 related cluster	4e-07
aCL2458Contig1	highly similar to At3g45900 related cluster	7e-05
aCL2459Contig1	highly similar to Putative nucleoporin Nup75 related cluster	0.28
aCL2461Contig2	highly similar to TOO MANY MOUTHS protein precursor related cluster	0.071
aCL2463Contig1	no_annotation_available	8e-04
aCL2468Contig1	highly similar to BY-2 kinesin-like protein 10 related cluster	1e-06
aCL2473Contig1	highly similar to Protein At5g09690 related cluster	8e-39
aCL2475Contig1	highly similar to Acyl CoA synthetase, putative related cluster	2e-31
aCL2477Contig1	highly similar to Predicted protein related cluster	1.1
aCL2480Contig1	highly similar to Integral membrane protein, putative; 33518-36712 related cluster	1e-37
aCL2486Contig1	highly similar to Emb|CAB12631.1 related cluster	0.001
aCL2489Contig1	similar to Gb|AAF63775.1 related cluster	3e-07
aCL2491Contig1	highly similar to | Symbol: None | expressed protein | chr5:8038129-8040934 FORWARD | Aliases: MRO11.11, MRO11_11	4e-04
aCL2502Contig1	highly similar to Nucleic acid binding protein related cluster	3e-16
aCL2504Contig1	highly similar to OSJNBa0070C17.16 protein related cluster	0.27
aCL2506Contig1	highly similar to F10K1.14 protein related cluster	0.001
aCL2507Contig1	highly similar to Protein At1g45233 related cluster	0.005
aCL250Contig3	highly similar to T7I23.21 protein related cluster	0.078
aCL250Contig4	similar to Putative MAP3K alpha 1 protein kinase related cluster	0.024
aCL2512Contig1	highly similar to Tubulin folding cofactor C related cluster	1.1
aCL2514Contig1	highly similar to Mitotic cyclin a2-type related cluster	0.071
aCL2520Contig1	highly similar to Nitric-oxide synthase 1 related cluster	0.30
aCL2523Contig1	highly similar to UPF0361 protein DC12 homolog related cluster	0.078
aCL2524Contig1	highly similar to OSJNBb0012E24.4 protein related cluster	0.17
aCL2527Contig1	similar to Expressed protein related cluster	0.005
aCL2538Contig1	similar to Expressed protein related cluster	0.073
aCL2545Contig1	highly similar to Gb|AAD20688.1 related cluster	5e-18
aCL2554Contig1	highly similar to Formin homology 2 domain-containing protein 5 related cluster	3e-06
aCL2557Contig2	highly similar to Adenylyl cyclase associated protein related cluster	0.075
aCL2558Contig1	highly similar to Expressed protein related cluster	0.005
aCL2560Contig2	no_annotation_available	6e-21
aCL2563Contig1	highly similar to Protein At4g32850 related cluster	4e-34
aCL2564Contig2	similar to F11O4.13 related cluster	7e-09
aCL2567Contig1	highly similar to Tubulin alpha-ubiquitous chain related cluster	2e-14
aCL2570Contig1	highly similar to Putative glycine-rich, zinc-finger DNA-binding protein related cluster	2e-16
aCL257Contig3	highly similar to RNA Binding Protein 45 related cluster	1e-37
aCL2587Contig1	highly similar to Cluster related to UPI0000162ED7; Ran GTPase binding	0.019
aCL2607Contig1	highly similar to 3-oxoacyl-[acyl-carrier-protein] synthase, mitochondrial precursor related cluster	0.29
aCL2613Contig1	highly similar to Imaginal disc growth factor related cluster	0.55
aCL2619Contig2	highly similar to OSJNBa0019D11.15 protein related cluster	0.023
aCL2627Contig1	similar to Rubisco subunit binding-protein beta subunit-like related cluster	0.018
aCL2634Contig1	highly similar to Cluster related to UPI00000A6708; OSJNBa0052O12.29	0.072
aCL2639Contig1	similar to Arabidopsis thaliana genomic DNA, chromosome 5, TAC clone:K20J1 related cluster	3e-04
aCL2645Contig2	highly similar to Ripening regulated protein DDTFR18 related cluster	1e-15
aCL2664Contig1	similar to T5A14.5 protein related cluster	0.17
aCL2665Contig2	highly similar to Alpha-L-arabinofuranosidase / beta-D-xylosidase related cluster	3e-08
aCL2674Contig1	highly similar to ARF GAP-like zinc finger-containing protein ZIGA3 related cluster	0.21
aCL2678Contig1	highly similar to Gb|AAD32890.1 related cluster	3e-07
aCL2679Contig1	highly similar to Beta-1,3-glucuronosyltransferase related cluster	0.34
aCL2680Contig1	highly similar to Dbj|BAA78737.1 related cluster	1.1
aCL2682Contig2	similar to Protein transport protein Sec24-like At3g07100 related cluster	0.37
aCL2694Contig2	highly similar to | Symbol: None | expressed protein, contains low similarity to cyclin G-associated kinase GI:1902912 SP:P97874 from (Rattus norvegicus) | chr1:10662647-10664652 REVERSE | Aliases: F12P21.7, F12P21_7	0.017
aCL2698Contig2	no_annotation_available	1e-12
aCL2703Contig1	highly similar to 52O08_21 related cluster	0.075
aCL2720Contig1	highly similar to Putative clathrin assembly protein At2g01600 related cluster	7e-05
aCL2724Contig1	highly similar to FtsH protease, putative related cluster	6e-04
aCL2728Contig1	similar to T22K18.10 protein related cluster	0.001
aCL2734Contig1	highly similar to AT4g16560/dl4305c related cluster	0.12
aCL2735Contig1	highly similar to F1K23.23 related cluster	0.019
aCL2748Contig1	highly similar to Expressed protein related cluster	0.28
aCL2749Contig1	highly similar to Dynamin-related protein 3A related cluster	0.036
aCL2750Contig1	highly similar to T2L5.1 protein related cluster	0.31
aCL2751Contig1	highly similar to | Symbol: None | expressed protein | chr2:14588969-14591736 REVERSE | Aliases: T31E10.2, T31E10_2	0.008
aCL2760Contig1	highly similar to Sparc related cluster	2e-06
aCL2769Contig1	highly similar to Arabidopsis thaliana genomic DNA, chromosome 5, P1 clone:MSJ1 related cluster	0.073
aCL2771Contig1	highly similar to HMG-CoA synthase 2 related cluster	6e-15
aCL2772Contig1	highly similar to MYB-like DNA-binding domain protein related cluster	8e-05
aCL2774Contig1	highly similar to Mitogen-activated protein kinase kinase kinase 2 related cluster	7e-36
aCL2782Contig1	highly similar to CDNA FLJ16192 fis, clone BRTHA2017364, weakly similar to ATP-DEPENDENT RNA HELICASE T26G10.1 IN CHROMOSOME III related cluster	0.017
aCL2782Contig3	similar to Putative DEAD/DEAH box RNA helicase protein related cluster	0.017
aCL2794Contig1	highly similar to Gb|AAF27127.1 related cluster	0.31
aCL2800Contig1	highly similar to UDP-glucose glucosyltransferase related cluster	3e-04
aCL2803Contig1	similar to Putative AG-motif binding protein-4 related cluster	0.28
aCL2811Contig2	highly similar to OSJNBa0076N16.22 protein related cluster	5e-09
aCL2812Contig1	highly similar to Squalene monooxygenase related cluster	9e-11
aCL2815Contig1	highly similar to Putative fizzy-related protein related cluster	1.2
aCL2817Contig1	highly similar to FCA gamma related cluster	5e-07
aCL2820Contig1	highly similar to At1g59990/T2K10_4 related cluster	0.019
aCL2827Contig1	highly similar to F12A21.3 related cluster	0.078
aCL2831Contig1	highly similar to ATP synthase alpha chain, mitochondrial precursor related cluster	0.42
aCL2835Contig1	highly similar to Similarity to ubiquitin specific protease related cluster	4e-07
aCL2836Contig1	highly similar to Cleft lip and palate associated transmembrane protein-like related cluster	3e-04
aCL2838Contig2	highly similar to Protein phosphatase 2C related cluster	3e-04
aCL2839Contig1	no_annotation_available	3e-26
aCL2841Contig1	highly similar to At2g38970/T7F6.14 related cluster	5e-05
aCL2842Contig1	highly similar to Receptor kinase-like protein related cluster	0.092
aCL2845Contig2	highly similar to Serine/threonine-protein phosphatase BSL1 related cluster	0.017
aCL2854Contig1	highly similar to Glycosyltransferase NTGT5b related cluster	1e-18
aCL2857Contig1	similar to Arabidopsis thaliana genomic DNA, chromosome 5, TAC clone:K18I23 related cluster	0.005
aCL2862Contig1	highly similar to Multidomain cyclophilin type peptidyl-prolyl cis-trans isomerase related cluster	0.070
aCL2863Contig1	similar to Emb|CAB52444.1 related cluster	0.001
aCL2865Contig1	similar to F8M12.7 protein related cluster	2e-05
aCL2891Contig1	highly similar to AT5g24690/MXC17_8 related cluster	2e-05
aCL2894Contig1	highly similar to At1g30130 related cluster	1.1
aCL2895Contig1	highly similar to At3g16760 related cluster	3e-04
aCL2896Contig2	highly similar to Phosphate carrier protein, mitochondrial precursor related cluster	0.018
aCL2902Contig1	highly similar to T30E16.12 related cluster	0.007
aCL2907Contig1	highly similar to F21F23.15 protein related cluster	0.29
aCL2919Contig1	highly similar to At1g15070/F9L1_1 related cluster	1e-12
aCL291Contig3	highly similar to AT4g18950/F13C5_120 related cluster	1e-37
aCL2921Contig1	highly similar to Predicted protein related cluster	1.1
aCL2932Contig2	highly similar to Putative receptor kinase related cluster	0.066
aCL2933Contig1	highly similar to Expressed protein related cluster	2e-37
aCL2939Contig1	highly similar to OSJNBa0029H02.24 protein related cluster	0.007
aCL2940Contig1	highly similar to FOLDED PETALS related cluster	0.002
aCL2941Contig1	highly similar to F21J9.19 related cluster	0.36
aCL2945Contig1	highly similar to T27I1.4 protein related cluster	0.079
aCL2946Contig1	similar to Putative 6b-interacting protein 1 related cluster	8e-08
aCL2946Contig2	similar to Putative 6b-interacting protein 1 related cluster	8e-08
aCL2965Contig1	highly similar to Cation diffusion facilitator 8 related cluster	2e-24
aCL2972Contig1	highly similar to Putative cytochrome P-450; 4810-6511 related cluster	0.26
aCL2973Contig1	highly similar to Cuticle protein related cluster	0.081
aCL2990Contig1	highly similar to Protein At5g18610 related cluster	6e-13
aCL2992Contig2	similar to F12K21.12 related cluster	0.30
aCL2994Contig1	highly similar to Transcription factor WRKY4 related cluster	4e-19
aCL3001Contig1	highly similar to Putative flavonol 3-O-glucosyltransferase related cluster	1e-04
aCL3004Contig1	highly similar to Protein kinase related cluster	0.019
aCL3010Contig2	highly similar to Secondary cell wall-related glycosyltransferase family 8 related cluster	0.005
aCL3011Contig1	highly similar to Gb|AAB72163.1 related cluster	9e-08
aCL3014Contig1	highly similar to Type IIB calcium ATPase related cluster	5e-06
aCL3028Contig1	highly similar to AT3g10030/T22K18_15 related cluster	0.001
aCL302Contig3	highly similar to GAGA-binding transcriptional activator related cluster	5e-34
aCL3032Contig1	highly similar to Extensin-like protein related cluster	2e-15
aCL3041Contig1	highly similar to Putative sterol dehydrogenase related cluster	8e-05
aCL3044Contig1	highly similar to Similar to peptide transporter related cluster	3e-13
aCL3045Contig1	highly similar to OSJNBb0004A17.1 protein related cluster	1e-15
aCL3049Contig1	highly similar to Arabidopsis thaliana genomic DNA, chromosome 5, TAC clone:K3K7 related cluster	0.33
aCL3051Contig2	similar to F9L1.13 related cluster	0.29
aCL3053Contig1	highly similar to Chaperonin subunit, putative related cluster	2e-46
aCL3057Contig1	highly similar to F1N21.15 related cluster	0.005
aCL3064Contig1	highly similar to OSJNBa0044K18.20 protein related cluster	0.075
aCL3076Contig1	highly similar to Senescence-induced receptor-like serine/threonine kinase-like related cluster	0.035
aCL3077Contig1	highly similar to AT4g24840/F6I7_50 related cluster	0.093
aCL3082Contig1	highly similar to Expressed protein related cluster	8e-11
aCL3084Contig2	highly similar to Putative glycerol-3-phosphate dehydrogenase related cluster	1.1
aCL3086Contig1	highly similar to Homeodomain protein vaamana related cluster	0.002
aCL3099Contig2	highly similar to Arabidopsis thaliana genomic DNA, chromosome 5, P1 clone:MTH16 related cluster	0.016
aCL3100Contig1	highly similar to Arabidopsis thaliana genomic DNA, chromosome 5, TAC clone:K2A18 related cluster	0.001
aCL3105Contig1	highly similar to Putative hydroxyproline-rich glycoprotein related cluster	0.020
aCL3110Contig1	highly similar to F8K7.13 protein related cluster	0.33
aCL3120Contig2	highly similar to Auxin response factor 8 related cluster	7e-05
aCL3121Contig1	highly similar to Two-pore calcium channel related cluster	0.019
aCL3122Contig1	highly similar to NAM protein related cluster	1e-10
aCL3123Contig2	highly similar to At4g21120 related cluster	0.12
aCL3124Contig2	similar to Expressed protein related cluster	0.068
aCL3128Contig1	highly similar to Putative permease related cluster	0.001
aCL3147Contig1	highly similar to Wax synthase isoform 2 related cluster	2e-08
aCL3150Contig1	highly similar to Cytochrome P450 monooxygenase CYP710A related cluster	8e-09
aCL3151Contig1	highly similar to F12M16.20 related cluster	4e-04
aCL3154Contig1	highly similar to Acyl-CoA desaturase (EC 1.14.19.1) (Stearoyl-CoA desaturase) (Fatty acid desaturase) (Delta(9)-desaturase) related cluster	4.1
aCL3156Contig2	highly similar to Adenosine 5'-phosphosulfate reductase related cluster	3e-47
aCL3159Contig1	highly similar to Tonneau 2 related cluster	0.005
aCL3165Contig2	similar to OSJNBa0073L04.11 protein related cluster	0.27
aCL3170Contig1	highly similar to Putative membrane transporter related cluster	0.073
aCL3177Contig1	no_annotation_available	1.1
aCL3182Contig1	highly similar to Strictosidine synthase family protein related cluster	0.073
aCL3184Contig1	highly similar to Cell division control protein 48 homolog E related cluster	1e-26
aCL3186Contig1	no_annotation_available	0.074
aCL3191Contig1	highly similar to F17A17.36 protein related cluster	0.27
aCL3192Contig1	highly similar to Putative ATP-dependent Clp protease ATP-binding subunit ClpX1 related cluster	0.001
aCL3193Contig2	similar to DsRNA-binding protein LH2 related cluster	0.004
aCL3199Contig1	highly similar to KUP-related potassium transporter related cluster	8e-05
aCL3201Contig1	highly similar to F2H15.20 protein (Poly(A) polymerase) related cluster	4e-08
aCL3201Contig2	similar to F2H15.20 protein (Poly(A) polymerase) related cluster	3e-04
aCL3209Contig1	highly similar to T6D22.6 related cluster	0.078
aCL3223Contig1	highly similar to F15P23.1 protein related cluster	4e-05
aCL3235Contig1	highly similar to AT4g02010/T10M13_2 related cluster	2e-08
aCL3237Contig1	highly similar to At2g46750 related cluster	5e-04
aCL3238Contig2	highly similar to Putative F-box protein related cluster	1.1
aCL3239Contig1	highly similar to Acetyltranferase-like protein related cluster	0.30
aCL3242Contig2	highly similar to Fructose 1,6-bisphosphate aldolase related cluster	5e-06
aCL3243Contig2	highly similar to Plastidic hexokinase related cluster	5e-06
aCL3245Contig1	similar to | Symbol: None | peptidoglycan-binding domain-containing protein, similar to spore cortex-lytic enzyme prepeptide (GI:1644192) (Bacillus cereus); contains Pfam PF01471: Putative peptidoglycan binding domain; contains Pfam PF00684 : DnaJ central	1e-06
aCL3249Contig1	similar to Photoreceptor-interacting protein-like; non-phototropic hypocotyl-like protein related cluster	4e-07
aCL3252Contig1	highly similar to Transport inhibitor response-like protein related cluster	0.001
aCL3253Contig1	highly similar to AT3g20810/MOE17_10 related cluster	0.074
[truncated: 5,069 more rows]
