# Supplementary material for: A genome-wide 20 K citrus microarray for gene expression analysis
Source: BMC Genomics. 2008 Jul 3;9:318. doi: 10.1186/1471-2164-9-318 (PMC2483987; doi:10.1186/1471-2164-9-318)
Supplement: Additional file 4 — Arabidopsis EMB genes which have a putative ortholog expressed in the globular embryo of citrus. The file shows the IDs of the corresponding Arabidopsis genes. It is a plain text file with one ID per line. [file 1471-2164-9-318-S4.txt]

id
C31304B03
C02020C06
C02020D04
C31304B09
C31304C05
C31304C08
C02020D09
C02020E04
C31304D11
C31304D12
C02020F04
C31304F03
C02020F11
C31304F06
C31304F08
C31304G03
C31304G05
C31304G06
C31304G07
C31304H04
C31304H12
C31305A06
C31305A07
C31305A11
C31305B01
C31305B02
C31305B03
C31305B04
C31305B05
C02020F12
C31305C04
C31305C09
C31305D02
C31305E03
C31305E08
C31305E10
C31305F06
C31305F09
C02020G01
C02020G11
C02020H04
C31305G10
C01008D06
C31305H03
C31305H08
C31305H11
C31401A01
C31401A05
C02021B07
C31401A12
C02021B10
C31401B08
C31401B10
C31401C02
C31401C04
C31401C06
C31401C07
C02021C02
C31401D01
C31401D11
C31401E02
C31401E04
C31401F02
C31401F09
C31401F12
C02021C11
C31401H02
C31401H11
C31402A03
C31402A06
C31402A08
C31402A10
C31402A11
C31402B03
C31402B11
C31402B12
C31402C04
C31402C05
C31402C08
C31402D06
C31402D08
C31402E03
C31402E10
C31402E11
C31402F01
C31402F04
C31402F06
C31402F07
C31402F09
C02021D02
C31402G04
C31402G05
C31402G09
C31402G10
C31402G12
C31402H07
C02021D07
C31403A06
C31403A09
C31403A12
C02021D10
C31403B03
C31403B04
C31403B05
C02021E04
C02021E05
C31403C10
C31403D04
C31403D05
C31403D09
C31403D11
C31403E02
C31403E03
C31403E06
C31403E11
C31403F11
C31403G05
C31403G06
C02021E06
C01008D11
C01008E03
C31403H11
C31404A02
C31404A06
C02021F02
C31404B07
C31404B08
C31404B09
C31404C01
C02021F03
C02021F10
C31404C08
C31404C11
C31404D06
C02021H06
C31404E04
C31404E10
C31404F06
C02022A03
C31404G08
C02022C02
C02022C09
C31404H08
C02022D01
C31405A03
C31405A05
C31405A09
C31405A10
C31405A11
C31405B02
C31405B09
C31405B10
C02022D07
C31405B12
C02022D12
C31405C10
C31405C12
C31405D02
C31405D08
C31405D12
C02022E05
C31405E05
C31405E06
C31405E07
C02022E11
C31405E09
C31405E11
C31405F04
C31405F05
C31405F11
C31405G02
C31405G04
C31405G07
C31405G10
C31405G12
C31405H02
C31405H04
C02022F09
C31405H09
C02022G06
C31501A03
C02022G10
C02023A09
C31501B04
C31501B11
C02023A11
C02023D05
C31501E01
C31501E05
C31501E09
C31501E12
C31501F01
C02023E02
C31501F12
C31501G06
C31501G12
C31501H02
C31501H05
C02023E06
C02023E09
C02023E11
C31502A09
C02023F04
C31502B01
C31502B02
C31502B07
C31502B11
C31502C03
C31502C05
C31502C07
C31502C08
C02023G10
C31502D09
C02023H02
C01008E06
C31502E07
C01008G06
C31502F03
C31502F08
C31502F09
C31502F12
C31502G01
C31502G02
C31502G05
C02024D09
C31502G10
C02024F12
C31502H09
C31502H10
C31503A09
C31503A11
C31503B01
C31503B03
C31503B04
C31503B05
C31503B06
C02024H11
C31503C06
C02025A03
C31503D03
C31503D06
C02025A07
C31503D09
C31503D10
C31503E05
C31503F01
C31503F12
C31503G03
C31503G07
C31503G09
C31503G11
C31503H01
C31503H03
C02025B05
C31503H09
C31503H10
C31503H12
C31504A06
C02025B08
C02025C01
C31504A12
C02025C07
C31504B08
C31504B09
C02025C08
C31504C02
C31504C04
C31504C09
C31504C12
C02025D04
C02025D08
C02025E01
C31504D08
C31504D11
C02025E03
C31504E06
C31504E07
C31504E08
C31504E11
C31504F03
C31504F06
C01008G07
C31504G01
C31504G02
C31504G06
C31504G07
C02025H01
C31504G10
C02025H05
C31504H08
C02026A04
C31504H10
C02026A05
C31505A02
C02026A07
C02026A08
C31505C10
C31505D05
C02026B01
C31505E09
C31505F05
C31505F07
C02026B07
C31505G04
C02026C02
C02026C06
C31601A01
C31601A05
C31601A06
C02026C10
C31601A12
C31601B06
C31601B08
C31601B10
C31601B11
C31601D04
C31601D09
C31601D10
C31601D12
C31601E05
C31601E06
C31601E07
C31601E08
C31601E10
C31601F03
C31601F06
C31601F10
C31601F12
C31601G01
C31601G02
C02026D09
C02026E02
C31601H05
C31601H06
C31601H11
C31602A09
C31602A12
C31602B03
C31602C10
C31602D01
C31602D06
C01008H02
C31602E12
C31602F04
C31602F09
C31602F10
C02026F03
C31602G01
C31602G02
C31602G06
C31602H03
C31602H10
C02026G03
C31603A08
C31603A09
C31603A10
C31603B01
C31603B02
C31603B04
C02026H02
C31603C02
C31603C04
C31603C07
C31603C08
C31603C09
C31603C11
C31603D02
C31603D03
C31603E03
C31603E04
C31603E12
C31603F03
C31603F05
C31603G03
C31603G11
C31603H03
C31603H06
C31603H08
C31603H09
C31603H11
C31604B03
C31604B07
C31604C04
C31604C08
C31604D01
C31604D03
C31604D08
C31604D09
C31604E03
C31604E05
C31604E06
C31604E09
C31604G01
C31604G04
C31604G05
C02026H08
C31604G09
C31604G11
C31604H05
C31604H07
C31604H08
C31605A01
C31605A05
C31605A08
C31605A10
C31605B01
C31605B02
C31605B04
C31605B08
C31605B10
C31605C01
C31605C07
C31605C11
C31605D02
C31605D05
C31605E03
C01008H05
C31605F05
C31605F06
C31605F08
C31605F12
C31605H02
C31605H05
C31605H06
C31605H12
C02027A07
C01009A01
C02027B02
C31701A11
C02027B06
C02027C06
C02027D03
C31701B10
C31701C03
C31701C04
C31701C06
C02027D10
C31701C11
C31701D05
C31701D07
C02027E12
C02027F10
C31701E02
C31701E03
C31701E04
C02027F11
C01009A05
C31701E09
C31701E11
C02027H01
C31701F09
C02027H09
C03001A05
C01009A07
C31701G10
C01009A10
C31701H04
C03001B10
C31701H07
C31701H09
C31702A06
C03001C04
C31702A12
C31702B03
C31702B09
C31702B11
C31702C05
C31702C09
C31702C10
C31702C12
C31702D04
C31702D09
C03001C06
C31702D12
C31702E07
C31702F02
C31702F03
C03001D09
C03001D10
C03001E09
C31702G04
C03001F03
C31702G08
C31702G09
C31702H01
C01009B02
C31702H12
C31703A01
C31703A03
C01009B04
C31703C02
C31703D03
C31703D04
C31703D08
C03001G04
C31703E03
C31703E10
C31703E12
C31703F02
C03001G12
C03001H10
C31704A10
C31704B03
C31704B08
C31704C05
C03002B02
C31704D04
C31704D12
C31704E06
C03002C08
C31704F11
C31704G03
C01009B05
C31704H12
C31705A04
C31705A06
C31705A07
C31705A12
C31705B03
C31705B04
C31705B07
C31705C06
C31705C07
C31705D04
C31705D07
C31705D08
C03002F02
C31705D10
C31705D12
C31705E02
C03002F11
C31705E05
C31705E08
C31705E09
C31705F01
C03002F12
C03003A06
C03003B11
C31705F08
C31705G02
C31705G06
C03003D02
C31705G11
C31705H01
C31705H04
C31705H09
C31706A02
C31706A03
C31706A07
C31706A09
C31706B01
C31706B05
C31706B07
C31706B08
C03003E05
C31706B10
C03003E10
C31706C09
C31706C11
C31706C12
C03003F05
C31706D07
C03003F06
C03003G10
C31706E09
C03003H01
C31706F04
C03003H04
C31706F09
C31706F12
C03003H10
C31706G12
C31706H05
C31706H06
C31707A07
C03004A02
C31707B05
C31707B10
C31707C10
C31707D03
C03004A04
C31707D09
C31707E06
C31707E10
C31707E11
C03004B03
C31707H04
C31707H05
C03004C01
C31707H08
C03004C11
C31707H11
C31708A01
C31708A05
C31708B01
C31708B05
C31708C06
C31708C08
C31708D01
C31708E04
C03004D09
C31708E07
C31708F01
C31708F05
C31708F08
C31708F11
C31708G06
C03004D12
C03004E04
C31708H12
C31709B02
C03004F01
C31709B08
C31709B11
C01009C01
C31709C08
C31709C10
C31709C12
C03004F07
C03004G05
C31709D09
C31709D11
C31709E03
C31709E04
C31709F04
C03004G08
C31709F08
C31709F09
C31709G08
C01009C09
C31709G11
C03005A08
C31709H05
C03005B04
C31710C05
C31710C10
C31710C12
C31710D03
C31710D06
C03005B08
C31710E10
C31710E11
C31710G11
C31710H03
C31710H08
C31710H10
C03005D10
C03005E10
C31801A06
C31801A08
C31801A12
C03005E12
C31801B08
C31801B10
C03005F11
C31801C02
C03005G09
C01009E09
C03006C08
C31801D04
C31801D08
C31801D11
C03006D04
C31801E08
C31801F01
C03006F04
C31801G06
C31801G08
C03006F07
C03006G08
C03006H05
C31801G12
C31801H03
C03007A08
C03007B01
C31801H12
C01009E10
C31802A04
C03007C06
C31802A10
C31802A12
C31802B05
C31802B09
C31802B10
C31802B11
C31802C01
C31802C04
C03007C09
C31802D01
C31802D09
C03007C11
C03007D03
C01009F05
C31802H08
C03007E04
C31803A04
C03007E08
C31803A10
C03007F08
C03007G11
C31803D08
C31803E03
C03007H04
C03007H07
C31803F04
C31803F06
C31803F10
C03008E02
C31803F12
C31803G02
C03008G04
C03008G08
C03008H04
C31803H05
C03009A12
C03009D01
C31804A08
C31804A10
C31804B02
C03009D04
C31804B04
C03009G12
C03009H06
C03010C01
C31804C12
C31804D03
C31804D04
C03010D03
C31804D07
C31804E04
C03010D08
C31804F04
C31804F05
C03010F03
C31804F11
C01009F06
C31804H02
C31804H04
C31804H05
C01009F12
C31805A05
C03010H02
C31805C09
C01009G01
C31805D03
C31805D07
C31805D12
C31805E10
C31805F11
C31805F12
C31805G07
C31805H04
C31805H09
C31805H10
C03011B02
C31806A06
C31806A07
C31806A08
C31806A12
C03011B03
C03011B06
C01009G02
C31806D07
C31806E03
C31806E04
C31806E05
C31806E11
C31806F04
C31806F05
C03011C07
C31806G02
C31806G03
C31806G05
C31806G10
C01009G06
C31806H12
C03011D09
C31807A03
C03011D10
C03011D11
C31807B02
C03011E07
C31807B07
C03011E10
C03011E12
C03011G01
C03011G05
C31807D07
C03011G12
C01009G11
C03011H06
C01009H02
C31807G06
C04002D04
C31808B04
C31808B07
C04002E03
C04002F08
C31808C06
C31808D05
C31808E04
C31808E05
C31808E09
C04002G12
C31808F01
C04002H02
C31808F05
C31808F06
C31808F09
C31808G02
C31808G10
C04002H08
C31808H05
C31808H07
C04004A09
C31809A02
C04004C09
C04004D02
C31809B01
C31809B04
C31809B06
C31809B07
C31809B11
C31809C06
C04004D07
C04004H06
C31809D08
C04005F09
C04006A11
C31809E01
C31809E03
C31809E06
C04006B04
C31809F03
C04006B06
C31809F09
C04006C03
C31809G01
C31809G04
C31809G06
C01009H03
C04006E11
C31809H01
C31809H03
C31809H06
C31809H07
C04006F05
C01009H08
C31809H12
C04006H05
C31810A02
C31810A12
C31810B02
C31810B08
C31810C07
C31810C08
C31810D10
C31810E02
C31810E07
C04010A04
C31810E11
C31810F03
C04010B07
C31810F10
C04010B10
C31810G07
C31810G08
C04010D09
C32001B02
C32001B04
C04010F09
C01010A04
C32001C06
C04010H07
C32001F11
C01010B02
C04011A05
C32001G12
C32002A08
C04011A07
C32002A12
C32002B11
C32002C03
C32002D01
C04011B08
C32002G07
C32002G09
C32002H10
C32003A04
C04011D02
C32003A11
C32003A12
C32003C07
C04011F04
C04011G02
C32003E04
C32003E07
C01010B09
C32003E11
C04011H10
C32003F07
C04011H11
C04013A12
C32003G09
C32003G11
C04013B09
C04013C03
C32003H11
C04013E02
C04013E06
C04013E10
C32004B01
C04013F05
C32004B06
C32004B10
C04013G12
C32004C06
C04015A02
C32004D05
C32004E03
C04015B01
C04015D03
C04015E06
C01010C02
C04015F09
C04015H01
C32004G10
C32004G12
C32004H05
C32004H10
C32005A06
C04015H12
C32005D01
C32005D10
C32005E01
C32005E07
C32005F09
C32005F10
C32005G05
C32005H04
C04016B08
C32006C02
C32006C06
C32006D08
C32006D09
C32006E01
C32006E04
C04016E12
C32006G03
C32006G06
C04017C07
C32006H07
C04017C11
C32007A05
C32007A11
C04017D04
C32007C03
C32007C06
C32007F06
C32007F07
C32007G03
C32007G12
C04017D09
C32008A02
C32008A07
C32008B06
C32008B08
C32008B09
C32008C08
C32008E06
C32008E11
C04017E06
C32008G06
C32009C02
C32009C06
C32009D01
C32009D05
C32009D09
C32009E01
C32009E08
C32009F03
C32010B11
C32010C03
C32010D05
C32010D09
C01001D01
C32010F07
C32010F08
C32010G01
C32010G08
C32010G12
C32010H06
C32011A05
C04017G09
C32011A07
C04018B02
C32011A12
C32011B03
C32011B09
C32011C10
C32011D01
C32011D07
C32011E02
C32011E04
C32011F03
C32011G07
C32011G10
C32011H09
C32011H10
C32012B12
C32012C05
C32012C06
C32012C09
C32012E03
C32012E06
C32013A03
C01010E07
C32013A11
C32013A12
C32013B08
C32013B12
C32013C03
C32013E01
C32013E10
C32013E12
C04018F12
C32013F06
C32013F10
C32013F11
C32013G05
C32013G07
C32013G09
C32013H07
C32014B02
C04018G08
C32014C04
C32014C05
C04018H12
C32014E09
C32014F02
C32014G02
C32014G08
C32014G09
C04019B02
C32014H04
C04019C02
C32101A10
C32101B08
C32101B11
C32101C05
C32101C11
C04019C04
C04019C10
C32101D09
C32101E04
C01010E09
C32101E09
C32101E11
C32101F01
C04019F07
C04019F08
C32101G08
C32101G09
C32101H10
C32102A01
C04019G12
C32102A03
C32102A05
C04022A09
C32102B03
C01010E11
C32102C09
C32102C10
C32102D02
C32102D04
C32102D05
C32102D11
C32102E05
C32102E06
C32102F03
C32102F04
C32102F08
C04023B01
C32102H04
C32103A01
C32103A02
C32103A03
C04023C08
C04023D07
C32103B03
C32103B07
C32103C12
C04023E07
C32103E10
C04023E09
C32103G03
C04026A01
C32103H10
C32104A02
C32104A04
C32104A08
C32104A09
C04026B08
C32104B04
C04026D03
C32104D02
C04026D06
C01001D04
C32104D12
C32104F09
C32104G01
C32104G06
C32104G07
C32104G11
C32104H01
C32105A11
C32105A12
C32105B06
C04026E05
C32105C03
C32105C04
C32105C08
C32105C09
C04026F03
C04026G06
C32105D06
C01010G02
C32105D09
C04026H11
C32105E03
C04027A01
C32105E12
C04027B05
C01010G08
C32105F11
C04027E01
C32105G02
C04027E06
C32105G05
C01010G12
C32105H10
C32105H12
C32106A08
C04027F11
C32106C03
C32106C11
C32106D08
C32106E01
C32106E05
C32106E09
C32106F06
C32106G02
C32106H03
C32106H05
C01010H01
C32107A03
C32107A04
C04027H02
C32107A10
C04027H07
C32107B07
C32107B10
C32107C03
C32107C06
C04028B04
C32107D01
C04028D12
C32107E06
C04028E04
C04028E06
C32107F02
C32107F08
C04028E12
C32107G04
C32107G05
C04028F06
C04028G06
C32107G12
C32107H03
C32107H06
C32107H07
C32107H09
C32108A09
C32108B02
C32108B06
C32108B09
C32108B12
C32108C01
C32108C02
C04028H03
C32108C11
C32108D07
C04028H09
C32108E02
C04028H12
C32108E09
C32108F01
C04029C11
C32108F07
C32108F08
C32108F09
C32108G01
C32108G09
C04029D11
C32108G11
C04029G11
C32201A02
C32201A03
C32201A08
C32201A09
C32201D11
C32201E06
C32201E12
C32201F10
C32201F11
C32201G11
C32201H05
C32201H10
C32201H11
C32202A03
C32202A10
C32202A11
C32202B07
C32202B08
C32202B09
C32202C06
C32202C09
C32202D04
C32202D09
C32202E03
C32202E05
C32202E10
C32202F03
C32202F05
C32202F08
C32202F09
C32202G02
C32202G04
C32202G05
C32202G06
C32202G07
C32202G08
C32202G10
C32202H02
C34001A06
C34001B03
C34001B04
C04030C06
C34001C07
C34001C10
C04030C10
C34001D01
C34001D04
C34001D08
C34001D09
C34001E02
C34001F06
C34001F09
C34001F11
C34001G02
C34001H11
C34002A03
C34002A10
C34002B05
C01011A12
C34002B12
C34002C01
C04030G01
C34002C12
C04030G04
C34002E10
C04030G06
C34002F07
C34002F10
C04031B01
C34002G02
C34002G12
C34002H07
C34002H08
C34002H12
C34003A02
C34003A04
C34003A05
C34003A09
C34003A11
C04031B05
C34003B03
C34003B05
C34003B11
C34003C01
C34003C08
C34003D01
C34003D02
C34003D05
C34003D09
C34003E08
C34003E09
C34003F04
C34003F07
C34003F12
C34003G03
C04031H06
C34003G07
C34003G08
C34003G10
C34003G11
C34003H01
C34003H04
C04032A11
C34003H12
C34004A02
C34004A04
C34004A06
C04032D12
C34004B06
C34004C08
C34004C09
C34004C12
C34004D02
C34004D03
C34004E03
C34004E04
C34004E09
C34004E11
C34004F02
C34004F04
C34004F05
C34004F09
C34004G03
C34004G07
C34004H09
C34005A01
C04032E09
C34005B06
C34005B07
C04032F08
C04033A01
C34005C11
C34005D02
C04033A02
C01011B02
C34005D08
C04033D09
C34005E01
C04033E06
C34005E11
C34005G03
C34005G05
C34005G11
C34005H01
C34005H02
C34005H05
C34005H07
C34005H08
C34006A02
C04033F01
C04033F08
C01001E07
C04033G09
C34006C03
C34006C04
C34006D02
C34006D11
C34006E06
C34006E09
C34006E10
C34006F03
C01011C12
C34007A06
C34007B09
C34007B11
C34007C02
C04033H06
C34007C09
C34007C10
C34007D01
C34007D04
C34007D05
C34007D10
C04033H10
C34007E05
C34007E08
C34007E12
C34007F01
C34007F03
C34007F10
C34007G01
C34007G02
C34007G05
C34007G11
C34007G12
C34007H03
C01011D03
C34007H06
C34007H11
C34008A02
C04034A02
C34008A12
C34008B02
C34008B07
C34008B08
C34008B10
C01011D08
C34008C05
C34008C07
C04034C07
C34008C11
C34008D02
C34008D05
C34008D06
C34008D07
C34008D10
C34008E03
C04034D09
C34008E06
C34008E07
C04034E08
C04034F02
C34008F05
C34008F06
C34008F07
C34008F08
C04034H11
C34008G01
C34008H01
C34008H02
C34008H03
C04035B09
C04035C04
C34008H08
C34008H11
C01011F06
C34009A06
C34009A08
C34009B06
C34009B07
C34009B09
C34009B12
C04035D01
C34009C02
C34009C03
C04035D11
C04035E02
C34009C09
C34009C11
C34009D05
C34009D09
C34009D11
C34009E01
C34009E05
C34009F01
C34009F04
C34009F06
C34009F11
C34009G09
C34009G11
C34009H06
C34010A03
C01012A02
C34010A09
C34010A12
C04035F10
C34010B04
C34010B09
C04035H02
C34010C04
C34010C08
C34010C12
C34010D03
C34010D08
C34010D12
C34010E01
C05001B02
C34010E08
C34010E12
C34010F05
C34010F07
C34010F09
C34010F11
C05001B05
C34010G02
C05001D12
C34010G05
C05001G05
C34010H01
C34010H03
C34010H04
C34010H06
C34010H07
C34100A03
C34100A05
C34100A10
C34100B04
C34100B07
C34100B10
C34100D03
C34100D09
C34100E01
C34100E03
C05001G08
C34100E11
C34100E12
C34100F01
C34100F02
C34100F05
C34100H03
C05002A11
C34101A03
C34101A08
C34101A10
C34101B04
C05002A12
C34101C01
C34101C04
C34101C07
C34101C09
C34101C10
C34101C11
C34101D07
C34101D08
C34101D10
C34101D11
C05002B04
C34101E05
C34101E08
C34101E09
C34101F08
C34101F09
C34101F11
C05002C12
C34101G02
C34101G05
C34101G08
C34101G09
C05002E04
C34101H05
C34101H07
C05002E06
C34101H12
C01012B03
C34102A02
C34102A04
C34102B03
C34102B05
C34102B08
C34102C02
C34102C03
C34102C06
C34102C09
C34102D02
C34102D04
C05002F12
C34102D09
C34102D10
C34102E01
C05002G04
C34102E06
C34102E07
C34102E08
C34102E10
C34102E11
C34102F07
C34102G07
C34102G10
C34102H03
C34102H04
C34102H05
C34102H07
C34102H09
C34102H10
C34103A08
C34103A09
C34103A10
C34103B05
C34103B06
C34103C02
C34103C06
C34103C07
C34103D01
C34103D02
C34103D03
C01001G08
C34103D09
C34103D10
C34103D11
C05002H04
C34103E04
C05054A05
C34103F01
C05054B08
C34103F06
C34103F07
C34103F08
C34103F12
C34103G01
C34103G03
C34103G05
C34103G06
C05054D11
C34103G12
C34103H07
C34103H09
C34104A02
C34104A03
C34104A09
C34104A12
C34104B01
C34104B06
C34104B07
C34104B12
C34104C09
C05054F02
C34104D04
C34104D07
C34104D08
C34104D12
C34104E04
C34104E08
C34104E12
C34104H07
C05054F03
C34104H11
C34105A01
C34105A03
C34105A07
C34105A08
C05054G01
C05054H03
C34105B05
C34105B08
C34105B11
C34105C04
C34105C05
C34105C06
C05055C01
C34105D01
C34105D02
C05055C03
C34105E02
C34105E04
C34105E06
C05055C07
C34105F02
C34105F08
C34105F11
C34105G02
C34105G08
C34105G11
C05055C10
C34105H03
C34105H08
C05055D03
C34106A01
C34106A03
C05055E02
C05055E10
C34106A08
C34106B06
C34106C01
C34106C03
C34106C07
C34106D03
C34106D07
C34106E11
C05055F08
C34106G04
C34106G09
C34106H10
C34107A03
C34107A10
C34107B03
C34107B06
C34107C02
C05055G09
C34107C05
C05056A02
C34107C11
C34107D01
C34107D06
C34107D08
C34107D09
C34107E01
C34107E04
C34107E11
C05056A04
C34107F09
C34107F11
C34107G01
C34107G03
C05056A06
C05056A07
C34107H08
C34107H11
C34107H12
C05056A08
C05056A12
C01012C01
C34108B10
C34108C01
C34108C02
C05056C11
C05056C12
C05056D02
C34108D10
C34108D12
C34108E04
C05056E03
C34108E11
C34108F03
C34108F04
C05056E04
C34108G07
C34108G09
C05056E09
C05056F02
C34108H09
C05056F11
C34108H11
C34109A06
C34109A07
C34109A11
C05056G04
C34109B02
C34109B05
C05056G09
C34109B11
C34109C09
C34109D02
C34109D06
C05056G10
C34109E07
C34109E12
C34109F03
C34109F05
C34109F08
C05056H01
C34109F11
C05056H02
C34109G04
C34109G12
C34109H01
C34109H05
C34109H10
C34110A04
C34110A07
C34110A10
C34110B03
C34110B08
C05056H06
C34110C03
C01001G12
C34110C07
C34110C08
C34110D04
C34110D07
C34110D12
C34110E10
C34110F01
C34110F06
C34110F08
C34110F10
C05056H11
C34110G06
C34110G08
C05057A04
C34201A02
C34201A09
C34201B02
C34201B11
C34201D07
C05057A06
C34201E03
C34201F04
C01012D05
C34201G01
C34201G02
C34201H02
C34201H03
C34201H11
C05057A10
C34202A03
C34202A06
C34202A08
C34202A11
C34202B05
C34202B06
C34202B10
C34202B11
C34202B12
C05057A11
C34202C07
C34202C08
C05057B06
C34202C10
C34202D05
C34202D06
C34202D08
C05057C12
C34202D11
C05057D12
C34202E04
C34202E05
C34202E06
C34202F01
C05057E03
C05057E07
C34202G04
C34202H02
C34202H07
C34202H09
C34203A02
C34203A10
C34203B02
C34203B08
C34203B12
C05057E09
C34203C11
C05057F01
C34203D02
C34203D09
C34203D10
C34203E07
C05057F07
C34203F02
C34203F05
C34203F07
C34203G01
C34203G03
C34203G05
C34203G08
C34203G12
C34203H01
C34203H06
C34203H08
C34203H11
C34204B05
C01012D06
C34204C06
C05057G09
C05057G11
C34204D05
C34204D09
C34204E07
C05057H03
C34204F02
C34204F03
C34204F05
C34204F07
C34204F12
C05057H09
C34204G05
C34204G06
C34204H01
C05057H10
C34204H12
C34205A10
C05057H11
C34205B08
C34205C06
C34205D08
C34205E06
C05057H12
C05065A11
C34205F01
C05065B06
C34205F07
C34205G05
C01012E09
C05065C01
C34205H07
C34205H09
C34206B03
C34206E06
C34206F03
C34206G04
C34206G06
C34206H01
C34206H08
C05065C02
C05065D12
C34207A11
C05065E02
C34207B03
C34207B07
C34207C07
C05065E03
C34207C12
C05065E10
C05065F08
C34207E04
C34207E11
C34207E12
C05065G01
C34207F06
C05065G02
C34207G04
C34207G05
C05065G08
C34207H04
C34207H06
C34207H07
C34207H08
C34207H09
C34207H11
C05065H01
C34208A04
C34208B04
C05068B02
C34208D10
C34208D12
C34208G06
C34208H02
C34208H03
C34209A04
C34209A05
C34209A07
C34209A12
C34209B05
C05068B10
C34209C04
C05068C05
C34209C07
C34209C12
C34209D05
C34209D06
C34209D11
C34209E02
C05068C10
C34209E08
C34209E09
C34209F12
C34209G12
C34209H07
C34209H11
C05068E04
C05068E12
C34210B10
C34210B11
C34210C04
C34210C08
C05068F04
C34210D12
C34210E07
C34210F03
C34210F06
C05068F10
C05068G06
C34210F12
C34210H03
C34210H04
C34210H09
C05068G07
C34210H12
IC0AAA10AA06
IC0AAA10AB04
IC0AAA10AC02
IC0AAA10AC10
IC0AAA10AC12
IC0AAA10AD04
IC0AAA10AD08
IC0AAA10AE12
IC0AAA10AF09
IC0AAA10AG04
IC0AAA10AG09
IC0AAA10AH10
IC0AAA10BA08
IC0AAA10BA12
IC0AAA10BB11
IC0AAA10BC07
IC0AAA10BD12
IC0AAA10BE02
IC0AAA10BE09
IC0AAA10BE12
IC0AAA10BG05
IC0AAA10BG07
IC0AAA10BG12
IC0AAA10CA05
IC0AAA10CA09
IC0AAA10CA11
IC0AAA10CC08
IC0AAA10CD07
IC0AAA10CE01
IC0AAA10CE02
IC0AAA10CE03
IC0AAA10CE06
IC0AAA10CE07
IC0AAA10CE12
IC0AAA10CG05
IC0AAA10CH01
IC0AAA10CH02
IC0AAA10CH03
IC0AAA10CH09
IC0AAA10DA01
IC0AAA10DA03
IC0AAA10DA04
IC0AAA10DA11
IC0AAA10DA12
IC0AAA10DB02
IC0AAA10DB04
IC0AAA10DB10
IC0AAA10DC01
IC0AAA10DC02
IC0AAA10DE04
IC0AAA10DE09
IC0AAA10DE11
IC0AAA10DF01
IC0AAA10DF07
IC0AAA10DF11
IC0AAA10DG10
IC0AAA10DH06
IC0AAA10DH07
IC0AAA11AA02
IC0AAA11AA06
IC0AAA11AB02
IC0AAA11AB04
IC0AAA11AB08
IC0AAA11AC02
IC0AAA11AC10
IC0AAA11AD04
IC0AAA11AD12
IC0AAA11AE09
IC0AAA11AF03
IC0AAA11AF10
IC0AAA11BA08
IC0AAA11BA09
IC0AAA11BB03
IC0AAA11BB05
IC0AAA11BB06
C05068H07
IC0AAA11BC11
IC0AAA11BD10
IC0AAA11BF07
IC0AAA11BF09
IC0AAA11BF10
IC0AAA11BG05
IC0AAA11BG10
IC0AAA11CA09
IC0AAA11CA11
IC0AAA11CB02
IC0AAA11CB03
IC0AAA11CB04
IC0AAA11CB09
IC0AAA11CC02
IC0AAA11CC03
IC0AAA11CC06
IC0AAA11CD05
IC0AAA11CD06
IC0AAA11CD08
IC0AAA11CE12
IC0AAA11CF10
IC0AAA11CF12
IC0AAA11CG01
IC0AAA11CH05
IC0AAA11DA10
IC0AAA11DB01
IC0AAA11DB04
IC0AAA11DB10
IC0AAA11DC01
IC0AAA11DC02
IC0AAA11DC04
IC0AAA11DC07
IC0AAA11DC10
IC0AAA11DE02
IC0AAA11DE03
IC0AAA11DE04
IC0AAA11DE05
IC0AAA11DE11
IC0AAA11DF05
IC0AAA11DF06
IC0AAA11DG10
IC0AAA11DH03
IC0AAA11DH04
IC0AAA11DH08
IC0AAA12AB12
IC0AAA12AC01
IC0AAA12AD03
IC0AAA12AE02
IC0AAA12AE07
IC0AAA12AE08
IC0AAA12AE11
IC0AAA12AF10
IC0AAA12AH10
IC0AAA12BA06
IC0AAA12BA08
IC0AAA12BB04
IC0AAA12BB07
IC0AAA12BC07
IC0AAA12BC08
IC0AAA12BE05
IC0AAA12BE07
IC0AAA12BG12
IC0AAA12BH06
IC0AAA12CA09
IC0AAA12CB03
IC0AAA12CB05
IC0AAA12CC02
IC0AAA12CC03
IC0AAA12CC06
IC0AAA12CC07
IC0AAA12CD04
IC0AAA12CD06
IC0AAA12CE06
IC0AAA12CF04
IC0AAA12CF09
IC0AAA12CF11
IC0AAA12CG05
IC0AAA12CH08
IC0AAA12CH11
IC0AAA12DA09
IC0AAA12DA11
IC0AAA12DB05
IC0AAA12DB09
IC0AAA12DC06
IC0AAA12DC08
IC0AAA12DC10
IC0AAA12DD02
IC0AAA12DD05
IC0AAA12DD08
IC0AAA12DE01
IC0AAA12DE09
IC0AAA12DG03
IC0AAA12DG07
IC0AAA12DG08
IC0AAA12DG11
IC0AAA13AA02
IC0AAA13AA05
IC0AAA13AA06
IC0AAA13AA09
IC0AAA13AB04
IC0AAA13AB05
IC0AAA13AB07
IC0AAA13AB10
IC0AAA13AB12
IC0AAA13AC02
IC0AAA13AD01
IC0AAA13AD05
IC0AAA13AD08
IC0AAA13AE03
IC0AAA13AE07
IC0AAA13AE08
IC0AAA13AE09
IC0AAA13AE11
IC0AAA13AF02
IC0AAA13AG01
IC0AAA13AG08
IC0AAA13AG09
IC0AAA13AG11
IC0AAA13AG12
IC0AAA13AH05
IC0AAA13BA01
IC0AAA13BA02
IC0AAA13BA05
IC0AAA13BA07
IC0AAA13BA08
IC0AAA13BB03
IC0AAA13BB05
IC0AAA13BB06
IC0AAA13BB07
IC0AAA13BB08
IC0AAA13BB10
IC0AAA13BC07
IC0AAA13BD04
IC0AAA13BD08
IC0AAA13BD12
IC0AAA13BE02
IC0AAA13BE12
IC0AAA13BF01
IC0AAA13BF11
IC0AAA13BG06
IC0AAA13BH07
IC0AAA13CA10
IC0AAA13CB06
IC0AAA13CC01
IC0AAA13CC05
IC0AAA13CD03
IC0AAA13CD07
IC0AAA13CD10
IC0AAA13CE09
IC0AAA13CF03
IC0AAA13CF06
IC0AAA13CG02
IC0AAA13CG03
IC0AAA13CG04
IC0AAA13CG10
IC0AAA13DA03
IC0AAA13DA11
IC0AAA13DB03
IC0AAA13DB04
IC0AAA13DB05
IC0AAA13DB10
IC0AAA13DC02
IC0AAA13DC09
IC0AAA13DD05
IC0AAA13DE01
IC0AAA13DF03
IC0AAA13DG07
IC0AAA13DG12
IC0AAA13DH01
IC0AAA14AA10
IC0AAA14AB02
IC0AAA14AB04
IC0AAA14AB11
IC0AAA14AB12
IC0AAA14AC01
IC0AAA14AD01
IC0AAA14AD04
IC0AAA14AF04
IC0AAA14AF12
IC0AAA14AG02
IC0AAA14AH01
IC0AAA14AH12
IC0AAA14BA05
IC0AAA14BA09
IC0AAA14BA12
IC0AAA14BB04
IC0AAA14BB05
IC0AAA14BB07
IC0AAA14BC03
IC0AAA14BC06
IC0AAA14BC07
IC0AAA14BD02
IC0AAA14BD04
IC0AAA14BD06
IC0AAA14BD07
IC0AAA14BD12
IC0AAA14BE03
IC0AAA14BE06
IC0AAA14BF03
IC0AAA14BF05
IC0AAA14BF10
IC0AAA14BH08
IC0AAA14CA09
IC0AAA14CA10
IC0AAA14CB01
IC0AAA14CB05
IC0AAA14CC01
IC0AAA14CC10
IC0AAA14CD12
IC0AAA14CE10
IC0AAA14CF03
IC0AAA14CF04
IC0AAA14CG05
IC0AAA14CG06
IC0AAA14CG12
IC0AAA14CH08
IC0AAA14CH09
IC0AAA14DA05
IC0AAA14DA08
IC0AAA14DA09
IC0AAA14DB01
IC0AAA14DB02
IC0AAA14DB03
IC0AAA14DB05
IC0AAA14DB08
IC0AAA14DB09
IC0AAA14DC06
IC0AAA14DD01
IC0AAA14DD10
IC0AAA14DE01
IC0AAA14DE05
IC0AAA14DE09
IC0AAA14DF04
IC0AAA14DF11
IC0AAA14DG06
IC0AAA14DG08
IC0AAA14DG11
IC0AAA14DH10
IC0AAA14DH11
IC0AAA15AA08
IC0AAA15AB01
IC0AAA15AB03
IC0AAA15AB05
IC0AAA15AB06
IC0AAA15AB07
IC0AAA15AB08
IC0AAA15AD01
IC0AAA15AD03
IC0AAA15AD10
IC0AAA15AD12
IC0AAA15AE03
IC0AAA15AE07
IC0AAA15AE09
IC0AAA15AF04
IC0AAA15AF11
IC0AAA15AG01
IC0AAA15AH01
IC0AAA15AH08
IC0AAA15AH11
IC0AAA15BA09
IC0AAA15BC02
IC0AAA15BC05
IC0AAA15BD11
IC0AAA15BE03
IC0AAA15BF08
IC0AAA15BG01
IC0AAA15BH01
IC0AAA15BH09
IC0AAA15BH10
IC0AAA15CA04
IC0AAA15CA10
IC0AAA15CA11
IC0AAA15CA12
IC0AAA15CB04
IC0AAA15CC06
IC0AAA15CC08
IC0AAA15CC11
IC0AAA15CD02
IC0AAA15CD05
IC0AAA15CF01
IC0AAA15CG05
IC0AAA15CG08
IC0AAA15DA01
IC0AAA15DA02
IC0AAA15DB08
IC0AAA15DB10
IC0AAA15DC01
IC0AAA15DC10
IC0AAA15DD11
IC0AAA15DD12
IC0AAA15DE02
IC0AAA15DE06
IC0AAA15DF03
IC0AAA15DF09
IC0AAA15DG02
IC0AAA15DH02
IC0AAA15DH03
IC0AAA15DH12
IC0AAA16AA08
IC0AAA16AA11
IC0AAA16AB09
IC0AAA16AB10
IC0AAA16AD01
IC0AAA16AE04
IC0AAA16AE12
IC0AAA16AF01
IC0AAA16AF06
IC0AAA16AF11
IC0AAA16AG02
IC0AAA16AG07
IC0AAA16AH04
IC0AAA16AH07
IC0AAA16BA02
IC0AAA16BA06
IC0AAA16BB09
IC0AAA16BD03
IC0AAA16BD05
IC0AAA16BE10
IC0AAA16BF09
IC0AAA16BG04
IC0AAA16BG11
IC0AAA16BH03
IC0AAA16BH12
IC0AAA16CA05
IC0AAA16CB07
IC0AAA16CC11
IC0AAA16CD02
IC0AAA16CD07
IC0AAA16CD09
IC0AAA16CE02
IC0AAA16CE05
IC0AAA16CE07
IC0AAA16CE09
IC0AAA16CF02
IC0AAA16CF04
IC0AAA16CF09
IC0AAA16DA02
IC0AAA16DB01
IC0AAA16DB02
IC0AAA16DB10
IC0AAA16DC06
IC0AAA16DD05
IC0AAA16DD07
IC0AAA16DD09
IC0AAA16DD10
IC0AAA16DF08
IC0AAA16DH02
IC0AAA17AA02
IC0AAA17AA09
IC0AAA17AB02
IC0AAA17AB06
IC0AAA17AC04
IC0AAA17AC09
IC0AAA17AE02
IC0AAA17AE07
IC0AAA17AE08
IC0AAA17AE10
IC0AAA17AF01
IC0AAA17AF03
IC0AAA17AF05
IC0AAA17AF09
IC0AAA17AG03
IC0AAA17AG06
IC0AAA17AG12
IC0AAA17BA05
IC0AAA17BB04
IC0AAA17BB05
IC0AAA17BB08
C05068H12
IC0AAA17BD02
IC0AAA17BD05
IC0AAA17BE07
IC0AAA17BF03
IC0AAA17BF10
IC0AAA17BH07
IC0AAA17CA03
IC0AAA17CA06
IC0AAA17CA11
IC0AAA17CB02
IC0AAA17CB03
IC0AAA17CD02
IC0AAA17CD04
IC0AAA17CD08
IC0AAA17CD10
IC0AAA17CE11
IC0AAA17CF09
IC0AAA17CF10
IC0AAA17CF11
IC0AAA17CG08
IC0AAA17CH11
IC0AAA17DA01
IC0AAA17DA04
IC0AAA17DA05
IC0AAA17DA10
IC0AAA17DB01
IC0AAA17DC11
IC0AAA17DD02
IC0AAA17DE06
IC0AAA17DE09
IC0AAA17DF03
IC0AAA17DG03
IC0AAA17DG04
IC0AAA17DH03
IC0AAA17DH10
IC0AAA18AA03
IC0AAA18AC01
IC0AAA18AC10
IC0AAA18AD03
IC0AAA18AD03
IC0AAA18AD06
IC0AAA18AD08
IC0AAA18AD10
IC0AAA18AE08
IC0AAA18AF05
IC0AAA18AF09
IC0AAA18AF10
IC0AAA18AG07
IC0AAA18AH02
IC0AAA18AH04
IC0AAA18AH06
IC0AAA18BB05
IC0AAA18BB11
IC0AAA18BD01
IC0AAA18BE06
IC0AAA18BF11
IC0AAA18BG08
IC0AAA18BH03
IC0AAA18BH07
IC0AAA18BH08
IC0AAA18BH10
IC0AAA18CA01
IC0AAA18CA02
IC0AAA18CA11
IC0AAA18CA12
IC0AAA18CC04
IC0AAA18CC11
IC0AAA18CD01
IC0AAA18CD05
IC0AAA18CD08
IC0AAA18CD12
IC0AAA18CE06
IC0AAA18CF05
IC0AAA18CF07
IC0AAA18CG05
IC0AAA18CG08
IC0AAA18CG11
IC0AAA18CH04
IC0AAA18DA01
IC0AAA18DA08
IC0AAA18DA09
IC0AAA18DA10
IC0AAA18DB04
IC0AAA18DB09
IC0AAA18DB10
IC0AAA18DD09
IC0AAA18DE12
IC0AAA18DF04
IC0AAA18DF05
IC0AAA18DF06
IC0AAA18DF09
IC0AAA18DF11
IC0AAA18DH07
IC0AAA19AA05
IC0AAA19AA06
IC0AAA19AB02
IC0AAA19AB05
IC0AAA19AB12
IC0AAA19AC01
IC0AAA19AC03
IC0AAA19AC11
IC0AAA19AD08
IC0AAA19AE02
IC0AAA19AE05
IC0AAA19AE08
IC0AAA19AG04
IC0AAA19AG08
IC0AAA19AG10
IC0AAA19AG12
IC0AAA19AH01
IC0AAA19AH12
IC0AAA19BB06
IC0AAA19BB09
IC0AAA19BB10
IC0AAA19BD01
IC0AAA19BD08
IC0AAA19BD09
IC0AAA19BF11
IC0AAA19BG10
IC0AAA19BH03
IC0AAA19BH06
IC0AAA19BH07
IC0AAA19BH09
IC0AAA19CA02
IC0AAA19CA06
IC0AAA19CB06
IC0AAA19CB12
IC0AAA19CC01
IC0AAA19CC04
IC0AAA19CC10
IC0AAA19CD01
IC0AAA19CD02
IC0AAA19CD03
IC0AAA19CD06
IC0AAA19CD08
IC0AAA19CD09
IC0AAA19CD10
IC0AAA19CE08
IC0AAA19CF12
IC0AAA19CG04
IC0AAA19CG09
IC0AAA19CH01
IC0AAA19DA10
IC0AAA19DB04
IC0AAA19DB05
IC0AAA19DB08
IC0AAA19DC01
IC0AAA19DC03
IC0AAA19DC11
IC0AAA19DD04
IC0AAA19DD09
IC0AAA19DG09
IC0AAA19DH01
IC0AAA19DH04
C05069A05
IC0AAA1AA06
IC0AAA1AA12
IC0AAA1AB05
IC0AAA1AB08
IC0AAA1AB11
IC0AAA1AC10
IC0AAA1AD08
IC0AAA1AD12
IC0AAA1AF11
IC0AAA1AF12
IC0AAA1AG02
IC0AAA1AG03
IC0AAA1AG12
IC0AAA1AH09
IC0AAA1AH12
IC0AAA1BA06
IC0AAA1BA09
IC0AAA1BA11
IC0AAA1BB02
IC0AAA1BB03
IC0AAA1BB04
IC0AAA1BB12
IC0AAA1BC05
IC0AAA1BC08
C05069A12
IC0AAA1BD04
IC0AAA1BD09
IC0AAA1BD10
IC0AAA1BD12
IC0AAA1BE03
IC0AAA1BE12
IC0AAA1BF03
IC0AAA1BG01
IC0AAA1BG06
IC0AAA1BG09
IC0AAA1BG12
IC0AAA1CA02
IC0AAA1CB01
IC0AAA1CB06
IC0AAA1CB09
IC0AAA1CC04
IC0AAA1CC07
IC0AAA1CD01
IC0AAA1CF07
IC0AAA1CG06
IC0AAA1CG10
IC0AAA1CH03
IC0AAA1CH08
C05069B04
IC0AAA1DA05
IC0AAA1DB03
IC0AAA1DC12
IC0AAA1DD02
IC0AAA1DD10
IC0AAA1DE01
IC0AAA1DF04
IC0AAA1DF09
IC0AAA1DF12
IC0AAA1DG04
IC0AAA1DG05
IC0AAA1DG09
IC0AAA1DH02
IC0AAA20AA04
IC0AAA20AA06
IC0AAA20AC02
IC0AAA20AC04
IC0AAA20AD02
IC0AAA20AE07
IC0AAA20AG01
IC0AAA20AG05
IC0AAA20AG12
IC0AAA20AH03
IC0AAA20AH08
IC0AAA20BA05
IC0AAA20BA08
IC0AAA20BB01
IC0AAA20BB07
IC0AAA20BB12
IC0AAA20BC02
IC0AAA20BD02
IC0AAA20BD11
IC0AAA20BF04
IC0AAA20BF10
IC0AAA20BG01
IC0AAA20BG04
IC0AAA20BH07
IC0AAA20BH09
IC0AAA20CA07
IC0AAA20CB04
IC0AAA20CB08
IC0AAA20CC02
IC0AAA20CC11
IC0AAA20CD01
IC0AAA20CD07
IC0AAA20CE04
IC0AAA20CF11
IC0AAA20CF12
IC0AAA20CG02
IC0AAA20CG04
IC0AAA20CG06
IC0AAA20CH09
IC0AAA20DA02
IC0AAA20DB02
IC0AAA20DB06
IC0AAA20DB12
IC0AAA20DC02
IC0AAA20DC05
IC0AAA20DC06
IC0AAA20DC09
IC0AAA20DC10
IC0AAA20DD01
IC0AAA20DD08
IC0AAA20DD08
IC0AAA20DE02
IC0AAA20DE08
IC0AAA20DE09
IC0AAA20DE11
IC0AAA20DG01
IC0AAA20DG04
IC0AAA20DG11
IC0AAA20DH11
IC0AAA21AA03
IC0AAA21AA05
IC0AAA21AA07
IC0AAA21AB02
IC0AAA21AB05
IC0AAA21AB07
IC0AAA21AB11
IC0AAA21AC10
IC0AAA21AE04
IC0AAA21AE07
IC0AAA21AE08
IC0AAA21AF10
IC0AAA21AG02
IC0AAA21BA04
IC0AAA21BA07
IC0AAA21BB04
IC0AAA21BB06
IC0AAA21BB11
IC0AAA21BC03
IC0AAA21BD01
IC0AAA21BD02
IC0AAA21BD04
IC0AAA21BE10
IC0AAA21BF01
IC0AAA21BF08
IC0AAA21BF12
IC0AAA21BG01
IC0AAA21BG07
IC0AAA21BG10
IC0AAA21BH01
IC0AAA21BH10
IC0AAA21CA10
IC0AAA21CB03
IC0AAA21CB04
IC0AAA21CB05
IC0AAA21CB11
IC0AAA21CC01
IC0AAA21CD04
IC0AAA21CE11
IC0AAA21CF01
IC0AAA21CF06
IC0AAA21CF12
IC0AAA21DB05
IC0AAA21DB12
IC0AAA21DC09
IC0AAA21DC12
IC0AAA21DD06
IC0AAA21DD11
IC0AAA21DD12
IC0AAA21DE02
IC0AAA21DE09
IC0AAA21DE11
IC0AAA21DE12
IC0AAA21DF01
IC0AAA21DF04
IC0AAA21DG04
IC0AAA21DH01
IC0AAA22AA03
IC0AAA22AA12
IC0AAA22AB04
IC0AAA22AB05
IC0AAA22AC01
IC0AAA22AC02
IC0AAA22AC04
IC0AAA22AC05
IC0AAA22AC11
IC0AAA22AE02
IC0AAA22AE12
IC0AAA22AG03
IC0AAA22AH06
IC0AAA22BA01
IC0AAA22BA05
IC0AAA22BA11
IC0AAA22BB03
IC0AAA22BB07
IC0AAA22BB10
IC0AAA22BC05
IC0AAA22BC07
IC0AAA22BC09
IC0AAA22BD03
IC0AAA22BD05
IC0AAA22BD10
IC0AAA22BE02
IC0AAA22BE05
IC0AAA22BF01
IC0AAA22BF12
IC0AAA22BH01
IC0AAA22BH06
IC0AAA22CA02
IC0AAA22CA09
IC0AAA22CB01
IC0AAA22CB05
IC0AAA22CB07
IC0AAA22CC06
IC0AAA22CC07
IC0AAA22CC11
IC0AAA22CD03
IC0AAA22CD07
IC0AAA22CD08
IC0AAA22CD09
IC0AAA22CE05
IC0AAA22CE08
IC0AAA22CE11
IC0AAA22CF08
IC0AAA22CG05
IC0AAA22CG09
IC0AAA22CH02
IC0AAA22CH10
IC0AAA22CH12
IC0AAA22DA04
C05069C05
IC0AAA22DB12
IC0AAA22DC01
IC0AAA22DC07
IC0AAA22DC08
IC0AAA22DC09
IC0AAA22DC11
IC0AAA22DE01
IC0AAA22DE06
IC0AAA22DE11
IC0AAA22DF10
IC0AAA22DF11
IC0AAA22DG11
IC0AAA22DH02
IC0AAA23AB01
IC0AAA23AB08
IC0AAA23AC01
IC0AAA23AC02
IC0AAA23AC07
IC0AAA23AE08
IC0AAA23AF02
IC0AAA23AF07
IC0AAA23AF08
IC0AAA23AF09
IC0AAA23AG01
IC0AAA23AH05
IC0AAA23AH10
IC0AAA23AH11
IC0AAA23AH12
IC0AAA23BA01
IC0AAA23BA06
IC0AAA23BB07
IC0AAA23BB10
IC0AAA23BB11
IC0AAA23BC06
IC0AAA23BC09
IC0AAA23BD01
IC0AAA23BD02
IC0AAA23BD12
IC0AAA23BE09
IC0AAA23BF03
IC0AAA23BF10
IC0AAA23BH05
IC0AAA23BH06
IC0AAA23BH12
IC0AAA23CA11
IC0AAA23CB01
IC0AAA23CC03
IC0AAA23CC05
IC0AAA23CC10
IC0AAA23CD04
IC0AAA23CD05
IC0AAA23CD11
IC0AAA23CE10
IC0AAA23CE11
IC0AAA23CH01
IC0AAA23CH07
IC0AAA23CH09
IC0AAA23DA09
IC0AAA23DB02
IC0AAA23DB03
IC0AAA23DB05
IC0AAA23DB07
IC0AAA23DB08
IC0AAA23DB09
IC0AAA23DC02
IC0AAA23DE07
IC0AAA23DF01
IC0AAA23DF05
IC0AAA23DG03
IC0AAA23DG04
IC0AAA23DG05
IC0AAA23DH11
IC0AAA24AA02
IC0AAA24AA09
IC0AAA24AB01
IC0AAA24AB04
IC0AAA24AB07
IC0AAA24AB11
IC0AAA24AC03
IC0AAA24AC05
IC0AAA24AC12
IC0AAA24AD04
IC0AAA24AD06
IC0AAA24AD09
IC0AAA24AF08
IC0AAA24AF10
IC0AAA24AF11
IC0AAA24AG11
IC0AAA24AH05
IC0AAA24BA01
IC0AAA24BA10
IC0AAA24BB01
IC0AAA24BB04
IC0AAA24BB05
IC0AAA24BB06
IC0AAA24BB09
IC0AAA24BC09
IC0AAA24BC10
IC0AAA24BD02
IC0AAA24BD09
IC0AAA24BD11
IC0AAA24BE10
IC0AAA24BF01
IC0AAA24BF03
IC0AAA24BF12
IC0AAA24BG01
IC0AAA24BG03
IC0AAA24BG06
IC0AAA24CA03
IC0AAA24CA07
IC0AAA24CA08
IC0AAA24CB05
IC0AAA24CB07
IC0AAA24CB11
IC0AAA24CC05
C05069D01
IC0AAA24CC07
IC0AAA24CC08
IC0AAA24CD11
IC0AAA24CF02
IC0AAA24CF09
IC0AAA24CF11
IC0AAA24CG06
IC0AAA24CG07
IC0AAA24CG08
IC0AAA24CG11
IC0AAA24CH02
IC0AAA24CH07
IC0AAA24DB09
IC0AAA24DC07
IC0AAA24DC11
IC0AAA24DD01
IC0AAA24DD07
IC0AAA24DD09
IC0AAA24DD11
IC0AAA24DE11
IC0AAA24DF11
IC0AAA24DG11
IC0AAA24DH11
IC0AAA25AA11
IC0AAA25AB11
IC0AAA25AC04
IC0AAA25AC06
IC0AAA25AC09
IC0AAA25AC12
IC0AAA25AD04
IC0AAA25AD05
IC0AAA25AD10
IC0AAA25AE11
IC0AAA25AF01
IC0AAA25AF12
IC0AAA25AG01
IC0AAA25AG03
IC0AAA25AG04
IC0AAA25AG05
IC0AAA25AG08
IC0AAA25AG09
IC0AAA25AG12
IC0AAA25AH06
IC0AAA25AH09
IC0AAA25BA04
IC0AAA25BB03
IC0AAA25BB05
IC0AAA25BC01
IC0AAA25BC04
IC0AAA25BC05
IC0AAA25BC10
IC0AAA25BC11
IC0AAA25BD02
IC0AAA25BD04
IC0AAA25BD06
IC0AAA25BD11
IC0AAA25BE01
IC0AAA25BE02
IC0AAA25BE06
IC0AAA25BE12
IC0AAA25BF01
IC0AAA25BG01
IC0AAA25BG06
IC0AAA25BG10
IC0AAA25BH03
C05069D02
IC0AAA25CA02
IC0AAA25CA11
IC0AAA25CB02
IC0AAA25CB12
IC0AAA25CC11
IC0AAA25CD03
IC0AAA25CD05
IC0AAA25CD10
IC0AAA25CE07
IC0AAA25CF06
IC0AAA25CG04
IC0AAA25CG06
IC0AAA25CH01
IC0AAA25CH10
IC0AAA25DA01
IC0AAA25DA03
IC0AAA25DA06
IC0AAA25DA09
IC0AAA25DB01
IC0AAA25DB08
IC0AAA25DC02
IC0AAA25DC09
IC0AAA25DD03
IC0AAA25DD12
IC0AAA25DE08
IC0AAA25DE10
IC0AAA25DF02
IC0AAA25DF03
IC0AAA25DF04
IC0AAA25DF05
IC0AAA25DF12
IC0AAA25DG04
IC0AAA25DG06
IC0AAA25DG09
IC0AAA25DG10
IC0AAA25DH05
IC0AAA26AA06
IC0AAA26AD12
IC0AAA26AE03
IC0AAA26AE07
IC0AAA26AE11
IC0AAA26AF03
C05069D04
IC0AAA26AF07
IC0AAA26AF09
IC0AAA26AF11
IC0AAA26AG03
IC0AAA26AG09
IC0AAA26AH05
IC0AAA26AH08
IC0AAA26BA03
IC0AAA26BA05
IC0AAA26BA09
IC0AAA26BA11
IC0AAA26BB02
IC0AAA26BB03
IC0AAA26BB05
IC0AAA26BB06
IC0AAA26BB07
IC0AAA26BB10
IC0AAA26BC01
IC0AAA26BC03
IC0AAA26BE04
IC0AAA26BE07
IC0AAA26BG10
IC0AAA26BG12
IC0AAA26BH02
IC0AAA26BH09
IC0AAA26CA02
IC0AAA26CA05
IC0AAA26CA09
IC0AAA26CB06
IC0AAA26CC08
IC0AAA26CC12
IC0AAA26CD05
IC0AAA26CD07
IC0AAA26CE04
IC0AAA26CE05
IC0AAA26CF07
IC0AAA26CG03
IC0AAA26CH07
IC0AAA26DB04
IC0AAA26DB08
IC0AAA26DC03
IC0AAA26DC04
IC0AAA26DC05
IC0AAA26DC10
IC0AAA26DC12
IC0AAA26DD01
IC0AAA26DD03
IC0AAA26DE03
IC0AAA26DE05
IC0AAA26DF10
IC0AAA26DF11
IC0AAA26DG01
IC0AAA26DG07
IC0AAA26DH06
IC0AAA27AA04
IC0AAA27AA05
IC0AAA27AB03
IC0AAA27AB05
IC0AAA27AB11
IC0AAA27AC01
IC0AAA27AC02
IC0AAA27AC12
IC0AAA27AD02
IC0AAA27AD04
IC0AAA27AE05
IC0AAA27AE08
IC0AAA27AE10
IC0AAA27AE12
IC0AAA27AF03
IC0AAA27AG01
IC0AAA27AG04
IC0AAA27AG08
IC0AAA27AG09
IC0AAA27AH01
IC0AAA27AH06
IC0AAA27AH11
IC0AAA27BA02
IC0AAA27BB05
IC0AAA27BB10
IC0AAA27BC03
IC0AAA27BC09
IC0AAA27BC11
IC0AAA27BD03
IC0AAA27BD04
IC0AAA27BE02
IC0AAA27BE07
IC0AAA27BE10
IC0AAA27BF03
IC0AAA27BF08
IC0AAA27BG06
IC0AAA27BG07
IC0AAA27BH02
IC0AAA27BH06
IC0AAA27BH12
IC0AAA27CA12
IC0AAA27CB06
IC0AAA27CB10
IC0AAA27CC11
IC0AAA27CD11
IC0AAA27CE06
IC0AAA27CE08
IC0AAA27CF02
IC0AAA27CF06
IC0AAA27CG03
IC0AAA27CG04
IC0AAA27CG12
IC0AAA27CH05
IC0AAA27CH08
IC0AAA27CH09
IC0AAA27DA01
IC0AAA27DA06
IC0AAA27DB05
IC0AAA27DB06
IC0AAA27DB07
IC0AAA27DB10
IC0AAA27DB11
IC0AAA27DC01
IC0AAA27DC04
IC0AAA27DC05
IC0AAA27DC08
IC0AAA27DC09
IC0AAA27DC10
IC0AAA27DD03
IC0AAA27DD05
IC0AAA27DD06
IC0AAA27DD07
IC0AAA27DE02
IC0AAA27DE04
IC0AAA27DE08
IC0AAA27DF07
IC0AAA27DH01
IC0AAA27DH06
IC0AAA28AA07
IC0AAA28AA08
IC0AAA28AB02
IC0AAA28AB10
IC0AAA28AB11
IC0AAA28AC01
IC0AAA28AC08
IC0AAA28AD06
IC0AAA28AD07
IC0AAA28AE07
IC0AAA28AH05
IC0AAA28AH10
IC0AAA28BA10
IC0AAA28BB04
IC0AAA28BB07
IC0AAA28BB08
IC0AAA28BB12
IC0AAA28BC03
IC0AAA28BD05
IC0AAA28BD09
IC0AAA28BE09
IC0AAA28BE11
IC0AAA28BF02
IC0AAA28BF12
IC0AAA28BG11
IC0AAA28BH06
IC0AAA28BH08
IC0AAA28BH11
IC0AAA28CA07
IC0AAA28CA08
IC0AAA28CA12
IC0AAA28CB12
IC0AAA28CC09
IC0AAA28CD01
IC0AAA28CD03
IC0AAA28CF02
IC0AAA28CG01
IC0AAA28CG12
IC0AAA28DA04
IC0AAA28DA08
IC0AAA28DA09
IC0AAA28DA11
IC0AAA28DB06
IC0AAA28DB07
IC0AAA28DC03
IC0AAA28DC09
IC0AAA28DD04
IC0AAA28DD08
IC0AAA28DE03
IC0AAA28DE10
IC0AAA28DF06
IC0AAA28DF12
IC0AAA28DG01
IC0AAA28DG03
IC0AAA29AA01
IC0AAA29AA04
IC0AAA29AA09
IC0AAA29AB03
IC0AAA29AB10
IC0AAA29AB12
IC0AAA29AC02
IC0AAA29AC04
IC0AAA29AC05
IC0AAA29AD03
IC0AAA29AD09
IC0AAA29AD10
IC0AAA29AE10
IC0AAA29AE11
IC0AAA29AF03
IC0AAA29AG09
IC0AAA29AH08
IC0AAA29BA08
IC0AAA29BC03
IC0AAA29BC09
IC0AAA29BD01
IC0AAA29BD09
IC0AAA29BE04
IC0AAA29BE08
IC0AAA29BF03
IC0AAA29BF12
IC0AAA29BG03
IC0AAA29BH01
IC0AAA29CA06
IC0AAA29CA09
IC0AAA29CB08
IC0AAA29CB09
IC0AAA29CC05
IC0AAA29CD02
IC0AAA29CD10
IC0AAA29CD12
IC0AAA29CE09
IC0AAA29CF01
IC0AAA29CF04
IC0AAA29CF06
IC0AAA29CF08
IC0AAA29CG02
IC0AAA29CG05
IC0AAA29CG08
IC0AAA29CG09
IC0AAA29CH04
IC0AAA29DA03
IC0AAA29DD06
IC0AAA29DD07
IC0AAA29DE04
IC0AAA29DE08
IC0AAA29DE12
IC0AAA29DF03
IC0AAA29DF04
IC0AAA29DG03
IC0AAA29DG08
IC0AAA29DG10
IC0AAA29DH03
IC0AAA2AA04
IC0AAA2AA09
IC0AAA2AB04
IC0AAA2AB08
IC0AAA2AB10
IC0AAA2AC05
IC0AAA2AC09
IC0AAA2AD06
IC0AAA2AD12
IC0AAA2AE09
IC0AAA2AE12
IC0AAA2AF03
IC0AAA2AF05
IC0AAA2AH07
IC0AAA2AH10
IC0AAA2AH12
IC0AAA2BA01
IC0AAA2BA02
IC0AAA2BA07
IC0AAA2BB06
IC0AAA2BB10
IC0AAA2BB12
IC0AAA2BD01
IC0AAA2BD03
IC0AAA2BE05
IC0AAA2BE07
IC0AAA2BE12
IC0AAA2BF04
IC0AAA2BG07
IC0AAA2BG09
IC0AAA2BH03
IC0AAA2BH04
IC0AAA2BH06
IC0AAA2BH07
IC0AAA2BH11
IC0AAA2BH12
IC0AAA2CA02
IC0AAA2CC11
IC0AAA2CD01
IC0AAA2CD03
IC0AAA2CD12
IC0AAA2CE03
IC0AAA2CF04
IC0AAA2CF10
IC0AAA2CF11
IC0AAA2CG04
IC0AAA2CH02
IC0AAA2CH05
IC0AAA2DA07
IC0AAA2DB06
IC0AAA2DB10
IC0AAA2DC06
IC0AAA2DD01
IC0AAA2DD03
IC0AAA2DD07
IC0AAA2DD11
IC0AAA2DE05
IC0AAA2DE05
IC0AAA2DE07
IC0AAA2DE07
IC0AAA2DE12
IC0AAA2DF02
IC0AAA2DF06
IC0AAA2DF11
IC0AAA2DG03
IC0AAA2DH06
IC0AAA2DH12
IC0AAA30AA06
IC0AAA30AB01
IC0AAA30AB03
IC0AAA30AB04
IC0AAA30AB07
IC0AAA30AC05
IC0AAA30AE03
IC0AAA30AF04
IC0AAA30AF05
IC0AAA30AF08
IC0AAA30AG03
IC0AAA30AG04
IC0AAA30AG09
IC0AAA30AG12
IC0AAA30AH01
IC0AAA30AH07
IC0AAA30AH09
IC0AAA30BA01
IC0AAA30BA08
IC0AAA30BA10
IC0AAA30BB06
IC0AAA30BC12
IC0AAA30BF05
IC0AAA30BF08
IC0AAA30BF11
IC0AAA30BG02
IC0AAA30BG10
IC0AAA30BH05
IC0AAA30CA12
IC0AAA30CB03
IC0AAA30CB05
IC0AAA30CB08
IC0AAA30CB09
IC0AAA30CB11
IC0AAA30CC04
IC0AAA30CC05
IC0AAA30CC10
IC0AAA30CC12
IC0AAA30CD01
IC0AAA30CD08
IC0AAA30CE03
IC0AAA30CE06
IC0AAA30CE08
IC0AAA30CE11
IC0AAA30CF02
IC0AAA30CF05
IC0AAA30CF06
IC0AAA30CG03
IC0AAA30DA11
IC0AAA30DB02
IC0AAA30DB04
IC0AAA30DB05
IC0AAA30DB07
IC0AAA30DC05
IC0AAA30DC12
IC0AAA30DE02
IC0AAA30DG07
IC0AAA30DG09
IC0AAA30DG11
IC0AAA30DH02
IC0AAA30DH04
IC0AAA31AA06
IC0AAA31AA10
IC0AAA31AB03
IC0AAA31AB06
IC0AAA31AB08
IC0AAA31AC02
IC0AAA31AC04
IC0AAA31AC09
IC0AAA31AD03
IC0AAA31AD10
IC0AAA31AE04
IC0AAA31AE07
IC0AAA31AF01
IC0AAA31AF02
IC0AAA31AF06
IC0AAA31AG08
IC0AAA31AH03
IC0AAA31BA11
IC0AAA31BB03
IC0AAA31BB04
IC0AAA31BB08
IC0AAA31BB10
IC0AAA31BB11
IC0AAA31BC08
IC0AAA31BC09
IC0AAA31BE03
IC0AAA31BE08
IC0AAA31BE10
IC0AAA31BE12
IC0AAA31BF10
IC0AAA31BG01
IC0AAA31BG11
IC0AAA31BH02
IC0AAA31BH12
IC0AAA31CA11
IC0AAA31CB05
IC0AAA31CB09
IC0AAA31CB10
IC0AAA31CB11
IC0AAA31CB12
IC0AAA31CC02
IC0AAA31CC05
IC0AAA31CC09
IC0AAA31CD03
IC0AAA31CE01
IC0AAA31CE10
IC0AAA31CF01
IC0AAA31CF02
IC0AAA31CF06
IC0AAA31DA03
IC0AAA31DA04
IC0AAA31DA09
IC0AAA31DA11
IC0AAA31DB04
IC0AAA31DC02
IC0AAA31DC06
IC0AAA31DD04
IC0AAA31DD12
IC0AAA31DE01
IC0AAA31DE05
IC0AAA31DE11
IC0AAA31DF08
IC0AAA31DF11
IC0AAA31DG03
IC0AAA31DG04
IC0AAA31DG11
IC0AAA31DH02
IC0AAA32AB01
IC0AAA32AB04
IC0AAA32AB05
IC0AAA32AB10
IC0AAA32AC02
IC0AAA32AC08
IC0AAA32AD10
IC0AAA32AE07
IC0AAA32AE08
IC0AAA32AE09
IC0AAA32AE10
IC0AAA32AF02
IC0AAA32AF06
IC0AAA32AF11
IC0AAA32AG11
IC0AAA32AG12
IC0AAA32AH05
IC0AAA32AH07
IC0AAA32BA11
IC0AAA32BA12
IC0AAA32BB02
IC0AAA32BB12
IC0AAA32BC04
IC0AAA32BD01
IC0AAA32BD09
IC0AAA32BF03
IC0AAA32BF08
IC0AAA32BG02
IC0AAA32BG10
IC0AAA32BH08
IC0AAA32CA08
IC0AAA32CB02
IC0AAA32CB10
IC0AAA32CB11
IC0AAA32CC10
IC0AAA32CC12
IC0AAA32CE06
IC0AAA32CF04
IC0AAA32CF07
IC0AAA32CG12
IC0AAA32CH10
IC0AAA32DA06
IC0AAA32DB01
IC0AAA32DB09
IC0AAA32DB12
IC0AAA32DC02
IC0AAA32DC09
IC0AAA32DD04
IC0AAA32DE01
IC0AAA32DE03
IC0AAA32DF06
IC0AAA32DG01
IC0AAA32DG02
IC0AAA32DG07
IC0AAA32DG09
IC0AAA32DG11
IC0AAA33AA02
IC0AAA33AB02
IC0AAA33AB04
IC0AAA33AC02
IC0AAA33AD01
IC0AAA33AE01
IC0AAA33AE03
IC0AAA33AF10
IC0AAA33AG03
IC0AAA33AG11
IC0AAA33AG12
IC0AAA33AH12
IC0AAA33BA10
IC0AAA33BB07
IC0AAA33BB09
IC0AAA33BC05
IC0AAA33BC10
IC0AAA33BD02
IC0AAA33BD10
IC0AAA33BD12
IC0AAA33BE05
IC0AAA33BE06
IC0AAA33BF02
IC0AAA33BF11
IC0AAA33BG03
IC0AAA33BG03
IC0AAA33BG08
IC0AAA33BH03
IC0AAA33BH07
IC0AAA33CA06
IC0AAA33CA10
IC0AAA33CB06
IC0AAA33CB07
IC0AAA33CC04
IC0AAA33CD04
IC0AAA33CE03
IC0AAA33CE05
IC0AAA33CF06
IC0AAA33CG01
IC0AAA33CG03
IC0AAA33CG06
IC0AAA33CH01
IC0AAA33CH04
IC0AAA33CH09
IC0AAA33DA07
IC0AAA33DA10
IC0AAA33DB12
IC0AAA33DC02
IC0AAA33DD05
IC0AAA33DD05
IC0AAA33DD08
IC0AAA33DD10
IC0AAA33DE07
IC0AAA33DE10
IC0AAA33DF09
IC0AAA33DG05
IC0AAA34AA03
IC0AAA34AA04
IC0AAA34AB06
IC0AAA34AD06
IC0AAA34AD07
IC0AAA34AD08
IC0AAA34AD09
IC0AAA34AE03
IC0AAA34AE05
IC0AAA34AF04
IC0AAA34AF07
IC0AAA34AF08
IC0AAA34AG02
IC0AAA34AG04
IC0AAA34AH12
IC0AAA34BA06
IC0AAA34BA07
IC0AAA34BB03
IC0AAA34BB05
IC0AAA34BB07
IC0AAA34BC06
IC0AAA34BC09
IC0AAA34BD05
IC0AAA34BD07
IC0AAA34BE09
IC0AAA34BF02
IC0AAA34BF05
IC0AAA34BF09
IC0AAA34BG02
IC0AAA34BG09
IC0AAA34BG10
IC0AAA34BG11
IC0AAA34CA08
IC0AAA34CA09
IC0AAA34CB06
IC0AAA34CC06
IC0AAA34CD02
IC0AAA34CD05
IC0AAA34CD06
IC0AAA34CE06
IC0AAA34CG02
IC0AAA34CG04
IC0AAA34CH08
IC0AAA34DA02
IC0AAA34DA10
IC0AAA34DC08
IC0AAA34DC12
IC0AAA34DD06
IC0AAA34DD11
IC0AAA34DE01
IC0AAA34DE12
IC0AAA34DF02
IC0AAA34DF08
IC0AAA34DG03
IC0AAA34DG04
IC0AAA34DG05
IC0AAA34DH08
IC0AAA34DH11
IC0AAA34DH12
IC0AAA35AA01
IC0AAA35AA04
IC0AAA35AA05
IC0AAA35AA09
IC0AAA35AB10
IC0AAA35AC01
IC0AAA35AC11
IC0AAA35AC12
IC0AAA35AD04
IC0AAA35AD07
IC0AAA35AE01
IC0AAA35AE02
IC0AAA35AE09
IC0AAA35AE09
IC0AAA35AF05
IC0AAA35AF06
IC0AAA35AF06
IC0AAA35AF12
IC0AAA35AG05
IC0AAA35AG07
IC0AAA35AG10
IC0AAA35AG11
IC0AAA35AH03
IC0AAA35AH07
IC0AAA35BA02
IC0AAA35BB03
IC0AAA35BB08
IC0AAA35BC06
IC0AAA35BD06
IC0AAA35BE07
IC0AAA35BF10
IC0AAA35BG02
IC0AAA35BG07
IC0AAA35CA11
IC0AAA35CB04
IC0AAA35CB05
IC0AAA35CB07
IC0AAA35CC06
IC0AAA35CD08
IC0AAA35CE04
IC0AAA35CE05
IC0AAA35CE11
IC0AAA35CF03
IC0AAA35CF05
IC0AAA35CF11
IC0AAA35CG04
IC0AAA35CG12
IC0AAA35CH02
IC0AAA35CH07
IC0AAA35DA04
IC0AAA35DA08
IC0AAA35DA08
IC0AAA35DA09
IC0AAA35DB03
IC0AAA35DC01
IC0AAA35DC12
IC0AAA35DD03
IC0AAA35DD09
IC0AAA35DD11
IC0AAA35DE06
IC0AAA35DE07
IC0AAA35DE11
IC0AAA35DF01
IC0AAA35DF10
IC0AAA35DG03
IC0AAA35DG06
IC0AAA35DG07
IC0AAA35DG08
IC0AAA36AA04
IC0AAA36AA04
IC0AAA36AA06
IC0AAA36AB03
IC0AAA36AB09
IC0AAA36AB11
IC0AAA36AC01
IC0AAA36AC04
IC0AAA36AC06
IC0AAA36AC07
IC0AAA36AD02
IC0AAA36AD12
IC0AAA36AE02
IC0AAA36AE11
IC0AAA36AF02
IC0AAA36AF03
IC0AAA36AF09
IC0AAA36AG11
IC0AAA36AH01
IC0AAA36AH01
IC0AAA36AH03
IC0AAA36AH11
IC0AAA36BA04
IC0AAA36BA12
IC0AAA36BB07
IC0AAA36BC01
IC0AAA36BC04
IC0AAA36BD03
IC0AAA36BD04
IC0AAA36BD07
IC0AAA36BD08
IC0AAA36BE04
IC0AAA36BE10
IC0AAA36BE11
IC0AAA36BE12
IC0AAA36BF06
IC0AAA36BF09
IC0AAA36BG03
IC0AAA36BG06
IC0AAA36BG10
IC0AAA36BG11
IC0AAA36BH01
IC0AAA36BH10
IC0AAA36BH11
IC0AAA36BH12
IC0AAA36CA08
IC0AAA36CA12
IC0AAA36CB04
IC0AAA36CB07
IC0AAA36CC02
IC0AAA36CD12
IC0AAA36CE06
IC0AAA36CE09
IC0AAA36CF02
IC0AAA36CF10
IC0AAA36CG07
IC0AAA36CG10
IC0AAA36CG11
IC0AAA36CG12
IC0AAA36CH05
IC0AAA36DA04
IC0AAA36DB04
IC0AAA36DB10
IC0AAA36DC01
IC0AAA36DC07
IC0AAA36DC11
IC0AAA36DD01
IC0AAA36DD03
IC0AAA36DD08
IC0AAA36DD12
IC0AAA36DE09
IC0AAA36DE12
IC0AAA36DF01
IC0AAA36DF07
IC0AAA36DF10
IC0AAA36DG01
IC0AAA36DG04
IC0AAA36DG05
IC0AAA36DH09
IC0AAA37AA03
IC0AAA37AA07
IC0AAA37AA12
IC0AAA37AC04
IC0AAA37AC09
IC0AAA37AD05
IC0AAA37AF02
IC0AAA37AF05
IC0AAA37AG01
IC0AAA37AG08
IC0AAA37AG09
IC0AAA37AG10
IC0AAA37AH04
IC0AAA37BC01
IC0AAA37BC04
IC0AAA37BC05
IC0AAA37BC09
IC0AAA37BC12
IC0AAA37BD01
IC0AAA37BD03
IC0AAA37BD04
IC0AAA37BD05
IC0AAA37BD06
IC0AAA37BD06
IC0AAA37BD08
IC0AAA37BE03
IC0AAA37BE08
IC0AAA37BF04
IC0AAA37BG04
IC0AAA37BG08
IC0AAA37BG09
IC0AAA37BH04
IC0AAA37CA02
IC0AAA37CA10
IC0AAA37CB07
IC0AAA37CC04
IC0AAA37CC05
IC0AAA37CD04
IC0AAA37CD05
IC0AAA37CD09
IC0AAA37CD10
C05069D08
IC0AAA37CE06
IC0AAA37CE11
IC0AAA37CG02
IC0AAA37CG03
IC0AAA37CG06
IC0AAA37CH01
IC0AAA37CH08
IC0AAA37CH09
IC0AAA37CH11
IC0AAA37DA06
IC0AAA37DA08
IC0AAA37DA11
IC0AAA37DC03
IC0AAA37DD01
IC0AAA37DE03
IC0AAA37DE05
IC0AAA37DE09
IC0AAA37DF09
IC0AAA37DF10
IC0AAA37DH01
IC0AAA37DH03
IC0AAA38AA08
IC0AAA38AA10
IC0AAA38AA12
IC0AAA38AB03
IC0AAA38AB06
IC0AAA38AC01
IC0AAA38AC02
IC0AAA38AC04
IC0AAA38AC10
IC0AAA38AD03
IC0AAA38AD11
IC0AAA38AE01
IC0AAA38AE03
IC0AAA38AE09
IC0AAA38AE12
IC0AAA38AF06
IC0AAA38AF09
IC0AAA38AH07
IC0AAA38AH08
IC0AAA38BA07
IC0AAA38BC07
IC0AAA38BD07
IC0AAA38BE02
IC0AAA38BE02
IC0AAA38BE05
IC0AAA38BE11
IC0AAA38BE12
IC0AAA38BF08
IC0AAA38BF09
IC0AAA38BF10
IC0AAA38BF10
IC0AAA38BF12
IC0AAA38BG02
IC0AAA38BG10
IC0AAA38BH03
IC0AAA38BH04
IC0AAA38BH08
IC0AAA38BH11
IC0AAA38CA07
IC0AAA38CA11
IC0AAA38CB03
IC0AAA38CB09
IC0AAA38CB09
IC0AAA38CC07
IC0AAA38CC08
IC0AAA38CC10
IC0AAA38CC11
IC0AAA38CD01
IC0AAA38CD07
IC0AAA38CD12
IC0AAA38CE03
IC0AAA38CE05
IC0AAA38CE06
IC0AAA38CE12
IC0AAA38CF07
IC0AAA38CF12
IC0AAA38CG03
IC0AAA38CG07
IC0AAA38CG08
IC0AAA38CG10
IC0AAA38CH04
IC0AAA38DA02
IC0AAA38DA06
IC0AAA38DA12
IC0AAA38DB10
IC0AAA38DC02
IC0AAA38DC05
IC0AAA38DC08
IC0AAA38DC09
IC0AAA38DC11
IC0AAA38DD01
IC0AAA38DD05
IC0AAA38DD10
IC0AAA38DD12
IC0AAA38DE05
IC0AAA38DE06
IC0AAA38DE10
IC0AAA38DF06
IC0AAA38DF07
IC0AAA38DG07
IC0AAA39AA01
IC0AAA39AA05
IC0AAA39AA06
IC0AAA39AB01
IC0AAA39AB11
IC0AAA39AC05
IC0AAA39AD08
IC0AAA39AE06
IC0AAA39AE09
IC0AAA39AF04
IC0AAA39AF07
IC0AAA39AG02
IC0AAA39AH01
IC0AAA39AH07
IC0AAA39BA07
IC0AAA39BB03
IC0AAA39BB12
IC0AAA39BC02
IC0AAA39BE08
IC0AAA39BE10
IC0AAA39BF01
IC0AAA39BF09
IC0AAA39BF10
IC0AAA39BF11
IC0AAA39BG03
IC0AAA39BG12
IC0AAA39BH04
IC0AAA39CA06
IC0AAA39CA09
IC0AAA39CC01
IC0AAA39CC08
IC0AAA39CD06
IC0AAA39CD12
IC0AAA39CE03
IC0AAA39CE07
IC0AAA39CE07
IC0AAA39CE10
IC0AAA39CF01
IC0AAA39CF04
IC0AAA39CF08
IC0AAA39CG07
IC0AAA39CG11
IC0AAA39CH04
IC0AAA39CH04
IC0AAA39CH08
IC0AAA39CH10
IC0AAA39DA10
IC0AAA39DA12
IC0AAA39DB06
IC0AAA39DB07
IC0AAA39DB11
IC0AAA39DC06
IC0AAA39DC11
IC0AAA39DD06
IC0AAA39DE11
IC0AAA39DF01
IC0AAA39DH05
IC0AAA39DH07
IC0AAA39DH12
IC0AAA3AA07
IC0AAA3AB03
IC0AAA3AB06
IC0AAA3AC04
IC0AAA3AC06
IC0AAA3AD02
IC0AAA3AE07
IC0AAA3AE09
IC0AAA3AF07
IC0AAA3AF08
IC0AAA3AG01
IC0AAA3AG06
IC0AAA3AH06
IC0AAA3BA01
IC0AAA3BC02
IC0AAA3BC09
IC0AAA3BD07
IC0AAA3BE03
IC0AAA3BE05
IC0AAA3BE09
IC0AAA3BF03
IC0AAA3BF11
IC0AAA3BG11
IC0AAA3BH03
IC0AAA3BH04
IC0AAA3CA09
IC0AAA3CB07
IC0AAA3CC08
IC0AAA3CC08
IC0AAA3CD03
IC0AAA3CD04
IC0AAA3CD10
IC0AAA3CE02
IC0AAA3CE12
IC0AAA3CF01
IC0AAA3CG03
IC0AAA3CG07
IC0AAA3CG08
IC0AAA3CG11
IC0AAA3CH07
IC0AAA3CH09
IC0AAA3DA07
IC0AAA3DA10
C05069D10
IC0AAA3DB02
IC0AAA3DB07
IC0AAA3DC04
IC0AAA3DD04
IC0AAA3DD09
IC0AAA3DD10
IC0AAA3DF06
IC0AAA3DF09
IC0AAA3DG02
IC0AAA3DG03
IC0AAA3DG05
IC0AAA3DH02
IC0AAA3DH05
IC0AAA3DH07
IC0AAA40AA01
IC0AAA40AA04
IC0AAA40AA06
IC0AAA40AA09
IC0AAA40AA12
IC0AAA40AB07
IC0AAA40AC01
IC0AAA40AC04
IC0AAA40AC04
IC0AAA40AC09
IC0AAA40AD11
IC0AAA40AE05
IC0AAA40AE08
IC0AAA40AF01
IC0AAA40AF07
IC0AAA40AG08
IC0AAA40AH07
IC0AAA40AH11
IC0AAA40BA03
IC0AAA40BA05
IC0AAA40BB01
IC0AAA40BB04
IC0AAA40BC06
IC0AAA40BC08
IC0AAA40BD05
IC0AAA40BD10
IC0AAA40BE05
IC0AAA40BE12
IC0AAA40BF04
IC0AAA40BF06
IC0AAA40BG01
IC0AAA40BG02
IC0AAA40BH03
IC0AAA40BH11
IC0AAA40CA12
IC0AAA40CB06
IC0AAA40CC03
IC0AAA40CC08
IC0AAA40CC10
IC0AAA40CD01
IC0AAA40CD07
IC0AAA40CD08
IC0AAA40CE08
IC0AAA40CE09
IC0AAA40CF05
IC0AAA40CG08
IC0AAA40CG12
IC0AAA40CH08
IC0AAA40CH12
IC0AAA40DA05
IC0AAA40DA09
IC0AAA40DA10
IC0AAA40DB02
IC0AAA40DB04
IC0AAA40DB07
IC0AAA40DB09
IC0AAA40DB11
IC0AAA40DC01
IC0AAA40DC02
IC0AAA40DC05
IC0AAA40DC06
IC0AAA40DC07
IC0AAA40DD12
IC0AAA40DE07
IC0AAA40DF03
IC0AAA40DF04
IC0AAA40DF08
IC0AAA40DF10
IC0AAA40DG11
IC0AAA40DG12
IC0AAA40DH02
IC0AAA40DH05
IC0AAA41AA07
IC0AAA41AA09
IC0AAA41AC05
IC0AAA41AC07
IC0AAA41AC08
IC0AAA41AC12
IC0AAA41AD01
IC0AAA41AD03
IC0AAA41AD06
IC0AAA41AE01
IC0AAA41AE05
IC0AAA41AE11
IC0AAA41AE12
IC0AAA41AG06
IC0AAA41AG09
IC0AAA41AG12
IC0AAA41AH09
IC0AAA41BA06
IC0AAA41BA09
IC0AAA41BB03
IC0AAA41BB06
IC0AAA41BB11
IC0AAA41BC07
IC0AAA41BC09
IC0AAA41BD01
IC0AAA41BD04
IC0AAA41BD05
IC0AAA41BD06
IC0AAA41BD07
IC0AAA41BE08
IC0AAA41BE12
IC0AAA41BF04
IC0AAA41BF10
IC0AAA41BG01
IC0AAA41BG12
IC0AAA41BH03
IC0AAA41BH09
IC0AAA41CA03
IC0AAA41CA10
IC0AAA41CB03
IC0AAA41CB05
IC0AAA41CB06
IC0AAA41CB08
IC0AAA41CC08
IC0AAA41CD01
IC0AAA41CD06
IC0AAA41CD09
IC0AAA41CD10
IC0AAA41CD11
IC0AAA41CE01
IC0AAA41CE11
IC0AAA41CF09
IC0AAA41CG02
IC0AAA41CG03
IC0AAA41CG11
IC0AAA41CH02
IC0AAA41CH09
IC0AAA41CH10
IC0AAA41DA01
IC0AAA41DA02
IC0AAA41DA04
IC0AAA41DA05
IC0AAA41DA08
IC0AAA41DB04
IC0AAA41DB08
IC0AAA41DB09
IC0AAA41DB10
IC0AAA41DB12
IC0AAA41DD12
IC0AAA41DD12
IC0AAA41DE08
IC0AAA41DE09
IC0AAA41DF01
IC0AAA41DF05
IC0AAA41DG03
IC0AAA41DG07
IC0AAA41DG12
IC0AAA41DH06
IC0AAA41DH07
IC0AAA42AB01
IC0AAA42AB04
IC0AAA42AC04
IC0AAA42AE01
IC0AAA42AE09
IC0AAA42AE11
IC0AAA42AG06
IC0AAA42AH04
C05069F03
IC0AAA42AH12
IC0AAA42BA03
IC0AAA42BB02
IC0AAA42BB06
IC0AAA42BC04
IC0AAA42BD11
IC0AAA42BE08
IC0AAA42BE09
IC0AAA42BF04
IC0AAA42BF06
IC0AAA42BF08
IC0AAA42BF10
IC0AAA42BG06
IC0AAA42BG07
IC0AAA42BG08
IC0AAA42BG10
IC0AAA42BH11
IC0AAA42BH12
IC0AAA42CA06
IC0AAA42CA06
IC0AAA42CC06
IC0AAA42CC07
IC0AAA42CC09
IC0AAA42CD10
IC0AAA42CE03
IC0AAA42CF01
IC0AAA42CG04
IC0AAA42CG05
IC0AAA42CG11
IC0AAA42CH08
IC0AAA42CH10
IC0AAA42CH12
IC0AAA42DB03
IC0AAA42DB08
IC0AAA42DB12
IC0AAA42DC02
IC0AAA42DC07
IC0AAA42DD08
IC0AAA42DE05
IC0AAA42DE10
IC0AAA42DF06
IC0AAA42DF07
IC0AAA42DF08
IC0AAA42DF11
IC0AAA42DG01
IC0AAA42DG03
IC0AAA42DG06
IC0AAA42DG07
IC0AAA42DH10
IC0AAA43AA05
IC0AAA43AA08
IC0AAA43AA10
IC0AAA43AA12
IC0AAA43AB02
IC0AAA43AB09
IC0AAA43AB11
IC0AAA43AC06
IC0AAA43AD10
IC0AAA43AE05
IC0AAA43AE07
IC0AAA43AF07
IC0AAA43AG07
IC0AAA43AH07
IC0AAA43AH10
IC0AAA43BA05
IC0AAA43BA12
IC0AAA43BB02
IC0AAA43BB12
IC0AAA43BD03
IC0AAA43BE02
IC0AAA43BE06
IC0AAA43BE08
IC0AAA43BF01
IC0AAA43BF03
IC0AAA43BF11
IC0AAA43BG01
IC0AAA43BG07
IC0AAA43BG08
IC0AAA43BH03
IC0AAA43BH09
IC0AAA43CA03
IC0AAA43CA05
IC0AAA43CA06
IC0AAA43CA06
IC0AAA43CA07
IC0AAA43CA11
IC0AAA43CA12
IC0AAA43CB04
IC0AAA43CB08
IC0AAA43CC02
IC0AAA43CD01
IC0AAA43CD06
IC0AAA43CD07
IC0AAA43CD10
IC0AAA43CE01
IC0AAA43CE03
IC0AAA43CE06
IC0AAA43CE10
IC0AAA43CF10
IC0AAA43CG02
IC0AAA43CG09
IC0AAA43CH06
IC0AAA43CH09
IC0AAA43CH11
IC0AAA43CH12
IC0AAA43DA02
IC0AAA43DA07
IC0AAA43DB09
IC0AAA43DC03
IC0AAA43DC09
IC0AAA43DF01
IC0AAA43DF02
IC0AAA43DF03
C05069F09
IC0AAA43DG03
IC0AAA43DG06
IC0AAA43DG08
IC0AAA43DG10
IC0AAA43DH05
IC0AAA43DH09
IC0AAA44AA01
IC0AAA44AA02
IC0AAA44AC09
IC0AAA44AC10
IC0AAA44AD02
IC0AAA44AD07
IC0AAA44AE02
IC0AAA44AE05
IC0AAA44AE07
IC0AAA44AE08
IC0AAA44AF01
IC0AAA44AF07
IC0AAA44AF09
IC0AAA44AG05
IC0AAA44AH01
IC0AAA44BB01
IC0AAA44BB06
IC0AAA44BB12
IC0AAA44BD01
IC0AAA44BD06
IC0AAA44BD07
IC0AAA44BE03
IC0AAA44BE11
IC0AAA44BF12
IC0AAA44BG08
IC0AAA44CB03
IC0AAA44CB04
IC0AAA44CB12
IC0AAA44CC01
IC0AAA44CC08
IC0AAA44CD05
IC0AAA44CE03
IC0AAA44CE07
IC0AAA44CF06
IC0AAA44CF07
IC0AAA44CF10
IC0AAA44CG09
IC0AAA44CH09
IC0AAA44DA10
IC0AAA44DB08
IC0AAA44DB11
IC0AAA44DC06
IC0AAA44DC08
IC0AAA44DE01
IC0AAA44DE06
IC0AAA44DE07
IC0AAA44DF02
IC0AAA44DF06
IC0AAA44DF10
IC0AAA44DG03
IC0AAA44DG07
IC0AAA44DH06
IC0AAA45AB04
IC0AAA45AB06
IC0AAA45AB08
IC0AAA45AB09
IC0AAA45AC09
IC0AAA45AD07
IC0AAA45AD09
IC0AAA45AD11
IC0AAA45AD12
IC0AAA45AE06
IC0AAA45AF02
IC0AAA45AF03
IC0AAA45AF06
IC0AAA45AG03
IC0AAA45AG09
IC0AAA45AH05
IC0AAA45BA02
IC0AAA45BA05
IC0AAA45BA06
IC0AAA45BB01
IC0AAA45BB04
IC0AAA45BB06
IC0AAA45BB07
IC0AAA45BB08
IC0AAA45BC11
IC0AAA45BE10
IC0AAA45BF02
IC0AAA45BF04
IC0AAA45BF05
IC0AAA45BF06
IC0AAA45BG06
IC0AAA45BH03
IC0AAA45CA01
IC0AAA45CA05
IC0AAA45CA07
IC0AAA45CA08
IC0AAA45CB02
IC0AAA45CB07
IC0AAA45CC01
IC0AAA45CC03
IC0AAA45CC03
IC0AAA45CC04
IC0AAA45CD02
IC0AAA45CD03
IC0AAA45CD05
IC0AAA45CD06
IC0AAA45CD11
IC0AAA45CD12
IC0AAA45CE02
IC0AAA45CE03
IC0AAA45CE10
IC0AAA45CE11
IC0AAA45CF07
IC0AAA45CG01
IC0AAA45CG03
IC0AAA45CG06
IC0AAA45CH03
IC0AAA45CH12
IC0AAA45DB02
IC0AAA45DC06
IC0AAA45DC08
IC0AAA45DC09
IC0AAA45DE01
IC0AAA45DE06
IC0AAA45DF12
IC0AAA45DG11
IC0AAA45DH02
IC0AAA45DH07
IC0AAA46AA04
IC0AAA46AA11
IC0AAA46AB01
IC0AAA46AB06
IC0AAA46AB12
IC0AAA46AC06
IC0AAA46AC08
IC0AAA46AC10
IC0AAA46AC11
IC0AAA46AE01
IC0AAA46AF03
IC0AAA46AF09
IC0AAA46AH01
IC0AAA46AH04
IC0AAA46AH07
IC0AAA46AH09
IC0AAA46BA04
IC0AAA46BA11
IC0AAA46BB02
IC0AAA46BB03
IC0AAA46BB08
IC0AAA46BB10
IC0AAA46BC10
IC0AAA46BD04
IC0AAA46BD05
IC0AAA46BE05
IC0AAA46BE08
IC0AAA46BE09
IC0AAA46BF03
IC0AAA46BF06
IC0AAA46BF09
IC0AAA46CA03
IC0AAA46CA10
IC0AAA46CA12
IC0AAA46CB04
IC0AAA46CB05
IC0AAA46CB07
IC0AAA46CD07
IC0AAA46CD08
IC0AAA46CD09
IC0AAA46CE01
IC0AAA46CE03
IC0AAA46CE11
IC0AAA46CF01
IC0AAA46CF09
IC0AAA46CG02
IC0AAA46CG10
IC0AAA46CH01
IC0AAA46CH04
IC0AAA46CH07
IC0AAA46CH11
IC0AAA46DA09
IC0AAA46DB05
IC0AAA46DB07
IC0AAA46DD01
IC0AAA46DD04
IC0AAA46DE06
IC0AAA46DE08
IC0AAA46DG01
IC0AAA46DH02
IC0AAA46DH06
IC0AAA46DH10
IC0AAA47AA03
IC0AAA47AA09
IC0AAA47AB03
IC0AAA47AB08
IC0AAA47AB11
IC0AAA47AC07
IC0AAA47AD03
IC0AAA47AD07
IC0AAA47AD12
IC0AAA47AE08
IC0AAA47AG02
IC0AAA47AH02
IC0AAA47AH04
IC0AAA47AH07
IC0AAA47AH11
IC0AAA47BA04
IC0AAA47BB12
IC0AAA47BC04
IC0AAA47BC07
IC0AAA47BD07
IC0AAA47BE01
IC0AAA47BE04
IC0AAA47BE05
IC0AAA47BE09
IC0AAA47BF04
IC0AAA47BF05
IC0AAA47BG05
IC0AAA47BG12
IC0AAA47CA07
IC0AAA47CA12
IC0AAA47CB09
IC0AAA47CC02
IC0AAA47CC07
IC0AAA47CC09
IC0AAA47CE01
IC0AAA47CE07
IC0AAA47CF01
IC0AAA47CF03
IC0AAA47CF05
IC0AAA47CF07
IC0AAA47CG04
IC0AAA47CG11
IC0AAA47DA10
IC0AAA47DB02
IC0AAA47DB06
IC0AAA47DB09
IC0AAA47DD08
IC0AAA47DE02
IC0AAA47DE03
IC0AAA47DE05
IC0AAA47DE07
IC0AAA47DE09
IC0AAA47DF04
IC0AAA47DF08
IC0AAA47DF11
IC0AAA47DG02
IC0AAA47DH09
IC0AAA48AA05
IC0AAA48AB01
IC0AAA48AB09
IC0AAA48AD01
IC0AAA48AD04
IC0AAA48AE03
IC0AAA48AE05
IC0AAA48AF11
IC0AAA48AG04
IC0AAA48AG09
IC0AAA48AH04
IC0AAA48AH07
IC0AAA48BA05
IC0AAA48BA08
IC0AAA48BA10
IC0AAA48BA12
IC0AAA48BB04
IC0AAA48BC05
IC0AAA48BC10
IC0AAA48BD05
IC0AAA48BE07
IC0AAA48BE10
IC0AAA48BF05
IC0AAA48BG02
IC0AAA48BG03
IC0AAA48BG05
IC0AAA48BG08
IC0AAA48BH04
IC0AAA48BH08
IC0AAA48BH11
IC0AAA48CA01
IC0AAA48CA06
IC0AAA48CA11
IC0AAA48CA12
IC0AAA48CB05
IC0AAA48CB09
IC0AAA48CB11
IC0AAA48CB12
IC0AAA48CC04
IC0AAA48CC08
IC0AAA48CD03
IC0AAA48CD05
IC0AAA48CD07
IC0AAA48CD09
IC0AAA48CE01
IC0AAA48CE06
IC0AAA48CF07
IC0AAA48CG11
IC0AAA48DA05
IC0AAA48DB02
IC0AAA48DB03
IC0AAA48DB07
IC0AAA48DB09
IC0AAA48DB10
IC0AAA48DB11
IC0AAA48DC11
IC0AAA48DD04
C05069F10
IC0AAA48DE05
IC0AAA48DE06
IC0AAA48DE07
IC0AAA48DE08
IC0AAA48DE12
IC0AAA48DF03
IC0AAA48DF05
IC0AAA48DF07
IC0AAA48DF12
IC0AAA48DG04
IC0AAA48DH07
IC0AAA48DH08
IC0AAA49AA03
IC0AAA49AA11
IC0AAA49AA12
IC0AAA49AB04
IC0AAA49AB10
IC0AAA49AC11
IC0AAA49AC12
IC0AAA49AD06
IC0AAA49AE02
IC0AAA49AE11
IC0AAA49AF11
IC0AAA49AG01
IC0AAA49AG01
IC0AAA49AG05
IC0AAA49AG12
IC0AAA49AH01
IC0AAA49AH06
IC0AAA49AH11
IC0AAA49BA12
IC0AAA49BB11
IC0AAA49BB12
IC0AAA49BC01
IC0AAA49BC07
IC0AAA49BD10
IC0AAA49BE04
IC0AAA49BE07
IC0AAA49BE08
IC0AAA49BF02
IC0AAA49BF05
IC0AAA49BF07
IC0AAA49BF09
IC0AAA49BF12
IC0AAA49BG01
IC0AAA49BG02
IC0AAA49BG11
IC0AAA49BG12
IC0AAA49BH01
IC0AAA49BH02
IC0AAA49BH09
IC0AAA49CA04
IC0AAA49CB01
IC0AAA49CB05
IC0AAA49CC07
IC0AAA49CC09
IC0AAA49CD02
IC0AAA49CD05
IC0AAA49CD07
IC0AAA49CD12
IC0AAA49CE01
IC0AAA49CG09
IC0AAA49CH04
IC0AAA49CH06
IC0AAA49DA03
IC0AAA49DC11
IC0AAA49DC12
IC0AAA49DD09
IC0AAA49DD11
IC0AAA49DE04
IC0AAA49DE10
IC0AAA49DE12
IC0AAA49DF01
IC0AAA49DF08
IC0AAA49DG02
IC0AAA49DG06
IC0AAA49DG11
IC0AAA49DG12
IC0AAA49DH06
IC0AAA4AA06
IC0AAA4AA07
IC0AAA4AB03
IC0AAA4AB04
IC0AAA4AC06
IC0AAA4AC11
IC0AAA4AE03
IC0AAA4AF01
IC0AAA4AF03
IC0AAA4AF04
IC0AAA4AF07
IC0AAA4AF08
IC0AAA4AF09
IC0AAA4AG05
IC0AAA4AH06
IC0AAA4AH10
IC0AAA4BA04
IC0AAA4BA06
IC0AAA4BD03
IC0AAA4BD07
IC0AAA4BE03
IC0AAA4BE08
IC0AAA4BE09
IC0AAA4BF03
IC0AAA4BG07
IC0AAA4BG11
IC0AAA4CA03
IC0AAA4CA04
IC0AAA4CB01
C05069G09
IC0AAA4CC01
C05069G10
IC0AAA4CD02
IC0AAA4CD03
IC0AAA4CD07
IC0AAA4CE09
IC0AAA4CE10
IC0AAA4CF03
IC0AAA4CF08
IC0AAA4CF12
IC0AAA4CG11
IC0AAA4DA01
IC0AAA4DA09
IC0AAA4DA10
IC0AAA4DB09
IC0AAA4DC05
IC0AAA4DC06
IC0AAA4DC10
IC0AAA4DC12
IC0AAA4DD01
IC0AAA4DD06
IC0AAA4DD12
IC0AAA4DE05
IC0AAA4DE07
IC0AAA4DF10
IC0AAA4DG02
IC0AAA4DG11
C05069H02
IC0AAA50AA05
IC0AAA50AB10
IC0AAA50AC01
IC0AAA50AC06
IC0AAA50AC07
IC0AAA50AD05
IC0AAA50AE02
IC0AAA50AE08
IC0AAA50AF01
IC0AAA50AF09
IC0AAA50AF11
C05069H05
IC0AAA50AG07
IC0AAA50AH05
IC0AAA50AH11
IC0AAA50BA02
IC0AAA50BA03
IC0AAA50BA04
IC0AAA50BB08
IC0AAA50BC06
IC0AAA50BC10
IC0AAA50BD07
IC0AAA50BD08
IC0AAA50BD09
IC0AAA50BE08
IC0AAA50BF08
IC0AAA50BF12
IC0AAA50BG01
IC0AAA50BH02
IC0AAA50BH04
IC0AAA50BH05
IC0AAA50CA03
IC0AAA50CA07
IC0AAA50CA08
IC0AAA50CB04
IC0AAA50CB06
IC0AAA50CC06
IC0AAA50CC11
IC0AAA50CD04
IC0AAA50CD06
IC0AAA50CD07
IC0AAA50CE04
IC0AAA50CE06
IC0AAA50CF11
IC0AAA50CG02
IC0AAA50DA01
IC0AAA50DA03
IC0AAA50DB01
IC0AAA50DB07
IC0AAA50DB09
IC0AAA50DC08
IC0AAA50DC09
IC0AAA50DD10
IC0AAA50DE02
IC0AAA50DE05
IC0AAA50DE12
IC0AAA50DF03
IC0AAA50DG01
IC0AAA50DG04
IC0AAA50DH02
IC0AAA51AA05
IC0AAA51AB04
IC0AAA51AD08
IC0AAA51AE02
IC0AAA51AE07
IC0AAA51AE11
IC0AAA51AF04
IC0AAA51AF06
IC0AAA51AF12
IC0AAA51AG12
IC0AAA51AH01
IC0AAA51AH04
IC0AAA51AH05
IC0AAA51AH07
IC0AAA51AH10
IC0AAA51BA03
IC0AAA51BA04
IC0AAA51BB01
IC0AAA51BB05
IC0AAA51BB09
IC0AAA51BC03
IC0AAA51BD03
IC0AAA51BD07
IC0AAA51BD12
IC0AAA51BE10
IC0AAA51BG05
IC0AAA51BG10
IC0AAA51BH03
IC0AAA51BH06
IC0AAA51BH11
IC0AAA51CA01
IC0AAA51CA05
IC0AAA51CA07
IC0AAA51CA08
IC0AAA51CB03
IC0AAA51CB08
IC0AAA51CB11
IC0AAA51CC05
IC0AAA51CC11
IC0AAA51CD07
IC0AAA51CD08
IC0AAA51CE09
IC0AAA51CG07
IC0AAA51CG10
IC0AAA51CG11
IC0AAA51CG12
IC0AAA51CH04
C05069H08
IC0AAA51CH10
IC0AAA51DA08
IC0AAA51DB02
IC0AAA51DB04
IC0AAA51DB05
IC0AAA51DB06
IC0AAA51DB09
IC0AAA51DD12
IC0AAA51DE01
IC0AAA51DF04
IC0AAA51DF09
IC0AAA51DF10
IC0AAA51DF11
IC0AAA51DG04
IC0AAA51DG05
IC0AAA51DG11
IC0AAA51DG12
IC0AAA51DH01
IC0AAA52AA03
IC0AAA52AA05
IC0AAA52AA10
IC0AAA52AA12
IC0AAA52AB07
IC0AAA52AC09
IC0AAA52AC11
IC0AAA52AC12
IC0AAA52AD06
IC0AAA52AD11
IC0AAA52AE06
IC0AAA52AF01
IC0AAA52AF07
IC0AAA52AF08
IC0AAA52AF12
IC0AAA52AG09
IC0AAA52BA04
IC0AAA52BA09
IC0AAA52BA11
IC0AAA52BB01
IC0AAA52BB02
IC0AAA52BD02
IC0AAA52BD06
IC0AAA52BD08
IC0AAA52BD09
IC0AAA52BD11
IC0AAA52BD12
IC0AAA52BF05
IC0AAA52BG03
IC0AAA52BG04
IC0AAA52BH01
IC0AAA52BH02
IC0AAA52CA06
IC0AAA52CB03
IC0AAA52CB05
IC0AAA52CB06
IC0AAA52CB11
IC0AAA52CC01
IC0AAA52CC05
IC0AAA52CC07
IC0AAA52CE12
IC0AAA52CF03
IC0AAA52CF08
IC0AAA52CF09
IC0AAA52CG08
IC0AAA52CH01
IC0AAA52CH09
IC0AAA52DA11
IC0AAA52DB03
IC0AAA52DB04
IC0AAA52DB06
IC0AAA52DB10
IC0AAA52DB11
IC0AAA52DC06
IC0AAA52DE02
IC0AAA52DE03
IC0AAA52DE05
IC0AAA52DF03
IC0AAA52DF04
IC0AAA52DF08
IC0AAA52DG03
IC0AAA52DG06
IC0AAA52DH01
IC0AAA52DH07
IC0AAA53AA06
IC0AAA53AB05
IC0AAA53AB08
IC0AAA53AD04
IC0AAA53AD07
IC0AAA53AE01
IC0AAA53AE06
IC0AAA53AG04
IC0AAA53AG05
IC0AAA53AG08
IC0AAA53AG09
IC0AAA53AG12
IC0AAA53AH08
IC0AAA53BB01
IC0AAA53BB07
IC0AAA53BB08
IC0AAA53BC02
IC0AAA53BD02
IC0AAA53BD04
IC0AAA53BD07
IC0AAA53BE03
IC0AAA53BE04
IC0AAA53BE07
IC0AAA53BE09
IC0AAA53BF01
IC0AAA53BF02
IC0AAA53BF04
IC0AAA53BF08
IC0AAA53BG10
IC0AAA53BG12
IC0AAA53BH09
IC0AAA53BH10
IC0AAA53CA11
IC0AAA53CB02
IC0AAA53CB05
IC0AAA53CB11
IC0AAA53CC03
IC0AAA53CD01
IC0AAA53CD08
IC0AAA53CD11
IC0AAA53CE02
IC0AAA53CF01
IC0AAA53CF02
IC0AAA53CF10
IC0AAA53CF11
IC0AAA53CG01
IC0AAA53CG11
IC0AAA53CH10
IC0AAA53CH11
IC0AAA53DA04
IC0AAA53DA08
IC0AAA53DB11
IC0AAA53DB12
IC0AAA53DC01
IC0AAA53DC12
IC0AAA53DD01
IC0AAA53DD05
IC0AAA53DD06
IC0AAA53DD07
IC0AAA53DD08
IC0AAA53DD11
IC0AAA53DE02
IC0AAA53DE09
IC0AAA53DE11
IC0AAA53DF01
IC0AAA53DF02
IC0AAA54AA12
IC0AAA54AB01
IC0AAA54AB12
IC0AAA54AE01
IC0AAA54AE04
IC0AAA54AF06
IC0AAA54AF11
IC0AAA54AG07
IC0AAA54BA07
IC0AAA54BB04
IC0AAA54BB05
IC0AAA54BB08
IC0AAA54BC06
IC0AAA54BC07
IC0AAA54BD04
IC0AAA54BD05
IC0AAA54BD06
IC0AAA54BE02
IC0AAA54BE11
IC0AAA54BE12
IC0AAA54BF01
IC0AAA54BF04
IC0AAA54BF06
IC0AAA54CA04
IC0AAA54CA05
IC0AAA54CA07
IC0AAA54CA10
IC0AAA54CC03
IC0AAA54CC05
IC0AAA54CC08
IC0AAA54CC09
IC0AAA54CD01
IC0AAA54CE01
IC0AAA54CE03
IC0AAA54CE08
IC0AAA54CE10
IC0AAA54CG03
IC0AAA54CG06
IC0AAA54CG07
IC0AAA54CG08
IC0AAA54CG12
IC0AAA54CH11
IC0AAA54DA09
IC0AAA54DA11
IC0AAA54DC06
IC0AAA54DD05
IC0AAA54DD09
IC0AAA54DD11
IC0AAA54DD12
IC0AAA54DE08
IC0AAA54DF04
IC0AAA54DF08
IC0AAA54DF11
IC0AAA54DG04
IC0AAA54DG05
IC0AAA54DG12
IC0AAA54DH02
IC0AAA55AA02
IC0AAA55AA08
IC0AAA55AB02
IC0AAA55AB11
IC0AAA55AB12
IC0AAA55AC06
IC0AAA55AC12
IC0AAA55AE03
IC0AAA55AF03
IC0AAA55AF05
IC0AAA55AF09
IC0AAA55AG07
IC0AAA55AG09
IC0AAA55AG11
IC0AAA55AH02
IC0AAA55AH05
IC0AAA55AH06
IC0AAA55AH08
IC0AAA55AH09
IC0AAA55AH12
IC0AAA55BA01
IC0AAA55BA02
IC0AAA55BB05
IC0AAA55BB06
IC0AAA55BB10
IC0AAA55BC09
IC0AAA55BC12
IC0AAA55BD02
IC0AAA55BD09
IC0AAA55BE12
IC0AAA55BF01
IC0AAA55BF07
IC0AAA55BG05
IC0AAA55BG08
IC0AAA55BG10
IC0AAA55BH07
IC0AAA55CA06
IC0AAA55CA07
IC0AAA55CA08
IC0AAA55CA11
IC0AAA55CB04
IC0AAA55CC03
IC0AAA55CC11
IC0AAA55CE03
IC0AAA55CF01
IC0AAA55CF12
IC0AAA55CG03
IC0AAA55DA05
IC0AAA55DA07
IC0AAA55DC11
IC0AAA55DC12
IC0AAA55DD01
IC0AAA55DD02
IC0AAA55DD03
IC0AAA55DD05
IC0AAA55DD11
IC0AAA55DE01
IC0AAA55DE12
IC0AAA55DF10
IC0AAA55DF11
IC0AAA55DG02
IC0AAA55DG09
IC0AAA55DG10
IC0AAA55DH03
IC0AAA55DH06
IC0AAA56AA03
IC0AAA56AA05
IC0AAA56AB10
IC0AAA56AC04
IC0AAA56AC06
IC0AAA56AD04
IC0AAA56AE06
IC0AAA56AE10
IC0AAA56AF11
IC0AAA56AG10
IC0AAA56AG11
IC0AAA56AG12
IC0AAA56AH09
IC0AAA56AH12
IC0AAA56BA02
IC0AAA56BA07
IC0AAA56BA09
IC0AAA56BB01
IC0AAA56BB02
IC0AAA56BB05
IC0AAA56BB08
IC0AAA56BB09
IC0AAA56BD05
IC0AAA56BE08
IC0AAA56BE11
IC0AAA56BF02
IC0AAA56BF08
IC0AAA56BF12
IC0AAA56BG09
IC0AAA56BH03
IC0AAA56BH04
IC0AAA56BH05
IC0AAA56BH06
IC0AAA56CA09
IC0AAA56CA12
IC0AAA56CC05
IC0AAA56CC11
IC0AAA56CD11
IC0AAA56CD12
IC0AAA56CE07
IC0AAA56CE08
IC0AAA56CE09
IC0AAA56CE10
IC0AAA56CF04
IC0AAA56CF11
IC0AAA56CF12
IC0AAA56CG02
IC0AAA56CG09
IC0AAA56CH08
IC0AAA56CH11
IC0AAA56CH12
IC0AAA56DA02
IC0AAA56DA07
IC0AAA56DB04
IC0AAA56DB08
IC0AAA56DB09
IC0AAA56DC01
IC0AAA56DC08
IC0AAA56DC10
IC0AAA56DD03
IC0AAA56DD05
IC0AAA56DE05
IC0AAA56DE09
IC0AAA56DF02
IC0AAA56DF03
IC0AAA56DF11
IC0AAA56DG04
IC0AAA56DG06
IC0AAA56DG10
IC0AAA56DH06
IC0AAA56DH07
IC0AAA56DH11
IC0AAA57AA06
IC0AAA57AC04
IC0AAA57AC08
IC0AAA57AF05
IC0AAA57AG02
IC0AAA57AG03
IC0AAA57AH01
IC0AAA57AH08
IC0AAA57BA01
IC0AAA57BA06
IC0AAA57BA11
IC0AAA57BC02
IC0AAA57BC10
IC0AAA57BD08
IC0AAA57BD09
IC0AAA57BD11
IC0AAA57BE08
IC0AAA57BF01
IC0AAA57BF06
IC0AAA57BF08
IC0AAA57BH05
IC0AAA57BH09
IC0AAA57CA02
IC0AAA57CA03
IC0AAA57CA06
IC0AAA57CB06
IC0AAA57CB09
IC0AAA57CB12
IC0AAA57CC10
IC0AAA57CC11
IC0AAA57CD01
IC0AAA57CD09
IC0AAA57CE07
IC0AAA57CE10
IC0AAA57CF01
IC0AAA57CF05
IC0AAA57CF11
IC0AAA57CG02
IC0AAA57CH11
IC0AAA57DA10
IC0AAA57DB08
IC0AAA57DB09
IC0AAA57DC03
IC0AAA57DD05
IC0AAA57DE02
IC0AAA57DF11
IC0AAA57DG05
IC0AAA57DG10
IC0AAA57DH02
IC0AAA57DH04
IC0AAA57DH08
IC0AAA57DH10
IC0AAA57DH12
IC0AAA58AA04
IC0AAA58AA09
IC0AAA58AB12
IC0AAA58AD08
IC0AAA58AD11
IC0AAA58AF11
IC0AAA58AG02
IC0AAA58AH02
IC0AAA58AH04
IC0AAA58AH05
C05070A02
IC0AAA58BA06
IC0AAA58BB01
IC0AAA58BB02
IC0AAA58BB02
IC0AAA58BB06
IC0AAA58BB09
IC0AAA58BB11
IC0AAA58BC01
IC0AAA58BD12
IC0AAA58BE08
IC0AAA58BF02
IC0AAA58BF03
IC0AAA58BF06
IC0AAA58BF08
IC0AAA58BG04
IC0AAA58BG06
IC0AAA58BG09
IC0AAA58CA04
IC0AAA58CA10
IC0AAA58CA12
IC0AAA58CB07
IC0AAA58CB08
IC0AAA58CB12
IC0AAA58CC01
IC0AAA58CC11
IC0AAA58CD03
IC0AAA58CD07
IC0AAA58CD09
IC0AAA58CE01
IC0AAA58CF11
IC0AAA58CG02
IC0AAA58CG12
IC0AAA58CH01
IC0AAA58CH03
IC0AAA58DA01
IC0AAA58DA03
IC0AAA58DA08
IC0AAA58DA10
IC0AAA58DC05
IC0AAA58DC09
IC0AAA58DD04
IC0AAA58DD07
IC0AAA58DF10
IC0AAA58DG07
IC0AAA58DH01
IC0AAA58DH03
IC0AAA58DH10
IC0AAA59AA12
IC0AAA59AB03
IC0AAA59AB08
IC0AAA59AC06
IC0AAA59AD04
IC0AAA59AD11
IC0AAA59AE04
IC0AAA59AE08
IC0AAA59AH01
IC0AAA59AH11
IC0AAA59BA06
IC0AAA59BA12
IC0AAA59BB01
IC0AAA59BB02
IC0AAA59BB03
IC0AAA59BC12
IC0AAA59BD03
IC0AAA59BE10
IC0AAA59BG05
IC0AAA59BH03
IC0AAA59BH04
IC0AAA59BH11
IC0AAA59CA09
IC0AAA59CB04
IC0AAA59CC08
IC0AAA59CC09
IC0AAA59CD06
IC0AAA59CF10
IC0AAA59CG02
IC0AAA59CG06
IC0AAA59CH01
IC0AAA59CH07
IC0AAA59DA01
IC0AAA59DA03
IC0AAA59DB02
IC0AAA59DB10
IC0AAA59DD10
IC0AAA59DE07
IC0AAA59DF10
IC0AAA59DF11
IC0AAA5AA06
IC0AAA5AB01
IC0AAA5AB03
IC0AAA5AB07
IC0AAA5AB09
IC0AAA5AB11
IC0AAA5AC05
IC0AAA5AD04
IC0AAA5AE03
IC0AAA5AF05
IC0AAA5AF09
IC0AAA5AH04
IC0AAA5AH10
IC0AAA5BB10
IC0AAA5BC05
IC0AAA5BC06
IC0AAA5BC07
IC0AAA5BC09
IC0AAA5BC10
IC0AAA5BD03
IC0AAA5BD08
IC0AAA5BE01
IC0AAA5BE08
IC0AAA5BE08
IC0AAA5BE12
IC0AAA5BF05
IC0AAA5BF12
IC0AAA5BG04
IC0AAA5BG06
IC0AAA5BG11
IC0AAA5BH08
IC0AAA5BH09
IC0AAA5CA01
IC0AAA5CA04
IC0AAA5CB04
IC0AAA5CB08
IC0AAA5CC05
IC0AAA5CC09
IC0AAA5CC10
IC0AAA5CD03
IC0AAA5CD09
IC0AAA5CE12
IC0AAA5CF09
IC0AAA5CG07
IC0AAA5CG10
IC0AAA5CH09
IC0AAA5DA07
IC0AAA5DB05
IC0AAA5DB06
IC0AAA5DB11
IC0AAA5DC03
IC0AAA5DC05
IC0AAA5DC07
IC0AAA5DD06
IC0AAA5DD09
IC0AAA5DE06
IC0AAA5DE12
IC0AAA5DF04
IC0AAA5DF06
IC0AAA5DF08
IC0AAA5DG11
IC0AAA60AA07
IC0AAA60AB06
IC0AAA60AC01
IC0AAA60AC02
IC0AAA60AD06
IC0AAA60AE11
IC0AAA60AF02
IC0AAA60AF05
IC0AAA60AG10
IC0AAA60BA08
IC0AAA60BB02
IC0AAA60BC03
IC0AAA60BC04
IC0AAA60BD04
IC0AAA60BD10
IC0AAA60BD11
IC0AAA60BE07
IC0AAA60BF05
IC0AAA60BF06
IC0AAA60BF11
IC0AAA60BG03
IC0AAA60BG11
IC0AAA60CA11
IC0AAA60CB01
IC0AAA60CB06
IC0AAA60CB09
IC0AAA60CC09
IC0AAA60CC12
IC0AAA60CE05
IC0AAA60CE10
IC0AAA60CF02
IC0AAA60CF11
IC0AAA60CF12
IC0AAA60CH04
IC0AAA60DA02
IC0AAA60DA11
IC0AAA60DB06
IC0AAA60DC09
IC0AAA60DD05
IC0AAA60DE03
IC0AAA60DE10
IC0AAA60DE11
IC0AAA60DF12
IC0AAA60DG01
IC0AAA60DG02
IC0AAA60DG09
IC0AAA60DH04
IC0AAA61AA04
IC0AAA61AA08
IC0AAA61AB02
IC0AAA61AB03
IC0AAA61AB07
IC0AAA61AC05
IC0AAA61AD06
IC0AAA61AE02
IC0AAA61AE12
IC0AAA61AF01
IC0AAA61AG05
IC0AAA61BA02
IC0AAA61BA04
IC0AAA61BA08
IC0AAA61BB05
IC0AAA61BC08
IC0AAA61BD01
IC0AAA61BE02
IC0AAA61BE03
IC0AAA61BF01
IC0AAA61BF10
IC0AAA61BG05
IC0AAA61BG07
IC0AAA61BG12
IC0AAA61BH06
IC0AAA61BH09
IC0AAA61CA06
IC0AAA61CA11
IC0AAA61CC05
IC0AAA61CC06
IC0AAA61CC08
IC0AAA61CD08
IC0AAA61CE11
IC0AAA61CF01
IC0AAA61CG05
IC0AAA61CG06
IC0AAA61CH02
IC0AAA61CH04
IC0AAA61CH10
IC0AAA61DA06
IC0AAA61DB01
IC0AAA61DB03
IC0AAA61DB08
IC0AAA61DC04
IC0AAA61DC07
IC0AAA61DD03
IC0AAA61DE04
IC0AAA61DE11
IC0AAA61DF04
IC0AAA61DF05
IC0AAA61DF07
IC0AAA61DG02
IC0AAA61DG03
IC0AAA61DG03
IC0AAA61DH10
IC0AAA62AA01
IC0AAA62AA06
IC0AAA62AA08
IC0AAA62AA12
IC0AAA62AB03
IC0AAA62AC08
IC0AAA62AD04
IC0AAA62AD12
IC0AAA62AE01
IC0AAA62AF06
IC0AAA62AF08
IC0AAA62AG05
IC0AAA62AH02
IC0AAA62AH07
IC0AAA62AH09
IC0AAA62BA05
IC0AAA62BA09
IC0AAA62BB02
IC0AAA62BB06
IC0AAA62BB09
IC0AAA62BB10
IC0AAA62BC08
IC0AAA62BD05
IC0AAA62BD12
IC0AAA62BE03
IC0AAA62BE12
IC0AAA62BG01
IC0AAA62BG11
IC0AAA62BH07
IC0AAA62CA05
IC0AAA62CA08
IC0AAA62CB05
IC0AAA62CB06
IC0AAA62CB10
IC0AAA62CC11
IC0AAA62CD04
IC0AAA62CD06
IC0AAA62CE01
IC0AAA62CF01
IC0AAA62CF07
IC0AAA62CG06
IC0AAA62CG11
IC0AAA62CH09
IC0AAA62CH11
IC0AAA62DA05
IC0AAA62DA10
IC0AAA62DB10
IC0AAA62DC02
IC0AAA62DD04
IC0AAA62DD07
IC0AAA62DD08
IC0AAA62DH01
IC0AAA63AB05
IC0AAA63AB06
IC0AAA63AB08
IC0AAA63AC06
IC0AAA63AC10
IC0AAA63AD02
IC0AAA63AE01
IC0AAA63AE11
IC0AAA63AF02
IC0AAA63AF07
IC0AAA63AG04
IC0AAA63AG10
IC0AAA63AH02
IC0AAA63AH09
IC0AAA63BA02
IC0AAA63BA07
IC0AAA63BA08
IC0AAA63BA10
IC0AAA63BB01
IC0AAA63BB01
IC0AAA63BB08
IC0AAA63BC01
IC0AAA63BC06
IC0AAA63BD05
IC0AAA63BD09
IC0AAA63BE03
IC0AAA63BE05
IC0AAA63BE09
IC0AAA63BF07
IC0AAA63BF08
IC0AAA63BF11
IC0AAA63BG04
IC0AAA63BH01
IC0AAA63BH03
IC0AAA63BH11
IC0AAA63CA02
IC0AAA63CA03
IC0AAA63CB08
IC0AAA63CC02
IC0AAA63CC09
IC0AAA63CD06
IC0AAA63CD09
IC0AAA63CE12
IC0AAA63CF03
IC0AAA63CF06
IC0AAA63CF11
IC0AAA63CG07
IC0AAA63CH05
IC0AAA63CH07
IC0AAA63CH08
IC0AAA63CH11
IC0AAA63DA02
IC0AAA63DA11
IC0AAA63DB11
IC0AAA63DC01
IC0AAA63DC02
IC0AAA63DC03
IC0AAA63DC04
IC0AAA63DC06
IC0AAA63DC11
IC0AAA63DD02
IC0AAA63DD04
IC0AAA63DD11
IC0AAA63DE01
IC0AAA63DE11
IC0AAA63DF03
IC0AAA63DF05
IC0AAA63DF12
IC0AAA63DG01
IC0AAA63DG03
IC0AAA63DG08
IC0AAA63DG11
IC0AAA64AA04
C05070A03
IC0AAA64AA05
IC0AAA64AB04
IC0AAA64AD05
IC0AAA64AD06
IC0AAA64AD07
IC0AAA64AD10
IC0AAA64AD12
IC0AAA64AE11
IC0AAA64AF07
IC0AAA64AF10
IC0AAA64AG05
IC0AAA64AG10
IC0AAA64AH01
IC0AAA64BA04
IC0AAA64BB03
IC0AAA64BB03
IC0AAA64BB07
IC0AAA64BB09
IC0AAA64BC01
IC0AAA64BC09
IC0AAA64BD01
IC0AAA64BD03
IC0AAA64BD09
IC0AAA64BE05
IC0AAA64BE07
IC0AAA64BE11
IC0AAA64BF01
IC0AAA64BF08
IC0AAA64BF12
IC0AAA64BG01
IC0AAA64BG06
IC0AAA64BG09
IC0AAA64BG09
IC0AAA64BG10
IC0AAA64BG11
IC0AAA64BH09
IC0AAA64BH11
IC0AAA64CA09
IC0AAA64CB03
IC0AAA64CB07
IC0AAA64CB09
IC0AAA64CC07
IC0AAA64CD09
IC0AAA64CE01
IC0AAA64CG01
IC0AAA64CG03
IC0AAA64CG08
IC0AAA64CH11
IC0AAA64DA02
IC0AAA64DA03
IC0AAA64DA04
IC0AAA64DA07
IC0AAA64DB02
IC0AAA64DB07
IC0AAA64DC05
IC0AAA64DD04
IC0AAA64DD09
IC0AAA64DD11
IC0AAA64DE02
IC0AAA64DG02
IC0AAA64DG06
IC0AAA64DG07
IC0AAA64DG12
IC0AAA64DH03
IC0AAA64DH06
IC0AAA64DH11
IC0AAA64DH12
IC0AAA65AA04
IC0AAA65AB05
IC0AAA65AB09
IC0AAA65AB11
IC0AAA65AC01
IC0AAA65AC05
IC0AAA65AC06
IC0AAA65AD09
IC0AAA65AD10
IC0AAA65AD11
IC0AAA65AG01
IC0AAA65AG07
IC0AAA65AG09
IC0AAA65AH08
IC0AAA65AH11
IC0AAA65BB10
IC0AAA65BB12
IC0AAA65BC02
IC0AAA65BC08
IC0AAA65BC10
IC0AAA65BD09
IC0AAA65BE07
IC0AAA65BF05
IC0AAA65BF09
IC0AAA65BF11
IC0AAA65BG06
IC0AAA65BH01
IC0AAA65BH06
IC0AAA65BH08
IC0AAA65CA10
IC0AAA65CB06
IC0AAA65CB08
IC0AAA65CB10
IC0AAA65CC09
IC0AAA65CC10
IC0AAA65CD05
IC0AAA65CE05
IC0AAA65CE05
IC0AAA65CF03
IC0AAA65CF07
IC0AAA65CF08
IC0AAA65CG07
IC0AAA65CH08
IC0AAA65CH09
IC0AAA65DA01
IC0AAA65DA03
IC0AAA65DA09
IC0AAA65DA10
IC0AAA65DB03
IC0AAA65DB04
IC0AAA65DB07
IC0AAA65DB08
IC0AAA65DC08
IC0AAA65DD09
IC0AAA65DE02
IC0AAA65DE04
IC0AAA65DE11
IC0AAA65DF03
IC0AAA65DF05
IC0AAA65DF06
IC0AAA65DG04
IC0AAA65DG05
IC0AAA65DG10
IC0AAA65DH09
IC0AAA66AA07
IC0AAA66AC02
IC0AAA66AD04
IC0AAA66AD06
IC0AAA66AD08
IC0AAA66AE08
IC0AAA66AF01
IC0AAA66AF08
IC0AAA66BA09
IC0AAA66BB03
IC0AAA66BB03
IC0AAA66BB06
IC0AAA66BC08
IC0AAA66BE02
IC0AAA66BE08
IC0AAA66BF03
IC0AAA66BF08
IC0AAA66BG09
IC0AAA66BG12
IC0AAA66BH11
IC0AAA66CA01
IC0AAA66CA04
IC0AAA66CA10
IC0AAA66CB02
IC0AAA66CB04
IC0AAA66CB06
IC0AAA66CB11
IC0AAA66CC07
IC0AAA66CC12
IC0AAA66CD02
IC0AAA66CD03
IC0AAA66CD05
IC0AAA66CD08
IC0AAA66CD11
IC0AAA66CE10
IC0AAA66CG03
IC0AAA66CG04
IC0AAA66CG12
IC0AAA66CH04
IC0AAA66CH05
IC0AAA66CH09
IC0AAA66DA03
IC0AAA66DB02
IC0AAA66DB03
IC0AAA66DB05
IC0AAA66DB08
IC0AAA66DB10
IC0AAA66DC08
IC0AAA66DD04
IC0AAA66DE03
IC0AAA66DF11
IC0AAA66DG03
IC0AAA66DH01
IC0AAA66DH06
IC0AAA67AA06
IC0AAA67AB05
IC0AAA67AC04
IC0AAA67AC06
IC0AAA67AE03
IC0AAA67AE05
IC0AAA67AE11
IC0AAA67AF03
IC0AAA67AG06
IC0AAA67AG11
IC0AAA67AG12
IC0AAA67AH06
IC0AAA67AH10
IC0AAA67AH11
IC0AAA67BD12
IC0AAA67BE01
IC0AAA67BG01
IC0AAA67BG02
IC0AAA67BG04
IC0AAA67BG07
IC0AAA67BH03
IC0AAA67BH10
IC0AAA67CA02
IC0AAA67CA03
IC0AAA67CB09
IC0AAA67CB12
IC0AAA67CC01
IC0AAA67CC04
IC0AAA67CC07
IC0AAA67CD06
IC0AAA67CD12
IC0AAA67CE06
IC0AAA67CF06
IC0AAA67CF12
IC0AAA67CG03
IC0AAA67CG06
IC0AAA67CG07
IC0AAA67CH04
IC0AAA67CH12
IC0AAA67DB06
IC0AAA67DB09
IC0AAA67DD04
IC0AAA67DE10
IC0AAA67DE12
IC0AAA67DF11
IC0AAA67DG09
IC0AAA68AA07
IC0AAA68AA11
IC0AAA68AB03
IC0AAA68AB10
IC0AAA68AB11
IC0AAA68AC06
IC0AAA68AC07
IC0AAA68AD01
IC0AAA68AD04
IC0AAA68AD11
IC0AAA68AF02
IC0AAA68AF06
IC0AAA68AF07
IC0AAA68AG03
IC0AAA68AG08
IC0AAA68AH09
IC0AAA68BB05
IC0AAA68BC12
IC0AAA68BD02
IC0AAA68BD04
IC0AAA68BE07
IC0AAA68BE12
IC0AAA68BF03
IC0AAA68BG05
IC0AAA68BG08
IC0AAA68BH03
IC0AAA68BH08
IC0AAA68CA04
IC0AAA68CA09
IC0AAA68CA12
IC0AAA68CB03
IC0AAA68CB07
IC0AAA68CC07
IC0AAA68CC09
IC0AAA68CC12
IC0AAA68CD02
IC0AAA68CD12
IC0AAA68CE04
IC0AAA68CE05
IC0AAA68CE10
IC0AAA68CG02
IC0AAA68CH05
IC0AAA68CH08
IC0AAA68DA06
IC0AAA68DB01
IC0AAA68DB07
IC0AAA68DC02
IC0AAA68DC03
IC0AAA68DC06
IC0AAA68DC10
IC0AAA68DD07
IC0AAA68DD08
IC0AAA68DE06
IC0AAA68DE07
IC0AAA68DF10
IC0AAA68DG06
IC0AAA68DG06
IC0AAA68DG10
IC0AAA68DH04
IC0AAA69AA04
IC0AAA69AA05
IC0AAA69AA06
IC0AAA69AA10
IC0AAA69AB09
IC0AAA69AC03
IC0AAA69AC09
IC0AAA69AC11
IC0AAA69AD10
IC0AAA69AE03
IC0AAA69AE06
IC0AAA69AE08
IC0AAA69AH03
IC0AAA69BA01
IC0AAA69BA06
IC0AAA69BA11
IC0AAA69BB01
IC0AAA69BB09
IC0AAA69BC01
IC0AAA69BC05
IC0AAA69BD11
IC0AAA69BE09
IC0AAA69BE10
IC0AAA69BF07
IC0AAA69BG03
IC0AAA69BG05
IC0AAA69BH01
IC0AAA69BH08
IC0AAA69CA01
IC0AAA69CA12
IC0AAA69CB01
IC0AAA69CB12
IC0AAA69CC11
IC0AAA69CD02
IC0AAA69CD08
IC0AAA69CF12
IC0AAA69CH06
IC0AAA69CH08
IC0AAA69CH12
IC0AAA69DA01
IC0AAA69DA04
IC0AAA69DA11
IC0AAA69DB06
IC0AAA69DB09
IC0AAA69DC01
IC0AAA69DC07
IC0AAA69DD05
IC0AAA69DD09
IC0AAA69DD12
IC0AAA69DE11
IC0AAA69DF01
IC0AAA69DH04
IC0AAA69DH06
IC0AAA69DH10
IC0AAA69DH11
IC0AAA6AA06
IC0AAA6AA12
IC0AAA6AB01
IC0AAA6AD10
IC0AAA6AE06
IC0AAA6AF03
IC0AAA6AF04
IC0AAA6AF07
IC0AAA6AF11
IC0AAA6AH08
IC0AAA6AH10
IC0AAA6BB11
IC0AAA6BC03
IC0AAA6BC05
IC0AAA6BC06
IC0AAA6BC07
IC0AAA6BF12
IC0AAA6BH07
IC0AAA6CA03
IC0AAA6CB06
IC0AAA6CC07
IC0AAA6CC09
IC0AAA6CC11
IC0AAA6CD10
IC0AAA6CD11
IC0AAA6CD12
IC0AAA6CG03
IC0AAA6DA11
IC0AAA6DC03
IC0AAA6DC07
IC0AAA6DC09
IC0AAA6DD01
IC0AAA6DD05
IC0AAA6DD11
IC0AAA6DD12
IC0AAA6DE11
IC0AAA6DF11
IC0AAA70AB02
IC0AAA70AB10
IC0AAA70AC01
IC0AAA70AC04
IC0AAA70AC05
IC0AAA70AC11
IC0AAA70AC12
IC0AAA70AE06
IC0AAA70AF05
IC0AAA70AH10
IC0AAA70BA01
IC0AAA70BA05
IC0AAA70BA07
IC0AAA70BA08
IC0AAA70BB07
IC0AAA70BB10
IC0AAA70BC05
IC0AAA70BC06
IC0AAA70BD05
IC0AAA70BE06
IC0AAA70BH03
IC0AAA70BH09
IC0AAA70CA07
IC0AAA70CB10
IC0AAA70CC02
IC0AAA70CC09
IC0AAA70CC10
IC0AAA70CD10
IC0AAA70CE02
IC0AAA70CE04
IC0AAA70CE07
IC0AAA70CE09
IC0AAA70CE12
IC0AAA70CF06
IC0AAA70CF08
IC0AAA70CF10
IC0AAA70CG02
IC0AAA70CG05
IC0AAA70CG09
IC0AAA70CH07
IC0AAA70CH11
IC0AAA70DA07
IC0AAA70DA10
IC0AAA70DB05
IC0AAA70DD08
IC0AAA70DD09
IC0AAA70DE07
IC0AAA70DE09
IC0AAA70DF02
IC0AAA70DG01
IC0AAA70DG02
IC0AAA70DH09
IC0AAA70DH10
IC0AAA71AA02
IC0AAA71AB02
IC0AAA71AB03
IC0AAA71AB05
IC0AAA71AC03
IC0AAA71AC04
IC0AAA71AC06
IC0AAA71AC08
IC0AAA71AC12
IC0AAA71AE12
IC0AAA71AF06
IC0AAA71AF12
IC0AAA71AG01
IC0AAA71AG02
IC0AAA71AG02
IC0AAA71AG05
IC0AAA71AG11
IC0AAA71AH07
IC0AAA71AH09
IC0AAA71BA03
IC0AAA71BA04
IC0AAA71BA06
IC0AAA71BA06
IC0AAA71BB01
IC0AAA71BB05
IC0AAA71BC04
IC0AAA71BC05
IC0AAA71BE05
IC0AAA71BF03
IC0AAA71BF05
IC0AAA71BG01
IC0AAA71BG07
IC0AAA71BG12
IC0AAA71BH04
IC0AAA71BH07
IC0AAA71CA01
IC0AAA71CA06
IC0AAA71CB01
IC0AAA71CB12
IC0AAA71CD01
IC0AAA71CD11
IC0AAA71CE01
IC0AAA71CE10
IC0AAA71CF02
IC0AAA71CF07
IC0AAA71CF08
IC0AAA71CG03
IC0AAA71CG11
IC0AAA71CG12
IC0AAA71CH04
IC0AAA71DC08
IC0AAA71DC12
IC0AAA71DD03
IC0AAA71DE04
IC0AAA71DE05
IC0AAA71DE07
IC0AAA71DE09
IC0AAA71DF09
IC0AAA71DG03
IC0AAA72AA04
IC0AAA72AC01
IC0AAA72AC08
IC0AAA72AC09
IC0AAA72AC12
IC0AAA72AD04
IC0AAA72AD10
IC0AAA72AE08
IC0AAA72AF02
IC0AAA72AF04
IC0AAA72AF08
IC0AAA72AG03
IC0AAA72AG11
IC0AAA72BA09
IC0AAA72BB12
IC0AAA72BC11
IC0AAA72BD10
IC0AAA72BE04
IC0AAA72BE07
IC0AAA72BE10
IC0AAA72BE10
IC0AAA72BF05
IC0AAA72BF06
IC0AAA72BF08
IC0AAA72BF12
IC0AAA72BG08
IC0AAA72BH02
IC0AAA72BH11
IC0AAA72CA11
IC0AAA72CB01
IC0AAA72CB06
IC0AAA72CC10
IC0AAA72CD04
IC0AAA72CE04
IC0AAA72CE10
IC0AAA72CF03
IC0AAA72CF04
IC0AAA72CF05
IC0AAA72CF06
IC0AAA72CG07
IC0AAA72CG11
IC0AAA73AA02
IC0AAA73AA11
IC0AAA73AB03
IC0AAA73AC01
IC0AAA73AC06
IC0AAA73AD02
IC0AAA73AE01
IC0AAA73AE04
IC0AAA73AE11
IC0AAA73AE12
IC0AAA73AF03
IC0AAA73AG02
IC0AAA73AG03
IC0AAA73AG03
IC0AAA73BA06
IC0AAA73BC03
IC0AAA73BD02
IC0AAA73BD06
IC0AAA73BD07
IC0AAA73BD11
IC0AAA73BE02
IC0AAA73BE02
IC0AAA73BE05
IC0AAA73BE07
IC0AAA73BE09
IC0AAA73BF03
IC0AAA73BF06
IC0AAA73BF10
IC0AAA73BG06
IC0AAA73BG06
IC0AAA73BH08
IC0AAA73CC10
IC0AAA73CC12
IC0AAA73CD07
IC0AAA73CD10
IC0AAA73CE06
IC0AAA73CE10
IC0AAA73CF11
IC0AAA73CF12
IC0AAA73CG03
IC0AAA73CG04
IC0AAA73CH07
IC0AAA73CH07
IC0AAA73DA02
IC0AAA73DA04
IC0AAA73DA09
IC0AAA73DB01
IC0AAA73DB10
IC0AAA73DC11
IC0AAA73DD03
IC0AAA73DD12
IC0AAA73DE01
IC0AAA73DF05
IC0AAA73DF06
IC0AAA73DF06
IC0AAA73DF08
IC0AAA73DG02
IC0AAA73DG08
IC0AAA74AA02
IC0AAA74AA04
IC0AAA74AB04
IC0AAA74AB05
IC0AAA74AB08
IC0AAA74AB09
IC0AAA74AC07
IC0AAA74AD06
IC0AAA74AE12
IC0AAA74AF07
IC0AAA74AF08
IC0AAA74AG07
IC0AAA74AG08
IC0AAA74AH04
IC0AAA74BC04
IC0AAA74BC05
IC0AAA74BC07
IC0AAA74BC12
IC0AAA74BD02
IC0AAA74BE02
IC0AAA74BE05
IC0AAA74BE08
IC0AAA74BF03
IC0AAA74BF06
IC0AAA74BF07
IC0AAA74CA05
IC0AAA74CA06
IC0AAA74CA07
IC0AAA74CB09
IC0AAA74CC03
IC0AAA74CD05
IC0AAA74CD08
IC0AAA74CD11
IC0AAA74CE06
IC0AAA74CE10
IC0AAA74CF04
IC0AAA74CF12
IC0AAA74CG10
IC0AAA74CH09
IC0AAA74CH12
IC0AAA74DA02
IC0AAA74DB04
IC0AAA74DB09
IC0AAA74DB12
IC0AAA74DC05
IC0AAA74DD01
IC0AAA74DD04
IC0AAA74DF08
IC0AAA74DH06
IC0AAA74DH10
IC0AAA75AA10
IC0AAA75AC03
IC0AAA75AC07
IC0AAA75AE01
IC0AAA75AF06
IC0AAA75AG04
IC0AAA75AH06
IC0AAA75AH08
IC0AAA75BA10
IC0AAA75BA11
IC0AAA75BB03
IC0AAA75BC01
IC0AAA75BC04
IC0AAA75BC07
IC0AAA75BC09
IC0AAA75BE07
IC0AAA75BE11
IC0AAA75BF12
IC0AAA75BH02
IC0AAA75BH03
IC0AAA75CA06
IC0AAA75CA09
IC0AAA75CB01
IC0AAA75CC08
IC0AAA75CD06
IC0AAA75CE03
C05070A09
IC0AAA75CE08
IC0AAA75CE09
IC0AAA75CF08
IC0AAA75CF12
IC0AAA75CG08
IC0AAA75CH01
IC0AAA75DA06
IC0AAA75DA09
IC0AAA75DA11
IC0AAA75DC04
IC0AAA75DC07
IC0AAA75DC10
IC0AAA75DC12
IC0AAA75DD08
IC0AAA75DE06
IC0AAA75DE11
IC0AAA75DF01
IC0AAA75DF03
IC0AAA75DG05
IC0AAA75DG11
IC0AAA75DG12
IC0AAA75DH03
IC0AAA75DH04
IC0AAA76AC03
IC0AAA76AC11
IC0AAA76AE02
IC0AAA76AF04
IC0AAA76AG02
IC0AAA76AH01
IC0AAA76AH05
IC0AAA76AH08
IC0AAA76AH11
IC0AAA76BB05
IC0AAA76BB11
IC0AAA76BF04
IC0AAA76BF10
IC0AAA76BG02
IC0AAA76BH07
IC0AAA76BH09
IC0AAA76CA02
IC0AAA76CB04
IC0AAA76CC02
IC0AAA76CD03
IC0AAA76CD04
IC0AAA76CE03
IC0AAA76CE06
IC0AAA76CF03
IC0AAA76CF08
IC0AAA76CF10
IC0AAA76CG04
IC0AAA76CG06
IC0AAA76CG09
IC0AAA76CH10
IC0AAA76CH11
IC0AAA76DA01
IC0AAA76DA04
IC0AAA76DA07
IC0AAA76DB01
IC0AAA76DB06
IC0AAA76DB09
IC0AAA76DC07
IC0AAA76DC11
IC0AAA76DD01
IC0AAA76DD05
IC0AAA76DD10
IC0AAA76DE05
IC0AAA76DE06
IC0AAA76DF10
IC0AAA76DG05
IC0AAA76DH06
IC0AAA76DH09
IC0AAA77AB03
IC0AAA77AB04
IC0AAA77AB09
IC0AAA77AC12
IC0AAA77AD02
IC0AAA77AD03
IC0AAA77AD05
IC0AAA77AD08
IC0AAA77AD11
IC0AAA77AF02
IC0AAA77AF05
IC0AAA77AF06
IC0AAA77AF07
IC0AAA77AF12
IC0AAA77AG02
IC0AAA77AG03
IC0AAA77AG11
IC0AAA77AH03
IC0AAA77AH07
IC0AAA77BB04
IC0AAA77BC08
IC0AAA77BE06
IC0AAA77BF01
IC0AAA77BF02
IC0AAA77BF03
IC0AAA77BF06
IC0AAA77BF07
IC0AAA77BF10
IC0AAA77BG01
C01012F08
IC0AAA77BH11
IC0AAA77CA04
IC0AAA77CA06
IC0AAA77CB05
IC0AAA77CC08
IC0AAA77CC11
IC0AAA77CD02
IC0AAA77CD12
IC0AAA77CE12
IC0AAA77CF11
IC0AAA77CG04
IC0AAA77CG10
IC0AAA77CH10
IC0AAA77DA09
IC0AAA77DA10
IC0AAA77DC04
IC0AAA77DC10
IC0AAA77DD02
IC0AAA77DG02
IC0AAA77DG09
IC0AAA77DG11
IC0AAA77DH04
IC0AAA77DH09
IC0AAA78AB02
IC0AAA78AB04
IC0AAA78AC05
IC0AAA78AC06
IC0AAA78AC10
IC0AAA78AD01
IC0AAA78AD08
IC0AAA78AD11
IC0AAA78AD12
IC0AAA78AE04
IC0AAA78AE07
IC0AAA78AE10
IC0AAA78AF01
IC0AAA78AF05
IC0AAA78AG01
IC0AAA78AH03
IC0AAA78AH09
IC0AAA78BA01
IC0AAA78BC05
IC0AAA78BC09
IC0AAA78BD03
IC0AAA78BD05
IC0AAA78BE01
IC0AAA78BE02
IC0AAA78BE07
IC0AAA78BF04
IC0AAA78BF11
IC0AAA78BG05
IC0AAA78BG11
IC0AAA78BG12
IC0AAA78BH01
IC0AAA78BH11
IC0AAA78BH12
IC0AAA78CA11
IC0AAA78CB03
IC0AAA78CB04
IC0AAA78CB05
IC0AAA78CC06
IC0AAA78CC09
IC0AAA78CE10
IC0AAA78CF03
IC0AAA78DA06
IC0AAA78DA11
IC0AAA78DB11
IC0AAA78DD01
IC0AAA78DD06
IC0AAA78DD07
IC0AAA78DD08
IC0AAA78DE06
IC0AAA78DF05
IC0AAA78DG05
IC0AAA78DH09
IC0AAA79AA08
IC0AAA79AA09
IC0AAA79AB01
IC0AAA79AB06
IC0AAA79AB08
IC0AAA79AB10
IC0AAA79AD08
IC0AAA79AE11
IC0AAA79AE12
IC0AAA79AF05
IC0AAA79AG07
IC0AAA79AH07
IC0AAA79AH10
IC0AAA79AH11
IC0AAA79BA01
IC0AAA79BA05
IC0AAA79BA06
IC0AAA79BA11
IC0AAA79BC01
IC0AAA79BC10
IC0AAA79BD09
IC0AAA79BE03
IC0AAA79BE11
IC0AAA79BF02
IC0AAA79BF03
IC0AAA79BG07
IC0AAA79BG08
IC0AAA79BH03
IC0AAA79BH12
IC0AAA79CB05
IC0AAA79CC09
IC0AAA79CD04
IC0AAA79CD06
IC0AAA79CD12
IC0AAA79CE02
IC0AAA79CE05
IC0AAA79DB07
IC0AAA79DB08
IC0AAA79DC09
IC0AAA79DC10
IC0AAA79DC12
IC0AAA79DD03
IC0AAA79DE03
IC0AAA79DF01
IC0AAA79DF02
IC0AAA79DF11
IC0AAA79DG06
IC0AAA79DH04
IC0AAA79DH06
IC0AAA79DH07
IC0AAA7AA02
IC0AAA7AA11
IC0AAA7AB06
IC0AAA7AB12
C01012H01
IC0AAA7AC03
IC0AAA7AC04
IC0AAA7AD04
IC0AAA7AF06
IC0AAA7AF08
IC0AAA7AG01
IC0AAA7AG04
IC0AAA7AG05
IC0AAA7AH07
IC0AAA7BC02
IC0AAA7BC09
IC0AAA7BC11
IC0AAA7BC12
IC0AAA7BD05
IC0AAA7BD06
IC0AAA7BD07
IC0AAA7BD11
IC0AAA7BD12
IC0AAA7BE07
IC0AAA7BE08
IC0AAA7BE12
C05070B08
IC0AAA7BF03
IC0AAA7BG01
IC0AAA7BG10
IC0AAA7CA01
IC0AAA7CB02
IC0AAA7CC03
IC0AAA7CC10
IC0AAA7CD06
IC0AAA7CD12
IC0AAA7CE08
IC0AAA7CF01
IC0AAA7CG06
IC0AAA7CG08
IC0AAA7CG09
IC0AAA7CG12
IC0AAA7CH02
IC0AAA7DA02
IC0AAA7DA08
IC0AAA7DC08
IC0AAA7DD03
IC0AAA7DE01
IC0AAA7DE12
IC0AAA7DF12
IC0AAA7DG03
IC0AAA7DG07
IC0AAA7DG09
IC0AAA7DG12
IC0AAA7DH09
IC0AAA80AA01
IC0AAA80AB01
IC0AAA80AB06
IC0AAA80AB11
IC0AAA80AC01
IC0AAA80AC06
IC0AAA80AC08
IC0AAA80AC12
IC0AAA80AE05
IC0AAA80AE10
IC0AAA80AF05
IC0AAA80AF09
IC0AAA80AG07
IC0AAA80AG11
IC0AAA80AH03
IC0AAA80AH06
IC0AAA80AH09
IC0AAA80BA01
IC0AAA80BB04
IC0AAA80BB06
IC0AAA80BB08
IC0AAA80BC01
IC0AAA80BD02
IC0AAA80BD03
IC0AAA80BD10
IC0AAA80BE11
IC0AAA80BF08
IC0AAA80BF10
IC0AAA80CA04
IC0AAA80CA06
IC0AAA80CA10
IC0AAA80CA12
IC0AAA80CB10
IC0AAA80CD02
IC0AAA80CE10
IC0AAA80CF04
IC0AAA80CG07
IC0AAA80CG09
IC0AAA80CG10
IC0AAA80CH07
IC0AAA80DA01
IC0AAA80DB01
IC0AAA80DB11
IC0AAA80DD01
IC0AAA80DD05
IC0AAA80DE03
IC0AAA80DE05
IC0AAA80DE12
IC0AAA80DF02
IC0AAA80DF08
IC0AAA80DF09
IC0AAA80DF12
IC0AAA80DH02
IC0AAA81AA04
IC0AAA81AB03
IC0AAA81AC04
IC0AAA81AC05
IC0AAA81AC10
IC0AAA81AD04
IC0AAA81AD07
IC0AAA81AD09
IC0AAA81AD10
IC0AAA81AE03
IC0AAA81AE10
IC0AAA81AE12
IC0AAA81AF04
IC0AAA81AF06
IC0AAA81AF12
IC0AAA81AG11
IC0AAA81BA04
IC0AAA81BB01
IC0AAA81BB03
IC0AAA81BB05
IC0AAA81BB06
IC0AAA81BB10
IC0AAA81BB11
IC0AAA81BC06
IC0AAA81BC07
IC0AAA81BD11
IC0AAA81BD12
IC0AAA81BE03
IC0AAA81BE10
IC0AAA81BF01
IC0AAA81BH07
IC0AAA81BH08
IC0AAA81CA10
IC0AAA81CC08
IC0AAA81CD12
IC0AAA81CF02
IC0AAA81CG08
IC0AAA81CH07
IC0AAA81DA02
IC0AAA81DB01
IC0AAA81DB04
IC0AAA81DC04
IC0AAA81DD06
IC0AAA81DF12
IC0AAA81DG01
IC0AAA81DH06
IC0AAA82AA01
IC0AAA82AB01
IC0AAA82AB06
IC0AAA82AC01
IC0AAA82AC05
IC0AAA82AD09
IC0AAA82AE07
IC0AAA82AE12
IC0AAA82AF08
IC0AAA82AG01
IC0AAA82BA01
IC0AAA82BA08
IC0AAA82BA08
IC0AAA82BC10
IC0AAA82BE11
IC0AAA82BF05
IC0AAA82BG03
IC0AAA82BG07
IC0AAA82BG10
IC0AAA82CA04
IC0AAA82CB04
IC0AAA82CB05
IC0AAA82CB11
IC0AAA82CC11
IC0AAA82CD04
IC0AAA82CD07
IC0AAA82CD10
IC0AAA82CE06
IC0AAA82CF03
IC0AAA82CG06
IC0AAA82CG08
IC0AAA82CH04
IC0AAA82CH05
IC0AAA82DA02
IC0AAA82DB03
IC0AAA82DC01
IC0AAA82DC06
IC0AAA82DD02
IC0AAA82DD08
IC0AAA82DD11
IC0AAA82DF11
IC0AAA82DH06
IC0AAA82DH07
IC0AAA82DH11
IC0AAA83AA03
IC0AAA83AB01
IC0AAA83AB08
IC0AAA83AB12
IC0AAA83AC03
IC0AAA83AD12
IC0AAA83AE04
IC0AAA83AE06
IC0AAA83AE08
IC0AAA83AG03
IC0AAA83AG09
IC0AAA83AG12
IC0AAA83BA01
IC0AAA83BA08
IC0AAA83BA11
IC0AAA83BC05
IC0AAA83BD02
IC0AAA83BD12
IC0AAA83BF03
IC0AAA83BF09
IC0AAA83BG03
IC0AAA83BH02
IC0AAA83BH09
IC0AAA83CA01
IC0AAA83CA04
IC0AAA83CB02
IC0AAA83CC03
IC0AAA83CC06
C05070C08
IC0AAA83CD04
IC0AAA83CD05
IC0AAA83CD10
IC0AAA83CD11
IC0AAA83CD12
IC0AAA83CE02
IC0AAA83CE06
IC0AAA83CE09
IC0AAA83CF05
IC0AAA83CF09
IC0AAA83CF10
IC0AAA83CF12
IC0AAA83CG05
IC0AAA83CG06
IC0AAA83CH08
IC0AAA83CH09
IC0AAA83DA03
IC0AAA83DA12
IC0AAA83DB07
IC0AAA83DB12
IC0AAA83DC12
IC0AAA83DD07
IC0AAA83DE02
IC0AAA83DF01
IC0AAA83DF07
IC0AAA83DF10
IC0AAA83DF11
IC0AAA83DG03
IC0AAA83DG06
IC0AAA83DH06
IC0AAA83DH08
IC0AAA84AA06
IC0AAA84AA10
IC0AAA84AB09
IC0AAA84AC07
IC0AAA84AD02
IC0AAA84AD04
IC0AAA84AD11
IC0AAA84AE08
IC0AAA84AF09
IC0AAA84AG12
IC0AAA84BA02
IC0AAA84BB01
IC0AAA84BC03
IC0AAA84BC06
IC0AAA84BD05
IC0AAA84BD06
IC0AAA84BE03
IC0AAA84BE04
IC0AAA84BE10
IC0AAA84BE12
IC0AAA84BF01
IC0AAA84BF03
IC0AAA84BF04
IC0AAA84BG01
IC0AAA84BG10
IC0AAA84BH01
IC0AAA84BH07
IC0AAA84CA02
IC0AAA84CA04
IC0AAA84CA10
IC0AAA84CC04
IC0AAA84CD04
IC0AAA84CE09
IC0AAA84CE12
IC0AAA84CG06
IC0AAA84CH08
IC0AAA84CH11
IC0AAA84DA03
IC0AAA84DA04
IC0AAA84DA07
IC0AAA84DA10
IC0AAA84DB10
IC0AAA84DC06
IC0AAA84DC09
IC0AAA84DC10
IC0AAA84DD02
IC0AAA84DD06
IC0AAA84DD09
IC0AAA84DD10
IC0AAA84DF05
IC0AAA84DF07
IC0AAA84DG06
IC0AAA84DH01
IC0AAA84DH04
IC0AAA85AA01
IC0AAA85AA07
IC0AAA85AB02
IC0AAA85AB07
IC0AAA85AC08
IC0AAA85AC10
IC0AAA85AE11
IC0AAA85AG12
IC0AAA85AH06
IC0AAA85AH08
IC0AAA85BA01
IC0AAA85BA02
IC0AAA85BA05
IC0AAA85BA11
IC0AAA85BB09
IC0AAA85BC05
IC0AAA85BE01
IC0AAA85BE02
IC0AAA85BE05
IC0AAA85BF09
IC0AAA85BF10
IC0AAA85BG11
IC0AAA85BH09
IC0AAA85CA04
IC0AAA85CA09
IC0AAA85CB06
IC0AAA85CB09
IC0AAA85CC04
IC0AAA85CD04
IC0AAA85CE03
IC0AAA85CE04
IC0AAA85CG01
IC0AAA85CG08
IC0AAA85CG10
IC0AAA85CH03
IC0AAA85CH07
IC0AAA85CH10
IC0AAA85CH11
IC0AAA85DB02
IC0AAA85DC07
IC0AAA85DC08
IC0AAA85DC09
IC0AAA85DD08
IC0AAA85DD12
IC0AAA85DE02
IC0AAA85DF04
IC0AAA85DF05
IC0AAA85DG01
IC0AAA85DG03
IC0AAA85DG08
IC0AAA85DG12
IC0AAA85DH08
IC0AAA86AA03
IC0AAA86AA05
IC0AAA86AA09
IC0AAA86AA12
IC0AAA86AB06
IC0AAA86AB12
IC0AAA86AC08
IC0AAA86AC12
IC0AAA86AD10
IC0AAA86AE03
IC0AAA86AE07
IC0AAA86AE10
IC0AAA86AF05
IC0AAA86AH02
IC0AAA86BA04
IC0AAA86BB05
IC0AAA86BB07
IC0AAA86BC02
IC0AAA86BE06
IC0AAA86BE08
IC0AAA86BE12
IC0AAA86BF01
IC0AAA86BF11
IC0AAA86BF12
IC0AAA86BH01
IC0AAA86BH09
IC0AAA86BH10
IC0AAA86CA04
IC0AAA86CA10
IC0AAA86CA12
IC0AAA86CB04
IC0AAA86CB05
IC0AAA86CB08
IC0AAA86CB11
IC0AAA86CC03
IC0AAA86CC04
IC0AAA86CD01
IC0AAA86CD06
IC0AAA86CD12
IC0AAA86CE03
IC0AAA86CE06
IC0AAA86CF02
IC0AAA86DB05
IC0AAA86DB06
IC0AAA86DC11
IC0AAA86DD06
IC0AAA86DD11
IC0AAA86DE11
IC0AAA86DE12
IC0AAA86DF08
IC0AAA86DG04
IC0AAA86DH07
IC0AAA86DH08
IC0AAA87AA01
IC0AAA87AA03
IC0AAA87AA08
IC0AAA87AB02
IC0AAA87AB08
IC0AAA87AC03
IC0AAA87AD06
IC0AAA87AD12
IC0AAA87AE06
IC0AAA87AF02
IC0AAA87AF09
IC0AAA87AG11
IC0AAA87AH03
IC0AAA87AH11
IC0AAA87BA06
IC0AAA87BB05
IC0AAA87BC08
IC0AAA87BD12
IC0AAA87BF07
IC0AAA87BF11
IC0AAA87BH02
IC0AAA87BH06
IC0AAA87BH07
IC0AAA87BH09
IC0AAA87BH12
IC0AAA87CA06
IC0AAA87CB10
IC0AAA87CB12
IC0AAA87CD07
IC0AAA87CF02
IC0AAA87CG04
IC0AAA87DA07
IC0AAA87DA08
IC0AAA87DB03
IC0AAA87DB07
IC0AAA87DE01
IC0AAA87DE02
IC0AAA87DE04
IC0AAA87DE05
IC0AAA87DE06
IC0AAA87DE07
IC0AAA87DE09
IC0AAA87DF03
IC0AAA87DG09
IC0AAA87DG11
IC0AAA87DH05
IC0AAA88AA03
IC0AAA88AA07
IC0AAA88AA07
IC0AAA88AB03
IC0AAA88AC05
IC0AAA88AD02
IC0AAA88AD09
IC0AAA88AE09
IC0AAA88AF03
IC0AAA88AF04
IC0AAA88AF10
IC0AAA88AG04
IC0AAA88AG09
IC0AAA88AG12
IC0AAA88AH03
IC0AAA88AH05
IC0AAA88AH12
IC0AAA88BA04
IC0AAA88BA05
IC0AAA88BC08
IC0AAA88BC11
IC0AAA88BD08
IC0AAA88BE11
IC0AAA88BG01
IC0AAA88CB06
IC0AAA88CC07
IC0AAA88CD08
IC0AAA88CF08
IC0AAA88CG02
IC0AAA88CG10
IC0AAA88CH07
IC0AAA88DA02
IC0AAA88DA08
IC0AAA88DA10
IC0AAA88DB01
IC0AAA88DB06
IC0AAA88DE03
IC0AAA88DF02
IC0AAA88DG01
IC0AAA88DG08
IC0AAA88DH04
IC0AAA88DH10
IC0AAA89AA03
IC0AAA89AA04
IC0AAA89AB12
IC0AAA89AC04
IC0AAA89AE08
IC0AAA89AE09
IC0AAA89AF06
IC0AAA89AG07
IC0AAA89AH01
IC0AAA89BA09
IC0AAA89BA10
IC0AAA89BB01
IC0AAA89BB08
IC0AAA89BB10
IC0AAA89BC03
IC0AAA89BD03
IC0AAA89BD04
IC0AAA89BD11
IC0AAA89BD12
IC0AAA89BF01
IC0AAA89BF07
IC0AAA89BF08
IC0AAA89BF09
IC0AAA89BG03
IC0AAA89BG04
IC0AAA89BG10
IC0AAA89BH07
IC0AAA89BH11
IC0AAA89CA12
IC0AAA89CB08
IC0AAA89CC03
IC0AAA89CD02
IC0AAA89CF01
IC0AAA89CG08
IC0AAA89DA04
IC0AAA89DA08
IC0AAA89DB07
IC0AAA89DB08
IC0AAA89DC02
IC0AAA89DC09
IC0AAA89DD12
IC0AAA89DE10
IC0AAA89DF03
IC0AAA89DF04
IC0AAA89DF05
IC0AAA89DF08
IC0AAA89DF12
IC0AAA89DG03
IC0AAA89DH06
IC0AAA89DH12
IC0AAA8AA03
IC0AAA8AA07
IC0AAA8AC01
IC0AAA8AD03
IC0AAA8AD06
IC0AAA8AD10
IC0AAA8AE01
IC0AAA8AE12
IC0AAA8AF05
IC0AAA8AG04
IC0AAA8BA08
IC0AAA8BB10
IC0AAA8BC02
IC0AAA8BC08
IC0AAA8BC11
IC0AAA8BD01
IC0AAA8BE01
IC0AAA8BE12
IC0AAA8BF03
IC0AAA8BG02
IC0AAA8BH03
IC0AAA8CB05
IC0AAA8CB06
IC0AAA8CB11
IC0AAA8CB12
IC0AAA8CC04
IC0AAA8CC09
IC0AAA8CD02
IC0AAA8CF03
IC0AAA8CH03
IC0AAA8DA03
IC0AAA8DA08
IC0AAA8DB05
IC0AAA8DB06
IC0AAA8DC02
IC0AAA8DC04
IC0AAA8DC05
IC0AAA8DC06
IC0AAA8DC09
IC0AAA8DD08
IC0AAA8DE10
IC0AAA8DF09
IC0AAA8DH11
C05070C11
IC0AAA90AB02
IC0AAA90AB06
IC0AAA90AC08
IC0AAA90AD05
IC0AAA90AE07
IC0AAA90AG01
IC0AAA90AG04
IC0AAA90AG09
IC0AAA90AH01
IC0AAA90AH04
IC0AAA90AH10
IC0AAA90AH11
IC0AAA90BB06
IC0AAA90BC01
IC0AAA90BD01
IC0AAA90BE04
IC0AAA90BG11
IC0AAA90BH08
IC0AAA90CA08
IC0AAA90CA12
IC0AAA90CB01
IC0AAA90CB08
IC0AAA90CB12
IC0AAA90CE05
IC0AAA90CE10
IC0AAA90CE12
IC0AAA90CG07
IC0AAA90CG09
IC0AAA90CH02
IC0AAA90DA10
IC0AAA90DD02
IC0AAA90DD05
IC0AAA90DE04
IC0AAA90DF11
IC0AAA90DG04
IC0AAA91AA08
IC0AAA91AB10
IC0AAA91AB11
IC0AAA91AB12
IC0AAA91AC05
IC0AAA91AD10
IC0AAA91AE01
IC0AAA91AF01
IC0AAA91AF04
IC0AAA91AF05
IC0AAA91AG04
IC0AAA91BA01
IC0AAA91BA11
IC0AAA91BB12
IC0AAA91BC06
IC0AAA91BC08
IC0AAA91BC10
IC0AAA91BD07
IC0AAA91BE09
IC0AAA91BE12
IC0AAA91BF02
IC0AAA91BF06
C05070E04
IC0AAA91CA02
IC0AAA91CB03
IC0AAA91CC02
IC0AAA91CD01
IC0AAA91CD10
IC0AAA91CF08
IC0AAA91CG01
IC0AAA91CH03
IC0AAA91DB01
IC0AAA91DB02
IC0AAA91DB10
IC0AAA91DC02
IC0AAA91DC06
IC0AAA91DC10
IC0AAA91DD07
IC0AAA91DD09
IC0AAA91DD12
IC0AAA91DE03
IC0AAA91DE08
IC0AAA91DF06
IC0AAA91DF07
IC0AAA91DF08
IC0AAA91DH02
IC0AAA91DH05
IC0AAA92AA12
IC0AAA92AB07
IC0AAA92AC03
IC0AAA92AC04
IC0AAA92AC08
IC0AAA92AD05
IC0AAA92AE05
IC0AAA92AE11
IC0AAA92AF07
IC0AAA92AG02
IC0AAA92AG09
IC0AAA92BA09
IC0AAA92BA10
IC0AAA92BB04
IC0AAA92BC05
IC0AAA92BC06
IC0AAA92BE08
IC0AAA92BF03
IC0AAA92BF05
IC0AAA92BF06
IC0AAA92BG09
IC0AAA92BG11
IC0AAA92BH10
IC0AAA92CA01
IC0AAA92CA07
IC0AAA92CB11
IC0AAA92CC05
IC0AAA92CC09
IC0AAA92CC10
IC0AAA92CD10
IC0AAA92CG05
IC0AAA92CH02
IC0AAA92DA07
IC0AAA92DC03
IC0AAA92DD03
IC0AAA92DD06
IC0AAA92DE10
C05070E08
IC0AAA92DG05
IC0AAA93AA02
IC0AAA93AB12
IC0AAA93AC03
IC0AAA93AD01
IC0AAA93AD03
IC0AAA93AD07
IC0AAA93AD08
IC0AAA93AE12
IC0AAA93AF06
IC0AAA93AF12
IC0AAA93AG03
IC0AAA93BB12
C05070E10
IC0AAA93BD02
IC0AAA93BE03
IC0AAA93BE10
IC0AAA93BF06
IC0AAA93BG09
IC0AAA93BH02
IC0AAA93CB04
IC0AAA93CB12
IC0AAA93CC03
IC0AAA93CD02
IC0AAA93CD03
IC0AAA93CD12
IC0AAA93CE03
IC0AAA93CG07
IC0AAA93CG09
IC0AAA93CG10
IC0AAA93CH02
IC0AAA93CH06
IC0AAA93CH08
IC0AAA93DA06
IC0AAA93DA09
IC0AAA93DB03
IC0AAA93DC02
IC0AAA93DD03
IC0AAA93DF08
IC0AAA93DG06
IC0AAA93DH02
IC0AAA93DH06
IC0AAA93DH08
IC0AAA94AA02
IC0AAA94AB02
IC0AAA94AB10
IC0AAA94AC03
IC0AAA94AC09
IC0AAA94AD09
IC0AAA94AD11
IC0AAA94AE10
IC0AAA94AF01
IC0AAA94AF09
IC0AAA94AG01
IC0AAA94AH09
IC0AAA94BA01
IC0AAA94BA11
IC0AAA94BB04
IC0AAA94BC10
IC0AAA94BE04
IC0AAA94BE05
IC0AAA94BE06
IC0AAA94BG02
IC0AAA94BG05
IC0AAA94BG07
IC0AAA94CB10
IC0AAA94CC05
IC0AAA94CC07
IC0AAA94CD10
IC0AAA94CE02
IC0AAA94CF01
IC0AAA94CF09
IC0AAA94CF10
IC0AAA94CG02
IC0AAA94CG04
IC0AAA94CH12
IC0AAA94DA07
IC0AAA94DA08
IC0AAA94DB06
IC0AAA94DD06
IC0AAA94DD08
IC0AAA94DE09
IC0AAA94DE10
IC0AAA94DG10
IC0AAA94DH03
IC0AAA94DH09
IC0AAA95AA09
IC0AAA95AA10
IC0AAA95AC03
IC0AAA95AC05
IC0AAA95AD03
IC0AAA95AE04
IC0AAA95AE12
IC0AAA95AF04
IC0AAA95AF06
IC0AAA95AF12
IC0AAA95AG07
IC0AAA95BB07
IC0AAA95BE03
IC0AAA95BE06
IC0AAA95BF05
IC0AAA95BF09
IC0AAA95BG03
IC0AAA95BG04
IC0AAA95BH02
IC0AAA95BH04
IC0AAA95BH07
IC0AAA95BH09
IC0AAA95BH11
IC0AAA95CA06
IC0AAA95CA07
IC0AAA95CB01
IC0AAA95CD01
IC0AAA95CD12
IC0AAA95CE05
IC0AAA95CE12
IC0AAA95CF05
IC0AAA95CF06
IC0AAA95CF09
IC0AAA95CF12
IC0AAA95DA07
IC0AAA95DC04
IC0AAA95DD02
IC0AAA95DE12
IC0AAA95DF05
IC0AAA95DF06
IC0AAA95DG05
IC0AAA95DG08
IC0AAA95DH03
IC0AAA95DH08
IC0AAA95DH12
IC0AAA96AB05
IC0AAA96AC07
IC0AAA96AC09
IC0AAA96AD04
IC0AAA96AD11
IC0AAA96AD12
IC0AAA96AE06
IC0AAA96AF12
IC0AAA96AH11
IC0AAA96BA07
IC0AAA96BC09
IC0AAA96BD03
IC0AAA96BD04
IC0AAA96BD08
IC0AAA96BD11
IC0AAA96BE08
IC0AAA96BE10
IC0AAA96BF04
IC0AAA96BF07
IC0AAA96BG01
IC0AAA96BH10
IC0AAA96CA09
IC0AAA96CC08
IC0AAA96CC09
IC0AAA96CC12
IC0AAA96CD04
IC0AAA96CD05
IC0AAA96CD12
IC0AAA96CE01
IC0AAA96CE08
IC0AAA96CG11
IC0AAA96CH03
IC0AAA96DA02
IC0AAA96DA07
IC0AAA96DA09
C05070F01
IC0AAA96DB05
IC0AAA96DC01
IC0AAA96DD07
IC0AAA96DD12
IC0AAA96DE06
IC0AAA96DE12
IC0AAA96DH04
IC0AAA97AB06
IC0AAA97AD02
IC0AAA97AD10
IC0AAA97AE01
IC0AAA97AE04
IC0AAA97AE07
IC0AAA97AE10
IC0AAA97AF07
IC0AAA97AF09
IC0AAA97AG03
IC0AAA97AG10
IC0AAA97AG12
IC0AAA97BA02
IC0AAA97BA12
IC0AAA97BB12
IC0AAA97BF03
IC0AAA97BF05
IC0AAA97BF10
IC0AAA97CA04
IC0AAA97CB04
IC0AAA97CB05
IC0AAA97CB07
IC0AAA97CB10
IC0AAA97CC06
IC0AAA97CE04
IC0AAA97CG05
IC0AAA97DB02
IC0AAA97DB09
IC0AAA97DC03
IC0AAA97DC05
IC0AAA97DC06
IC0AAA97DC10
IC0AAA97DD06
IC0AAA97DD08
IC0AAA97DE08
IC0AAA97DE09
IC0AAA97DF01
IC0AAA97DF07
IC0AAA97DG05
IC0AAA97DG09
IC0AAA97DG12
IC0AAA97DH11
IC0AAA98AB01
IC0AAA98AB02
IC0AAA98AB10
IC0AAA98AC04
IC0AAA98AC08
IC0AAA98AD07
IC0AAA98AF03
IC0AAA98AF11
IC0AAA98AG09
IC0AAA98AG12
IC0AAA98BA06
IC0AAA98BA09
IC0AAA98BB07
IC0AAA98BC12
IC0AAA98BE11
IC0AAA98BF09
IC0AAA98BF10
IC0AAA98BG05
IC0AAA98BH05
IC0AAA98CB04
IC0AAA98CC03
IC0AAA98CC05
IC0AAA98CD02
IC0AAA98CD04
IC0AAA98CD12
IC0AAA98CG12
IC0AAA98CH02
IC0AAA98DA02
IC0AAA98DA08
IC0AAA98DA09
IC0AAA98DA10
IC0AAA98DB03
IC0AAA98DB10
IC0AAA98DE09
IC0AAA98DF02
IC0AAA98DF03
IC0AAA98DF11
IC0AAA98DH03
IC0AAA98DH04
IC0AAA98DH08
IC0AAA99AB12
IC0AAA99AC01
IC0AAA99AC03
IC0AAA99AD02
IC0AAA99AD03
IC0AAA99AD05
IC0AAA99AD09
IC0AAA99AD11
IC0AAA99AE02
IC0AAA99AF10
IC0AAA99AG02
IC0AAA99AG04
IC0AAA99AH05
IC0AAA99AH06
IC0AAA99AH11
IC0AAA99BB11
IC0AAA99BC08
IC0AAA99BF04
IC0AAA99BF07
IC0AAA99BG01
IC0AAA99BH05
IC0AAA99BH07
IC0AAA99CB01
IC0AAA99CB08
IC0AAA99CC03
IC0AAA99CC10
IC0AAA99CF10
IC0AAA99CF11
IC0AAA99CH05
IC0AAA99CH06
IC0AAA99DC01
IC0AAA99DC09
IC0AAA99DC11
IC0AAA99DD01
IC0AAA99DE02
IC0AAA99DE03
IC0AAA99DE05
IC0AAA99DE09
IC0AAA99DF06
IC0AAA99DG07
IC0AAA99DH01
IC0AAA99DH03
IC0AAA9AA03
IC0AAA9AA06
IC0AAA9AA07
IC0AAA9AA10
IC0AAA9AB07
IC0AAA9AB12
IC0AAA9AC09
IC0AAA9AC11
IC0AAA9AD01
IC0AAA9AD07
IC0AAA9AE01
IC0AAA9AE06
IC0AAA9AE07
IC0AAA9AG12
IC0AAA9BA11
IC0AAA9BB09
IC0AAA9BD09
IC0AAA9BG08
IC0AAA9BH07
IC0AAA9CA07
IC0AAA9CB03
IC0AAA9CB04
C05070F04
IC0AAA9CD12
IC0AAA9CF01
IC0AAA9CF03
IC0AAA9CF05
IC0AAA9CF09
IC0AAA9CG08
IC0AAA9CG09
IC0AAA9CH10
IC0AAA9DA07
IC0AAA9DA09
IC0AAA9DB01
IC0AAA9DB04
IC0AAA9DB06
IC0AAA9DC04
IC0AAA9DC06
IC0AAA9DD04
IC0AAA9DD09
IC0AAA9DE09
IC0AAA9DF07
IC0AAA9DG02
IC0AAA9DG07
IC0AAA9DG12
IC0AAA9DH03
IC0AAA9DH08
KN0AAA1AA07
KN0AAA1AA10
KN0AAA1AA11
C01001H11
KN0AAA1AB08
KN0AAA1AC01
KN0AAA1AC03
KN0AAA1AD02
KN0AAA1AE07
KN0AAA1AF04
KN0AAA1AF07
KN0AAA1AG01
KN0AAA1AG03
KN0AAA1AH09
KN0AAA1AH12
KN0AAA1BA01
KN0AAA1BA02
KN0AAA1BA09
KN0AAA1BB02
KN0AAA1BB05
KN0AAA1BB06
KN0AAA1BB07
KN0AAA1BB10
KN0AAA1BC02
KN0AAA1BC08
KN0AAA1BD06
KN0AAA1BD08
KN0AAA1BD11
KN0AAA1BD12
KN0AAA1BE02
KN0AAA1BE03
KN0AAA1BE09
KN0AAA1BF02
KN0AAA1BF04
KN0AAA1BF12
KN0AAA1BG05
KN0AAA1BG12
KN0AAA1BH04
KN0AAA1BH07
KN0AAA1CA01
KN0AAA1CA03
KN0AAA1CA08
KN0AAA1CB05
KN0AAA1CB06
KN0AAA1CC02
KN0AAA1CC04
KN0AAA1CC11
KN0AAA1CE04
KN0AAA1CF04
KN0AAA1CF11
KN0AAA1CG03
KN0AAA1CH01
KN0AAA1CH09
KN0AAA1DA04
KN0AAA1DB01
KN0AAA1DB03
KN0AAA1DC09
KN0AAA1DC12
KN0AAA1DE04
KN0AAA1DF08
KN0AAA1DG02
KN0AAA1DG08
KN0AAA1DG09
KN0AAA2AA03
KN0AAA2AA10
KN0AAA2AA11
KN0AAA2AB04
KN0AAA2AB06
KN0AAA2AC02
KN0AAA2AC08
KN0AAA2AD01
KN0AAA2AD08
KN0AAA2AD09
KN0AAA2AF06
KN0AAA2AF07
KN0AAA2AG01
KN0AAA2AG10
KN0AAA2AG11
KN0AAA2AH01
KN0AAA2AH02
KN0AAA2BA02
KN0AAA2BA07
KN0AAA2BA09
KN0AAA2BC05
KN0AAA2BD08
KN0AAA2BD09
KN0AAA2BF02
KN0AAA2BF04
KN0AAA2BF07
KN0AAA2BF10
KN0AAA2BG02
KN0AAA2BG05
KN0AAA2BG06
KN0AAA2BH12
KN0AAA2CA02
KN0AAA2CA07
KN0AAA2CB01
KN0AAA2CB02
KN0AAA2CB08
KN0AAA2CB09
KN0AAA2CC04
KN0AAA2CD04
KN0AAA2CD11
KN0AAA2CE06
KN0AAA2CE11
KN0AAA2CF07
KN0AAA2CG01
KN0AAA2CG07
KN0AAA2CH03
KN0AAA2CH08
KN0AAA2DA10
KN0AAA2DB02
KN0AAA2DB10
KN0AAA2DB12
KN0AAA2DC01
KN0AAA2DC02
KN0AAA2DC07
KN0AAA2DC09
KN0AAA2DD04
KN0AAA2DD07
KN0AAA2DD12
KN0AAA2DE02
KN0AAA2DE06
KN0AAA2DG02
KN0AAA2DG06
KN0AAA2DG08
KN0AAA2DH02
KN0AAA2DH11
KN0AAA3AA02
KN0AAA3AA05
KN0AAA3AA10
KN0AAA3AB06
KN0AAA3AC02
KN0AAA3AC05
KN0AAA3AD08
KN0AAA3AE04
KN0AAA3AF07
KN0AAA3AF11
KN0AAA3AG10
KN0AAA3AG12
KN0AAA3AH07
KN0AAA3BA05
KN0AAA3BA07
KN0AAA3BB02
KN0AAA3BB08
KN0AAA3BC07
KN0AAA3BD01
KN0AAA3BD08
KN0AAA3BE01
KN0AAA3BF02
KN0AAA3BF06
KN0AAA3BG04
KN0AAA3BG05
KN0AAA3BG09
KN0AAA3BH04
KN0AAA3BH12
KN0AAA3CA05
KN0AAA3CC01
KN0AAA3CC07
KN0AAA3CD05
KN0AAA3CE06
KN0AAA3CE10
KN0AAA3CE12
KN0AAA3CG10
KN0AAA3CH04
KN0AAA3CH11
KN0AAA3DA06
KN0AAA3DA10
KN0AAA3DB01
KN0AAA3DB03
KN0AAA3DB05
KN0AAA3DB07
KN0AAA3DC01
KN0AAA3DC12
KN0AAA3DD06
KN0AAA3DD08
KN0AAA3DE04
KN0AAA3DE09
KN0AAA3DE11
KN0AAA3DG06
KN0AAA3DG07
KN0AAA3DH03
KN0AAA3DH05
KN0AAA3DH06
KN0AAB1AA06
KN0AAB1AA07
KN0AAB1AB01
KN0AAB1AB09
KN0AAB1AB11
KN0AAB1AC11
KN0AAB1AC12
KN0AAB1AD02
KN0AAB1AD05
KN0AAB1AE07
KN0AAB1AE12
KN0AAB1AF06
KN0AAB1AF08
KN0AAB1AF09
KN0AAB1AG04
KN0AAB1AG05
KN0AAB1AG09
KN0AAB1AH08
KN0AAB1AH09
KN0AAB1AH12
KN0AAB1BA06
KN0AAB1BA08
KN0AAB1BA09
KN0AAB1BB02
KN0AAB1BB05
KN0AAB1BB11
KN0AAB1BB12
KN0AAB1BC10
KN0AAB1BD06
KN0AAB1BD10
KN0AAB1BE04
KN0AAB1BE12
KN0AAB1BF08
KN0AAB1BF09
KN0AAB1BG02
KN0AAB1BG09
KN0AAB1BG11
KN0AAB1BH04
KN0AAB1BH06
KN0AAB1BH11
KN0AAB1CA05
KN0AAB1CA07
KN0AAB1CA09
KN0AAB1CB09
KN0AAB1CC01
KN0AAB1CC03
KN0AAB1CD09
KN0AAB1CD10
KN0AAB1CF12
KN0AAB1CG03
KN0AAB1CG04
KN0AAB1CG07
KN0AAB1CG12
KN0AAB1CH03
KN0AAB1DB07
KN0AAB1DC01
KN0AAB1DC02
KN0AAB1DD03
KN0AAB1DD07
KN0AAB1DD12
KN0AAB1DE02
KN0AAB1DE04
KN0AAB1DE05
KN0AAB1DF08
KN0AAB1DG11
KN0AAB1DH07
KN0AAB2AA07
KN0AAB2AB02
KN0AAB2AB09
KN0AAB2AB10
KN0AAB2AC02
KN0AAB2AC03
KN0AAB2AF02
KN0AAB2AF03
KN0AAB2AF04
KN0AAB2AF08
KN0AAB2AG03
KN0AAB2AG12
KN0AAB2AH04
KN0AAB2AH05
KN0AAB2BA01
KN0AAB2BB02
KN0AAB2BB04
KN0AAB2BC12
KN0AAB2BD01
KN0AAB2BD02
KN0AAB2BD07
KN0AAB2BE07
KN0AAB2BE10
KN0AAB2BE11
KN0AAB2BE12
KN0AAB2BF02
KN0AAB2BG03
KN0AAB2BG04
KN0AAB2BG09
KN0AAB2CA03
KN0AAB2CA09
KN0AAB2CB05
KN0AAB2CB08
KN0AAB2CC01
KN0AAB2CC02
KN0AAB2CC05
KN0AAB2CC11
KN0AAB2CD01
KN0AAB2CD11
KN0AAB2CE09
KN0AAB2CE11
KN0AAB2CF07
KN0AAB2CF12
KN0AAB2CG03
KN0AAB2CG10
KN0AAB2DA03
KN0AAB2DA05
KN0AAB2DB06
KN0AAB2DB09
KN0AAB2DC05
KN0AAB2DC06
KN0AAB2DD05
KN0AAB2DE02
KN0AAB2DE06
KN0AAB2DE08
KN0AAB2DE12
KN0AAB2DF01
KN0AAB2DF02
KN0AAB2DF06
KN0AAB2DG02
KN0AAB2DG07
KN0AAB2DH08
KN0AAB2DH12
KN0AAB3AA04
KN0AAB3AA05
KN0AAB3AB01
KN0AAB3AB08
KN0AAB3AD07
KN0AAB3AD10
KN0AAB3AE03
KN0AAB3AF05
KN0AAB3AF08
KN0AAB3AG05
KN0AAB3AG12
KN0AAB3AH01
KN0AAB3AH04
KN0AAB3AH08
KN0AAB3BA01
KN0AAB3BA02
KN0AAB3BA03
KN0AAB3BA08
KN0AAB3BB01
KN0AAB3BB11
KN0AAB3BC01
KN0AAB3BC03
KN0AAB3BC04
KN0AAB3BC11
KN0AAB3BD08
KN0AAB3BD10
KN0AAB3BE08
KN0AAB3BE11
KN0AAB3BF02
KN0AAB3BF03
KN0AAB3BF08
KN0AAB3BF11
KN0AAB3BG07
KN0AAB3BH11
KN0AAB3BH12
KN0AAB3CA04
KN0AAB3CB05
KN0AAB3CB09
KN0AAB3CC02
KN0AAB3CC10
KN0AAB3CD10
KN0AAB3CD11
KN0AAB3CD12
KN0AAB3CE07
KN0AAB3CE10
KN0AAB3CF04
KN0AAB3CF08
KN0AAB3CG10
KN0AAB3CG11
KN0AAB3CH09
KN0AAB3DA10
KN0AAB3DB01
KN0AAB3DB02
KN0AAB3DB04
KN0AAB3DB09
KN0AAB3DC02
KN0AAB3DC10
KN0AAB3DC11
KN0AAB3DD04
KN0AAB3DD05
KN0AAB3DD10
KN0AAB3DE05
KN0AAB3DE06
KN0AAB3DE08
KN0AAB3DE12
KN0AAB3DF01
KN0AAB3DF07
KN0AAB3DG02
KN0AAB3DG11
KN0AAB3DH01
KN0AAH1AF07
KN0AAH1AH10
KN0AAH1BC12
KN0AAH1CD10
KN0AAH1DC11
KN0AAH1DF06
KN0AAH1DG09
KN0AAH1DH06
KN0AAH2AA01
KN0AAH2AB01
KN0AAH2AB11
KN0AAH2AD02
KN0AAH2AE03
KN0AAH2AF09
KN0AAH2AG01
KN0AAH2AG11
KN0AAH2AG12
KN0AAH2BB08
KN0AAH2BC08
KN0AAH2BD06
KN0AAH2BF03
KN0AAH2BH10
KN0AAH2CA04
KN0AAH2CC01
KN0AAH2CH11
KN0AAH2DC12
KN0AAH3BA12
C05070G03
KN0AAH3BH08
KN0AAH3CB10
KN0AAH3CC06
KN0AAH3DC12
KN0AAH3DD09
KN0AAI1AA02
KN0AAI1AA03
KN0AAI1AA05
KN0AAI1AA10
KN0AAI1AB12
KN0AAI1AC09
KN0AAI1AD05
KN0AAI1AD07
KN0AAI1AE08
KN0AAI1AE09
KN0AAI1AE10
KN0AAI1AE10
KN0AAI1AH03
KN0AAI1BA02
KN0AAI1BA03
KN0AAI1BA05
KN0AAI1BB01
KN0AAI1BD02
KN0AAI1BD04
KN0AAI1BD05
KN0AAI1BD08
KN0AAI1BD10
KN0AAI1BE07
KN0AAI1BF10
KN0AAI1BF12
KN0AAI1BG01
KN0AAI1BG04
KN0AAI1BH05
KN0AAI1BH10
KN0AAI1CA01
KN0AAI1CA06
KN0AAI1CA07
KN0AAI1CA09
KN0AAI1CB01
KN0AAI1CB10
KN0AAI1CC07
KN0AAI1CD03
KN0AAI1CD03
KN0AAI1CD09
KN0AAI1CE01
KN0AAI1CE09
KN0AAI1CG06
KN0AAI1CH08
KN0AAI1CH10
KN0AAI1DA06
KN0AAI1DB02
KN0AAI1DB05
KN0AAI1DC06
KN0AAI1DC08
KN0AAI1DC09
KN0AAI1DC10
KN0AAI1DE04
KN0AAI1DE12
KN0AAI1DF08
KN0AAI1DF10
KN0AAI1DF12
KN0AAI1DG03
KN0AAI1DG08
KN0AAI1DH08
KN0AAI1DH10
KN0AAI2AA04
KN0AAI2AA05
KN0AAI2AA07
KN0AAI2AA11
KN0AAI2AB02
KN0AAI2AC03
KN0AAI2AC03
KN0AAI2AD02
KN0AAI2AD06
KN0AAI2AD12
KN0AAI2AF02
KN0AAI2AF07
KN0AAI2AG01
KN0AAI2AG11
KN0AAI2AH02
KN0AAI2AH03
KN0AAI2AH06
KN0AAI2BA01
KN0AAI2BA01
KN0AAI2BA06
KN0AAI2BB04
KN0AAI2BD01
KN0AAI2BD07
KN0AAI2BD11
KN0AAI2BE03
KN0AAI2BE07
KN0AAI2BF06
KN0AAI2BF08
KN0AAI2BH10
KN0AAI2CA05
KN0AAI2CA08
KN0AAI2CB08
KN0AAI2CD01
KN0AAI2CD02
KN0AAI2CE01
KN0AAI2CE11
KN0AAI2CF05
KN0AAI2CH07
KN0AAI2CH10
KN0AAI2DA02
KN0AAI2DA07
KN0AAI2DB03
KN0AAI2DB11
KN0AAI2DC07
KN0AAI2DC08
KN0AAI2DD02
KN0AAI2DD03
KN0AAI2DD08
KN0AAI2DE02
KN0AAI2DE05
KN0AAI2DE10
KN0AAI2DF11
KN0AAI2DG01
KN0AAI2DG02
KN0AAI2DG05
KN0AAI3AA05
KN0AAI3AB05
KN0AAI3AB07
KN0AAI3AB08
KN0AAI3AC03
KN0AAI3AC11
KN0AAI3AD01
KN0AAI3AD11
KN0AAI3AG02
KN0AAI3AG04
KN0AAI3BA03
KN0AAI3BA04
KN0AAI3BA11
KN0AAI3BB02
KN0AAI3BB08
KN0AAI3BC01
KN0AAI3BC09
KN0AAI3BD03
KN0AAI3BD08
KN0AAI3BF11
KN0AAI3BG01
KN0AAI3BG03
KN0AAI3BG11
KN0AAI3CA01
KN0AAI3CB06
KN0AAI3CB09
KN0AAI3CE04
KN0AAI3CE08
KN0AAI3CF08
KN0AAI3CG02
KN0AAI3CG02
KN0AAI3CG04
KN0AAI3CH01
KN0AAI3CH01
KN0AAI3CH04
KN0AAI3CH05
KN0AAI3CH06
KN0AAI3CH07
KN0AAI3DA05
KN0AAI3DA11
KN0AAI3DC05
KN0AAI3DC06
KN0AAI3DD07
KN0AAI3DD12
KN0AAI3DE09
KN0AAI3DF04
KN0AAI3DF07
KN0AAI3DH06
KN0AAK1AA02
KN0AAK1AA08
KN0AAK1AA12
KN0AAK1AB03
KN0AAK1AB05
KN0AAK1AB06
KN0AAK1AB08
KN0AAK1AC09
KN0AAK1AE03
KN0AAK1AH08
KN0AAK1BA04
KN0AAK1BA06
KN0AAK1BA07
KN0AAK1BA08
KN0AAK1BB03
KN0AAK1BB06
KN0AAK1BB11
KN0AAK1BB12
KN0AAK1BC07
KN0AAK1BD03
KN0AAK1BE10
KN0AAK1BE11
KN0AAK1BF01
KN0AAK1BF03
KN0AAK1BF09
KN0AAK1BF10
KN0AAK1BG04
KN0AAK1BH04
KN0AAK1BH12
KN0AAK1CA10
KN0AAK1CB08
KN0AAK1CC08
KN0AAK1CC10
KN0AAK1CD05
KN0AAK1CE04
KN0AAK1CE10
KN0AAK1CF05
KN0AAK1CF08
KN0AAK1CF11
KN0AAK1CG01
KN0AAK1CG04
KN0AAK1CG08
KN0AAK1CG09
KN0AAK1DA01
KN0AAK1DA02
KN0AAK1DB08
KN0AAK1DB10
KN0AAK1DE05
KN0AAK1DE06
KN0AAK1DF03
KN0AAK1DF05
KN0AAK1DG10
KN0AAK1DH03
KN0AAK1DH04
KN0AAK1DH08
KN0AAK1DH11
KN0AAK2AA02
KN0AAK2AA06
KN0AAK2AD01
KN0AAK2AD07
KN0AAK2AE05
KN0AAK2AF07
KN0AAK2AG12
KN0AAK2AH04
KN0AAK2AH05
KN0AAK2AH12
KN0AAK2BA02
KN0AAK2BA04
KN0AAK2BB04
KN0AAK2BC08
KN0AAK2BE11
KN0AAK2BG04
KN0AAK2BG06
KN0AAK2BH03
KN0AAK2CB03
KN0AAK2CB05
KN0AAK2CB08
KN0AAK2CC02
KN0AAK2CC11
KN0AAK2CE07
KN0AAK2CE12
KN0AAK2CF01
KN0AAK2CF05
KN0AAK2CF06
KN0AAK2CF07
KN0AAK2CH12
KN0AAK2DA05
KN0AAK2DA07
KN0AAK2DB04
KN0AAK2DB04
KN0AAK2DB11
KN0AAK2DB12
KN0AAK2DC02
KN0AAK2DC03
KN0AAK2DD02
KN0AAK2DD11
KN0AAK2DE03
KN0AAK2DE11
KN0AAK2DF05
KN0AAK2DG07
KN0AAK3AB09
KN0AAK3AB10
KN0AAK3AC03
KN0AAK3AD05
KN0AAK3AD06
KN0AAK3AE04
KN0AAK3AE11
KN0AAK3AH11
KN0AAK3BA03
KN0AAK3BA06
KN0AAK3BA10
KN0AAK3BA12
KN0AAK3BB03
KN0AAK3BB09
KN0AAK3BB11
KN0AAK3BD05
KN0AAK3BD06
KN0AAK3BE10
KN0AAK3BG03
KN0AAK3BH09
KN0AAK3CB04
KN0AAK3CB11
KN0AAK3CB12
KN0AAK3CC01
KN0AAK3CG12
KN0AAK3DA10
KN0AAK3DB05
KN0AAK3DB10
KN0AAK3DC12
KN0AAK3DE01
KN0AAK3DE03
KN0AAK3DF10
KN0AAK3DG02
KN0AAK3DG04
KN0AAK3DG05
KN0AAK3DG06
KN0AAK3DH06
KN0AAL1AB08
KN0AAL1AC03
KN0AAL1AC04
KN0AAL1AD04
KN0AAL1AE07
KN0AAL1AE09
KN0AAL1AE10
KN0AAL1AE10
KN0AAL1AF08
KN0AAL1AG09
KN0AAL1BB02
KN0AAL1BB05
KN0AAL1BC07
KN0AAL1BD03
KN0AAL1BD08
KN0AAL1BE03
KN0AAL1BE10
KN0AAL1BF04
KN0AAL1BF08
KN0AAL1BF10
KN0AAL1BF11
KN0AAL1BG01
KN0AAL1BG03
KN0AAL1BG04
KN0AAL1BG11
KN0AAL1BH07
KN0AAL1BH09
KN0AAL1BH09
KN0AAL1CA04
KN0AAL1CA09
KN0AAL1CA09
KN0AAL1CA11
KN0AAL1CB01
KN0AAL1CB03
KN0AAL1CB03
KN0AAL1CB05
KN0AAL1CC04
KN0AAL1CC07
KN0AAL1CD06
KN0AAL1CD07
KN0AAL1CD07
KN0AAL1CD11
KN0AAL1CE04
KN0AAL1CE09
KN0AAL1CE09
KN0AAL1CE12
KN0AAL1CF03
KN0AAL1CF11
KN0AAL1CG03
KN0AAL1DA09
KN0AAL1DB12
C05070G04
KN0AAL1DD06
KN0AAL1DD08
KN0AAL1DE11
KN0AAL1DF04
KN0AAL1DF12
KN0AAL1DF12
KN0AAL1DG02
KN0AAL1DG04
KN0AAL1DG07
KN0AAL1DH05
KN0AAL1DH09
KN0AAL1DH09
KN0AAL2AA04
KN0AAL2AA04
KN0AAL2AA05
KN0AAL2AA06
KN0AAL2AA06
KN0AAL2AA11
KN0AAL2AB08
KN0AAL2AB08
KN0AAL2AB10
KN0AAL2AC01
KN0AAL2AC06
KN0AAL2AC07
KN0AAL2AD04
KN0AAL2AD04
KN0AAL2AD08
KN0AAL2AD11
KN0AAL2AE03
KN0AAL2AE03
KN0AAL2AE09
KN0AAL2AE12
KN0AAL2AF02
KN0AAL2AF05
KN0AAL2AF09
KN0AAL2AG04
KN0AAL2AG10
KN0AAL2AH09
KN0AAL2AH09
KN0AAL2BB02
KN0AAL2BB04
KN0AAL2BB05
KN0AAL2BC01
KN0AAL2BC03
KN0AAL2BC04
KN0AAL2BC04
KN0AAL2BC08
KN0AAL2BC11
KN0AAL2BD05
KN0AAL2BE05
KN0AAL2BE05
KN0AAL2BE11
KN0AAL2BE12
KN0AAL2BG02
KN0AAL2BG02
KN0AAL2BH09
KN0AAL2CA10
KN0AAL2CB02
KN0AAL2CB02
KN0AAL2CC05
KN0AAL2CC09
KN0AAL2CC11
KN0AAL2CC11
KN0AAL2CD01
KN0AAL2CD05
KN0AAL2CD06
KN0AAL2CD08
KN0AAL2CE03
KN0AAL2CE03
KN0AAL2CF01
KN0AAL2CF04
KN0AAL2CG04
KN0AAL2CH03
KN0AAL2CH05
KN0AAL2CH12
KN0AAL2DB03
KN0AAL2DC09
KN0AAL2DE04
KN0AAL2DF01
KN0AAL2DG07
KN0AAL2DG08
KN0AAL2DG10
KN0AAL2DG12
KN0AAL2DH06
KN0AAL2DH07
KN0AAL2DH10
KN0AAL3AA09
KN0AAL3AB10
KN0AAL3AC07
KN0AAL3AD03
KN0AAL3AD10
KN0AAL3AF03
KN0AAL3AF09
KN0AAL3AH03
KN0AAL3AH09
KN0AAL3BB09
KN0AAL3BC06
KN0AAL3BC07
KN0AAL3BD01
KN0AAL3BE03
KN0AAL3BF04
KN0AAL3BG03
KN0AAL3BH05
KN0AAL3BH12
KN0AAL3CA10
KN0AAL3CB12
KN0AAL3CD04
KN0AAL3CD09
KN0AAL3CD11
KN0AAL3CG04
KN0AAL3CG08
KN0AAL3CH02
KN0AAL3CH08
KN0AAL3DA05
KN0AAL3DA07
KN0AAL3DD07
KN0AAL3DD11
KN0AAL3DE04
KN0AAL3DF06
KN0AAL3DF12
KN0AAL3DG01
KN0AAL3DG02
KN0AAL3DH04
KN0AAL3DH05
KN0AAL3DH08
KN0AAL3DH10
KN0AAL3DH12
KN0AAP10YA08
KN0AAP10YA09
KN0AAP10YA09
KN0AAP10YA22
KN0AAP10YB03
KN0AAP10YB14
KN0AAP10YB23
KN0AAP10YC09
KN0AAP10YD11
KN0AAP10YD15
KN0AAP10YF05
KN0AAP10YF09
KN0AAP10YF23
KN0AAP10YG18
KN0AAP10YH09
KN0AAP10YI16
KN0AAP10YI21
KN0AAP10YI24
KN0AAP10YJ03
KN0AAP10YK02
KN0AAP10YL08
KN0AAP10YL19
KN0AAP10YM07
KN0AAP10YM09
KN0AAP10YN09
KN0AAP10YN17
KN0AAP10YO16
KN0AAP11YA11
KN0AAP11YB11
KN0AAP11YC08
KN0AAP11YC15
KN0AAP11YC20
KN0AAP11YE02
KN0AAP11YE03
KN0AAP11YE11
KN0AAP11YF03
KN0AAP11YF05
KN0AAP11YF16
KN0AAP11YG06
KN0AAP11YG09
KN0AAP11YG19
KN0AAP11YG22
KN0AAP11YG24
KN0AAP11YH08
KN0AAP11YH09
KN0AAP11YH19
KN0AAP11YI14
KN0AAP11YI15
KN0AAP11YJ02
KN0AAP11YJ22
KN0AAP11YK01
KN0AAP11YL03
KN0AAP11YL04
KN0AAP11YL09
KN0AAP11YL19
KN0AAP11YM12
KN0AAP11YM16
KN0AAP11YO14
KN0AAP11YO23
KN0AAP11YO23
KN0AAP11YO24
KN0AAP11YP07
KN0AAP11YP14
KN0AAP12YA02
KN0AAP12YA12
KN0AAP12YB23
KN0AAP12YC14
KN0AAP12YC22
KN0AAP12YD09
KN0AAP12YD22
KN0AAP12YF01
KN0AAP12YF01
KN0AAP12YF03
KN0AAP12YF11
KN0AAP12YF22
KN0AAP12YF23
C05070H12
KN0AAP12YG09
KN0AAP12YG12
KN0AAP12YH08
KN0AAP12YH12
KN0AAP12YH18
KN0AAP12YH18
KN0AAP12YH24
KN0AAP12YI12
KN0AAP12YJ01
KN0AAP12YK03
KN0AAP12YK08
KN0AAP12YK13
KN0AAP12YK21
KN0AAP12YL02
KN0AAP12YL13
KN0AAP12YM19
KN0AAP12YM24
KN0AAP12YN13
KN0AAP12YN14
KN0AAP12YO06
KN0AAP12YO08
KN0AAP12YO22
KN0AAP13YA04
KN0AAP13YA20
KN0AAP13YB04
KN0AAP13YB08
KN0AAP13YB12
KN0AAP13YC02
KN0AAP13YC20
KN0AAP13YD01
KN0AAP13YD19
KN0AAP13YE11
KN0AAP13YE16
KN0AAP13YE19
KN0AAP13YF10
KN0AAP13YF11
KN0AAP13YF20
KN0AAP13YG03
KN0AAP13YG04
KN0AAP13YG15
C05071A01
KN0AAP13YH02
KN0AAP13YH02
KN0AAP13YH03
KN0AAP13YH11
KN0AAP13YH12
KN0AAP13YH17
KN0AAP13YH21
KN0AAP13YH23
KN0AAP13YI12
KN0AAP13YI17
KN0AAP13YJ01
KN0AAP13YJ06
KN0AAP13YJ11
KN0AAP13YJ15
KN0AAP13YK05
KN0AAP13YK07
KN0AAP13YK10
KN0AAP13YL01
KN0AAP13YL09
KN0AAP13YL17
KN0AAP13YL24
KN0AAP13YM17
KN0AAP13YN02
KN0AAP13YN02
KN0AAP13YN15
KN0AAP13YN15
KN0AAP13YN19
KN0AAP13YN22
KN0AAP13YP17
KN0AAP13YP20
KN0AAP1YB07
KN0AAP1YC18
KN0AAP1YC21
KN0AAP1YD10
KN0AAP1YD20
KN0AAP1YD21
KN0AAP1YD21
KN0AAP1YE10
KN0AAP1YG13
KN0AAP1YH18
KN0AAP1YJ13
KN0AAP1YJ20
KN0AAP1YK15
KN0AAP1YK21
KN0AAP1YK21
KN0AAP1YL05
KN0AAP1YL05
KN0AAP1YL11
KN0AAP1YL16
KN0AAP1YL19
KN0AAP1YM04
KN0AAP1YM07
KN0AAP1YM16
KN0AAP1YM18
KN0AAP1YN04
KN0AAP1YO13
KN0AAP1YP13
KN0AAP1YP18
KN0AAP1YP20
KN0AAP2YA17
KN0AAP2YB01
KN0AAP2YB12
KN0AAP2YC04
KN0AAP2YC05
KN0AAP2YC11
KN0AAP2YC15
KN0AAP2YD01
KN0AAP2YD19
KN0AAP2YD21
KN0AAP2YD24
KN0AAP2YE04
KN0AAP2YE21
KN0AAP2YF19
KN0AAP2YG08
KN0AAP2YH15
KN0AAP2YH21
KN0AAP2YJ08
KN0AAP2YJ11
C05071B04
KN0AAP2YM07
KN0AAP2YM17
KN0AAP2YN08
KN0AAP2YO16
KN0AAP2YP05
KN0AAP2YP08
KN0AAP3YA21
KN0AAP3YB12
KN0AAP3YB18
KN0AAP3YB22
KN0AAP3YE02
KN0AAP3YF04
KN0AAP3YF04
KN0AAP3YG14
KN0AAP3YH01
KN0AAP3YH05
KN0AAP3YH06
KN0AAP3YJ01
KN0AAP3YJ18
KN0AAP3YL15
KN0AAP3YL22
KN0AAP3YN08
KN0AAP3YO23
KN0AAP3YP10
KN0AAP4YA14
KN0AAP4YA14
KN0AAP4YA15
KN0AAP4YA18
KN0AAP4YC05
KN0AAP4YC06
KN0AAP4YC19
KN0AAP4YD20
KN0AAP4YE05
KN0AAP4YE05
KN0AAP4YE12
KN0AAP4YE17
KN0AAP4YE21
KN0AAP4YF07
KN0AAP4YF15
KN0AAP4YF16
KN0AAP4YF24
KN0AAP4YG01
KN0AAP4YJ19
KN0AAP4YK15
KN0AAP4YL01
KN0AAP4YL03
KN0AAP4YL19
KN0AAP4YN22
KN0AAP4YP09
KN0AAP5YA01
KN0AAP5YA02
KN0AAP5YA04
KN0AAP5YB07
KN0AAP5YB09
KN0AAP5YB12
KN0AAP5YB15
KN0AAP5YB18
KN0AAP5YC06
KN0AAP5YC19
KN0AAP5YC20
KN0AAP5YD04
KN0AAP5YD10
KN0AAP5YD13
KN0AAP5YD20
KN0AAP5YE02
KN0AAP5YE03
KN0AAP5YE05
KN0AAP5YE19
KN0AAP5YE20
KN0AAP5YE22
KN0AAP5YF01
KN0AAP5YF24
KN0AAP5YG01
KN0AAP5YG22
KN0AAP5YH03
KN0AAP5YH15
KN0AAP5YH17
KN0AAP5YH21
KN0AAP5YI03
KN0AAP5YJ01
KN0AAP5YJ03
KN0AAP5YJ07
KN0AAP5YJ10
KN0AAP5YJ13
KN0AAP5YJ19
KN0AAP5YK14
KN0AAP5YK19
KN0AAP5YK24
KN0AAP5YL03
KN0AAP5YL05
KN0AAP5YL21
KN0AAP5YM14
KN0AAP5YM17
KN0AAP5YM22
KN0AAP5YN05
KN0AAP5YN14
KN0AAP5YN15
KN0AAP5YN21
KN0AAP5YN22
C05071B07
KN0AAP5YO01
KN0AAP5YO12
KN0AAP5YP01
KN0AAP5YP03
KN0AAP5YP06
KN0AAP5YP06
KN0AAP5YP17
KN0AAP6YA16
C05071C02
C05071C03
KN0AAP6YB06
KN0AAP6YD03
KN0AAP6YE08
KN0AAP6YF08
KN0AAP6YF14
KN0AAP6YF18
KN0AAP6YG03
KN0AAP6YG04
KN0AAP6YI14
KN0AAP6YJ03
C05071C04
KN0AAP6YJ14
KN0AAP6YJ17
KN0AAP6YK02
KN0AAP6YK03
KN0AAP6YK06
C05071C06
KN0AAP6YM13
KN0AAP6YM19
KN0AAP6YN16
KN0AAP6YN23
KN0AAP6YO03
KN0AAP6YO04
C05071D02
KN0AAP6YP14
KN0AAP6YP19
KN0AAP6YP19
KN0AAP7YA09
KN0AAP7YB07
KN0AAP7YB09
KN0AAP7YD07
KN0AAP7YD16
KN0AAP7YE17
KN0AAP7YG08
KN0AAP7YH06
KN0AAP7YH06
KN0AAP7YH21
KN0AAP7YJ03
KN0AAP7YJ05
KN0AAP7YK01
KN0AAP7YK03
KN0AAP7YK07
KN0AAP7YK17
KN0AAP7YL15
KN0AAP7YL21
KN0AAP7YM03
KN0AAP7YM15
KN0AAP7YM17
KN0AAP7YN09
KN0AAP7YO06
KN0AAP7YP11
KN0AAP8YA03
KN0AAP8YA07
KN0AAP8YA16
KN0AAP8YB13
C05071D12
KN0AAP8YC14
KN0AAP8YC14
KN0AAP8YC15
KN0AAP8YC15
KN0AAP8YC18
KN0AAP8YD15
KN0AAP8YD19
KN0AAP8YE05
KN0AAP8YE10
KN0AAP8YE23
KN0AAP8YF01
KN0AAP8YF07
KN0AAP8YF20
KN0AAP8YG07
KN0AAP8YH04
KN0AAP8YH16
KN0AAP8YH21
KN0AAP8YI04
KN0AAP8YI12
KN0AAP8YI14
KN0AAP8YI17
KN0AAP8YI24
KN0AAP8YJ12
KN0AAP8YK03
KN0AAP8YK07
KN0AAP8YK09
KN0AAP8YL09
KN0AAP8YL12
KN0AAP8YL13
KN0AAP8YL16
KN0AAP8YM05
KN0AAP8YM08
KN0AAP8YM21
KN0AAP8YN01
KN0AAP8YN03
KN0AAP8YN12
KN0AAP8YN12
KN0AAP8YN15
KN0AAP8YO04
KN0AAP8YP04
KN0AAP8YP21
KN0AAP9YA01
KN0AAP9YA17
KN0AAP9YC08
KN0AAP9YC20
KN0AAP9YE03
KN0AAP9YE21
KN0AAP9YF19
KN0AAP9YG02
KN0AAP9YG03
KN0AAP9YG05
KN0AAP9YG14
KN0AAP9YG19
KN0AAP9YH06
KN0AAP9YH09
KN0AAP9YH12
KN0AAP9YH19
C05071E05
KN0AAP9YH21
KN0AAP9YI04
KN0AAP9YI22
KN0AAP9YK02
KN0AAP9YK04
KN0AAP9YK07
KN0AAP9YK12
KN0AAP9YK19
KN0AAP9YK23
KN0AAP9YL01
KN0AAP9YL12
KN0AAP9YM02
KN0AAP9YM05
KN0AAP9YM05
KN0AAP9YM19
KN0AAP9YM23
KN0AAP9YM23
KN0AAP9YN19
KN0AAP9YO08
KN0AAP9YP10
KN0AAP9YP16
KN0AAQ10YA06
KN0AAQ10YA18
KN0AAQ10YA23
KN0AAQ10YC10
KN0AAQ10YC11
KN0AAQ10YC23
KN0AAQ10YD11
KN0AAQ10YD15
KN0AAQ10YE15
KN0AAQ10YE20
KN0AAQ10YF17
KN0AAQ10YF24
KN0AAQ10YG01
KN0AAQ10YG07
KN0AAQ10YG21
KN0AAQ10YH01
KN0AAQ10YH20
KN0AAQ10YI02
KN0AAQ10YI04
KN0AAQ10YI09
KN0AAQ10YJ17
KN0AAQ10YK08
KN0AAQ10YL12
KN0AAQ10YM01
KN0AAQ10YM07
KN0AAQ10YM15
KN0AAQ10YM21
KN0AAQ10YN16
KN0AAQ10YN17
KN0AAQ10YN20
KN0AAQ10YO01
KN0AAQ10YO03
KN0AAQ10YO11
KN0AAQ10YP07
KN0AAQ10YP09
KN0AAQ10YP11
KN0AAQ10YP18
KN0AAQ11YA07
KN0AAQ11YA13
KN0AAQ11YA16
KN0AAQ11YA17
KN0AAQ11YA23
KN0AAQ11YB11
KN0AAQ11YB18
KN0AAQ11YC01
KN0AAQ11YC05
KN0AAQ11YC11
KN0AAQ11YC19
KN0AAQ11YC21
KN0AAQ11YD01
KN0AAQ11YD05
KN0AAQ11YD11
KN0AAQ11YD24
KN0AAQ11YE01
KN0AAQ11YE14
KN0AAQ11YF05
KN0AAQ11YF09
KN0AAQ11YF19
KN0AAQ11YG14
C05071E07
KN0AAQ11YG20
KN0AAQ11YG24
KN0AAQ11YI20
KN0AAQ11YJ24
KN0AAQ11YM01
KN0AAQ11YM22
KN0AAQ11YN02
KN0AAQ11YN04
KN0AAQ11YN06
KN0AAQ11YO04
KN0AAQ11YO14
KN0AAQ11YP02
KN0AAQ11YP18
KN0AAQ11YP21
KN0AAQ11YP22
KN0AAQ12YA03
KN0AAQ12YA15
KN0AAQ12YA19
KN0AAQ12YB05
KN0AAQ12YB06
KN0AAQ12YB13
KN0AAQ12YB15
KN0AAQ12YB19
KN0AAQ12YC02
KN0AAQ12YC16
KN0AAQ12YC22
KN0AAQ12YD02
KN0AAQ12YE01
KN0AAQ12YE11
KN0AAQ12YE14
KN0AAQ12YF02
KN0AAQ12YF10
KN0AAQ12YG05
KN0AAQ12YG08
KN0AAQ12YG14
KN0AAQ12YH18
KN0AAQ12YI07
KN0AAQ12YI21
KN0AAQ12YJ01
KN0AAQ12YJ19
KN0AAQ12YJ23
KN0AAQ12YK02
KN0AAQ12YK23
KN0AAQ12YL01
KN0AAQ12YL15
KN0AAQ12YL18
KN0AAQ12YM11
KN0AAQ12YM17
KN0AAQ12YM20
KN0AAQ12YM21
KN0AAQ12YM24
KN0AAQ12YN10
KN0AAQ12YN12
KN0AAQ12YN13
KN0AAQ12YO06
KN0AAQ12YO12
KN0AAQ12YO17
KN0AAQ12YP21
KN0AAQ13YA09
KN0AAQ13YA20
KN0AAQ13YA20
KN0AAQ13YA23
KN0AAQ13YB02
KN0AAQ13YB09
KN0AAQ13YB10
KN0AAQ13YC02
KN0AAQ13YC03
KN0AAQ13YC11
KN0AAQ13YC14
KN0AAQ13YC19
KN0AAQ13YC20
KN0AAQ13YD06
KN0AAQ13YD07
KN0AAQ13YD18
KN0AAQ13YE06
KN0AAQ13YE07
KN0AAQ13YE09
KN0AAQ13YF03
KN0AAQ13YF17
KN0AAQ13YF20
KN0AAQ13YF23
KN0AAQ13YG07
KN0AAQ13YG14
KN0AAQ13YG23
KN0AAQ13YH02
KN0AAQ13YH04
KN0AAQ13YH18
KN0AAQ13YH24
KN0AAQ13YI04
KN0AAQ13YI19
KN0AAQ13YJ06
KN0AAQ13YJ14
KN0AAQ13YJ20
KN0AAQ13YK22
KN0AAQ13YK23
KN0AAQ13YL03
KN0AAQ13YL14
KN0AAQ13YM20
KN0AAQ13YN02
KN0AAQ13YO16
KN0AAQ13YO22
KN0AAQ13YO23
KN0AAQ13YP12
KN0AAQ13YP17
KN0AAQ1YA19
KN0AAQ1YB01
KN0AAQ1YC03
KN0AAQ1YC10
KN0AAQ1YD13
KN0AAQ1YD16
KN0AAQ1YD17
KN0AAQ1YD21
KN0AAQ1YE13
KN0AAQ1YE21
KN0AAQ1YF05
KN0AAQ1YG09
KN0AAQ1YG15
KN0AAQ1YG18
KN0AAQ1YH06
KN0AAQ1YH07
KN0AAQ1YH11
KN0AAQ1YH20
KN0AAQ1YH24
KN0AAQ1YI08
KN0AAQ1YJ09
KN0AAQ1YJ16
KN0AAQ1YJ19
KN0AAQ1YJ20
KN0AAQ1YJ21
KN0AAQ1YK04
KN0AAQ1YK08
KN0AAQ1YK16
KN0AAQ1YL09
KN0AAQ1YL11
KN0AAQ1YL12
KN0AAQ1YM10
KN0AAQ1YM11
KN0AAQ1YM14
KN0AAQ1YM21
KN0AAQ1YN05
KN0AAQ1YN20
KN0AAQ1YN22
KN0AAQ1YO02
KN0AAQ1YO07
KN0AAQ1YO12
KN0AAQ1YO17
KN0AAQ1YO23
KN0AAQ1YP04
KN0AAQ1YP07
KN0AAQ1YP19
KN0AAQ2YA04
KN0AAQ2YA12
KN0AAQ2YA13
KN0AAQ2YA15
KN0AAQ2YA22
KN0AAQ2YB05
KN0AAQ2YB14
KN0AAQ2YC15
KN0AAQ2YC19
KN0AAQ2YC21
KN0AAQ2YD05
KN0AAQ2YD14
KN0AAQ2YD23
KN0AAQ2YE05
KN0AAQ2YE07
KN0AAQ2YE18
KN0AAQ2YE20
KN0AAQ2YF03
KN0AAQ2YF21
KN0AAQ2YG05
KN0AAQ2YG09
KN0AAQ2YG18
KN0AAQ2YI03
KN0AAQ2YI05
KN0AAQ2YI10
KN0AAQ2YJ17
KN0AAQ2YL20
KN0AAQ2YM11
KN0AAQ2YN03
KN0AAQ2YN08
KN0AAQ2YN22
KN0AAQ2YO13
KN0AAQ2YO14
KN0AAQ2YO15
KN0AAQ2YO20
KN0AAQ2YP09
KN0AAQ2YP15
KN0AAQ3YA03
KN0AAQ3YA11
KN0AAQ3YB10
KN0AAQ3YB17
KN0AAQ3YB18
KN0AAQ3YB21
KN0AAQ3YC07
KN0AAQ3YD18
KN0AAQ3YD21
KN0AAQ3YE20
KN0AAQ3YF22
KN0AAQ3YG02
KN0AAQ3YG12
KN0AAQ3YH04
KN0AAQ3YH19
KN0AAQ3YH23
KN0AAQ3YH24
KN0AAQ3YI05
KN0AAQ3YI11
KN0AAQ3YI18
KN0AAQ3YI20
KN0AAQ3YJ07
KN0AAQ3YJ18
KN0AAQ3YK09
KN0AAQ3YK22
KN0AAQ3YL10
KN0AAQ3YN11
KN0AAQ3YN13
KN0AAQ3YN20
KN0AAQ3YP06
KN0AAQ3YP17
KN0AAQ4YA19
KN0AAQ4YA20
KN0AAQ4YB04
KN0AAQ4YB07
KN0AAQ4YB12
KN0AAQ4YD01
KN0AAQ4YD04
KN0AAQ4YD16
KN0AAQ4YD20
KN0AAQ4YE08
KN0AAQ4YE13
KN0AAQ4YE17
KN0AAQ4YF07
KN0AAQ4YF08
KN0AAQ4YF19
KN0AAQ4YG12
KN0AAQ4YG13
KN0AAQ4YG18
KN0AAQ4YH05
KN0AAQ4YH06
KN0AAQ4YH08
KN0AAQ4YH12
KN0AAQ4YI11
KN0AAQ4YI17
KN0AAQ4YJ15
KN0AAQ4YK14
KN0AAQ4YK21
KN0AAQ4YK21
KN0AAQ4YL04
KN0AAQ4YL08
KN0AAQ4YL16
KN0AAQ4YL18
KN0AAQ4YM19
KN0AAQ4YN08
KN0AAQ4YO02
KN0AAQ4YO09
KN0AAQ4YO19
KN0AAQ4YP06
KN0AAQ5YA06
KN0AAQ5YA07
KN0AAQ5YA14
KN0AAQ5YA18
KN0AAQ5YC01
KN0AAQ5YC23
KN0AAQ5YD02
KN0AAQ5YD03
KN0AAQ5YD15
KN0AAQ5YD20
KN0AAQ5YE06
KN0AAQ5YE07
KN0AAQ5YE08
KN0AAQ5YE09
KN0AAQ5YE12
KN0AAQ5YF01
KN0AAQ5YF06
KN0AAQ5YF15
KN0AAQ5YF20
KN0AAQ5YG17
KN0AAQ5YH17
KN0AAQ5YH22
KN0AAQ5YI08
KN0AAQ5YI14
KN0AAQ5YJ08
KN0AAQ5YJ22
KN0AAQ5YK22
KN0AAQ5YL05
KN0AAQ5YN04
KN0AAQ5YN09
KN0AAQ5YN12
KN0AAQ5YN18
KN0AAQ5YN23
KN0AAQ5YO11
KN0AAQ5YO21
KN0AAQ5YO23
KN0AAQ6YA13
KN0AAQ6YA15
KN0AAQ6YB15
KN0AAQ6YB20
KN0AAQ6YC06
KN0AAQ6YD03
KN0AAQ6YD07
KN0AAQ6YD14
KN0AAQ6YF21
KN0AAQ6YG03
KN0AAQ6YG11
KN0AAQ6YG18
KN0AAQ6YH06
KN0AAQ6YH10
KN0AAQ6YH19
KN0AAQ6YH20
KN0AAQ6YI02
KN0AAQ6YJ07
KN0AAQ6YJ08
KN0AAQ6YK01
KN0AAQ6YK20
KN0AAQ6YL14
KN0AAQ6YM10
KN0AAQ6YN10
KN0AAQ6YN11
KN0AAQ6YN20
KN0AAQ6YO15
KN0AAQ6YO21
KN0AAQ6YP13
KN0AAQ6YP16
KN0AAQ7YA03
KN0AAQ7YA11
KN0AAQ7YB23
KN0AAQ7YC04
KN0AAQ7YC13
KN0AAQ7YC18
KN0AAQ7YD09
KN0AAQ7YD16
KN0AAQ7YE01
KN0AAQ7YE01
KN0AAQ7YE04
KN0AAQ7YE06
KN0AAQ7YE11
KN0AAQ7YF16
KN0AAQ7YG04
KN0AAQ7YG06
KN0AAQ7YG07
KN0AAQ7YG10
KN0AAQ7YG13
KN0AAQ7YG17
KN0AAQ7YG23
KN0AAQ7YH04
KN0AAQ7YH05
KN0AAQ7YH05
KN0AAQ7YH07
KN0AAQ7YH24
KN0AAQ7YI08
KN0AAQ7YK03
KN0AAQ7YK16
KN0AAQ7YK22
KN0AAQ7YL02
KN0AAQ7YL11
KN0AAQ7YL15
KN0AAQ7YL24
KN0AAQ7YM01
KN0AAQ7YM04
KN0AAQ7YM07
KN0AAQ7YM13
KN0AAQ7YM17
KN0AAQ7YO14
KN0AAQ7YO24
KN0AAQ7YP15
KN0AAQ8YA06
KN0AAQ8YA17
KN0AAQ8YA18
KN0AAQ8YB01
KN0AAQ8YB03
KN0AAQ8YB05
KN0AAQ8YB13
KN0AAQ8YC05
KN0AAQ8YD03
KN0AAQ8YD05
KN0AAQ8YD21
KN0AAQ8YE16
KN0AAQ8YE21
KN0AAQ8YF01
KN0AAQ8YF02
KN0AAQ8YF06
KN0AAQ8YF11
KN0AAQ8YG02
KN0AAQ8YG11
KN0AAQ8YI01
C01013C06
KN0AAQ8YI10
KN0AAQ8YI11
KN0AAQ8YI14
KN0AAQ8YI16
KN0AAQ8YI22
KN0AAQ8YJ17
KN0AAQ8YJ18
KN0AAQ8YK04
KN0AAQ8YK14
KN0AAQ8YL07
KN0AAQ8YL14
KN0AAQ8YL16
KN0AAQ8YM04
KN0AAQ8YM09
KN0AAQ8YM22
KN0AAQ8YO14
KN0AAQ8YO20
KN0AAQ8YP13
KN0AAQ8YP16
KN0AAQ9YA06
KN0AAQ9YB08
KN0AAQ9YB14
KN0AAQ9YC15
KN0AAQ9YD06
KN0AAQ9YD15
KN0AAQ9YE07
KN0AAQ9YF01
KN0AAQ9YF07
KN0AAQ9YF20
KN0AAQ9YG02
KN0AAQ9YH08
KN0AAQ9YH10
KN0AAQ9YI06
KN0AAQ9YJ03
KN0AAQ9YJ05
KN0AAQ9YJ13
KN0AAQ9YJ23
KN0AAQ9YJ24
KN0AAQ9YK05
KN0AAQ9YK13
KN0AAQ9YK22
KN0AAQ9YL02
KN0AAQ9YL12
KN0AAQ9YL18
KN0AAQ9YN03
KN0AAQ9YN17
KN0AAQ9YN18
KN0AAQ9YN24
KN0AAQ9YO04
KN0AAQ9YO18
KN0AAQ9YO19
KN0AAQ9YP14
KN0AAQ9YP24
C05071F01
C01002A04
C01002A07
C01002D06
C01004B11
C01004C05
C01006A03
C01006H09
C01008A03
C01008A09
C01008B12
C01008D08
C01008F01
C01009A02
C05071F04
C01009F11
C05071H02
C05071H08
C01010D02
C05072A03
C05072A10
C01010F08
C01010H06
C01011A02
C01012A11
C05072B12
C01013F04
C05072C09
C05072C10
C01013H02
C01014C09
C01014E05
C01015A07
C05072D04
C01015B11
C01015B12
C01015D11
C05072D08
C01015E09
C05072D11
C01015H11
C01016A10
C01016D10
C01017E06
C01017G07
C01017G10
C01018F02
C05072E07
C01018G11
C01019D02
C01020A08
C01020D08
C01020F08
C01020F12
C01020H10
C02001B12
C02002B02
C05072E10
C02003B07
C02003C01
C02003C06
C02003D01
C02003E01
C02004C10
C02007A11
C05072E11
C02007D07
C02008E10
C02008F05
C02010B08
C02010F10
C02010G04
C05072G02
C05072G06
C02011D12
C02011G03
C02012E06
C05072H06
C02013C08
C02013G11
C02014G09
C05073A06
C02015D07
C02015H02
C02016B03
C02016G12
C02016H01
C02017D01
C05073A10
C02021D06
C02021H10
C02023C08
C02023E03
C02023F05
C05073A11
C02026E12
C02027A06
C02027D07
C02027D09
C02027F01
C05073B08
C05073C09
C03001G06
C03003C09
C03003E07
C03004A03
C03005E08
C03006A09
C03006H06
C05073D04
C05073D05
C03009E03
C03009E06
C03009H12
C03010A05
C05073F01
C03010D02
C04004B05
C04004C04
C05073F08
C04010F02
C04011D11
C04011F11
C04011G10
C04011H08
C04013A03
C04013A11
C04013B04
C04015F06
C04015H04
C04015H05
C04016B06
C04016F02
C04016G01
C04017C09
C04017D01
C04018F07
C05073F10
C04019A10
C04022A07
C04022A12
C04022E03
C04022E11
C05074A09
C04027F02
C05074B01
C04028B12
C05074B02
C04028G01
C05074B05
C04029H05
C04030C02
C04030C04
C04030F12
C04031E03
C04031G02
C05074B11
C04032B11
C05074C01
C04032H04
C04033E04
C04034D04
C04034D08
C04034G01
C04034G04
C05074C02
C04035D06
C04035F05
C04035H04
C04035H09
C05001D05
C05074C06
C05001G10
C05074C07
C05074C11
C05054B04
C05054H07
C05055E05
C05055G07
C05056E01
C05074D01
C05057E12
C05074D08
C05074D09
C05069B12
C05071B06
C05071H03
C05071H06
C05073A02
C05073H04
C05074D11
C05075G06
C05076B06
C05074E07
C05074E08
C05131B01
C05131G05
C05136F03
C05138B03
C05138E09
C05139C12
C05140C09
C05801A02
C05074F07
C05808C01
C05811B11
C05811E08
C05811H10
C06001B05
C06001D09
C06001F02
C06001G09
C06002A02
C06002B09
C06002D11
C06002E10
C06002F03
C06002G01
C06002G06
C06003C09
C06003E06
C06003F02
C06003F05
C06004A10
C06004C11
C06004D02
C06004E04
C06004E08
C06004F03
C06004G08
C06004H04
C06004H05
C06005A09
C06005C02
C06005F02
C06005F06
C06006A02
C06006A10
C06006B04
C06006B07
C06007A10
C06007D08
C06007E03
C06008A06
C06008H12
C06009G12
C06010C10
C06010F03
C05074F08
C06010H10
C05074G01
C06011E10
C05074G02
C06012A04
C06012C10
C06012D05
C06012H10
C06013D10
C06014A03
C06014C06
C06014F11
C06014H04
C06014H07
C06014H08
C06015D06
C06015G09
C06016A05
C06016C01
C06017G12
C06017H12
C05074G09
C06018E06
C06018E11
C06018H06
C06019H04
C06022H09
C06023A12
C06023C02
C06023D06
C06023D12
C06023G01
C06024D07
C06024D08
C06024F01
C06051B12
C05074G10
C07001D04
C07003A07
C07003G05
C07004A11
C07004B12
C01013C08
C05074H07
C05075A01
C07006A05
C07008A11
C01013C10
C07008F06
C07008G02
C05075A10
C01002A06
C05075C09
C05075D05
C07011H02
C05075D08
C08001G04
C08001G08
C08001G12
C08002A03
C05075E05
C05075F01
C05075F03
C08002E02
C08002E04
C08002F08
C05075F06
C01013E11
C08003D03
C05075G08
C08004D06
C05075G10
C01013F08
C08004F09
C08004G08
C05075H03
C08004H06
C08005A01
C08005B11
C05075H12
C08005E08
C08005H12
C08006B03
C01013F09
C08006C01
C08006F08
C08006H05
C08007B10
C05076B05
C05076B09
C05076B12
C08008C03
C08008F03
C08008G01
C08009A11
C08009B09
C08009C10
C08009G04
C08010B12
C08010C09
C08010D09
C08010E10
C08010H08
C08010H09
C08011E01
C08011F09
C08011G02
C08011G03
C08011G07
C08012B07
C08012B10
C08012E05
C08012H01
C01013G06
C08013C02
C08013C06
C08013F10
C05076C03
C08014A10
C08014E11
C08015A10
C08015D01
C08015D05
C08015G09
C05076D02
C08016C06
C05076D07
C05076D11
C08016D08
C08016E07
C08016G07
C08016G11
C08016H10
C08017F03
C08017F12
C08017H08
C08018A08
C01013G07
C08018E02
C08018E09
C08019C07
C08019C09
C08019D11
C08019E01
C08019E09
C08019E10
C08019E11
C08019E12
C08019G10
C08019H02
C05076E05
C08020D08
C08020H10
C08022D02
C08022D07
C08023A07
C08023A12
C08025A12
C05076E10
C08025H01
C08026H07
C08027C07
C08027D11
C08028B06
C01013H07
C08028E09
C08028F03
C05076F03
C08029C12
C05076F11
C08030D12
C08030F12
C08030G02
C08032B10
C08032E12
C08032H07
C08033F03
C05076G05
C08034A11
C08034G06
C08036F06
C05076G11
C08037D04
C08037E05
C01002A08
C09002B07
C05076H04
C16012H08
C05076H07
C16013H05
C16014G04
C05076H08
C16015B01
C05076H09
C16017E08
C16018A06
C16018D03
C16018F07
C18001E09
C18001F01
C18001F07
C18002A08
C05076H11
C18003C09
C18003F02
C18003F08
C18003H09
C18004A06
C18004B10
C18004C02
C18004C04
C18004C06
C05076H12
C05131E02
C18004C10
C05131G08
C18004D05
C18004D09
C05131H11
C05131H12
C18004G03
C18004H01
C18004H09
C05132B06
C18005G04
C05132B09
C18006A05
C18006B01
C18006B07
C18006B10
C18006C06
C05132C07
C18006D07
C18006D09
C18006E04
C18006F05
C18006F07
C18006F08
C18006G04
C18007E01
C18007H05
C18007H06
C18008B02
C01014A05
C18008B06
C18008B08
C18008C03
C18008C04
C18008C05
C18008C06
C18008D05
C18008D06
C18008D10
C18008G05
C01014B10
C01014C11
C01014E10
C01014F09
C05133E02
C18009G08
C05134A09
C18009H04
C05134C03
C18010C11
C18010F11
C05134E07
C18010G10
C18011A04
C18011A06
C18011D03
C18011D07
C18011D10
C18011D11
C18011F12
C18011H09
C18012A05
C18012D01
C18012D04
C18012F07
C18013B03
C18013B11
C18013D02
C18013D12
C18013E05
C18014E10
C05136B02
C05136B08
C01002A10
C05136E04
C05136H05
C05138D10
C01014G03
C18015C11
C05139H01
C18015E06
C18015E08
C05139H08
C05140A05
C05140D07
C05140E02
C05141E03
C01014G11
C05146A03
C01014H07
C01015A08
C05146G09
C05801A01
C05801A07
C18016H03
C18016H11
C18017E11
C18017F07
C18017F08
C18017G06
C18018A06
C18018C05
C18018D07
C05801D02
C05801D09
C05801G02
C05801H09
C18018F01
C01015A12
C18018F12
C05802C07
C18018H03
C18018H04
C18019A01
C05802C10
C18019A03
C18019A04
C18019A07
C18019B08
C18019B10
C18019B12
C18019C05
C05802D05
C18019D04
C18019E01
C05802F08
C05802G02
C18019F10
C18019F11
C18019F12
C18019G01
C18019G11
C05802G08
C05803A10
C05803B03
C18020A04
C01015C04
C18020A07
C05803E07
C18020B05
C18020B12
C05807A09
C01015C06
C18020D12
C01015C10
C18020E09
C18020E12
C01002B06
C18020G12
C05807E11
C18021B01
C18021B10
C01015C12
C18021C03
C05807H06
C18021D02
C18021D08
C05807H09
C18021E03
C18021E12
C05807H11
C18021G10
C18021H10
C01002C11
C01015E06
C05808B03
C01015E12
C18022B07
C18022B09
C18022B11
C05808E01
C05808E03
C01015F03
C05808G04
C05809B03
C18022D09
C18022D12
C18022E09
C18022F08
C05809B08
C05809C10
C18022H11
C18023A08
C01015G12
C18023A11
C05809E01
C05809G06
C18023C06
C18023D12
C05810A09
C18023E11
C05810B01
C01015H08
C05811B09
C05811D01
C18024A01
C18024A08
C18024B09
C05811D08
C05811E12
C05811F09
C05811G09
C01016A01
C18024G06
C01016A05
C18025A09
C06001A04
C06001A06
C18025C01
C18025C11
C18025D02
C18025D04
C06001A08
C18025E02
C18025E12
C18025F01
C18025F03
C06001A10
C18025G03
C06001B11
C06001C04
C18025H02
C06001C05
C06001D06
C19002C01
C19003E01
C19003F01
C19005E05
C19006C03
C06001D11
C19008E12
C06001E04
C06001E08
C19009F02
C06001E10
C19010G01
C20001F02
C20004F04
C06001F01
C20005G02
C06001F03
C20006H07
C06001F10
C06001G02
C06001G12
C06001H08
C21001B08
C01002D02
C21001E03
C21001F07
C21001G08
C21001H05
C21002B01
C21002C05
C21002D05
C21002F06
C21002F11
C21003A01
C06002B03
C06002B07
C21003B10
C06002C07
C21003G08
C01016E06
C21004A07
C06002E06
C21004B12
C06002E07
C21004D12
C21004E04
C06002E09
C21004F12
C06002F07
C21005A08
C21005A09
C21005D01
C21005D05
C21005D07
C21005E03
C21006B08
C21006D01
C21006D04
C21006E11
C21006F07
C06002F10
C21006H02
C21006H05
C21007A05
C21007H08
C06002G04
C21008D05
C06002G07
C06002G09
C21008G07
C31001C07
C31001D03
C31001E12
C06002G10
C31001H06
C06002G11
C31002E07
C31002F04
C06002H01
C31003B12
C31003F03
C31003G07
C31003G12
C31004A05
C31004C04
C31004D06
C31004G03
C06002H02
C06003A05
C06003A11
C31007A02
C31007A05
C31007C10
C31007D02
C31007D10
C31007E02
C06003B11
C31007H07
C31008C07
C31008D07
C31008E12
C31008G04
C31008H08
C06003D03
C31009B08
C31009D07
C31010A02
C06003D04
C31010C01
C06003D09
C31010E01
C31010E02
C31010E05
C31010E08
C31010E11
C31010F01
C06003E05
C31010F04
C31010F10
C06003E07
C31010G07
C01016F04
C31100A09
C31100B11
C31100D02
C31100E08
C31100F01
C31100F02
C31101C07
C31101F04
C31102A11
C31102C05
C31102D07
C31102E04
C31102F07
C31102G02
C31102G07
C31102G10
C31102H04
C31102H05
C31102H09
C06003F10
C31104A03
C31104A12
C31104B08
C31104D09
C06003G06
C31104G03
C31104H01
C06003G09
C31105C10
C31106A07
C31106A10
C31106C02
C31106C05
C31106C07
C31106E07
C31106F10
C31106H02
C31107B06
C31107C04
C31107C05
C31107F09
C06003G10
C06003H05
C31108C11
C31108E12
C31108H01
C31109A06
C31109A09
C31109A10
C31109B08
C31109C04
C06004A11
C31109C11
C31109D02
C31109E07
C31109F04
C31109F06
C31109F07
C31109F12
C31109G06
C31109G11
C31109H02
C31109H05
C06004A12
C31109H12
C06004B01
C06004B03
C31200F08
C31200H04
C31201A07
C31201B01
C31201B06
C31201E07
C31202B08
C31202C03
C06004C02
C31202C05
C31202D10
C31202D12
C06004C09
C06004C12
C31202G02
C31202G03
C31202G06
C31202G12
C06004E03
C31203A02
C31203C07
C31203C08
C31203D07
C31203D08
C06004E09
C06004E12
C31203H03
C31203H06
C31204F02
C31204F12
C31205B10
C31205E04
C31205F02
C06004F05
C31206A07
C06004F09
C31206B05
C31206B06
C31206B10
C06004F11
C31206C09
C31206D05
C06004G02
C31206E03
C31206E04
C31206F01
C31206G06
C06004G03
C06004G05
C31206H01
C31206H02
C31206H04
C31206H06
C31206H12
C06004G09
C31207B05
C31207B08
C06004G10
C31207C10
C31207C12
C31207E01
C31207E07
C31207E10
C01016F07
C31207F11
C31207G01
C31207G02
C06004H02
C31207G06
C31208B06
C31208D03
C31208D08
C31208E08
C31208H08
C31209A09
C31209C01
C31209D12
C06004H03
C31209F06
C01017A12
C31209G01
C31209H05
C31209H09
C31301F03
C31302C06
C06005B04
C01017C01
C31302G11
C31302H04
C06005C11
C06005D04
C31304C06
C31304C11
C31304D06
C31304D08
C31304E01
C31304E03
C31304E05
C06005D09
C06005D10
C31304E10
C31304F01
C31304F02
C31304G09
C31304H03
C31304H09
C06005D12
C31305C11
C31305D06
C31305G06
C06005E06
C31305H06
C31401A09
C31401B11
C31401C05
C31401D03
C31401G07
C31401H06
C31402B10
C31402D03
C31402D12
C31402E08
C31402E12
C06005F12
C31402G01
C31402G02
C31402H01
C31402H08
C31402H10
C31403A04
C31403D06
C31403F02
C31403G02
C31403H03
C31404B01
C31404B06
C31404B12
C31404C09
C31404D02
C31404D10
C06005H04
C31404H04
C31404H05
C31404H07
C31404H11
C31404H12
C06005H09
C31405G03
C31501A01
C31501B09
C31501D05
C31501E04
C31501E11
C06005H12
C06006A06
C31502A08
C31502B09
C06006A08
C31503C02
C06006A09
C31503G01
C31504B04
C31504H03
C31505F06
C31601B04
C31601D01
C31601E09
C31601E11
C31601F08
C31602B12
C31604B06
C06006A12
C31604C03
C31604C06
C31604D11
C31605E01
C06006B06
C31605G06
C31605H11
C06006B10
C31701E01
C31702A09
C31702B06
C06006B12
C31702D05
C31702G01
C31702G02
C31703A05
C31703B02
C31703C03
C06006C02
C06006C03
C31703E02
C31703F01
C01002D04
C31703F07
C06006C10
C31704A04
C31704A11
C31704C02
C31704D01
C31704D03
C31704E01
C31704E03
C31704F05
C31704G02
C31704G07
C01017F03
C31704H05
C31705B11
C31705B12
C31705C11
C31705D06
C31705F11
C31705G10
C06006C12
C06006D01
C31707E12
C31707G09
C31708A06
C31708B09
C31708C01
C06006D05
C31708G09
C31708H10
C31709B09
C31710A01
C31710A03
C06006D06
C31710A08
C01017F05
C31710B09
C31710C07
C31710D08
C31710E04
C06006E05
C31710E12
C31710F01
C31710F09
C06006E10
C31710G07
C06006G02
C01017F06
C06006G07
C06006H09
C06007A02
C06007A04
C01002D10
C31801G04
C31802A06
C31802B03
C06007B08
C31802B12
C01018A04
C31802D11
C31802E10
C31802E11
C31802F10
C31802G09
C31802G11
C31802G12
C31802H03
C31803B01
C06007B12
C06007C04
C31803E01
C06007C08
C31804A07
C06007D07
C06007E02
C06007E06
C06007E07
C31804G10
C06007F06
C06007F10
C31805A04
C31805A06
C06007G09
C06007H10
C31805B08
C31805B09
C31805C03
C31805C04
C06008A04
C31805C08
C31805D01
C31805E01
C06008A08
C31805E09
C31805F01
C31805F07
C31805F09
C31805F10
C31805G06
C06008B10
C31806F02
C31806F06
C31806H11
C06008B11
C01018A08
C31807F12
C31807H04
C31808C08
C06008D07
C06008D08
C31808D04
C31808E03
C31808F03
C31808G03
C31808G09
C31808G11
C06008E02
C31808H04
C06008E03
C31809E04
C31809H05
C31810C03
C31810D08
C31810E12
C31810F12
C06008E04
C32001B09
C32001C05
C32001F08
C32002A10
C06008E06
C06008E10
C06008G01
C32005A07
C32005A11
C32005B05
C32005C04
C32005C06
C32005D07
C32005D09
C32005F03
C32005G01
C32005G08
C32005G09
C32005H01
C32005H03
C32006A08
C32006A09
C32006B04
C32006B11
C06008G02
C06008G10
C32007H08
C32008C11
C06008G12
C32008F02
C06008H02
C32008F08
C32008G07
C06008H06
C32009C12
C32009D08
C32009D10
C32009D11
C32009F02
C32009F09
C32009H01
C32009H04
C06008H09
C32012B09
C32012C03
C32012E08
C32012E11
C32012F05
C06009A06
C32013E04
C32013E09
C06009A07
C32014G12
C06009A08
C06009A09
C01018A12
C32101F12
C32101G03
C32101G07
C32101H08
C32101H09
C32102A07
C32102B08
C32102B11
C32102E09
C32102F12
C32102H06
C32103C04
C06009B08
C32103C08
C32103C11
C32103D03
C06009B09
C32103F04
C32103F07
C06009C11
C06009D09
C32103H04
C32103H07
C32104B02
C06009F10
C06009F11
C32104B12
C32104E12
C06009G08
C06009H09
C06010A08
C32105B07
C32105G06
C32105G09
C32105G11
C06010B05
C32106D11
C32106E04
C32106F11
C06010B07
C32107F05
C32107F10
C06010B08
C06010B11
C32108B11
C32108C09
C32108D11
C06010D01
C32108H04
C06010D05
C32201A06
C32201A12
C32201B01
C32201B02
C06010D09
C06010D10
C32201C04
C32201C06
C32201D05
C06010D12
C32201D09
C06010E02
C32201D12
C32201E04
C32201G02
C32201G05
C32201G06
C32201H03
C32201H04
C32201H06
C32201H07
C32201H08
C06010F01
C06010F05
C32202A06
C32202B02
C32202C04
C32202C07
C32202D03
C32202E04
C32202E08
C32202F07
C32202G12
C32202H09
C34001A04
C34001A05
C34001A11
C34001E01
C34001G03
C34001G09
C34001H04
C34002A06
C34002A07
C34002B06
C34002B08
C34002D10
C06010G03
C34002E04
C34002E05
C34002G03
C06010G05
C34003H09
C34004A05
C34004B01
C34004B04
C34004B05
C34004C06
C34004F10
C34004H06
C34005A06
C34005A08
C34005E02
C34006A06
C34006E02
C34006G11
C34008H09
C34009A12
C34009C04
C34009G06
C34009H04
C34010G11
C34100B06
C34100B09
C34100C05
C34100D04
C34100D08
C34100G10
C34100H01
C34100H04
C34101H03
C34102B04
C34103F04
C34103F09
C34103G07
C34103H04
C34104C12
C34104G08
C06011A04
C34105B09
C34105C03
C34105F01
C06011A05
C34106A06
C01018B12
C06011C09
C06011C10
C34106F09
C34106F11
C06011D06
C06011E02
C34108A06
C34108B03
C34108D04
C34108H02
C34109C11
C06011E11
C34109E11
C34109G01
C34110C05
C34110C10
C34110D01
C34110E09
C34110G05
C06011F03
C34110H09
C34110H11
C34201A05
C34201A12
C34201B07
C34201C02
C06011G10
C34201C08
C34201D03
C34201D09
C34201D11
C34201E01
C34201E09
C34201E10
C34201E11
C06011H08
C34201H01
C34201H06
C34201H12
C34202C12
C34202F07
C34202H12
C34203E02
C34203E03
C34203E05
C34203F03
C34203G11
C34203H07
C34204A08
C06012A09
C06012B01
C34204B10
C06012B07
C34204D04
C06012B10
C34204E12
C34204F08
C34204F09
C34204G10
C06012C02
C06012D09
C34205A08
C34205C03
C34205D05
C06012F07
C34205F06
C34205G07
C06012F10
C06012F11
C34206B04
C06013A04
C34206E04
C34206E05
C34206F02
C06013A05
C34206F08
C34206H07
C34207A12
C06013A08
C06013A09
C06013A11
C34208B02
C34208B09
C06013B04
C34208C02
C34208C03
C06013B08
C06013B11
C34208D08
C06013C03
C34208E03
C34208E06
C34208E07
C34208E11
C06013C06
C34208F09
C01018C06
C06013C08
C34209B03
C34209B04
C34209B08
C34209B11
C34209C11
C34209F02
C34209F07
C06013C11
C06013D09
C06013E02
C34209G11
C34210A04
C06013E06
C06013E07
C01018C10
C34210B03
C34210B06
C06013E11
C34210D03
C34210D08
C34210G07
C06013F03
IC0AAA11BB11
IC0AAA12AB04
IC0AAA12CF02
C06013F04
IC0AAA12DH10
IC0AAA13AH02
IC0AAA13BH04
IC0AAA13CD04
C06013F09
IC0AAA13DA04
C06013F10
IC0AAA14CG10
C06013G02
C06013G04
IC0AAA15AD04
C06013G05
C06013H03
C01018C11
IC0AAA15CF09
IC0AAA15DF08
IC0AAA16AF12
IC0AAA16BA07
C06013H07
IC0AAA16CB10
IC0AAA16CE01
IC0AAA16CE04
C06014B03
C06014B07
IC0AAA16DD11
C06014B08
IC0AAA16DG11
C06014C01
C06014C03
IC0AAA17BF09
IC0AAA17CC04
IC0AAA17CE10
IC0AAA17DD12
IC0AAA17DF07
IC0AAA18AA11
IC0AAA18AB03
C06014C05
C06014C09
C06014D01
IC0AAA18DA07
IC0AAA18DD12
IC0AAA18DE02
C06014D04
IC0AAA18DG05
IC0AAA19BB02
IC0AAA19BB05
IC0AAA19BC09
C06014G12
IC0AAA19CE06
IC0AAA19DA01
IC0AAA19DE06
IC0AAA1AB09
IC0AAA1BF09
IC0AAA20AF07
C06015A04
IC0AAA21AD01
C06015A08
IC0AAA21BB12
IC0AAA21DC08
IC0AAA21DD04
IC0AAA22AF12
IC0AAA22BB06
C06015A09
IC0AAA23AC05
C01002E10
IC0AAA23CB07
IC0AAA23DA04
IC0AAA23DD03
C06015B04
IC0AAA27BG01
IC0AAA28CF01
IC0AAA29BF04
IC0AAA30AA08
IC0AAA31AA01
IC0AAA31AB12
C06015B11
IC0AAA31BF09
C06015D03
IC0AAA33AE04
IC0AAA33AG06
C06015D07
IC0AAA34AA08
IC0AAA34CA03
IC0AAA35AC10
IC0AAA35AG11
IC0AAA35BA07
C06015E02
IC0AAA36BD11
IC0AAA36DD04
IC0AAA36DE10
IC0AAA37AB06
IC0AAA37AG03
C06015E05
C06015E08
IC0AAA37DC10
IC0AAA37DF06
C06015G05
C06015G08
IC0AAA38DG03
IC0AAA39CG02
IC0AAA3AA12
IC0AAA3BA11
IC0AAA3BH09
C06015G10
IC0AAA42AH05
C06015H06
IC0AAA43CC06
IC0AAA44BF07
IC0AAA45DG05
C06015H08
IC0AAA47CA11
IC0AAA47CD12
IC0AAA48AB11
IC0AAA48AE08
IC0AAA48BG07
IC0AAA48CH09
IC0AAA4AF11
C06015H09
IC0AAA51AF12
IC0AAA51AH01
C06016A06
C06016A07
IC0AAA52DF05
IC0AAA53AG02
C06016B02
IC0AAA57AB09
C06016B03
IC0AAA57CA09
IC0AAA57CC06
IC0AAA57CF10
C06016B05
IC0AAA57CH05
IC0AAA58AB02
IC0AAA58AB09
IC0AAA58AC01
IC0AAA58AD09
IC0AAA58AE08
IC0AAA58AH06
IC0AAA58BG11
IC0AAA58CA08
IC0AAA58DD01
IC0AAA58DF04
IC0AAA58DH09
C06016B08
IC0AAA59CG12
IC0AAA59DD01
C06016B09
IC0AAA59DE10
IC0AAA5AD01
C06016B12
IC0AAA5BH04
C06016C04
IC0AAA60AB10
C06016C06
C06016C10
IC0AAA60CA06
C06016D06
C06016D11
IC0AAA62AD07
C06016D12
IC0AAA63CB06
IC0AAA64CB04
IC0AAA64CC11
C01018D02
IC0AAA65AD07
IC0AAA65AF12
IC0AAA65DC06
IC0AAA65DF12
IC0AAA67AA02
IC0AAA67AC11
IC0AAA67AC12
IC0AAA67AD10
IC0AAA67AF10
IC0AAA67AH03
IC0AAA67BF08
IC0AAA67CE01
IC0AAA67DA10
IC0AAA68DG04
IC0AAA69AA02
IC0AAA69AB03
IC0AAA69BD01
IC0AAA69BD07
C06016F10
IC0AAA69BH07
IC0AAA69CD06
IC0AAA69CG09
IC0AAA69DA02
IC0AAA69DD04
IC0AAA69DF10
IC0AAA69DG04
IC0AAA6AA04
IC0AAA6CH08
IC0AAA70AA08
IC0AAA70AH09
IC0AAA70BH08
IC0AAA70DC02
IC0AAA71AF09
IC0AAA71BD02
IC0AAA71CB04
IC0AAA71DG05
IC0AAA71DG09
C06016G05
IC0AAA72AH12
IC0AAA72CA06
C06016H03
IC0AAA73AG12
C06016H11
IC0AAA73CH03
IC0AAA73DE07
C06017A03
IC0AAA74AB11
IC0AAA74AB12
IC0AAA74BH10
IC0AAA74CH08
C06017A06
C06017B01
IC0AAA76BB08
C06017B07
IC0AAA76CA03
IC0AAA76CE02
IC0AAA77DF02
IC0AAA77DF06
IC0AAA77DH02
IC0AAA78AG02
C06017C03
IC0AAA7BF12
IC0AAA80AA02
IC0AAA80AD01
IC0AAA80BA02
C06017C06
C01018D05
IC0AAA82CA10
IC0AAA82DA04
IC0AAA83BA05
IC0AAA83BD08
IC0AAA83BE02
IC0AAA83CD01
IC0AAA83DG01
C06017D09
IC0AAA87AC10
IC0AAA87AG04
IC0AAA87CC12
IC0AAA88CC04
C06017D10
IC0AAA8BC09
C06017D11
IC0AAA90AH08
C06017E05
IC0AAA90DH01
IC0AAA91CE11
IC0AAA91DH06
IC0AAA94AE09
IC0AAA94CC12
IC0AAA95AB01
IC0AAA95DB06
IC0AAA95DH11
IC0AAA96AE01
IC0AAA96CB01
IC0AAA96CE10
IC0AAA98AB11
IC0AAA98AH01
IC0AAA98BF12
IC0AAA98DA05
IC0AAA98DC11
IC0AAA99CA12
IC0AAA99CB03
IC0AAA99DF08
IC0AAA9AG08
C06017E06
IC0AAA9BH04
C01018D11
C06017F03
IC0AAA9DB10
KN0AAA2BD02
KN0AAB1AC01
C06017F04
KN0AAB2AC09
C06017F11
KN0AAH1BD03
KN0AAH2DF06
KN0AAH3CH12
KN0AAI1AB05
KN0AAI1AC06
KN0AAI1AC10
KN0AAI1AD09
KN0AAI1AE05
KN0AAI1AE06
KN0AAI1BA06
KN0AAI1BC05
C06017G01
KN0AAI1BD04
KN0AAI1BE01
C01018D12
KN0AAI1CB10
KN0AAI1CC05
KN0AAI1CC08
KN0AAI1CE04
C06017G07
KN0AAI1DB03
KN0AAI1DC05
KN0AAI1DC10
KN0AAI1DD09
KN0AAI1DG06
KN0AAI1DH05
KN0AAI2AA08
KN0AAI2AB12
KN0AAI2AC06
KN0AAI2AG11
KN0AAI2AG12
KN0AAI2BA12
KN0AAI2CB02
KN0AAI2CF06
KN0AAI2DA10
KN0AAI2DD02
KN0AAI3AA10
KN0AAI3BA10
KN0AAI3BB06
KN0AAI3BD09
KN0AAI3BE06
KN0AAI3BH03
KN0AAI3CD05
KN0AAI3CD12
KN0AAI3CE03
KN0AAI3CF04
KN0AAI3CG06
KN0AAI3CH09
KN0AAI3DA03
KN0AAI3DH09
KN0AAK1AE09
KN0AAK1AH03
KN0AAK1BA05
KN0AAK1BA12
KN0AAK1BH03
C01002E11
KN0AAK1CC01
KN0AAK1CC02
KN0AAK1CH08
KN0AAK1DB06
KN0AAK1DC01
KN0AAK1DC09
C06017H05
KN0AAK2AA11
C06017H06
KN0AAK2AE12
KN0AAK2AF04
KN0AAK2AF11
KN0AAK2AG11
KN0AAK2AH10
KN0AAK2BA07
C06017H07
KN0AAK2BE02
KN0AAK2BF05
KN0AAK2CA12
KN0AAK2CB10
KN0AAK2CD11
C06018A03
KN0AAK2DA11
KN0AAK3AB03
KN0AAK3BB02
KN0AAK3BC01
KN0AAK3BC02
KN0AAK3BF10
KN0AAK3BH12
KN0AAK3CD06
KN0AAK3CE09
C06018A04
KN0AAK3CF01
KN0AAK3CH03
KN0AAK3DD11
KN0AAK3DH10
KN0AAL1AA05
KN0AAL1AA06
KN0AAL1AC06
KN0AAL1AD12
KN0AAL1AE03
C06018A09
KN0AAL1AF08
KN0AAL1AG01
KN0AAL1AG10
KN0AAL1AH06
KN0AAL1BB05
KN0AAL1BC12
KN0AAL1BE11
KN0AAL1BE11
KN0AAL1BF01
C06018B03
KN0AAL1CA06
KN0AAL1CC07
KN0AAL1CF10
C06018B06
KN0AAL1CG06
KN0AAL1DB10
KN0AAL1DD07
KN0AAL1DE06
KN0AAL1DE08
KN0AAL1DG10
KN0AAL1DG11
KN0AAL1DH08
KN0AAL2AC12
KN0AAL2AE05
KN0AAL2BA07
KN0AAL2BA12
KN0AAL2CB08
KN0AAL2CC10
KN0AAL2CD04
KN0AAL2CE07
KN0AAL2CG04
KN0AAL2DA11
KN0AAL2DC02
KN0AAL2DD06
KN0AAL3AE03
KN0AAL3AF08
KN0AAL3BA04
KN0AAL3BB11
KN0AAL3BD04
KN0AAL3CB07
KN0AAL3CG12
KN0AAL3CH10
KN0AAL3DF10
KN0AAP10YB09
KN0AAP10YC14
KN0AAP10YC24
KN0AAP10YC24
KN0AAP10YD02
KN0AAP10YE07
KN0AAP10YH17
KN0AAP10YI06
KN0AAP10YK18
KN0AAP10YL22
KN0AAP10YM21
KN0AAP10YN08
KN0AAP11YA24
KN0AAP11YB08
KN0AAP11YB09
KN0AAP11YC23
KN0AAP11YD20
C06018B07
KN0AAP11YH18
KN0AAP11YI15
KN0AAP11YI24
KN0AAP11YK07
KN0AAP11YN08
C06018B08
KN0AAP11YP24
C06018C08
KN0AAP12YB02
KN0AAP12YB23
C06018C11
KN0AAP12YF22
KN0AAP12YG05
KN0AAP12YG12
KN0AAP12YG18
KN0AAP12YH12
KN0AAP12YH20
KN0AAP12YJ10
C06018E07
C06018E09
KN0AAP12YM19
KN0AAP12YM24
KN0AAP12YN18
KN0AAP12YO02
KN0AAP12YO06
C06018F04
KN0AAP13YA04
KN0AAP13YB09
KN0AAP13YD14
KN0AAP13YD18
KN0AAP13YF03
KN0AAP13YF03
C06018F06
KN0AAP13YL06
KN0AAP13YL10
C06018F12
KN0AAP13YM19
KN0AAP13YM19
KN0AAP13YN16
KN0AAP13YN16
KN0AAP13YP10
KN0AAP13YP16
KN0AAP1YA04
KN0AAP1YB07
KN0AAP1YB11
KN0AAP1YC02
KN0AAP1YC22
C06018G06
KN0AAP1YE17
KN0AAP1YE20
KN0AAP1YE21
KN0AAP1YF16
KN0AAP1YF21
KN0AAP1YF22
KN0AAP1YG09
C06018G08
KN0AAP1YG21
KN0AAP1YH15
KN0AAP1YH18
KN0AAP1YH19
KN0AAP1YI05
KN0AAP1YI07
KN0AAP1YI09
KN0AAP1YI24
KN0AAP1YJ03
KN0AAP1YJ15
KN0AAP1YK16
KN0AAP1YL08
KN0AAP1YL12
KN0AAP1YO04
KN0AAP1YP01
KN0AAP2YA19
C06018G12
KN0AAP2YB17
C06018H08
KN0AAP2YC04
KN0AAP2YC12
KN0AAP2YC23
KN0AAP2YD24
KN0AAP2YF08
KN0AAP2YF19
KN0AAP2YF22
C06018H10
KN0AAP2YG11
KN0AAP2YH02
KN0AAP2YI05
KN0AAP2YJ14
KN0AAP2YJ21
KN0AAP2YK01
KN0AAP2YK09
C06019A07
KN0AAP2YM10
KN0AAP2YM15
C06019A10
KN0AAP2YM20
KN0AAP2YM24
KN0AAP2YN02
KN0AAP2YN14
KN0AAP2YO06
KN0AAP2YO16
KN0AAP2YP01
KN0AAP2YP11
KN0AAP2YP13
KN0AAP3YA04
C06019A11
KN0AAP3YB18
KN0AAP3YC07
KN0AAP3YC17
KN0AAP3YD09
KN0AAP3YD11
KN0AAP3YD12
KN0AAP3YD17
KN0AAP3YE19
KN0AAP3YF23
KN0AAP3YG05
KN0AAP3YG07
KN0AAP3YH02
KN0AAP3YH12
KN0AAP3YH14
KN0AAP3YJ02
KN0AAP3YJ04
KN0AAP3YJ07
C06019B01
C06019B07
KN0AAP3YK12
KN0AAP3YK13
KN0AAP3YL05
KN0AAP3YL09
C06019C03
C06019C06
KN0AAP3YM04
KN0AAP3YM05
KN0AAP3YM06
KN0AAP3YM08
KN0AAP3YM09
KN0AAP3YM12
KN0AAP3YM15
C06019C08
KN0AAP3YN11
KN0AAP3YN16
KN0AAP3YN19
KN0AAP3YN21
KN0AAP3YO11
KN0AAP3YO13
KN0AAP3YO20
KN0AAP3YP22
KN0AAP4YA03
KN0AAP4YA12
KN0AAP4YB10
KN0AAP4YC08
KN0AAP4YD05
KN0AAP4YD07
KN0AAP4YD12
KN0AAP4YE08
KN0AAP4YE12
C06019C09
KN0AAP4YE14
KN0AAP4YE23
KN0AAP4YF06
KN0AAP4YG04
KN0AAP4YG05
KN0AAP4YG07
KN0AAP4YG11
C06019C12
KN0AAP4YG19
KN0AAP4YI01
KN0AAP4YI11
KN0AAP4YI13
C06019D06
KN0AAP4YI21
KN0AAP4YJ08
KN0AAP4YJ21
KN0AAP4YJ21
KN0AAP4YK02
KN0AAP4YK08
KN0AAP4YL02
KN0AAP4YM05
KN0AAP4YM10
KN0AAP4YN05
KN0AAP4YO09
KN0AAP4YP05
KN0AAP4YP17
C06019D09
KN0AAP5YA04
KN0AAP5YA15
KN0AAP5YC07
KN0AAP5YC12
KN0AAP5YC12
KN0AAP5YC15
C01018E08
C06019E02
KN0AAP5YL09
KN0AAP6YB06
KN0AAP6YC03
KN0AAP6YC17
KN0AAP6YE15
KN0AAP6YF03
KN0AAP6YG01
KN0AAP6YI10
KN0AAP6YN03
KN0AAP6YN20
KN0AAP6YO21
KN0AAP6YP01
KN0AAP6YP20
KN0AAP7YA02
KN0AAP7YD14
KN0AAP7YF07
KN0AAP7YI23
KN0AAP7YJ07
KN0AAP7YK07
KN0AAP7YM04
KN0AAP7YM18
KN0AAP7YO12
KN0AAP7YO13
KN0AAP7YP21
KN0AAP8YA06
KN0AAP8YA11
KN0AAP8YB14
KN0AAP8YD16
KN0AAP8YE24
KN0AAP8YF02
KN0AAP8YF20
KN0AAP8YF23
KN0AAP8YG21
KN0AAP8YH13
KN0AAP8YI14
KN0AAP8YI21
KN0AAP8YJ23
KN0AAP8YK21
C06019E05
KN0AAP8YP17
KN0AAP9YA21
KN0AAP9YA23
KN0AAP9YB11
KN0AAP9YC15
KN0AAP9YK22
KN0AAP9YL03
KN0AAP9YM14
KN0AAP9YN09
KN0AAP9YP15
KN0AAQ10YI14
KN0AAQ11YA01
KN0AAQ13YA11
KN0AAQ13YH07
C06019F03
C06019F04
KN0AAQ1YP01
KN0AAQ2YH21
C06019F12
KN0AAQ2YJ24
KN0AAQ3YJ11
KN0AAQ3YL06
KN0AAQ3YO23
KN0AAQ4YD18
KN0AAQ6YD04
KN0AAQ6YM20
C06019G03
C06019G04
C06019G09
C06019H03
C06019H06
C01018F06
C06019H11
C06020A01
C06020A04
C06020A06
C06020B05
C06020B10
C06020C01
C06020C03
C06020C04
C06020C07
C01018F09
C06020D04
C06020D10
C06020D12
C06020E05
C06020E09
C06020F04
C06020F10
C06020G01
C06020G07
C06020G11
C06020H01
C06020H05
C06020H08
C06020H10
C01018G03
C01018H10
C01018H11
C01019A05
C06021C05
C06021C12
C06021D01
C06021D06
C06021D08
C06021E02
C06021E09
C06021F01
C06021F10
C06021G02
C06021G03
C06021G04
C06021G05
C06021H02
C06021H05
C06022A03
C06022A05
C06022B01
C01019A07
C06022B06
C06022B09
C06022C03
C06022C07
C06022C10
C06022D02
C06022D10
C06022D12
C06022E04
C06022E07
C06022E10
C06022F08
C06022G04
C06022G12
C06022H02
C06023A07
C06023B04
C06023C05
C06023C06
C06023F02
C06023F05
C06023G09
C06023H02
C06023H06
C06023H08
C01019A08
C06024A07
C06024A10
C06024B01
C06024B05
C06024C01
C06024C02
C06024D03
C06024D04
C06024D05
C06024D09
C06024E11
C06024F06
C06024G08
C06024H02
C06051A12
C06051B02
C06051D06
C06051G01
C01019A11
C01002E12
C06054A08
C01019C02
C01019C09
C07001A04
C07001C02
C07001C08
C07001C09
C07001D05
C07001D08
C07001E04
C07001E08
C07001E11
C07001H07
C07002A05
C07002C02
C07002C08
C07002C09
C07002C11
C07002D09
C07002E04
C07002F01
C07002F02
C07002F03
C07002G03
C01019C11
C07002G09
C07002H04
C07003A09
C07003A12
C07003B01
C07003B11
C07003C01
C07003C04
C01019D03
C07003C09
C07003D09
C01019D08
C07003E04
C07003F03
C01019E06
C07003G04
C07003G12
C07003H03
C07003H08
C07004A01
C07004A03
C07004A07
C01019E09
C07004B10
C01019E12
C07004F04
C07004F07
C07004F12
C07004G09
C07005E08
C07005E09
C01019F02
C07005F11
C07005H05
C07006B02
C07006D03
C01019F05
C07006H03
C07007B02
C07007C07
C07007D04
C07007D05
C07007E07
C07007E08
C07007F05
C07007F08
C07007G02
C07007G05
C07008A01
C07008A03
C07008B08
C07008C05
C07008C10
C07008E01
C07008E05
C01019G04
C01019G09
C07008G11
C07009C01
C07009D11
C07009H11
C07010B03
C07010B05
C01019G10
C07010C01
C07010C08
C07010D09
C07010D11
C07010E12
C07010F03
C07010G07
C01019H05
C01002F07
C07011F01
C07011F11
C07011G04
C01020B01
C07012B03
C07012C09
C07012D04
C07012D11
C07012F12
C07012H07
C08001B10
C08001B11
C08001C02
C08001C06
C08001D05
C08001D06
C01020B05
C01020C04
C08001E07
C01020C05
C08001F08
C08001G01
C08001G02
C08001G03
C08001G05
C08001H09
C08002A06
C08002A08
C08002B08
C08002B11
C08002C02
C08002C09
C08002D09
C08002E03
C08002E08
C08002F02
C08002F12
C01020D01
C08003B10
C08003C06
C01020D05
C08003D05
C08003E01
C01002F08
C08003E11
C08003F10
C08003F11
C01020E05
C01020E08
C08003H04
C08003H07
C08004A05
C08004A11
C08004F04
C08004G06
C08005C01
C01020E09
C08005D12
C08005E05
C08005E09
C08005E12
C08005F06
C08005F09
C08005G06
C08005G12
C08005H11
C08006A03
C08006C04
C08006F03
C08006G01
C01002G10
C08007A06
C08007C02
C01020G06
C08007D06
C08007D12
C08007E03
C01020G07
C08007F09
C01020H09
C01020H11
C08007H09
C08007H11
C08008A02
C08008B04
C08008B09
C08008B11
C08008B12
C08008C01
C08008C05
C08008E06
C08008E07
C08008F09
C08008G03
C08008G04
C08008G06
C08008G08
C08009A04
C08009A09
C08009B06
C08009B10
C08009C01
C08009C04
C08009D01
C08009D03
C02001A04
C08009E02
C08009F03
C08009F04
C08009G05
C08009H04
C08010A01
C02001D03
C08010B01
C08010B02
C08010D06
C08010F01
C08010F04
C08010F05
C08010F08
C08010G03
C08010G04
C08010H03
C08010H04
C08011A04
C08011A10
C08011C04
C02001E08
C08011C10
C08011D01
C08011D05
C08011D07
C08011E09
C08011F03
C08011F10
C08011G01
C08011G08
C08011H05
C08011H06
C08012B02
C08012B06
C08012D11
C08012E01
C08012E07
C08012F07
C08012G08
C08012G09
C08013B05
C02001F07
C08013B11
C08013C04
C08013C08
C08013E08
C08013F08
C02001G04
C08013H03
C08014B01
C08014B07
C08014B08
C08014C05
C08014C09
C08014C12
C08014D02
C08014E06
C08014E08
C02001H07
C08014F09
C08014G07
C08014H11
C08015B11
C08015C09
C08015C10
C02002A01
C08015D08
C08015E06
C08015E09
C08015F01
C08015F11
C08015G07
C08015H08
C08016B12
C08016C07
C08016C09
C08016E12
C08016H02
C08017A09
C08017A11
C08017B11
C08017C07
C08017D12
C08017F06
C08017F11
C08017G10
C08017H11
C08018A04
C08018B05
C08018C08
C08018C10
C08018D03
C08018D12
C08018E03
C08018F03
C08018G10
C08019A07
C08019C02
C08019D10
C08019F01
C08019F03
C08019F04
C08019F08
C08019G01
C08019H01
C08019H09
C08019H10
C08020A04
C08020A07
C08020A09
C08020B03
C08020B08
C08020C07
C08020C08
C08020D03
C08020F01
C08020G01
C08020G12
C08021B01
C08021C04
C08021D06
C08021F04
C08021F05
C02002A06
C08022A09
C08022B03
C08022B04
C08022F03
C08022F04
C08022H01
C08023A01
C02002A11
C08023D02
C08023D11
C08023D12
C02002B06
C08023E06
C08023E07
C08023F07
C08023F10
C08023F12
C08023G07
C08023H02
C08023H09
C08024A06
C08024A12
C08024B05
C08024B09
C08024C05
C08024C11
C08024E09
C08024E11
C08024G07
C08024H03
C08024H08
C08025A09
C08025B01
C08025B12
C08025C04
C08025C09
C08025C11
C08025D10
C08025E01
C08025E05
C02002E06
C08025F12
C08025G11
C08026A06
C08026B08
C08026B11
C08026C10
C08026D05
C08026E03
C08026E05
C08026E06
C08026F04
C08026F06
C02002F03
C08026H04
C08027A08
C08027B02
C08027B09
C08027C05
C08027C10
C08027D05
C08027D08
C08027D10
C08027D12
C08027E11
C02002G01
C08027F11
C08027G08
C08028B01
C08028B05
C08028B10
C08028C09
C08028C11
C08028D07
C02002G04
C08028F11
C08028G04
C02002H04
C08028H03
C08029A07
C08029A09
C08029B08
C08029C11
C02002H09
C02003A04
C08029E01
C02003A10
C08029F08
C08029G05
C08029G07
C08029G10
C08029G12
C08029H09
C08030A05
C02003B09
C08030C04
C08030C09
C08030D10
C08030F05
C08030G04
C08030G06
C08030H02
C08030H03
C08030H06
C08030H09
C08031B08
C02003D03
C08031D04
C02003D12
C08031H02
C08032B09
C08032C01
C08032C10
C08032D05
C08032D12
C02003F02
C08032F01
C08032G03
C08033C08
C02003G10
C08033F02
C08034A01
C08034E05
C08034E08
C08035D05
C08035E04
C08035F06
C08035H10
C02003H01
C08036A02
C08036C05
C08036E11
C02004A08
C08037C03
C08037C06
C08037C09
C02004A12
C02004B02
C08038C02
C08038D09
C02004B03
C08038E11
C08038F02
C08038F09
C08038G07
C08038H10
C08039A02
C08039A06
C08039A08
C08039B06
C08039B11
C02004B04
C08039D01
C08039D03
C08039F03
C08039G11
C08039H01
C02004B12
C09001E10
C09002H09
C09003E05
C16001B06
C16001C07
C16001D05
C16002A07
C02004C04
C16004H06
C16005A04
C16005G04
C16005G12
C16006B10
C16007C09
C16007E04
C16007F05
C16009C08
C16009G07
C16011A02
C16011F11
C16011H01
C16011H07
C16012A09
C16012A11
C16012B03
C16012B06
C16012B07
C16012B08
C16012B09
C16012B11
C16012C03
C16012C12
C16012D04
C16012D10
C16012E06
C02004D07
C16012E10
C16012F12
C16012G08
C16012G12
C16012H09
C16013A05
C16013A08
C16013A09
C16013A10
C16013B03
C16013B07
C16013C02
C16013C06
C16013D06
C16013D08
C16013E06
C16013E07
C16013E10
C16013F02
C16013G05
C16013H01
C16013H11
C16014A11
C16014B02
C16014B06
C16014C04
C02004G12
C02004H11
C16014C11
C16014D07
C16014D08
C16014D09
C16014E06
C16014F04
C16014F08
C16014G11
C16014G12
C16014H01
C16014H04
C16014H07
C16014H11
C16014H12
C16015A01
C16015A07
C16015A09
C16015B04
C02006A02
C16015C03
C16015C08
C16015C11
C16015D03
C16015D04
C16015E02
C16015E03
C16015E09
C16015F07
C16015F08
C16015F11
C16015G07
C16015G10
C16015H05
C16015H09
C16016A06
C16016C05
C16016C08
C16016C11
C02006A03
C16016D02
C16016D05
C16016D06
C16016D08
C16016D10
C16016D11
C16016E01
C16016E02
C16016E03
C16016E08
C16016E09
C16016F01
C16016F04
C16016F07
C16016G01
C16016G04
C16016G06
C16016G09
C16016H01
C16016H02
C16016H06
C16016H07
C16016H08
C16017A07
C16017B04
C16017B08
C16017C07
C16017C09
C16017C10
C16017C11
C16017D09
C16017E04
C16017E06
C16017F07
C16017G01
C16017G02
C16017H03
C16017H06
C16017H10
C16017H11
C16018A05
C16018B02
C16018B07
C02006A05
C16018C11
C16018D05
C16018D07
C16018E05
C16018F01
C16018F02
C16018F03
C16018F04
C16018F10
C16018F12
C16018G06
C16018H03
C02006A08
C18001A01
C18001C10
C18002B12
C18002E03
C18003A11
C18003B03
C18004B12
C18005A05
C18005B01
C18005B10
C18005E07
C18006B11
C18006C11
C18006G01
C18007A11
C18007C06
C18007F05
C18007G06
C18007H09
C18008D08
C18008E05
C18008F02
C18008F05
C18009A05
C18009G05
C18009G09
C18010B08
C18010D01
C18010F07
C18011D12
C18011E01
C18011E12
C18011F06
C18011G06
C18012B08
C18012C12
C18012D08
C18012E06
C18012E09
C18012G02
C18012G08
C18012G09
C18012H02
C18012H04
C18012H09
C18013E09
C02006A09
C18013F09
C18014C09
C18014C11
C18014D10
C18014E06
C18014E08
C18014F12
C18015D02
C18015E05
C18015G07
C18016F05
C18016F06
C18016H04
C18016H10
C18016H12
C18017A10
C18017F12
C18017G05
C18017H11
C18018B06
C18018C01
C18018C08
C18018G05
C18019B05
C18019B07
C18019C03
C18019C07
C18019D02
C18019E06
C18019F03
C18019F06
C18019G03
C18019H11
C18019H12
C18020A09
C18020B01
C18020C01
C02006B01
C18020F01
C18020F05
C18020G11
C18021A01
C18021D09
C18021E07
C18021G02
C18021H03
C18021H08
C18022C12
C18022F01
C18022F06
C18022G02
C18022G11
C18022G12
C18022H06
C18023B02
C18023B07
C18023D10
C18024B08
C18024C07
C18024C08
C18024F09
C18024G05
C18024H07
C18025A11
C18025C05
C18025E03
C18025E11
C18025F09
C18025G02
C19001A01
C19001D05
C19002C12
C19004B01
C19004B10
C19004C08
C19004G08
C19005B05
C19007C04
C02006B02
C19009A09
C19010F05
C19010F12
C20001B07
C20001E08
C20001F10
C20001G05
C20001G09
C02006B10
C20001H06
C20002A07
C20002B01
C20002B11
C02006C01
C02006C06
C20002E12
C20002F11
C20002H05
C20002H12
C20003A08
C20003B06
C20003C09
C20003C10
C02006C07
C20003E08
C20003E11
C20003F12
C20003G03
C20003H07
C20003H11
C20004F08
C20004H04
C02006D03
C20005A06
C20005B06
C20005C09
C20005F09
C20005H03
C20006C12
C01003C10
C20006D08
C20006E05
C20006F01
C20006F05
C20006G03
C20006G12
C20006H08
C01003C11
C20007A10
C20007B12
C20007C07
C02006F03
C02006F12
C20007G01
C20007G06
C20007G07
C20007G11
C20007H05
C20007H09
C20008A12
C20008B01
C20008B03
C20008C06
C20008D02
C02006G02
C20008F12
C20008G02
C20008G03
C20008G07
C20008G11
C20008G12
C20008H06
C20008H09
C20008H12
C20009C03
C20009C11
C20009D03
C20009E03
C20009F04
C02006G03
C20009H11
C20010A01
C20010D05
C20010E08
C20010G05
C21001B10
C21001B11
C21001F03
C21002H07
C21003B02
C21003F09
C21005A04
C21005C02
C21006C01
C21007B12
C02006G07
C31001C03
C31001C04
C31001C12
C31001D12
C31001E04
C31001E07
C02007A09
C31001F02
C31001G07
C31002A02
C31002A05
C31002A10
C31002B10
C31002C01
C31002C03
C31002C10
C31002C11
C31002E03
C31002E04
C31002E08
C31002F01
C31002F02
C31002F12
C31002G06
C31002G10
C31002H03
C02007B02
C31003A03
C01003D02
C31003A06
C31003A10
C31003A11
C31003B06
C31003C03
C31003C09
C02007D02
C31003D03
C31003D04
C31003D06
C31003D10
C31003E04
C31003E05
C31003F02
C31003H06
C31003H08
C01003D04
C31004A06
C31004A08
C31004B03
C31004B08
C02007E08
C31004C07
C31004C09
C02007F01
C31004D02
C02007F10
C31004D05
C31004E03
C02008A01
C31004E09
C02008A03
C02008A04
C31004H01
C31004H06
C02008D01
C31005A07
C31005B07
C01003D10
C31005C06
C31005C10
C31005D06
C02008E05
C31005D12
C02008E08
C31005E08
C31005F03
C01003E03
C02008F08
C02008F09
C02008G02
C01003G08
C02008H11
C31006C04
C02009A11
C31006D06
C31006D08
C31006E01
C31006E04
C02009B07
C02009D02
C31006F04
C31006G06
C31006G07
C01003H02
C02009D09
C31006H06
C31006H08
C31006H11
C31007A01
C31007A10
C02009E03
C31007B05
C01004A05
C31007C02
C31007C04
C31007D01
C31007D03
C31007D11
C31007D12
C31007E04
C31007F09
C31007F11
C31007G06
C02009E09
C31007H03
C31007H04
C31007H10
C02009F09
C31008A03
C31008A06
C31008A11
C31008C09
C31008C10
C31008D03
C31008D08
C31008E08
C31008F06
C31008F07
C31008F12
C31008G05
C02009F10
C31008G08
C31008G10
C31008H01
C31009A02
C31009B01
C31009B10
C31009C02
C31009C10
C31009D05
C31009D08
C31009D09
C31009E08
C31009E09
C02009G01
C02009G03
C02009G07
C31009F03
C31009F06
C31009F07
C31009F09
C31009G06
C31009G12
C31009H04
C01004C09
C31010B04
C31010D03
C31010F03
C31010F08
C31010G01
C31010G08
C31010H04
C31010H05
C31100A08
C31100B02
C02009H07
C31100B07
C31100C01
C31100C07
C31100C10
C31100E03
C31100G03
C31101A01
C01004G01
C31101A05
C31101A10
C31101B02
C31101C04
C31101C08
C31101C09
C31101C10
C31101D03
C31101D04
C02010A02
C31101D09
C31101D11
C31101D12
C31101E07
C31101E11
C31101F02
C31101F03
C31101G01
C31101G12
C02010A07
C31101H07
C31102A09
C31102B01
C31102B08
C31102B12
C31102C12
C31102E02
C31102E06
C31102E08
C31102F04
C31102F06
C31102F11
C31102G04
C31102G06
C31102G08
C31102H01
C31102H03
C31102H12
C02010B02
C02010B04
C31103A05
C31103A08
C31103A09
C31103A10
C31103A12
C31103B04
C02010B09
C02010C12
C31103D01
C31103D08
C31103D10
C31103D11
C31103E02
C31103E03
C31103E12
C31103F01
C31103F05
C31103F06
C31103F08
C02010F04
C02010G01
C31103F11
C31103G03
C31103G06
C31103G11
C02010G05
C02010G07
C31104B04
C31104B06
C31104B07
C31104B09
C31104C04
C31104C09
C31104D10
C31104E03
C31104G07
C31104H03
C31104H05
C31104H06
C31104H11
C31105A07
C31105B01
C02010G09
C31105B12
C31105C01
C02010H06
C31105C05
C02011A08
C02011B01
C02011B05
C31105E02
C31105E10
C31105F08
C31105G02
C31105G04
C31105G10
C31105H02
C31106A03
C31106B03
C31106B07
C31106C08
C02011D07
C31106C11
C31106D08
C31106D12
C31106E08
C31106E09
C31106E11
C31106E12
C31106F04
C31106G02
C02011F10
C31106G09
C31106H01
C31106H08
C31107A04
C31107A06
C31107A10
C31107A11
C31107B01
C02011G02
C31107B07
C31107B08
C31107B09
C31107B11
C31107C06
C31107C08
C31107C10
C02011G07
C31107D08
C02011H08
C02012A02
C02012C05
C31107E12
C02012D01
C31107F08
C31107F11
C02012D08
C01005A06
C31107H07
C31107H10
C31108A01
C31108A02
C31108A05
C31108A06
C31108A08
C02012H02
C31108B04
C31108B12
C31108C01
C31108C02
C31108C03
C02013A01
C31108D02
C31108D04
C31108D05
C31108D06
C31108D11
C31108E06
C31108E09
C31108F04
C31108F08
C31108F11
C31108G03
C31108G08
C31108G09
C31108H07
C31108H09
C31108H10
C31109A02
C31109A03
C31109A04
C02013A03
C31109A12
C31109B01
C31109B02
C31109B05
C31109C03
C31109D01
C31109D07
C31109E02
C31109E04
C31109E05
C31109E06
C31109E08
C31109E12
C31109F01
C31109F02
C31109F05
C31109G05
C02013A07
C31109G10
C31109H09
C31200A03
C02013B03
C31200A06
C31200B01
C02013C06
C31200B03
C31200B05
C31200B06
C31200B11
C31200C01
C02013D04
C31200C04
C31200C09
C31200C10
C01005B03
C31200D01
C31200D04
C31200D05
C02013E02
C31200D08
C31200D09
C31200D11
C31200E02
C02013E09
C02013E11
C31200E10
C31200E11
C31200E12
C02013F01
C31200F02
C31200F10
C31200G03
C31200G04
C31200G06
C31200G08
C31200G09
C31200H05
C02013G03
C01005C12
C31201B12
C31201C02
C31201C05
C31201C08
C02013H02
C31201C11
C31201D01
C02013H09
C31201D08
C31201D09
C31201E03
C31201E04
C31201E05
C31201E06
C31201E08
C31201E12
C31201F03
C31201F05
C31201F06
C31201F09
C31201F10
C31201G01
C01005D02
C31201G08
C02014F10
C31201H01
C31201H03
C31201H04
C02014G12
C31201H10
C02014H03
C02015A07
C02015A09
C31202A10
C31202B10
C02015A11
C31202C08
C02015B08
C31202E03
C31202E05
C31202F05
C31202F06
C02015B10
C31202G11
C31202H03
C31202H12
C31203A04
C31203A09
C31203A10
C31203A12
C31203B04
C31203B05
C31203B10
C01005D09
C31203C01
C31203C03
C31203D01
C31203D11
C02015C07
C31203E03
C31203E08
C31203E09
C31203E12
C31203F04
C31203F05
C31203F11
C31203H02
C31203H04
C31203H09
C31203H12
C02015E08
C31204A07
C31204A08
C31204B02
C02015G09
C31204B04
C31204B08
C31204C01
C31204C05
C02016A01
C31204D02
C31204D03
C31204D04
C31204D05
C02016A04
C02016A10
C02016C10
C31204E01
C31204E04
C31204E08
C31204F01
C31204F03
C31204F04
C01005E05
C31204F08
C31204F09
C31204F10
C31204G01
C31204G02
C31204G05
C02016E12
C31204G08
C01005E06
C31204H02
C31204H05
C31204H06
C31204H07
C01005G12
C31205A05
C31205A12
C31205B11
C31205C02
C31205C06
C31205C12
C31205D07
C31205D12
C31205E07
C31205E08
C31205F07
C02016H11
C31205H05
C31206A06
C31206A11
C31206B02
C31206B03
C31206B11
C31206C02
C31206C03
C31206C04
C31206C06
C31206C10
C31206D01
C31206D02
C01006A06
C31206D06
C31206D07
C31206D08
C31206D12
C31206E07
C31206E10
C31206E11
C31206E12
C31206F03
C31206F06
C31206F10
C31206F11
C31206G08
C31206H03
C31206H07
C31206H08
C31206H09
C31207A03
C02017B09
C02017C06
C02017C08
C31207B04
C31207B10
C02017C09
C31207B12
C31207C07
C31207C11
C31207D03
C31207D04
C31207D06
C31207D07
C31207D09
C31207E09
C31207E11
C31207E12
C31207F01
C31207F03
C31207F04
C31207F06
C31207F09
C31207F10
C31207G03
C31207G08
C31207G09
C31207G12
C31207H05
C31207H08
C31207H11
C31207H12
C31208A02
C31208A05
C31208A07
C31208A08
C31208A10
C31208A12
C31208B02
C02017D10
C31208B12
C31208C01
C31208C02
C02017D11
C31208D01
C31208D05
C31208D06
C31208D07
C02017E05
C31208D10
C02017F06
C02017G03
C31208E06
C31208E07
C31208E10
C02017H03
C31208F05
C02017H06
C31208F07
C31208F09
C02017H08
C31208G01
C31208G02
C31208G03
C02017H11
C31208G07
C31208G09
C31208G10
C31208H02
C02018A03
C31208H07
C02018C05
C02018C10
C31209A01
C31209A03
C31209A04
C31209A08
C31209A10
C31209A11
C31209A12
C31209B03
C31209B05
C02018D09
C31209C03
C31209C10
C02018D11
C31209D02
C31209D04
C02018F01
C31209D10
C31209D11
C31209E04
C31209E05
C31209E08
C31209E10
C01006E12
C31209F03
C02018F07
C31209F08
C02018G12
C31209G02
C02018H04
C31209G11
C31209H01
C02019B12
C01006F10
C02019C08
C31301B09
C31301B10
C31301C06
C02019C11
C31301D05
C02019D11
C31301D11
C31301D12
C31301E05
C31301F02
C02019F03
C02019G05
C31302A02
C31302A11
C31302A12
C31302B01
C31302B02
C31302B03
C31302B05
C31302B07
C31302B12
C31302C03
C31302C05
C31302C07
C31302C11
C31302D02
C31302D03
C31302D08
C31302F02
C31302F04
C31302F07
C31302F10
C31302F11
C31302G04
C31302G05
C31302G10
C31302G12
C31302H02
C31302H06
C31302H07
C31302H08
C31302H12
C31303A08
C31303A09
C31303B02
C31303B09
C02019G12
C31303C09
C31303D01
C31303D07
C31303D08
C31303E01
C31303E02
C31303E03
C31303E06
C31303E07
C01008B10
C02019H10
C31303E12
C31303F01
C31303F02
C31303F03
C31303F07
C02020A09
C31303G04
C31303G10
C01008D03
C31303H11
