# Supplementary material for: A genome-wide 20 K citrus microarray for gene expression analysis
Source: BMC Genomics. 2008 Jul 3;9:318. doi: 10.1186/1471-2164-9-318 (PMC2483987; doi:10.1186/1471-2164-9-318)
Supplement: Additional file 5 — Biological Process Gene Ontology classification of the Arabidopsis genes orthologs to the unigenes expressed in the late globular embryo of citrus. The file shows the number, percentage, and IDs of the Arabidopsis genes belonging to each GO category. The classification at GO hierarchical levels 3 to 9 is showed. The file is a tab-delimited plain text file with one GO category per line for each GO level. [file 1471-2164-9-318-S5.txt]

AT1G01040
AT1G02780
AT1G04635
AT1G05190
AT1G05750
AT1G06570
AT1G08510
AT1G10510
AT1G11680
AT1G12360
AT1G12770
AT1G13120
AT1G13980
AT1G19850
AT1G20050
AT1G20200
AT1G20960
AT1G21690
AT1G34430
AT1G36160
AT1G43170
AT1G43710
AT1G48175
AT1G48850
AT1G49400
AT1G50030
AT1G55350
AT1G55540
AT1G58210
AT1G62360
AT1G63680
AT1G63700
AT1G67440
AT1G71190
AT1G74970
AT1G75350
AT1G79350
AT1G79560
AT1G80070
AT1G80410
AT1G80770
AT2G04030
AT2G18390
AT2G18510
AT2G19450
AT2G22870
AT2G24120
AT2G26830
AT2G28000
AT2G28800
AT2G28880
AT2G30950
AT2G31340
AT2G32950
AT2G34650
AT2G37920
AT2G38020
AT2G38280
AT2G39770
AT2G41720
AT2G45690
AT2G48120
AT3G04400
AT3G04870
AT3G05680
AT3G06350
AT3G06960
AT3G07060
AT3G10690
AT3G11940
AT3G12670
AT3G16290
AT3G17650
AT3G20070
AT3G29290
AT3G46560
AT3G48470
AT3G49660
AT3G50870
AT3G52590
AT3G54670
AT3G54720
AT3G55620
AT3G57870
AT3G60740
AT3G61140
AT4G02060
AT4G02570
AT4G10760
AT4G11150
AT4G13740
AT4G13940
AT4G14590
AT4G15560
AT4G16370
AT4G19350
AT4G20090
AT4G21710
AT4G22260
AT4G23100
AT4G23430
AT4G26300
AT4G29860
AT4G33680
AT4G39090
AT4G39920
AT5G03800
AT5G04560
AT5G07280
AT5G07500
AT5G08170
AT5G09900
AT5G10360
AT5G12130
AT5G12840
AT5G13010
AT5G13710
AT5G16390
AT5G16620
AT5G16715
AT5G16750
AT5G17710
AT5G18580
AT5G19820
AT5G20920
AT5G22370
AT5G22640
AT5G23880
AT5G23940
AT5G24400
AT5G27540
AT5G27720
AT5G37510
AT5G39710
AT5G40480
AT5G42970
AT5G48230
AT5G49820
AT5G49930
AT5G53860
AT5G55940
AT5G56680
AT5G56930
AT5G57930
AT5G58230
AT5G60540
AT5G61410
AT5G62440
AT5G62790
AT5G62990
