# Supplementary material for: A genome-wide 20 K citrus microarray for gene expression analysis
Source: BMC Genomics. 2008 Jul 3;9:318. doi: 10.1186/1471-2164-9-318 (PMC2483987; doi:10.1186/1471-2164-9-318)
Supplement: Additional file 6 — Molecular Function Gene Ontology classification of the Arabidopsis genes orthologs to the unigenes expressed in the late globular embryo of citrus. The file shows the number, percentage, and IDs of the Arabidopsis genes belonging to each GO category. The classification at GO hierarchical levels 3 to 9 is showed. The file is a tab-delimited plain text file with one GO category per line for each GO level. [file 1471-2164-9-318-S6.txt]

#Entity	Level	Genes list	N�Genes list	Percentage list
cellular metabolic process	3	AT5G16970 AT3G18710 AT1G57770 AT4G24770 AT2G27960 AT4G26900 AT3G47340 AT5G52470 AT5G56110 AT4G34980 AT1G05010 AT3G44110 AT4G39980 AT1G09300 AT1G24100 AT4G09670 AT3G24495 AT2G39710 AT2G23430 AT3G50870 AT1G50380 AT5G16440 AT4G19380 AT5G52510 AT4G14910 AT4G33210 AT3G63470 AT1G21720 AT2G43750 AT3G46920 AT2G24490 AT1G73360 AT1G79930 AT3G57080 AT1G20510 AT4G14690 AT1G20650 AT3G59540 AT1G53290 AT2G27920…	2455	64.40
primary metabolic process	3	AT3G18710 AT1G57770 AT4G24770 AT2G27960 AT4G26900 AT3G47340 AT5G52470 AT5G56110 AT4G34980 AT1G05010 AT3G44110 AT4G39980 AT1G09300 AT3G13790 AT1G24100 AT3G24495 AT2G39710 AT2G23430 AT3G50870 AT1G50380 AT5G16440 AT5G52510 AT4G14910 AT4G33210 AT3G63470 AT1G21720 AT2G43750 AT3G46920 AT2G24490 AT1G73360 AT1G79930 AT3G57080 AT1G20510 AT1G20650 AT3G59540 AT1G53290 AT2G27920 AT3G56070 AT2G45240 AT3G54850…	2222	58.29
macromolecule metabolic process	3	AT3G18710 AT4G24770 AT2G27960 AT5G52470 AT5G56110 AT4G34980 AT3G44110 AT1G09300 AT3G13790 AT1G24100 AT3G24495 AT2G39710 AT2G23430 AT3G50870 AT1G50380 AT4G33210 AT3G63470 AT1G21720 AT3G46920 AT2G24490 AT1G73360 AT1G79930 AT1G20650 AT3G59540 AT1G53290 AT2G27920 AT3G56070 AT2G45240 AT3G54850 AT1G25510 AT5G67360 AT5G03860 AT1G77840 AT4G26530 AT5G42320 AT3G02740 AT3G63400 AT5G50000 AT2G26990 AT1G25260…	1644	43.13
biosynthetic process	3	AT1G57770 AT4G26900 AT1G05010 AT4G39980 AT1G24100 AT5G16440 AT4G14910 AT2G43750 AT3G59540 AT1G53290 AT1G77840 AT1G77130 AT1G25260 AT2G06050 AT3G02230 AT5G23960 AT1G33330 AT3G06040 AT3G11964 AT3G62870 AT2G18950 AT1G76490 AT1G75420 AT5G15050 AT1G05170 AT2G04520 AT5G02610 AT2G17630 AT5G60390 AT5G20290 AT2G40890 AT1G09795 AT1G08200 AT4G23660 AT5G07990 AT5G16715 AT1G29880 AT4G37760 AT3G57490 AT2G31360…	697	18.28
establishment of localization	3	AT3G51870 AT3G54820 AT2G21390 AT3G08580 AT2G35740 AT2G26900 AT3G28960 AT1G15690 AT5G63060 AT1G30900 AT1G15210 AT3G23430 AT1G26670 AT1G13980 AT1G68100 AT5G26250 AT3G13620 AT2G21380 AT3G06130 AT1G07030 AT1G09960 AT1G42550 AT2G38290 AT2G38940 AT1G01950 AT2G38410 AT5G39510 AT1G32050 AT4G35020 AT5G21930 AT1G55910 AT1G08820 AT5G46630 AT3G03000 AT3G23660 AT5G45130 AT3G54300 AT3G58970 AT3G10380 AT2G28520…	559	14.66
regulation of biological process	3	AT2G27960 AT5G56110 AT4G34160 AT2G23430 AT3G50870 AT5G52510 AT1G73360 AT5G44790 AT1G13980 AT5G67220 AT1G77840 AT3G54390 AT1G01250 AT1G32640 AT1G69770 AT2G24260 AT2G26330 AT2G01940 AT5G25380 AT1G80840 AT5G61900 AT1G35460 AT3G33520 AT5G54680 AT4G35620 AT4G11080 AT5G23090 AT5G18830 AT3G13040 AT4G23860 AT2G32950 AT2G40950 AT1G68200 AT3G12910 AT1G47230 AT3G03000 AT1G68840 AT5G49520 AT5G01810 AT4G39780…	548	14.38
cellular component organization and biogenesis	3	AT1G12840 AT2G21390 AT5G52470 AT1G30900 AT5G06680 AT1G26670 AT3G59540 AT1G23720 AT1G13980 AT1G77840 AT2G21380 AT5G59910 AT1G07030 AT3G02230 AT1G42550 AT1G64740 AT1G33330 AT1G01950 AT1G08460 AT1G69770 AT5G61900 AT2G38410 AT2G04520 AT5G02610 AT4G32830 AT5G20290 AT5G10980 AT4G25630 AT5G56950 AT3G33520 AT5G39510 AT1G08820 AT5G46630 AT5G45130 AT1G01510 AT1G65220 AT5G58230 AT5G62810 AT1G62750 AT4G37580…	451	11.83
multicellular organismal development	3	AT1G21690 AT2G23430 AT1G13980 AT4G26690 AT2G26990 AT1G69770 AT2G26330 AT1G15750 AT3G33520 AT3G61140 AT1G63700 AT2G32950 AT5G16715 AT1G01510 AT4G31500 AT5G58230 AT5G13180 AT1G62750 AT3G51780 AT5G26751 AT2G27300 AT1G01030 AT5G60450 AT2G06200 AT4G37580 AT3G09090 AT5G09900 AT1G13180 AT4G34710 AT3G06400 AT2G36400 AT3G52590 AT1G48410 AT3G22780 AT5G11260 AT1G49400 AT1G48175 AT2G26830 AT4G15880 AT1G80080…	353	9.26
response to stress	3	AT5G16970 AT3G46230 AT3G22840 AT4G39980 AT3G24495 AT1G15690 AT1G27730 AT2G24490 AT1G54410 AT4G29810 AT2G06050 AT1G32640 AT2G38380 AT1G56410 AT5G05340 AT5G50720 AT1G09740 AT2G39940 AT4G37760 AT1G05260 AT5G58720 AT5G27600 AT2G26280 AT3G51780 AT4G05160 AT3G12580 AT1G08810 AT4G34710 AT4G08390 AT1G77280 AT4G27670 AT3G16350 AT1G09560 AT4G21320 AT5G14800 AT2G28560 AT3G09200 AT1G11360 AT5G62530 AT4G17380…	344	9.02
response to chemical stimulus	3	AT5G16970 AT4G34160 AT2G23430 AT1G15210 AT1G27730 AT5G44790 AT5G24810 AT2G06050 AT1G32640 AT5G41210 AT2G38380 AT5G05340 AT1G80840 AT5G50720 AT2G39940 AT4G37760 AT5G01810 AT1G25490 AT1G50640 AT5G27600 AT5G59310 AT4G37580 AT4G16780 AT1G08810 AT4G34710 AT4G08390 AT4G11260 AT1G48410 AT4G30270 AT3G43810 AT3G16350 AT4G26570 AT2G39770 AT3G30842 AT1G63440 AT4G35090 AT2G43790 AT5G40280 AT3G11540 AT1G80100…	327	8.58
anatomical structure development	3	AT1G12840 AT1G21690 AT2G23430 AT1G13980 AT4G26690 AT1G69770 AT2G26330 AT1G15750 AT5G61900 AT3G33520 AT3G61140 AT1G63700 AT5G16715 AT1G01510 AT4G31500 AT5G58230 AT1G62750 AT3G51780 AT5G26751 AT1G01030 AT2G06200 AT4G37580 AT5G09900 AT1G13180 AT4G34710 AT3G06400 AT2G36400 AT3G52590 AT1G48410 AT2G39700 AT3G22780 AT1G49400 AT1G48175 AT2G26830 AT4G15880 AT1G80080 AT2G04030 AT5G17710 AT5G27540 AT3G46560…	326	8.55
response to abiotic stimulus	3	AT3G46230 AT3G22840 AT1G15690 AT1G27730 AT1G54410 AT4G29810 AT2G26990 AT1G32640 AT1G56410 AT2G01940 AT5G61900 AT5G39510 AT3G61140 AT5G50720 AT2G32950 AT5G07990 AT4G19990 AT1G05260 AT4G31500 AT5G27600 AT3G51780 AT3G12580 AT4G37580 AT4G25350 AT1G08810 AT4G34710 AT2G43010 AT1G48410 AT4G27670 AT1G77760 AT3G16350 AT5G61210 AT5G11260 AT1G09560 AT4G21320 AT5G14800 AT1G67900 AT3G09200 AT5G02810 AT5G62530…	299	7.84
cell communication	3	AT3G08510 AT2G15080 AT3G56070 AT4G29810 AT5G44790 AT5G25510 AT3G26020 AT1G66830 AT1G32640 AT4G35020 AT2G39940 AT3G15410 AT5G01810 AT5G45130 AT3G57830 AT1G25490 AT1G50640 AT1G71860 AT1G18150 AT4G37580 AT4G25350 AT5G01890 AT2G43010 AT4G11260 AT1G66150 AT1G01200 AT4G30270 AT3G43810 AT4G36180 AT4G21540 AT5G02810 AT1G80080 AT3G24240 AT2G26670 AT2G43790 AT5G40280 AT3G11540 AT1G06840 AT1G80100 AT2G31680…	268	7.03
response to endogenous stimulus	3	AT3G24495 AT4G34160 AT2G23430 AT1G27730 AT2G24490 AT5G44790 AT1G32640 AT1G80840 AT5G50720 AT2G39940 AT4G37760 AT5G01810 AT1G25490 AT5G58720 AT1G50640 AT5G59310 AT2G26280 AT4G37580 AT4G16780 AT1G08810 AT4G34710 AT4G11260 AT1G48410 AT4G30270 AT3G16350 AT2G28560 AT4G17380 AT2G39770 AT2G43790 AT1G48050 AT5G40280 AT3G11540 AT1G80100 AT3G09940 AT4G30080 AT1G68320 AT4G09600 AT1G23160 AT3G21510 AT1G55020…	256	6.72
reproductive process	3	AT1G21690 AT1G13980 AT1G69770 AT1G15750 AT3G33520 AT3G61140 AT5G16715 AT5G58230 AT1G62750 AT3G51780 AT1G01030 AT5G09900 AT4G34710 AT3G52590 AT1G48410 AT4G21790 AT1G49400 AT1G48175 AT2G26830 AT4G15880 AT2G04030 AT5G17710 AT5G27540 AT3G46560 AT3G07060 AT5G64390 AT1G80410 AT2G28880 AT1G79350 AT2G41720 AT2G34650 AT3G05680 AT1G69940 AT1G30330 AT5G62990 AT1G03160 AT4G28560 AT5G53860 AT4G24620 AT2G44810…	216	5.67
catabolic process	3	AT3G47340 AT4G33210 AT1G21720 AT5G03860 AT4G26530 AT5G24810 AT2G26990 AT5G41210 AT1G16300 AT2G39940 AT5G44520 AT1G12000 AT4G33010 AT3G14290 AT2G32290 AT5G09900 AT5G38710 AT4G11260 AT3G16920 AT3G60350 AT4G14800 AT5G23540 AT3G14400 AT5G62530 AT2G26670 AT4G35090 AT5G20620 AT5G10790 AT3G58750 AT1G78380 AT1G56190 AT4G29120 AT3G23920 AT5G06460 AT4G34030 AT2G01290 AT5G03240 AT1G68750 AT3G52880 AT3G22960…	202	5.30
nitrogen compound metabolic process	3	AT4G26900 AT3G47340 AT1G05010 AT4G39980 AT4G14910 AT2G43750 AT5G67220 AT5G24810 AT2G17630 AT1G09795 AT5G16715 AT1G29880 AT4G33010 AT3G23940 AT1G80600 AT4G31500 AT4G34200 AT1G55880 AT4G34710 AT1G72550 AT1G55090 AT5G38710 AT4G33760 AT4G10320 AT2G35500 AT1G77760 AT5G14800 AT5G62530 AT2G29690 AT5G27470 AT3G57560 AT2G19590 AT3G17390 AT4G34030 AT3G61440 AT5G56760 AT5G15950 AT3G23490 AT3G02470 AT2G43080…	165	4.33
protein localization	3	AT1G30900 AT2G38410 AT4G35020 AT5G46630 AT5G45130 AT3G10380 AT5G62810 AT1G29260 AT5G04850 AT1G01200 AT1G75760 AT5G43970 AT3G46560 AT4G27950 AT2G31680 AT1G06950 AT5G47520 AT1G61290 AT5G06120 AT4G02080 AT1G02280 AT3G06540 AT2G37410 AT3G24350 AT3G18820 AT2G17380 AT1G26690 AT3G27080 AT5G50920 AT5G42570 AT1G73030 AT2G21190 AT2G46520 AT4G16160 AT5G03940 AT1G48900 AT4G35950 AT5G05010 AT5G49840 AT3G50860…	125	3.28
response to biotic stimulus	3	AT3G51870 AT4G39980 AT2G42010 AT2G06050 AT2G38290 AT2G26330 AT1G80840 AT2G39940 AT1G55490 AT5G33340 AT4G05160 AT3G12580 AT3G26810 AT5G58600 AT5G24540 AT4G11260 AT3G16920 AT5G61210 AT2G39770 AT5G53550 AT2G43790 AT3G60190 AT2G21050 AT3G51860 AT1G55020 AT1G65060 AT1G77700 AT3G17700 AT5G13740 AT2G44810 AT2G38120 AT3G04720 AT3G12500 AT5G42650 AT3G62980 AT5G64930 AT3G12250 AT1G19640 AT4G36010 AT1G64280…	122	3.20
secondary metabolic process	3	AT1G57770 AT4G39980 AT1G24100 AT5G16440 AT1G20510 AT5G23960 AT5G41210 AT2G40890 AT5G07990 AT4G31500 AT5G23010 AT1G12910 AT4G16330 AT2G35500 AT4G33360 AT2G45400 AT5G26030 AT1G17260 AT2G26670 AT3G50740 AT3G19450 AT5G24530 AT1G58170 AT1G78380 AT3G17390 AT1G15950 AT2G27150 AT1G65060 AT3G24503 AT4G30210 AT1G19670 AT3G13610 AT4G02780 AT2G32440 AT1G02950 AT2G44520 AT3G51820 AT4G25420 AT2G02990 AT2G21100…	116	3.04
defense response	3	AT2G15080 AT2G42010 AT2G06050 AT2G26330 AT1G80840 AT5G61900 AT2G39940 AT1G55490 AT5G15410 AT3G07040 AT5G33340 AT4G05160 AT1G53350 AT4G11260 AT2G03760 AT5G63660 AT2G39770 AT2G43790 AT3G60190 AT1G58170 AT1G55020 AT1G65060 AT2G44810 AT3G14470 AT1G15890 AT3G12500 AT2G21100 AT5G42650 AT5G64930 AT3G12250 AT1G19640 AT1G64280 AT2G33210 AT5G60600 AT3G25780 AT1G61560 AT2G33150 AT1G64060 AT5G47910 AT3G14460…	109	2.86
response to external stimulus	3	AT4G39980 AT1G27730 AT2G06050 AT1G32640 AT2G01940 AT5G39510 AT2G39940 AT4G37760 AT4G05160 AT4G34710 AT3G02050 AT5G61210 AT1G31480 AT2G26670 AT1G78380 AT1G55020 AT1G65060 AT5G20410 AT5G20730 AT3G16785 AT5G63310 AT2G44810 AT2G38120 AT2G02990 AT1G79050 AT3G12500 AT4G33030 AT5G42650 AT2G33770 AT5G64930 AT2G24210 AT1G19640 AT1G64280 AT3G24550 AT2G26690 AT2G33210 AT3G25780 AT4G24220 AT2G33150 AT3G45780…	92	2.41
cellular developmental process	3	AT4G26690 AT5G61900 AT1G55490 AT5G15410 AT3G07040 AT3G51780 AT5G60450 AT1G13180 AT5G02190 AT2G34650 AT1G69940 AT2G34040 AT4G28560 AT3G27000 AT1G34210 AT5G23150 AT1G24260 AT3G22200 AT5G64930 AT5G07280 AT1G64280 AT5G42570 AT4G36920 AT2G25600 AT5G60690 AT4G32880 AT1G71830 AT2G45190 AT1G61560 AT2G18390 AT1G64060 AT5G47910 AT5G02820 AT2G35110 AT1G70940 AT3G51300 AT4G02600 AT5G47120 AT1G30825 AT1G32540…	81	2.12
regulation of biological quality	3	AT1G12840 AT1G13980 AT5G61900 AT1G01510 AT4G37580 AT1G13180 AT3G06400 AT2G39700 AT1G17060 AT2G34650 AT1G69940 AT4G28560 AT1G75750 AT3G27000 AT2G37640 AT3G22200 AT1G20330 AT2G25600 AT5G20350 AT2G19760 AT1G21210 AT3G08550 AT3G50660 AT4G39400 AT5G46860 AT2G40610 AT1G70940 AT3G51300 AT5G55540 AT4G28250 AT5G60920 AT4G27060 AT5G17690 AT1G20190 AT1G12040 AT1G69490 AT4G37490 AT4G17030 AT5G63840 AT1G80350…	58	1.52
immune system process	3	AT2G42010 AT2G06050 AT5G61900 AT2G39940 AT1G55490 AT5G15410 AT3G07040 AT4G05160 AT1G55020 AT2G44810 AT3G12500 AT5G42650 AT5G64930 AT3G12250 AT1G19640 AT2G38840 AT1G64280 AT5G60600 AT3G25780 AT1G61560 AT2G33150 AT1G17420 AT3G15210 AT4G35450 AT2G26560 AT4G37930 AT1G09400 AT4G37990 AT4G37000 AT1G29340 AT2G39200 AT5G54250 AT1G76690 AT5G40990 AT1G66340 AT1G05460 AT1G51660 AT5G03280 AT3G46530 AT4G03550…	55	1.44
photosynthesis	3	AT4G14690 AT2G05100 AT1G08380 AT1G06680 AT5G54270 AT3G61470 AT4G05180 AT2G46820 AT1G15820 ATCG00280 AT1G42970 AT4G33520 AT4G04020 AT1G61520 AT5G64040 AT1G60950 AT2G21170 AT1G50250 AT2G39470 AT3G60370 AT3G47470 AT4G03280 AT4G10340 AT2G30950 AT1G30380 AT1G03130 AT1G67740 AT1G52230 AT2G05620 AT3G55330 AT3G54890 AT3G15850 AT4G30950 AT1G29910 AT1G68830 AT2G21970 AT2G40100 AT1G31330 ATCG00350 AT3G55800…	45	1.18
cell cycle	3	AT2G27960 AT5G50110 AT4G34160 AT2G23430 AT5G25380 AT4G35620 AT1G47230 AT4G19600 AT5G45190 AT2G32590 AT1G75950 AT3G27060 AT4G02570 AT5G48630 AT5G55230 AT3G24730 AT3G21870 AT5G51330 AT2G35630 AT2G18290 AT1G70210 AT4G37490 AT5G57450 AT5G49880 AT1G48270 AT2G36010 AT1G78770 AT3G48190 AT1G07370 AT2G20580 AT2G18040 AT1G47210 AT3G22880 AT3G18524 AT5G46210 AT5G48820 AT3G63130 AT1G44110 AT3G48150 AT3G60550…	42	1.10
death	3	AT5G61900 AT1G55490 AT5G15410 AT3G07040 AT3G51780 AT5G02190 AT2G34040 AT5G64930 AT1G64280 AT5G42570 AT1G61560 AT1G64060 AT5G47910 AT4G02600 AT5G47120 AT1G32540 AT5G52060 AT2G26300 AT2G26560 AT4G37930 AT4G35790 AT5G48030 AT4G37990 AT4G37000 AT1G12060 AT1G29340 AT2G39200 AT5G54250 AT1G32210 AT1G02170 AT5G03280 AT3G54420 AT4G20380 AT3G16770 AT3G44880	35	0.92
aging	3	AT2G19580 AT3G45600 AT4G30270 AT2G02990 AT5G64930 AT5G14930 AT2G40760 AT2G42620 AT1G17020 AT4G05320 AT2G19450 AT5G62000 AT5G35630 AT3G10980 AT1G71190 AT1G69490 AT2G29350 AT1G27320 AT1G63260 AT5G45890 AT3G52430 AT2G23810 AT5G17290 AT3G48140	24	0.63
chemical homeostasis	3	AT4G04770 AT1G17260 AT3G51860 AT4G39400 AT5G42810 AT2G23150 AT2G38050 AT1G07810 AT2G40300 AT5G47560 AT1G80830 AT3G15353 AT1G12520 AT5G01600 AT5G23630 AT4G19690 AT5G24270 AT2G26710 AT4G00630	19	0.50
cellular homeostasis	3	AT5G61900 AT4G04770 AT1G17260 AT3G51860 AT3G11920 AT5G42810 AT2G23150 AT1G07810 AT2G40300 AT5G47560 AT1G80830 AT3G15353 AT1G12520 AT5G01600 AT5G23630 AT4G08550 AT4G19690 AT1G08860 AT5G24270	19	0.50
stomatal movement	3	AT5G44790 AT2G32950 AT2G39940 AT1G25490 AT1G08810 AT3G45780 AT1G64060 AT5G46860 AT5G23720 AT2G26300 AT4G03560 AT1G66340 AT1G16540 AT5G03280 AT4G26080 AT4G08920 AT3G15730	17	0.45
cell adhesion	3	AT1G13980 AT2G26330 AT2G45470 AT3G22200 AT5G06390 AT5G06920 AT5G42620 AT4G12730 AT5G55730 AT5G16920 AT5G03170 AT5G60490 AT1G15190 AT3G46550 AT3G55830 AT3G51050 AT1G03870	17	0.45
cell division	3	AT1G13980 AT1G69770 AT5G61210 AT1G80080 AT4G30080 AT4G39920 AT2G37630 AT3G48750 AT1G01040 AT5G55230 AT3G54220 AT2G35630 AT4G37650 AT1G49040 AT3G60740 AT4G00100	16	0.42
circadian rhythm	3	AT4G18020 AT5G02810 AT5G24470 AT1G68050 AT3G04910 AT2G40080 AT5G15850 AT5G57360 AT4G08920 AT5G10140 AT1G22770 AT2G25930 AT2G44680 AT5G59560 AT2G21660	15	0.39
regulation of a molecular function	3	AT2G37550 AT2G23430 AT3G13222 AT4G17890 AT4G21540 AT5G07920 AT5G54310 AT2G18730 AT4G13350 AT5G63770 AT5G48820 AT5G51290 AT3G07940 AT3G45640 AT1G08680	15	0.39
detection of stimulus	3	AT3G43810 AT1G31480 AT4G26570 AT2G26670 AT5G63310 AT4G39400 AT5G25220 AT1G66340 AT5G24270 AT2G25930 AT4G14640 AT5G59560 AT4G02440	13	0.34
cellular response to stimulus	3	AT1G78380 AT5G20410 AT3G16785 AT2G02990 AT4G33030 AT2G33770 AT3G05630 AT4G00550 AT5G01220 AT3G03250 AT1G09020	11	0.29
autophagy	3	AT3G61710 AT3G59950 AT2G44140 AT3G15580 AT2G31260 AT3G13970 AT5G61500 AT1G62040 AT4G16520 AT5G17290	10	0.26
developmental growth	3	AT2G34650 AT1G69940 AT4G28560 AT3G22200 AT2G25600 AT1G70940 AT3G51300 AT4G24190 AT1G52150	9	0.24
developmental maturation	3	AT4G26690 AT2G34650 AT2G44810 AT1G34210 AT1G71830 AT1G14830 AT1G70940 AT5G23630	8	0.21
sexual reproduction	3	AT5G57800 AT5G59030 AT1G34210 AT5G07280 AT4G36920 AT1G71830 AT1G02065 AT4G20050	8	0.21
carbon utilization	3	AT5G14740 AT3G01500 AT1G42970 AT2G21170 AT3G55800 AT3G62410 AT5G38410	7	0.18
RNA localization	3	AT3G19090 AT2G05120 AT5G46250 AT3G05040 AT3G53110 AT2G43970	6	0.16
syncytium formation	3	AT2G39700 AT2G37640 AT2G40610 AT4G28250 AT1G69530	5	0.13
membrane docking	3	AT3G10380 AT5G59730 AT5G58430 AT4G31540 AT3G56640	5	0.13
cell proliferation	3	AT3G33520 AT3G48750 AT4G32880 AT5G62000 AT3G04740	5	0.13
neurological process	3	AT2G26670 AT5G63310 AT2G25930 AT5G59560 AT4G02440	5	0.13
chromosome segregation	3	AT3G54670 AT5G51330 AT2G32900 AT5G16270	4	0.10
interspecies interaction between organisms	3	AT1G04260 AT1G05460 AT5G23570	3	0.08
circumnutation	3	AT4G27060 AT2G25930	2	0.05
genetic transfer	3	AT5G03760 AT1G43700	2	0.05
organ growth	3	AT3G27310 AT5G03680	2	0.05
coagulation	3	AT2G38760 AT1G68090	2	0.05
dormancy process	3	AT4G29860 AT1G48270	2	0.05
multicellular organism growth	3	AT1G27730	1	0.03
extracellular matrix organization and biogenesis	3	AT3G07390	1	0.03
biopolymer metabolic process	4	AT3G18710 AT4G24770 AT2G27960 AT5G52470 AT5G56110 AT3G24495 AT2G23430 AT3G50870 AT4G33210 AT1G21720 AT3G46920 AT2G24490 AT1G73360 AT1G20650 AT1G53290 AT2G45240 AT3G54850 AT3G63400 AT5G50000 AT2G26990 AT5G15730 AT5G59910 AT1G01250 AT1G44900 AT1G66830 AT3G11964 AT1G08460 AT1G69770 AT2G20300 AT3G50670 AT1G05170 AT1G80840 AT2G24590 AT1G76860 AT2G39140 AT4G32830 AT5G60390 AT5G10980 AT4G25630 AT5G56950…	993	26.95
cellular macromolecule metabolic process	4	AT3G18710 AT4G34980 AT3G44110 AT1G09300 AT2G39710 AT1G50380 AT4G33210 AT3G63470 AT1G21720 AT3G46920 AT1G79930 AT1G20650 AT3G59540 AT1G53290 AT2G27920 AT3G56070 AT2G45240 AT3G54850 AT1G25510 AT5G67360 AT1G77840 AT5G42320 AT3G02740 AT3G63400 AT5G50000 AT1G25260 AT2G36130 AT5G15730 AT1G66830 AT5G65760 AT1G33330 AT3G06040 AT3G11964 AT3G62870 AT1G08460 AT1G56410 AT2G20300 AT1G05170 AT3G20015 AT2G04520…	973	26.41
protein metabolic process	4	AT3G18710 AT4G34980 AT3G44110 AT1G09300 AT2G39710 AT1G50380 AT4G33210 AT3G63470 AT1G21720 AT3G46920 AT1G79930 AT1G20650 AT3G59540 AT1G53290 AT2G27920 AT3G56070 AT2G45240 AT3G54850 AT1G25510 AT5G67360 AT1G77840 AT5G42320 AT3G02740 AT3G63400 AT5G50000 AT2G26990 AT1G25260 AT2G36130 AT5G15730 AT1G66830 AT5G65760 AT1G33330 AT3G06040 AT3G11964 AT3G62870 AT1G08460 AT1G56410 AT2G20300 AT1G05170 AT3G20015…	956	25.95
nucleobase, nucleoside, nucleotide and nucleic acid metabolic process	4	AT4G24770 AT2G27960 AT5G52470 AT5G56110 AT3G24495 AT2G23430 AT3G50870 AT5G52510 AT2G24490 AT1G73360 AT3G57080 AT3G54390 AT3G63400 AT5G59910 AT1G01250 AT1G44900 AT1G32640 AT1G02000 AT3G11964 AT1G08460 AT1G69770 AT2G24260 AT2G01940 AT3G50670 AT1G80840 AT2G24590 AT1G76860 AT1G35460 AT2G39140 AT4G32830 AT5G10980 AT4G25630 AT5G56950 AT1G08200 AT5G54680 AT4G11080 AT5G23090 AT5G18830 AT3G13040 AT4G23860…	758	20.58
cellular biosynthetic process	4	AT1G57770 AT4G26900 AT1G05010 AT4G39980 AT1G24100 AT5G16440 AT4G14910 AT2G43750 AT3G59540 AT1G53290 AT1G77840 AT1G25260 AT2G06050 AT3G02230 AT5G23960 AT1G33330 AT3G06040 AT3G11964 AT3G62870 AT2G18950 AT5G15050 AT1G05170 AT2G04520 AT5G02610 AT2G17630 AT5G60390 AT5G20290 AT2G40890 AT1G09795 AT1G08200 AT5G07990 AT5G16715 AT1G29880 AT3G57490 AT2G31360 AT3G23940 AT2G44120 AT1G65220 AT4G31500 AT4G16720…	624	16.94
transport	4	AT3G51870 AT3G54820 AT2G21390 AT3G08580 AT2G35740 AT2G26900 AT3G28960 AT1G15690 AT5G63060 AT1G30900 AT1G15210 AT3G23430 AT1G26670 AT1G13980 AT1G68100 AT5G26250 AT3G13620 AT2G21380 AT3G06130 AT1G07030 AT1G09960 AT2G38290 AT2G38940 AT1G01950 AT2G38410 AT5G39510 AT1G32050 AT4G35020 AT5G21930 AT1G55910 AT1G08820 AT5G46630 AT3G03000 AT3G23660 AT5G45130 AT3G54300 AT3G58970 AT3G10380 AT2G28520 AT1G25490…	552	14.98
regulation of cellular process	4	AT2G27960 AT5G56110 AT4G34160 AT2G23430 AT3G50870 AT5G52510 AT1G73360 AT5G44790 AT1G77840 AT3G54390 AT1G01250 AT1G32640 AT1G69770 AT2G24260 AT2G26330 AT2G01940 AT5G25380 AT1G80840 AT1G35460 AT5G54680 AT4G35620 AT4G11080 AT5G23090 AT5G18830 AT3G13040 AT4G23860 AT2G32950 AT2G40950 AT1G68200 AT3G12910 AT1G47230 AT3G03000 AT1G68840 AT5G49520 AT5G01810 AT4G39780 AT1G65220 AT1G25490 AT1G50640 AT5G56270…	471	12.79
regulation of metabolic process	4	AT5G56110 AT2G23430 AT3G50870 AT5G52510 AT1G73360 AT5G67220 AT1G77840 AT3G54390 AT1G01250 AT1G32640 AT1G69770 AT2G24260 AT2G01940 AT1G80840 AT1G35460 AT5G54680 AT4G11080 AT5G23090 AT5G18830 AT3G13040 AT4G23860 AT2G40950 AT1G68200 AT3G12910 AT1G68840 AT5G49520 AT4G39780 AT1G65220 AT1G50640 AT5G56270 AT4G12610 AT5G33340 AT1G01030 AT5G60450 AT3G01320 AT4G16780 AT2G29890 AT1G08810 AT1G36730 AT5G26210…	407	11.05
phosphorus metabolic process	4	AT3G46920 AT1G20650 AT5G50000 AT5G15730 AT1G66830 AT2G20300 AT4G32470 AT4G32830 AT4G32660 AT3G09830 AT2G35680 AT1G66880 AT2G46700 AT3G57830 AT3G50530 AT5G26751 AT5G06740 AT5G37790 AT3G10700 AT5G01890 AT2G30020 AT5G59010 AT5G56610 AT1G77280 AT1G56720 AT5G61550 AT4G21380 AT1G34420 AT4G36180 AT4G02010 AT3G19420 AT4G21390 AT3G24240 AT2G16750 AT4G00330 AT1G06840 AT5G08530 AT1G70740 AT1G68400 AT3G51860…	302	8.20
generation of precursor metabolites and energy	4	AT4G09670 AT4G19380 AT4G14690 AT5G03860 AT4G31950 AT3G48310 AT4G26530 AT5G04590 AT4G32470 AT1G16300 AT5G23190 AT4G12300 AT5G44520 AT1G12000 AT2G45580 AT4G33040 AT3G48890 AT5G11330 AT4G30720 AT5G03870 AT1G13110 AT1G04180 AT1G08380 AT3G14680 AT2G02580 AT3G52970 AT4G35460 AT3G58750 AT5G08530 AT2G13560 AT3G09940 AT5G36130 AT1G56190 AT4G29120 AT1G06680 AT2G01290 AT5G57260 AT5G09970 AT1G68750 AT3G52880…	260	7.06
signal transduction	4	AT3G08510 AT2G15080 AT3G56070 AT4G29810 AT5G44790 AT5G25510 AT3G26020 AT1G66830 AT1G32640 AT4G35020 AT2G39940 AT3G15410 AT5G01810 AT5G45130 AT3G57830 AT1G25490 AT1G50640 AT1G71860 AT1G18150 AT4G37580 AT4G25350 AT5G01890 AT2G43010 AT4G11260 AT1G66150 AT1G01200 AT4G30270 AT3G43810 AT4G36180 AT4G21540 AT5G02810 AT1G80080 AT3G24240 AT2G26670 AT2G43790 AT5G40280 AT3G11540 AT1G06840 AT1G80100 AT2G31680…	251	6.81
carbohydrate metabolic process	4	AT3G13790 AT1G24100 AT5G03860 AT4G26530 AT5G15050 AT1G16300 AT4G27600 AT1G13700 AT5G44520 AT1G12000 AT4G31500 AT2G32290 AT5G23010 AT3G10700 AT1G66430 AT4G10960 AT5G13870 AT2G39770 AT4G19810 AT3G58750 AT5G48300 AT5G65730 AT2G13560 AT1G56190 AT4G29120 AT3G23920 AT4G39010 AT3G46570 AT5G20390 AT2G01290 AT1G32860 AT1G55120 AT1G68750 AT3G22960 AT3G54050 AT2G22480 AT1G17890 AT2G01140 AT3G23640 AT1G53000…	251	6.81
organic acid metabolic process	4	AT4G26900 AT3G47340 AT1G05010 AT4G39980 AT4G14910 AT2G43750 AT5G03860 AT2G06050 AT2G17630 AT1G09795 AT5G16715 AT1G29880 AT2G31360 AT4G33010 AT3G23940 AT1G80600 AT4G31500 AT4G34200 AT1G55880 AT5G27600 AT5G57800 AT3G47930 AT4G05160 AT1G72550 AT5G38710 AT4G33760 AT4G10320 AT2G35500 AT2G04350 AT2G38660 AT5G14800 AT5G62530 AT1G06080 AT2G39770 AT2G29690 AT5G27470 AT1G02205 AT3G57560 AT3G58750 AT4G39850…	240	6.51
reproductive developmental process	4	AT1G21690 AT1G13980 AT1G69770 AT1G15750 AT3G33520 AT3G61140 AT5G16715 AT5G58230 AT1G62750 AT3G51780 AT1G01030 AT5G09900 AT4G34710 AT3G52590 AT1G48410 AT1G49400 AT1G48175 AT2G26830 AT4G15880 AT2G04030 AT5G17710 AT5G27540 AT3G46560 AT3G07060 AT5G64390 AT1G80410 AT2G28880 AT1G79350 AT2G41720 AT2G34650 AT3G05680 AT1G30330 AT5G62990 AT1G03160 AT5G53860 AT4G24620 AT2G44810 AT5G10360 AT5G23150 AT4G17300…	206	5.59
organelle organization and biogenesis	4	AT5G52470 AT5G06680 AT3G59540 AT1G13980 AT2G21380 AT5G59910 AT1G42550 AT1G64740 AT1G01950 AT1G08460 AT1G69770 AT5G02610 AT4G32830 AT5G20290 AT5G10980 AT4G25630 AT5G56950 AT3G33520 AT1G01510 AT5G58230 AT5G62810 AT1G62750 AT2G29890 AT1G29260 AT1G13180 AT5G64140 AT5G27700 AT5G56710 AT5G19780 AT3G51880 AT1G17260 AT1G31480 AT2G39390 AT1G48050 AT3G17040 AT2G38020 AT1G06950 AT2G47620 AT1G51060 AT4G27090…	205	5.56
cellular catabolic process	4	AT3G47340 AT4G33210 AT1G21720 AT5G03860 AT4G26530 AT5G24810 AT5G41210 AT1G16300 AT2G39940 AT5G44520 AT1G12000 AT4G33010 AT3G14290 AT5G09900 AT5G38710 AT4G11260 AT3G16920 AT3G60350 AT4G14800 AT5G23540 AT3G14400 AT5G62530 AT2G26670 AT4G35090 AT5G20620 AT5G10790 AT3G58750 AT1G78380 AT1G56190 AT4G29120 AT5G06460 AT4G34030 AT2G01290 AT5G03240 AT1G68750 AT3G52880 AT3G22960 AT4G01070 AT1G19670 AT2G22480…	191	5.18
lipid metabolic process	4	AT1G57770 AT5G16440 AT2G06050 AT5G23960 AT1G51440 AT1G76490 AT4G18550 AT4G37760 AT2G31360 AT2G42450 AT4G11820 AT5G27600 AT5G57800 AT4G05160 AT1G04010 AT2G04350 AT2G34630 AT4G33360 AT1G06080 AT1G02205 AT3G58750 AT1G17060 AT4G39850 AT4G17190 AT3G11210 AT4G08180 AT2G27150 AT1G55020 AT5G20410 AT2G44620 AT1G08510 AT4G02780 AT3G48780 AT5G23670 AT2G32440 AT1G53000 AT2G44810 AT3G06860 AT4G25420 AT5G65940…	189	5.13
amino acid and derivative metabolic process	4	AT4G26900 AT3G47340 AT1G05010 AT4G39980 AT4G14910 AT2G43750 AT1G20510 AT2G17630 AT2G40890 AT1G09795 AT5G07990 AT5G16715 AT1G29880 AT4G33010 AT3G23940 AT1G80600 AT4G31500 AT4G34200 AT1G55880 AT1G12910 AT4G16330 AT4G34710 AT1G72550 AT5G38710 AT4G33760 AT4G10320 AT2G35500 AT2G45400 AT5G14800 AT5G62530 AT1G17260 AT2G29690 AT5G27470 AT3G50740 AT3G57560 AT3G19450 AT5G24530 AT1G58170 AT2G19590 AT3G17390…	184	4.99
response to hormone stimulus	4	AT4G34160 AT2G23430 AT1G27730 AT5G44790 AT1G32640 AT5G50720 AT5G01810 AT1G25490 AT1G50640 AT5G59310 AT4G37580 AT4G16780 AT1G08810 AT4G34710 AT4G11260 AT1G48410 AT4G30270 AT3G16350 AT2G43790 AT5G40280 AT3G11540 AT1G80100 AT4G30080 AT4G09600 AT1G23160 AT3G21510 AT1G55020 AT2G01570 AT2G34650 AT5G20730 AT2G17800 AT1G30330 AT4G02780 AT1G75750 AT5G63310 AT3G58680 AT2G38120 AT4G25420 AT5G65940 AT5G50760…	171	4.64
cellular localization	4	AT2G21390 AT1G30900 AT1G26670 AT1G13980 AT2G21380 AT1G07030 AT1G42550 AT1G01950 AT2G38410 AT5G39510 AT1G08820 AT5G46630 AT5G45130 AT5G62810 AT1G29260 AT1G01200 AT1G80500 AT1G02130 AT5G43970 AT5G54750 AT3G46560 AT4G27950 AT5G01340 AT2G31680 AT1G06950 AT5G47520 AT1G61290 AT5G27520 AT3G25520 AT5G06120 AT4G02080 AT3G58170 AT1G02280 AT3G20240 AT3G24350 AT5G56450 AT3G18820 AT2G17380 AT1G50500 AT1G26690…	160	4.34
macromolecule catabolic process	4	AT4G33210 AT1G21720 AT4G26530 AT2G26990 AT1G16300 AT2G39940 AT5G44520 AT1G12000 AT3G14290 AT2G32290 AT5G09900 AT4G11260 AT3G60350 AT4G14800 AT5G23540 AT3G14400 AT5G20620 AT5G10790 AT1G56190 AT4G29120 AT3G23920 AT5G06460 AT2G01290 AT5G03240 AT3G22960 AT2G22480 AT2G05840 AT2G01140 AT3G54650 AT1G04810 AT2G29070 AT1G20200 AT3G62980 AT4G38100 AT5G53300 AT1G16470 AT2G17020 AT5G15250 AT5G47810 AT5G01720…	144	3.91
amine metabolic process	4	AT4G26900 AT3G47340 AT1G05010 AT4G39980 AT4G14910 AT2G43750 AT5G24810 AT2G17630 AT1G09795 AT5G16715 AT1G29880 AT4G33010 AT3G23940 AT1G80600 AT4G31500 AT4G34200 AT1G55880 AT4G34710 AT1G72550 AT5G38710 AT4G33760 AT4G10320 AT2G35500 AT5G14800 AT5G62530 AT2G29690 AT5G27470 AT3G57560 AT2G19590 AT3G17390 AT4G34030 AT3G61440 AT5G56760 AT5G15950 AT3G02470 AT2G43080 AT2G26800 AT5G23670 AT2G31810 AT5G65940…	144	3.91
system development	4	AT2G23430 AT1G13980 AT4G26690 AT2G26330 AT1G15750 AT1G63700 AT1G01510 AT4G31500 AT5G26751 AT1G01030 AT2G06200 AT1G13180 AT2G36400 AT1G48410 AT3G22780 AT1G80080 AT4G27950 AT5G40280 AT1G80100 AT5G64390 AT4G30080 AT2G34650 AT2G28550 AT5G20730 AT5G59030 AT3G16785 AT3G27000 AT2G44810 AT5G23150 AT4G17300 AT5G55250 AT1G24260 AT3G62980 AT1G13870 AT3G01470 AT5G64930 AT2G26170 AT5G07280 AT2G37630 AT2G34710…	125	3.39
establishment of protein localization	4	AT1G30900 AT2G38410 AT4G35020 AT5G46630 AT5G45130 AT3G10380 AT5G62810 AT1G29260 AT5G04850 AT1G01200 AT1G75760 AT5G43970 AT3G46560 AT4G27950 AT2G31680 AT1G06950 AT5G47520 AT1G61290 AT5G06120 AT4G02080 AT1G02280 AT3G06540 AT2G37410 AT3G24350 AT3G18820 AT2G17380 AT1G26690 AT3G27080 AT5G50920 AT5G42570 AT1G73030 AT2G21190 AT2G46520 AT4G16160 AT5G03940 AT1G48900 AT4G35950 AT5G05010 AT5G49840 AT3G50860…	125	3.39
embryonic development	4	AT1G21690 AT1G13980 AT1G69770 AT1G15750 AT3G61140 AT5G16715 AT5G09900 AT3G52590 AT1G48410 AT1G49400 AT1G48175 AT2G26830 AT2G04030 AT5G17710 AT5G27540 AT3G46560 AT3G07060 AT1G80410 AT2G28880 AT1G79350 AT2G41720 AT2G34650 AT3G05680 AT5G62990 AT5G53860 AT5G10360 AT5G03800 AT4G02380 AT1G20200 AT1G05190 AT4G10760 AT2G34710 AT5G27720 AT5G13710 AT1G20960 AT3G48750 AT4G32880 AT1G71830 AT1G34430 AT1G79560…	123	3.34
response to temperature stimulus	4	AT3G46230 AT3G22840 AT1G27730 AT4G29810 AT1G56410 AT5G61900 AT5G50720 AT1G05260 AT3G51780 AT3G12580 AT4G27670 AT1G09560 AT4G21320 AT5G14800 AT3G09200 AT5G02810 AT2G39770 AT2G43790 AT3G17390 AT1G15950 AT5G46170 AT5G56030 AT3G08720 AT4G02380 AT5G63980 AT5G57560 AT1G50500 AT5G65050 AT5G59720 AT2G27720 AT1G64280 AT5G12020 AT3G04880 AT3G48750 AT5G09590 AT4G24280 AT4G36930 AT1G76180 AT5G20830 AT5G47910…	121	3.28
response to other organism	4	AT3G51870 AT4G39980 AT2G42010 AT2G06050 AT2G38290 AT2G26330 AT1G80840 AT2G39940 AT1G55490 AT5G33340 AT4G05160 AT3G12580 AT3G26810 AT5G58600 AT5G24540 AT4G11260 AT3G16920 AT5G61210 AT2G39770 AT5G53550 AT2G43790 AT3G60190 AT2G21050 AT3G51860 AT1G55020 AT1G65060 AT1G77700 AT3G17700 AT5G13740 AT2G44810 AT2G38120 AT3G04720 AT3G12500 AT5G42650 AT3G62980 AT5G64930 AT3G12250 AT1G19640 AT4G36010 AT1G64280…	120	3.26
anatomical structure morphogenesis	4	AT1G12840 AT2G23430 AT1G13980 AT4G26690 AT2G26330 AT1G15750 AT5G61900 AT1G63700 AT1G01510 AT5G26751 AT4G37580 AT1G13180 AT3G06400 AT1G48410 AT2G39700 AT3G22780 AT1G80080 AT5G40280 AT1G17060 AT5G64390 AT2G34650 AT2G28550 AT1G69940 AT4G28560 AT1G75750 AT3G27000 AT5G55250 AT1G24260 AT3G62980 AT1G13870 AT2G37640 AT3G22200 AT3G01470 AT5G64930 AT2G26170 AT5G07280 AT2G37630 AT1G20330 AT2G34710 AT1G77850…	118	3.20
response to radiation	4	AT2G26990 AT3G61140 AT2G32950 AT5G07990 AT4G19990 AT4G31500 AT4G37580 AT4G25350 AT1G08810 AT2G43010 AT1G48410 AT1G77760 AT5G11260 AT1G67900 AT5G02810 AT2G26670 AT1G58290 AT5G03250 AT1G17060 AT3G12610 AT5G03240 AT1G65060 AT5G20730 AT1G34000 AT2G14820 AT3G52115 AT5G48150 AT5G63310 AT2G39730 AT5G10250 AT5G24470 AT3G51240 AT3G54720 AT3G04880 AT3G07500 AT1G42970 AT4G36930 AT4G39400 AT4G04020 AT3G45780…	113	3.07
post-embryonic development	4	AT2G23430 AT2G26990 AT3G33520 AT3G61140 AT2G32950 AT5G58230 AT1G62750 AT3G51780 AT1G01030 AT5G60450 AT4G37580 AT5G11260 AT4G15880 AT5G64390 AT5G20730 AT1G30330 AT1G03160 AT5G48150 AT4G24620 AT2G44810 AT5G23150 AT4G17300 AT4G29010 AT1G24260 AT3G62980 AT5G65050 AT5G24470 AT5G07280 AT3G53020 AT4G36920 AT3G54720 AT5G51230 AT1G08090 AT1G19220 AT1G68050 AT1G21210 AT2G45190 AT4G36930 AT4G14550 AT1G01040…	113	3.07
aromatic compound metabolic process	4	AT4G39980 AT1G20510 AT2G40890 AT5G07990 AT4G36530 AT4G31500 AT1G12910 AT4G16330 AT2G35500 AT2G38660 AT2G45400 AT1G17260 AT2G29690 AT3G50740 AT3G19450 AT5G24530 AT1G58170 AT3G17390 AT1G15950 AT1G65060 AT3G24503 AT4G00620 AT4G30210 AT1G01290 AT1G27450 AT2G02990 AT4G30000 AT3G10340 AT2G19500 AT2G21100 AT4G02340 AT4G30470 AT5G39220 AT2G26170 AT5G54160 AT5G58490 AT3G11750 AT2G36880 AT5G10870 AT3G51240…	104	2.82
cofactor metabolic process	4	AT5G16440 AT5G03860 AT4G04770 AT5G44520 AT4G11820 AT3G21070 AT2G38660 AT5G26030 AT4G32180 AT3G20970 AT2G26670 AT1G58290 AT3G58750 AT4G29120 AT2G01290 AT1G68750 AT4G00620 AT1G19670 AT1G76030 AT2G01140 AT2G44520 AT3G51820 AT1G01290 AT4G01690 AT4G30000 AT2G23420 AT5G49940 AT3G22200 AT1G63970 AT3G11750 AT4G15560 AT5G35790 AT5G08280 AT5G13050 AT5G47030 AT1G06570 AT5G54190 AT2G20860 AT3G58730 AT4G22220…	96	2.61
alcohol metabolic process	4	AT4G26530 AT4G26690 AT1G76490 AT1G16300 AT4G27600 AT5G44520 AT1G12000 AT4G37760 AT3G10700 AT1G66430 AT4G10960 AT3G02040 AT5G43300 AT1G56190 AT4G29120 AT2G01290 AT3G22960 AT3G54050 AT2G22480 AT1G17890 AT5G23670 AT2G01140 AT1G49350 AT5G57330 AT4G16130 AT1G20330 AT5G13710 AT5G47810 AT4G39800 AT1G78570 AT5G35790 AT1G42970 AT4G26270 AT3G10370 AT5G08570 AT5G50375 AT4G23730 AT1G43670 AT2G36460 AT3G55440…	88	2.39
ribonucleoprotein complex biogenesis and assembly	4	AT5G52470 AT3G59540 AT1G77840 AT2G04520 AT5G02610 AT5G20290 AT4G25630 AT1G65220 AT1G36730 AT4G11420 AT5G64140 AT5G54760 AT5G27700 AT5G56710 AT2G39390 AT5G57870 AT4G27090 AT5G59240 AT1G48970 AT5G53070 AT2G20450 AT3G25520 AT4G02080 AT3G04920 AT3G13920 AT2G39460 AT4G30690 AT3G16080 AT3G57000 AT5G56940 AT2G47990 AT1G13950 AT3G53020 AT3G60360 AT3G56340 AT4G02400 AT1G07070 AT3G10950 AT5G18110 AT5G11900…	84	2.28
macromolecular complex assembly	4	AT1G77840 AT5G59910 AT2G04520 AT5G10980 AT5G56950 AT3G61140 AT1G65220 AT1G36730 AT4G11420 AT5G54760 AT5G43130 AT2G45100 AT5G57870 AT1G51060 AT1G48970 AT1G17440 AT3G10330 AT5G06120 AT3G13920 AT1G75510 AT1G08540 AT4G30690 AT1G13950 AT1G55520 AT2G46520 AT1G54140 AT5G03940 AT4G36650 AT5G59690 AT1G48900 AT5G54290 AT5G18110 AT5G11900 AT5G36230 AT4G27640 AT4G02570 AT5G20920 AT4G27130 AT3G51790 AT2G39990…	77	2.09
cell differentiation	4	AT4G26690 AT5G61900 AT1G55490 AT5G15410 AT3G07040 AT3G51780 AT5G60450 AT1G13180 AT5G02190 AT2G34650 AT1G69940 AT2G34040 AT4G28560 AT3G27000 AT5G23150 AT1G24260 AT3G22200 AT5G64930 AT5G07280 AT1G64280 AT5G42570 AT4G36920 AT2G25600 AT5G60690 AT4G32880 AT2G45190 AT1G61560 AT1G64060 AT5G47910 AT5G02820 AT2G35110 AT1G70940 AT3G51300 AT4G02600 AT5G47120 AT1G30825 AT1G32540 AT1G12040 AT5G52060 AT2G26300…	76	2.06
response to osmotic stress	4	AT1G15690 AT1G27730 AT4G29810 AT5G50720 AT1G05260 AT5G27600 AT3G51780 AT1G08810 AT4G34710 AT3G16350 AT5G14800 AT5G62530 AT2G39770 AT2G43790 AT2G17820 AT2G45960 AT2G01570 AT1G06040 AT5G63980 AT1G50500 AT5G37370 AT2G45640 AT5G03740 AT2G37630 AT5G66880 AT1G70000 AT5G67580 AT2G38750 AT2G37570 AT5G20830 AT2G47580 AT4G21440 AT1G01060 AT2G31180 AT5G54110 AT3G55730 AT2G19450 AT5G47390 AT2G16720 AT2G16500…	71	1.93
oxygen and reactive oxygen species metabolic process	4	AT5G16970 AT2G38380 AT5G05340 AT5G33340 AT4G34710 AT4G08390 AT4G35460 AT5G62530 AT4G35090 AT2G43790 AT1G78380 AT4G33870 AT5G42180 AT3G52880 AT1G75280 AT5G47000 AT2G37130 AT2G01140 AT5G63310 AT4G02380 AT3G22200 AT4G33420 AT1G64060 AT5G47910 AT5G40150 AT3G06050 AT1G08830 AT1G20620 AT2G31570 AT1G26320 AT1G44970 AT3G47450 AT1G63460 AT1G09000 AT2G26300 AT4G37930 AT2G47510 AT2G16500 AT2G29500 AT1G56340…	68	1.85
heterocycle metabolic process	4	AT5G16440 AT5G24810 AT2G40890 AT4G31500 AT2G38660 AT5G26030 AT2G29690 AT2G26670 AT1G58290 AT3G17390 AT4G00620 AT2G43080 AT1G19670 AT2G44520 AT3G51820 AT4G01690 AT1G27450 AT4G30000 AT2G19500 AT3G22200 AT1G63970 AT3G11750 AT2G36880 AT4G15560 AT5G08280 AT5G13050 AT5G54190 AT2G20860 AT4G01850 AT2G20180 AT2G16370 AT1G50480 AT5G49810 AT2G27760 AT5G05730 AT3G48730 AT1G78660 AT5G17990 AT1G62360 AT4G37000…	67	1.82
negative regulation of biological process	4	AT2G23430 AT1G69770 AT3G33520 AT5G01810 AT1G50640 AT1G62750 AT2G29890 AT2G38760 AT5G40280 AT3G11540 AT5G55760 AT2G34040 AT5G23150 AT5G63980 AT5G65050 AT3G54720 AT5G51230 AT1G75950 AT4G36930 AT4G04020 AT1G64060 AT5G47910 AT4G15900 AT2G20180 AT5G47120 AT3G15210 AT2G39550 AT5G17690 AT5G03680 AT5G62000 AT3G07650 AT1G24190 AT4G13940 AT5G59710 AT1G62360 AT2G30950 AT1G68090 AT1G14920 AT2G06210 AT4G32551…	65	1.76
immune response	4	AT2G42010 AT2G06050 AT5G61900 AT2G39940 AT1G55490 AT5G15410 AT3G07040 AT4G05160 AT1G55020 AT2G44810 AT3G12500 AT5G42650 AT5G64930 AT3G12250 AT1G19640 AT2G38840 AT1G64280 AT5G60600 AT3G25780 AT1G61560 AT2G33150 AT1G17420 AT3G15210 AT4G35450 AT2G26560 AT4G37930 AT1G09400 AT4G37990 AT4G37000 AT1G29340 AT2G39200 AT5G54250 AT1G76690 AT5G40990 AT1G66340 AT1G05460 AT1G51660 AT5G03280 AT3G46530 AT4G03550…	55	1.49
positive regulation of biological process	4	AT2G23430 AT1G32640 AT1G25490 AT4G12610 AT3G13222 AT4G21540 AT4G15880 AT3G08720 AT4G24620 AT3G58680 AT2G26170 AT5G07920 AT3G48750 AT4G32880 AT1G68050 AT2G40080 AT5G55230 AT3G15210 AT2G18730 AT2G19450 AT1G32540 AT5G62000 AT2G26300 AT2G01910 AT1G21600 AT3G55370 AT5G40990 AT1G02170 AT2G34640 AT1G77300 AT4G02560 AT1G74850 AT2G20570 AT5G03280 AT4G03550 AT3G26744 AT2G04880 AT3G54610 AT2G33810 AT2G36990…	53	1.44
response to wounding	4	AT4G39980 AT1G27730 AT2G06050 AT1G32640 AT2G39940 AT4G37760 AT4G05160 AT4G34710 AT1G55020 AT1G65060 AT2G44810 AT2G02990 AT3G12500 AT5G42650 AT5G64930 AT2G24210 AT1G19640 AT1G64280 AT3G24550 AT2G26690 AT2G33210 AT3G25780 AT4G24220 AT2G33150 AT4G21440 AT1G17420 AT5G14780 AT3G25230 AT3G21240 AT2G38870 AT5G05730 AT1G09400 AT2G28900 AT2G30490 AT5G13930 AT2G37040 AT5G01650 AT5G09810 AT1G22640 AT1G76690…	53	1.44
regulation of developmental process	4	AT3G33520 AT5G58230 AT1G62750 AT4G15880 AT4G24620 AT5G23150 AT5G65050 AT3G54720 AT5G51230 AT4G32880 AT1G68050 AT5G39660 AT2G45190 AT4G36930 AT2G40080 AT2G20180 AT1G70940 AT1G69440 AT2G19450 AT5G17690 AT5G62000 AT3G07650 AT5G15850 AT4G24190 AT1G62360 AT2G06210 AT1G27320 AT4G18960 AT1G77300 AT4G02560 AT4G00650 AT1G43850 AT5G46210 AT2G33810 AT1G79840 AT4G29830 AT5G13480 AT3G05040 AT5G10140 AT1G22770…	49	1.33
response to jasmonic acid stimulus	4	AT1G32640 AT2G39940 AT4G37760 AT1G08810 AT4G34710 AT3G16350 AT2G39770 AT3G09940 AT1G55020 AT2G02990 AT5G42650 AT5G64930 AT2G24210 AT1G19640 AT2G37630 AT1G70000 AT2G26690 AT5G67580 AT1G01060 AT4G02570 AT2G31180 AT3G15210 AT3G55730 AT5G47390 AT2G16720 AT2G28900 AT4G34460 AT1G15520 AT5G13930 AT5G52660 AT5G15310 AT1G22640 AT4G26850 AT3G06490 AT1G49010 AT1G07640 AT4G09460 AT5G03280 AT3G27810 AT4G38620…	48	1.30
external encapsulating structure organization and biogenesis	4	AT1G23720 AT1G13980 AT3G02230 AT3G09090 AT4G33220 AT2G39700 AT2G21140 AT2G45220 AT1G74420 AT3G03050 AT3G43270 AT3G07160 AT5G57560 AT2G37640 AT2G37090 AT3G05610 AT3G10720 AT3G08550 AT2G38080 AT2G40610 AT3G14310 AT4G28250 AT5G60920 AT1G20190 AT5G09760 AT5G47820 AT2G35630 AT4G17030 AT1G53840 AT2G26440 AT1G80350 AT5G47500 AT4G11150 AT5G05170 AT2G03220 AT2G28110 AT4G03550 AT1G64440 AT4G13390 AT1G05570…	44	1.19
response to DNA damage stimulus	4	AT3G24495 AT2G24490 AT5G58720 AT2G26280 AT2G28560 AT4G17380 AT1G48050 AT4G25290 AT3G52115 AT1G79050 AT5G57970 AT1G30480 AT5G44740 AT3G04880 AT3G27060 AT4G17020 AT3G12710 AT3G24320 AT5G50340 AT5G38470 AT5G40820 AT1G79650 AT1G16190 AT5G57450 AT4G30870 AT2G30350 AT3G48190 AT4G17760 AT5G44750 AT1G05055 AT1G20720 AT2G47590 AT3G22880 AT3G18524 AT5G20850 AT5G57160 AT3G05480 AT1G19480 AT1G04020 AT1G12370…	41	1.11
secretion	4	AT2G21390 AT1G26670 AT2G38410 AT5G39510 AT1G32050 AT3G10380 AT2G28520 AT1G80500 AT1G02130 AT5G54750 AT5G59730 AT3G58170 AT1G50500 AT1G15880 AT5G58030 AT5G03940 AT1G48900 AT5G58430 AT5G16880 AT3G52850 AT4G01810 AT1G51160 AT1G30630 AT3G08790 AT1G12360 AT1G10290 AT5G63640 AT1G78720 AT5G55500 AT4G31540 AT1G11180 AT2G18710 AT1G06210 AT1G61250 AT3G54860 AT3G56640 AT2G21600 AT4G32640 AT2G34250 AT5G02280	40	1.09
pigment metabolic process	4	AT1G57770 AT5G16440 AT1G12910 AT5G26030 AT2G26670 AT1G19670 AT2G44520 AT3G51820 AT2G02990 AT1G63970 AT2G26170 AT5G54160 AT4G15560 AT3G04870 AT5G08280 AT1G06570 AT5G54190 AT4G34135 AT2G20180 AT4G37000 AT5G13930 AT1G27320 AT3G10230 AT4G25700 AT4G22260 AT2G26550 AT1G09830 AT2G48120 AT3G44880 AT5G67030 AT3G03710 AT5G43430 AT1G44446 AT5G17230 AT2G30390 AT4G01900 AT4G25080 AT5G57030	38	1.03
sulfur metabolic process	4	AT1G05010 AT2G43750 AT5G04590 AT4G14680 AT2G19590 AT3G17390 AT3G61440 AT5G56760 AT5G67520 AT5G51690 AT4G33030 AT5G63980 AT3G22200 AT2G36880 AT1G19920 AT3G59760 AT4G01850 AT3G57050 AT4G04610 AT5G49810 AT4G14880 AT5G54390 AT4G39120 AT4G10100 AT5G01220 AT4G39940 AT5G04620 AT5G17920 AT5G39950 AT3G63250 AT3G02870 AT2G17265 AT1G18490 AT2G44160 AT1G62960 AT4G23100 AT3G01910	37	1
response to water	4	AT1G15690 AT1G27730 AT1G54410 AT1G32640 AT5G61900 AT5G50720 AT1G05260 AT1G08810 AT5G40280 AT1G78380 AT2G45960 AT2G37170 AT5G03740 AT3G63520 AT1G76180 AT5G26990 AT5G20830 AT2G42620 AT2G44060 AT2G39550 AT1G47128 AT3G20310 AT5G49230 AT4G27410 AT2G36270 AT1G12110 AT3G14440 AT1G52340 AT5G52300 AT4G00430 AT4G25490 AT4G08920 AT4G39090 AT5G67030 AT2G41430 AT3G45140 AT2G17840	37	1
vitamin metabolic process	4	AT2G18950 AT5G44520 AT3G47930 AT3G21070 AT2G39770 AT4G29120 AT2G01290 AT2G01140 AT2G23420 AT3G22200 AT5G53970 AT5G35790 AT1G06570 AT4G36940 AT2G36460 AT5G28840 AT4G20930 AT1G64190 AT3G24030 AT3G02360 AT5G11670 AT2G01350 AT4G26260 AT4G26850 AT4G38970 AT4G20960 AT5G04620 AT5G40760 AT5G60540 AT3G63410 AT5G13420 AT5G49970 AT2G29630 AT3G47390 AT5G04490 AT5G54770 AT5G50210	37	1
cell cycle process	4	AT2G27960 AT4G34160 AT2G23430 AT5G25380 AT4G35620 AT1G47230 AT4G19600 AT5G45190 AT2G32590 AT1G75950 AT3G27060 AT5G48630 AT5G55230 AT3G24730 AT3G21870 AT5G51330 AT2G35630 AT2G18290 AT1G70210 AT4G37490 AT5G57450 AT5G49880 AT2G36010 AT3G48190 AT1G07370 AT2G20580 AT2G18040 AT1G47210 AT3G22880 AT3G18524 AT5G48820 AT3G63130 AT1G44110 AT3G60550 AT1G20930 AT3G50070	36	0.98
response to salicylic acid stimulus	4	AT1G80840 AT1G08810 AT1G68320 AT2G37630 AT1G64280 AT1G70000 AT5G67580 AT5G60600 AT1G01060 AT2G31180 AT4G05320 AT3G55730 AT2G37710 AT5G47390 AT5G03780 AT2G16720 AT2G29420 AT1G15520 AT5G52660 AT5G15310 AT1G22640 AT5G40990 AT1G49010 AT4G09460 AT4G03550 AT4G20380 AT3G52430 AT4G38620 AT4G33680 AT3G61250 AT3G09230 AT3G56400 AT4G01370 AT3G09600 AT1G74840	35	0.95
response to inorganic substance	4	AT1G08810 AT3G16350 AT1G63440 AT3G51860 AT5G55850 AT2G37630 AT1G70000 AT5G67580 AT1G08090 AT1G01060 AT5G50200 AT1G07810 AT4G10380 AT5G47390 AT2G40300 AT2G16720 AT5G52660 AT5G15310 AT1G22640 AT5G19140 AT1G49010 AT4G09460 AT4G38620 AT5G52640 AT3G12750 AT5G26240 AT5G40890 AT1G18490 AT3G09600 AT4G08500 AT1G74840 AT4G23100 AT2G28190	33	0.90
pattern specification process	4	AT1G13980 AT1G15750 AT5G64390 AT4G30080 AT5G55250 AT1G24260 AT1G20330 AT2G34710 AT4G36920 AT5G60690 AT4G32880 AT2G45190 AT4G24220 AT1G01040 AT1G70940 AT5G55540 AT1G80490 AT5G03680 AT3G54220 AT5G27030 AT4G37650 AT1G30490 AT2G41370 AT1G19850 AT3G05040 AT1G22920 AT5G53950 AT1G68480 AT1G52150 AT4G08150 AT2G02560 AT2G20120	32	0.87
alkene metabolic process	4	AT1G57770 AT1G05010 AT5G23960 AT4G33360 AT2G19590 AT2G27150 AT4G02780 AT2G32440 AT4G25420 AT5G51690 AT1G63970 AT2G26170 AT2G24210 AT3G63520 AT3G04870 AT1G06570 AT3G25820 AT3G14440 AT1G52340 AT3G10230 AT1G22640 AT4G25700 AT4G22260 AT1G16540 AT2G48120 AT5G67030 AT3G03710 AT5G17230 AT1G62960 AT5G57030	30	0.81
regulation of gene expression, epigenetic	4	AT1G69770 AT2G40030 AT5G01400 AT1G48410 AT5G55760 AT3G26410 AT3G23780 AT1G01040 AT5G13960 AT2G33290 AT1G69440 AT5G23720 AT5G63110 AT4G13520 AT4G13940 AT4G14140 AT1G09700 AT1G05460 AT2G19910 AT5G04560 AT2G16390 AT3G05040 AT2G27040 AT5G06710 AT5G23880 AT1G73840 AT5G23570	27	0.73
one-carbon compound metabolic process	4	AT5G52470 AT1G08080 AT1G69770 AT4G25630 AT2G40030 AT3G17390 AT3G61440 AT3G23490 AT2G36880 AT3G26410 AT3G23780 AT5G13960 AT4G01850 AT1G73050 AT2G33290 AT4G13940 AT5G22300 AT2G06210 AT5G53920 AT4G14140 AT1G77300 AT5G04560 AT2G16390 AT5G23320 AT5G64150 AT1G79730	26	0.71
response to organic substance	4	AT4G34160 AT1G27730 AT5G64930 AT1G42970 AT3G08550 AT3G20770 AT4G15900 AT2G19450 AT4G02060 AT4G34590 AT2G36270 AT1G52340 AT1G66340 AT1G16540 AT5G64750 AT5G03280 AT3G04120 AT5G67030 AT2G19860 AT5G03730 AT4G01900 AT3G62410 AT3G45640	23	0.62
response to drug	4	AT1G15210 AT5G24810 AT3G30842 AT1G71140 AT3G12610 AT5G17700 AT5G49130 AT4G38380 AT1G33110 AT2G04050 AT1G51340 AT2G38330 AT5G13750 AT1G15520 AT3G21690 AT3G23550 AT5G19700 AT2G38510 AT2G26910 AT3G26590 AT4G23030 AT1G66950 AT4G22790	23	0.62
membrane organization and biogenesis	4	AT1G26670 AT5G61210 AT1G55020 AT1G61290 AT1G03160 AT2G36900 AT3G24350 AT3G13530 AT1G15880 AT1G03620 AT2G30050 AT5G46860 AT3G05710 AT2G01110 AT5G48030 AT2G30950 AT2G44770 AT5G08080 AT1G32500 AT1G67400 AT3G03610	21	0.57
metabolic compound salvage	4	AT1G68010 AT5G03300 AT2G47690 AT1G27450 AT2G23420 AT4G36940 AT4G34700 AT3G09820 AT4G16450 AT1G70580 AT5G63510 AT1G67350 AT2G13360 AT1G19580 AT1G14450 AT5G37510 AT5G04140 AT1G23310 AT2G27730 AT3G18410	20	0.54
hormone metabolic process	4	AT1G05010 AT4G31500 AT5G11320 AT4G05160 AT1G48410 AT2G19590 AT5G43890 AT5G51690 AT2G19500 AT2G27760 AT5G05730 AT1G62360 AT5G54810 AT1G66340 AT1G08980 AT5G63380 AT1G62960 AT2G20610	18	0.49
tropism	4	AT2G01940 AT5G39510 AT1G31480 AT5G20730 AT2G38120 AT3G45780 AT2G18390 AT5G46860 AT2G20180 AT1G70940 AT3G54220 AT5G58960 AT5G04190 AT1G53700 AT5G64330 AT2G36910 AT3G28860	17	0.46
response to toxin	4	AT5G41210 AT1G63440 AT1G78380 AT3G61440 AT4G01070 AT1G02950 AT3G23560 AT2G02390 AT3G10850 AT1G10370 AT2G29420 AT5G22300 AT1G10360 AT2G30860 AT1G80460 AT1G06130	16	0.43
response to gravity	4	AT2G01940 AT5G39510 AT1G31480 AT5G20730 AT2G38120 AT2G18390 AT5G46860 AT2G20180 AT1G70940 AT3G54220 AT5G13930 AT5G58960 AT1G53700 AT5G17520 AT2G36910 AT3G28860	16	0.43
ion homeostasis	4	AT4G04770 AT1G17260 AT3G51860 AT5G42810 AT2G23150 AT1G07810 AT2G40300 AT5G47560 AT1G80830 AT3G15353 AT1G12520 AT5G01600 AT5G23630 AT4G19690 AT5G24270 AT4G00630	16	0.43
regulation of catalytic activity	4	AT2G37550 AT2G23430 AT4G17890 AT4G21540 AT5G07920 AT5G54310 AT2G18730 AT4G13350 AT5G63770 AT5G48820 AT5G51290 AT3G07940 AT3G45640 AT1G08680	14	0.38
response to extracellular stimulus	4	AT1G78380 AT5G20410 AT3G16785 AT2G02990 AT1G79050 AT4G33030 AT2G33770 AT3G05630 AT4G00550 AT5G01220 AT3G03250 AT1G09020 AT5G17290 AT2G20610	14	0.38
gametophyte development	4	AT3G09090 AT3G06400 AT2G44810 AT1G34210 AT3G13530 AT3G48750 AT1G71830 AT1G14830 AT5G48030 AT3G18000 AT5G23630	11	0.30
cytokinesis	4	AT1G13980 AT1G69770 AT5G61210 AT4G39920 AT3G48750 AT1G01040 AT5G55230 AT2G35630 AT1G49040 AT3G60740 AT4G00100	11	0.30
mitotic cell cycle	4	AT2G27960 AT4G34160 AT2G32590 AT1G75950 AT3G24730 AT2G35630 AT2G18290 AT5G49880 AT1G48270 AT1G20930	10	0.27
multicellular organismal aging	4	AT5G64930 AT1G17020 AT5G62000 AT1G71190 AT1G69490 AT1G27320 AT5G45890 AT3G52430 AT5G17290 AT3G48140	10	0.27
regulation of multicellular organismal process	4	AT1G62750 AT4G36930 AT2G20180 AT3G15210 AT2G19450 AT1G27320 AT5G40990 AT4G03550 AT3G56400	9	0.24
pollination	4	AT1G69940 AT4G28560 AT3G22200 AT2G25600 AT3G51300 AT5G48030 AT2G02850 AT5G18280 AT5G23630	9	0.24
aldehyde metabolic process	4	AT5G03860 AT1G63970 AT4G15560 AT5G60600 AT2G02500 AT3G10850 AT3G16910 AT1G06130 AT5G62790	9	0.24
regulation of growth	4	AT5G20730 AT1G70940 AT5G03680 AT4G24190 AT4G37490 AT1G52150 AT5G52240 AT2G20610	8	0.22
urea cycle intermediate metabolic process	4	AT1G80600 AT3G57560 AT4G37670 AT4G24830 AT4G08900 AT1G29900 AT2G22910	7	0.19
gamete generation	4	AT5G57800 AT5G59030 AT1G34210 AT5G07280 AT1G71830 AT1G02065 AT4G20050	7	0.19
alkaloid metabolic process	4	AT1G35190 AT3G57010 AT1G08470 AT3G51440 AT3G59530 AT3G51430	6	0.16
detection of external stimulus	4	AT1G31480 AT2G26670 AT5G63310 AT2G25930 AT5G59560 AT4G02440	6	0.16
isopentenyl diphosphate metabolic process	4	AT4G11820 AT1G63970 AT4G15560 AT5G60600 AT2G02500 AT5G62790	6	0.16
detection of abiotic stimulus	4	AT1G31480 AT2G26670 AT5G63310 AT2G25930 AT5G59560 AT4G02440	6	0.16
meiotic cell cycle	4	AT1G75950 AT5G51330 AT5G57450 AT3G48190 AT3G22880 AT3G18524	6	0.16
establishment of RNA localization	4	AT3G19090 AT2G05120 AT5G46250 AT3G05040 AT3G53110 AT2G43970	6	0.16
regulation of circadian rhythm	4	AT2G40080 AT5G57360 AT5G10140 AT1G22770 AT2G44680 AT5G59560	6	0.16
cellular component disassembly	4	AT1G33330 AT1G55020 AT1G12920 AT3G26618 AT1G18070	5	0.14
spore development (sensu Magnoliophyta)	4	AT1G34210 AT5G07280 AT1G71830 AT1G02065 AT4G20050	5	0.14
tube development	4	AT1G69940 AT4G28560 AT3G22200 AT2G25600 AT3G51300	5	0.14
response to dsRNA	4	AT3G23780 AT1G01040 AT1G69440 AT1G09700 AT5G23570	5	0.14
sensory perception	4	AT2G26670 AT5G63310 AT2G25930 AT5G59560 AT4G02440	5	0.14
multicellular organismal biosynthetic process	4	AT5G57800 AT1G02205 AT1G19440 AT1G01120 AT1G68530	5	0.14
carbon utilization by fixation of carbon dioxide	4	AT1G42970 AT2G21170 AT3G55800 AT3G62410 AT5G38410	5	0.14
asymmetric cell division	4	AT1G69770 AT1G80080 AT2G37630 AT3G54220 AT4G37650	5	0.14
detection of chemical stimulus	4	AT3G43810 AT4G26570 AT5G24270 AT4G14640	4	0.11
reproductive process in a multicellular organism	4	AT2G44810 AT4G29860 AT5G62000 AT1G48270	4	0.11
response to ozone	4	AT2G06050 AT5G27600 AT2G39770 AT4G23100	4	0.11
cell-cell signaling	4	AT4G14010 AT4G15800 AT1G72970	3	0.08
brassinosteroid homeostasis	4	AT4G39400 AT2G38050 AT2G26710	3	0.08
symbiosis, encompassing mutualism through parasitism	4	AT1G04260 AT1G05460 AT5G23570	3	0.08
response to hypoxia	4	AT2G16060 AT3G05550 AT5G54960	3	0.08
detection of endogenous stimulus	4	AT4G39400 AT5G25220 AT1G66340	3	0.08
nitrate metabolic process	4	AT1G77760 AT5G53460 AT5G37600	3	0.08
regulation of response to stimulus	4	AT1G80840 AT3G07650 AT1G22770	3	0.08
pigment accumulation	4	AT2G36910 AT4G00730 AT3G28860	3	0.08
regulation of coagulation	4	AT2G38760 AT1G68090	2	0.05
cellularization	4	AT2G18390 AT5G48030	2	0.05
viral reproductive process	4	AT4G21790 AT1G04260	2	0.05
nitrogen utilization	4	AT5G67220 AT1G14920	2	0.05
response to xenobiotic stimulus	4	AT4G01070 AT2G45300	2	0.05
nitric oxide metabolic process	4	AT1G77760 AT3G47450	2	0.05
DNA mediated transformation	4	AT5G03760 AT1G43700	2	0.05
ureide metabolic process	4	AT4G04955 AT4G20070	2	0.05
response to nitrosative stress	4	AT3G61440 AT5G22300	2	0.05
cellular defense response	4	AT5G61900 AT1G08860	2	0.05
cell-cell adhesion	4	AT3G22200 AT3G55830	2	0.05
cell redox homeostasis	4	AT3G11920 AT4G08550	2	0.05
abscission	4	AT5G62000 AT2G41370	2	0.05
suspensor development	4	AT1G01040	1	0.03
glycerol ether metabolic process	4	AT2G19450	1	0.03
pollen-pistil interaction	4	AT3G22200	1	0.03
phytoalexin metabolic process	4	AT4G23100	1	0.03
response to protein stimulus	4	AT2G02810	1	0.03
myo-inositol hexakisphosphate biosynthetic process	4	AT5G42810	1	0.03
peptide metabolic process	4	AT5G27430	1	0.03
ketone metabolic process	4	AT5G13930	1	0.03
response to mechanical stimulus	4	AT5G61210	1	0.03
cell-substrate adhesion	4	AT3G51050	1	0.03
entrainment of circadian clock	4	AT5G57360	1	0.03
regulation of binding	4	AT3G13222	1	0.03
drug metabolic process	4	AT5G24810	1	0.03
cellular protein metabolic process	5	AT3G18710 AT4G34980 AT3G44110 AT1G09300 AT2G39710 AT1G50380 AT4G33210 AT3G63470 AT1G21720 AT3G46920 AT1G79930 AT1G20650 AT3G59540 AT1G53290 AT2G27920 AT3G56070 AT2G45240 AT3G54850 AT1G25510 AT5G67360 AT1G77840 AT5G42320 AT3G02740 AT3G63400 AT5G50000 AT1G25260 AT2G36130 AT5G15730 AT1G66830 AT5G65760 AT1G33330 AT3G06040 AT3G11964 AT3G62870 AT1G08460 AT1G56410 AT2G20300 AT1G05170 AT3G20015 AT2G04520…	944	27.95
transcription	5	AT5G56110 AT3G50870 AT5G52510 AT1G73360 AT3G57080 AT3G54390 AT1G01250 AT1G32640 AT1G69770 AT2G24260 AT2G01940 AT1G80840 AT1G35460 AT5G54680 AT4G11080 AT5G23090 AT5G18830 AT3G13040 AT4G23860 AT2G40950 AT1G68200 AT3G12910 AT1G68840 AT5G49520 AT5G45140 AT4G39780 AT3G22320 AT1G50640 AT5G56270 AT4G12610 AT3G52090 AT4G32850 AT2G40030 AT1G01030 AT5G60450 AT3G01320 AT4G14660 AT4G16780 AT1G08810 AT5G26210…	421	12.47
biopolymer modification	5	AT3G18710 AT5G52470 AT3G46920 AT1G20650 AT1G53290 AT2G45240 AT3G54850 AT5G50000 AT5G15730 AT1G66830 AT1G08460 AT1G69770 AT2G20300 AT1G05170 AT4G32830 AT4G25630 AT4G32660 AT3G61140 AT3G09830 AT4G23860 AT2G35680 AT1G51710 AT1G60190 AT1G66880 AT2G46700 AT3G57830 AT4G02890 AT3G50530 AT5G06740 AT5G37790 AT2G40030 AT5G01890 AT2G30020 AT5G64920 AT3G52590 AT5G59010 AT5G56610 AT1G77280 AT1G56720 AT5G61550…	406	12.02
regulation of cellular metabolic process	5	AT5G56110 AT2G23430 AT3G50870 AT5G52510 AT1G73360 AT1G77840 AT3G54390 AT1G01250 AT1G32640 AT1G69770 AT2G24260 AT2G01940 AT1G80840 AT1G35460 AT5G54680 AT4G11080 AT5G23090 AT5G18830 AT3G13040 AT4G23860 AT2G40950 AT1G68200 AT3G12910 AT1G68840 AT5G49520 AT4G39780 AT1G65220 AT1G50640 AT5G56270 AT4G12610 AT5G33340 AT1G01030 AT5G60450 AT3G01320 AT4G16780 AT1G08810 AT1G36730 AT5G26210 AT5G66320 AT2G33550…	403	11.93
RNA metabolic process	5	AT4G24770 AT5G52470 AT5G56110 AT3G50870 AT1G73360 AT3G63400 AT1G01250 AT3G11964 AT1G69770 AT3G50670 AT1G80840 AT2G24590 AT1G76860 AT2G39140 AT4G25630 AT4G11080 AT4G23860 AT5G16715 AT2G40950 AT1G68840 AT1G29880 AT5G49520 AT4G39780 AT1G50640 AT5G56270 AT1G20580 AT5G60450 AT3G01320 AT4G16780 AT1G08810 AT1G72550 AT5G26210 AT4G33760 AT5G01400 AT4G10320 AT5G66320 AT5G11260 AT3G14740 AT1G60200 AT5G43130…	375	11.10
macromolecule biosynthetic process	5	AT1G24100 AT3G59540 AT1G53290 AT1G77840 AT1G25260 AT1G33330 AT3G06040 AT3G11964 AT3G62870 AT5G15050 AT1G05170 AT2G04520 AT5G02610 AT5G60390 AT5G20290 AT5G16715 AT1G29880 AT3G57490 AT2G44120 AT1G65220 AT4G31500 AT4G16720 AT3G11940 AT5G23010 AT5G02960 AT4G02930 AT1G36730 AT2G09990 AT4G11420 AT1G72550 AT5G64140 AT4G33760 AT5G54760 AT5G27700 AT4G10320 AT5G56710 AT4G10450 AT5G67510 AT1G49400 AT3G09200…	331	9.80
phosphate metabolic process	5	AT3G46920 AT1G20650 AT5G50000 AT5G15730 AT1G66830 AT2G20300 AT4G32470 AT4G32830 AT4G32660 AT3G09830 AT2G35680 AT1G66880 AT2G46700 AT3G57830 AT3G50530 AT5G26751 AT5G06740 AT5G37790 AT3G10700 AT5G01890 AT2G30020 AT5G59010 AT5G56610 AT1G77280 AT1G56720 AT5G61550 AT4G21380 AT1G34420 AT4G36180 AT4G02010 AT3G19420 AT4G21390 AT3G24240 AT2G16750 AT4G00330 AT1G06840 AT5G08530 AT1G70740 AT1G68400 AT1G67720…	300	8.88
carboxylic acid metabolic process	5	AT4G26900 AT3G47340 AT1G05010 AT4G39980 AT4G14910 AT2G43750 AT5G03860 AT2G06050 AT2G17630 AT1G09795 AT5G16715 AT1G29880 AT2G31360 AT4G33010 AT3G23940 AT1G80600 AT4G31500 AT4G34200 AT1G55880 AT5G27600 AT5G57800 AT3G47930 AT4G05160 AT1G72550 AT5G38710 AT4G33760 AT4G10320 AT2G35500 AT2G04350 AT2G38660 AT5G14800 AT5G62530 AT1G06080 AT2G39770 AT2G29690 AT5G27470 AT1G02205 AT3G57560 AT3G58750 AT4G39850…	239	7.08
reproductive structure development	5	AT1G21690 AT1G13980 AT1G69770 AT1G15750 AT3G33520 AT3G61140 AT5G16715 AT5G58230 AT1G62750 AT3G51780 AT1G01030 AT5G09900 AT4G34710 AT3G52590 AT1G48410 AT1G49400 AT1G48175 AT2G26830 AT4G15880 AT2G04030 AT5G17710 AT5G27540 AT3G46560 AT3G07060 AT5G64390 AT1G80410 AT2G28880 AT1G79350 AT2G41720 AT2G34650 AT3G05680 AT1G30330 AT5G62990 AT1G03160 AT5G53860 AT4G24620 AT2G44810 AT5G10360 AT5G23150 AT4G17300…	203	6.01
electron transport	5	AT4G09670 AT4G19380 AT4G31950 AT3G48310 AT5G04590 AT4G32470 AT5G23190 AT4G12300 AT2G45580 AT4G33040 AT3G48890 AT5G11330 AT4G30720 AT5G03870 AT1G13110 AT1G04180 AT3G14680 AT2G02580 AT3G52970 AT4G35460 AT5G08530 AT3G09940 AT5G36130 AT5G57260 AT5G09970 AT3G52880 AT2G32300 AT5G15350 AT1G12200 AT5G18800 AT1G32550 AT1G15140 AT5G06580 AT5G43890 AT1G56000 AT4G10040 AT2G32720 AT2G46820 AT4G37370 AT5G17170…	174	5.15
establishment of cellular localization	5	AT2G21390 AT1G30900 AT1G26670 AT1G13980 AT2G21380 AT1G07030 AT1G42550 AT1G01950 AT2G38410 AT5G39510 AT1G08820 AT5G46630 AT5G45130 AT5G62810 AT1G29260 AT1G01200 AT1G80500 AT1G02130 AT5G43970 AT5G54750 AT3G46560 AT4G27950 AT5G01340 AT2G31680 AT1G06950 AT5G47520 AT1G61290 AT5G27520 AT3G25520 AT5G06120 AT4G02080 AT3G58170 AT1G02280 AT3G20240 AT3G24350 AT5G56450 AT3G18820 AT2G17380 AT1G50500 AT1G26690…	160	4.74
cellular lipid metabolic process	5	AT1G57770 AT5G16440 AT2G06050 AT5G23960 AT1G76490 AT4G37760 AT2G31360 AT4G11820 AT5G27600 AT5G57800 AT4G05160 AT2G04350 AT2G34630 AT4G33360 AT1G06080 AT1G02205 AT3G58750 AT1G17060 AT4G39850 AT4G17190 AT4G08180 AT2G27150 AT1G55020 AT5G20410 AT2G44620 AT1G08510 AT4G02780 AT3G48780 AT5G23670 AT2G32440 AT1G53000 AT2G44810 AT3G06860 AT4G25420 AT5G65940 AT4G29010 AT4G16760 AT4G33030 AT5G42650 AT1G63970…	151	4.47
cellular carbohydrate metabolic process	5	AT1G24100 AT5G03860 AT4G26530 AT5G15050 AT1G16300 AT4G27600 AT5G44520 AT1G12000 AT4G31500 AT5G23010 AT3G10700 AT1G66430 AT4G10960 AT2G39770 AT3G58750 AT5G48300 AT2G13560 AT1G56190 AT4G29120 AT2G01290 AT1G68750 AT3G22960 AT3G54050 AT2G22480 AT1G17890 AT2G01140 AT1G53000 AT4G24620 AT3G03050 AT4G23990 AT1G49350 AT3G07160 AT5G57330 AT4G16130 AT3G58790 AT4G24010 AT2G36390 AT5G47810 AT4G39800 AT1G78570…	147	4.35
intracellular signaling cascade	5	AT4G29810 AT5G44790 AT1G32640 AT4G35020 AT2G39940 AT5G01810 AT5G45130 AT1G25490 AT1G50640 AT1G71860 AT4G37580 AT4G25350 AT2G43010 AT4G11260 AT1G01200 AT4G30270 AT3G43810 AT4G21540 AT5G02810 AT2G26670 AT5G40280 AT3G11540 AT1G80100 AT2G31680 AT3G21510 AT5G47520 AT2G01570 AT3G60860 AT2G34650 AT5G20730 AT2G17800 AT4G02080 AT4G02780 AT5G63310 AT1G08700 AT4G25420 AT2G02990 AT1G67710 AT3G18820 AT5G15230…	147	4.35
cellular macromolecule catabolic process	5	AT4G33210 AT1G21720 AT4G26530 AT1G16300 AT2G39940 AT5G44520 AT1G12000 AT3G14290 AT5G09900 AT4G11260 AT3G60350 AT4G14800 AT5G23540 AT3G14400 AT5G20620 AT5G10790 AT1G56190 AT4G29120 AT5G06460 AT2G01290 AT5G03240 AT3G22960 AT2G22480 AT2G05840 AT2G01140 AT3G54650 AT1G04810 AT2G29070 AT1G20200 AT3G62980 AT4G38100 AT5G53300 AT1G16470 AT2G17020 AT5G15250 AT5G47810 AT5G01720 AT5G35790 AT1G68050 AT1G42970…	133	3.94
organ development	5	AT2G23430 AT1G13980 AT4G26690 AT2G26330 AT1G15750 AT1G63700 AT1G01510 AT4G31500 AT5G26751 AT1G01030 AT2G06200 AT1G13180 AT2G36400 AT1G48410 AT3G22780 AT1G80080 AT4G27950 AT5G40280 AT1G80100 AT5G64390 AT4G30080 AT2G34650 AT2G28550 AT5G20730 AT5G59030 AT3G16785 AT3G27000 AT2G44810 AT5G23150 AT4G17300 AT5G55250 AT1G24260 AT3G62980 AT1G13870 AT3G01470 AT5G64930 AT2G26170 AT2G37630 AT2G34710 AT1G77850…	124	3.67
protein transport	5	AT1G30900 AT2G38410 AT4G35020 AT5G46630 AT5G45130 AT3G10380 AT5G62810 AT1G29260 AT5G04850 AT1G01200 AT1G75760 AT5G43970 AT3G46560 AT4G27950 AT2G31680 AT1G06950 AT5G47520 AT1G61290 AT5G06120 AT4G02080 AT1G02280 AT3G06540 AT2G37410 AT3G24350 AT3G18820 AT2G17380 AT1G26690 AT3G27080 AT5G50920 AT5G42570 AT1G73030 AT2G21190 AT2G46520 AT4G16160 AT5G03940 AT1G48900 AT4G35950 AT5G05010 AT5G49840 AT3G50860…	120	3.55
DNA metabolic process	5	AT2G27960 AT3G24495 AT2G23430 AT2G24490 AT5G59910 AT1G44900 AT1G08460 AT1G69770 AT4G32830 AT5G10980 AT5G56950 AT5G58230 AT5G58720 AT2G26280 AT2G40030 AT3G51880 AT2G28560 AT4G17380 AT5G63920 AT1G48050 AT5G63960 AT2G47620 AT1G51060 AT5G55760 AT3G10690 AT5G46920 AT3G44680 AT4G25290 AT1G79050 AT2G29570 AT5G43990 AT5G57970 AT1G30480 AT1G20330 AT5G44740 AT3G26410 AT4G37280 AT3G04880 AT3G48750 AT3G18520…	118	3.49
ion transport	5	AT2G26900 AT3G23430 AT1G68100 AT3G06130 AT2G38290 AT2G38940 AT5G21930 AT1G55910 AT3G03000 AT3G58970 AT1G55730 AT5G14880 AT3G02050 AT3G01390 AT3G10350 AT2G28260 AT3G51860 AT2G35060 AT1G10970 AT3G20870 AT1G76030 AT5G17850 AT5G59030 AT2G07560 AT2G33770 AT1G08090 AT4G27500 AT2G24520 AT5G55000 AT1G51090 AT5G57490 AT5G51710 AT5G47030 AT5G13550 AT3G02960 AT2G47830 AT3G58730 AT5G48290 AT5G53130 AT2G16800…	114	3.38
response to light stimulus	5	AT2G26990 AT3G61140 AT2G32950 AT5G07990 AT4G19990 AT4G31500 AT4G37580 AT4G25350 AT1G08810 AT2G43010 AT1G48410 AT1G77760 AT5G11260 AT1G67900 AT5G02810 AT2G26670 AT1G58290 AT5G03250 AT1G17060 AT3G12610 AT5G03240 AT1G65060 AT5G20730 AT1G34000 AT2G14820 AT5G48150 AT5G63310 AT2G39730 AT5G10250 AT5G24470 AT3G51240 AT3G54720 AT3G04880 AT3G07500 AT1G42970 AT4G36930 AT4G39400 AT4G04020 AT3G45780 AT4G37590…	110	3.26
biopolymer catabolic process	5	AT4G33210 AT1G21720 AT2G26990 AT2G39940 AT3G14290 AT2G32290 AT5G09900 AT4G11260 AT3G60350 AT4G14800 AT5G23540 AT3G14400 AT5G20620 AT5G10790 AT3G23920 AT5G06460 AT5G03240 AT2G05840 AT3G54650 AT1G04810 AT2G29070 AT1G20200 AT3G62980 AT4G38100 AT5G53300 AT1G16470 AT2G17020 AT5G15250 AT5G01720 AT4G00490 AT1G68050 AT1G75990 AT1G75950 AT2G42620 AT3G21280 AT5G64760 AT1G55860 AT1G50250 AT4G28470 AT3G61790…	102	3.02
amino acid derivative metabolic process	5	AT1G05010 AT4G39980 AT1G20510 AT2G40890 AT5G07990 AT4G31500 AT1G12910 AT4G16330 AT4G34710 AT2G35500 AT2G45400 AT1G17260 AT2G29690 AT3G50740 AT3G19450 AT5G24530 AT1G58170 AT2G19590 AT3G17390 AT1G15950 AT1G65060 AT3G24503 AT5G15950 AT3G02470 AT2G43080 AT4G30210 AT2G02990 AT5G51690 AT2G21100 AT4G30470 AT2G26170 AT5G54160 AT5G58490 AT2G36880 AT5G10870 AT3G51240 AT5G18930 AT1G09240 AT1G23820 AT4G01850…	78	2.31
nitrogen compound biosynthetic process	5	AT4G26900 AT4G39980 AT4G14910 AT2G43750 AT2G17630 AT1G09795 AT3G23940 AT4G31500 AT4G34200 AT4G34710 AT5G38710 AT2G35500 AT5G14800 AT2G29690 AT3G57560 AT3G17390 AT3G61440 AT5G56760 AT5G15950 AT3G02470 AT2G31810 AT2G36880 AT5G10870 AT5G18930 AT4G37670 AT1G35190 AT5G53460 AT3G59760 AT4G24830 AT1G09240 AT3G07630 AT1G23820 AT4G29840 AT4G01850 AT3G02020 AT3G57050 AT1G73050 AT1G18500 AT3G57010 AT4G14880…	73	2.16
response to cold	5	AT3G22840 AT1G27730 AT4G29810 AT5G50720 AT1G05260 AT3G51780 AT1G09560 AT3G09200 AT2G43790 AT3G17390 AT1G15950 AT4G02380 AT5G63980 AT5G57560 AT5G65050 AT2G27720 AT3G04880 AT3G48750 AT4G24280 AT4G36930 AT1G76180 AT5G20830 AT3G28840 AT3G18990 AT2G27020 AT2G19450 AT5G17690 AT5G53000 AT5G20720 AT5G38470 AT2G37220 AT4G35790 AT4G24190 AT3G23700 AT4G03430 AT1G35680 AT2G28900 AT1G53240 AT1G09760 AT5G52300…	71	2.10
response to abscisic acid stimulus	5	AT2G23430 AT1G27730 AT1G32640 AT5G50720 AT5G01810 AT1G25490 AT5G59310 AT1G08810 AT4G34710 AT5G40280 AT1G55020 AT2G01570 AT2G17800 AT1G75750 AT5G63980 AT3G22060 AT2G45640 AT5G03740 AT5G66880 AT1G70000 AT5G67580 AT2G38750 AT3G08550 AT1G76180 AT4G04020 AT1G64060 AT4G21440 AT1G01060 AT5G27420 AT1G18890 AT4G17260 AT3G15210 AT2G39550 AT3G55730 AT5G23720 AT2G19450 AT3G56860 AT1G17950 AT3G20310 AT5G47390…	69	2.04
cell morphogenesis	5	AT1G12840 AT1G13980 AT5G61900 AT1G01510 AT4G37580 AT1G13180 AT3G06400 AT2G39700 AT1G17060 AT2G34650 AT1G69940 AT4G28560 AT1G75750 AT3G27000 AT2G37640 AT3G22200 AT5G64930 AT1G20330 AT2G25600 AT5G20350 AT2G19760 AT1G21210 AT3G08550 AT3G50660 AT4G39400 AT5G46860 AT2G40610 AT2G35110 AT1G70940 AT3G51300 AT5G55540 AT4G28250 AT5G60920 AT4G27060 AT1G30825 AT5G17690 AT1G20190 AT1G12040 AT1G69490 AT4G37490…	65	1.92
response to auxin stimulus	5	AT4G37580 AT1G08810 AT4G11260 AT1G48410 AT3G16350 AT4G30080 AT1G23160 AT2G34650 AT5G20730 AT2G17800 AT1G30330 AT5G63310 AT2G38120 AT5G65940 AT5G50760 AT4G22620 AT3G62980 AT3G53020 AT2G37630 AT1G77850 AT1G70000 AT5G67580 AT4G32880 AT1G19220 AT4G14550 AT1G04250 AT1G01060 AT4G02570 AT2G31180 AT3G02260 AT2G39550 AT3G55730 AT5G65670 AT4G13520 AT4G10100 AT5G12330 AT5G37020 AT3G43120 AT5G15310 AT1G31340…	65	1.92
energy derivation by oxidation of organic compounds	5	AT5G03860 AT4G26530 AT1G16300 AT5G44520 AT1G12000 AT3G58750 AT2G13560 AT1G56190 AT4G29120 AT2G01290 AT1G68750 AT3G22960 AT2G22480 AT2G01140 AT5G64210 AT5G47810 AT5G35790 AT1G42970 AT4G26270 AT5G08570 AT1G35910 AT2G36460 ATMG01320 AT3G55440 AT4G20930 AT2G44350 AT3G15020 AT1G79530 AT5G58330 AT1G64190 AT1G79550 AT3G16910 AT3G02360 ATMG00220 AT5G11670 AT5G51060 AT5G25880 AT3G13930 AT1G47840 AT4G39770…	64	1.90
response to salt stress	5	AT1G15690 AT1G27730 AT4G29810 AT5G50720 AT1G05260 AT5G27600 AT3G51780 AT1G08810 AT4G34710 AT3G16350 AT5G14800 AT5G62530 AT2G39770 AT2G43790 AT2G45960 AT2G01570 AT1G06040 AT5G63980 AT5G37370 AT2G45640 AT5G03740 AT2G37630 AT5G66880 AT1G70000 AT5G67580 AT2G37570 AT2G47580 AT4G21440 AT1G01060 AT2G31180 AT3G55730 AT2G19450 AT5G47390 AT2G16720 AT2G16500 AT2G36270 AT5G52660 AT5G15310 AT1G14920 AT1G10940…	61	1.81
coenzyme metabolic process	5	AT5G03860 AT5G44520 AT4G11820 AT3G21070 AT2G38660 AT4G32180 AT3G58750 AT4G29120 AT2G01290 AT1G68750 AT4G00620 AT1G76030 AT2G01140 AT1G01290 AT4G30000 AT2G23420 AT3G11750 AT5G35790 AT5G13050 AT5G47030 AT1G06570 AT2G20860 AT3G58730 AT4G36940 AT2G36460 AT2G16370 AT1G50480 AT4G20930 AT2G44350 AT1G75630 AT3G61530 AT3G42050 AT4G02620 AT3G16950 AT1G64190 AT3G02360 AT4G10100 AT5G11670 AT2G01350 AT1G78660…	61	1.81
response to oxidative stress	5	AT5G16970 AT2G38380 AT5G05340 AT4G34710 AT4G08390 AT4G35090 AT2G43790 AT1G78380 AT4G33870 AT5G42180 AT3G52880 AT1G75280 AT5G47000 AT2G37130 AT2G01140 AT5G63310 AT4G02380 AT3G22200 AT4G33420 AT5G40150 AT3G06050 AT1G08830 AT1G20620 AT2G31570 AT1G26320 AT1G44970 AT3G47450 AT1G63460 AT1G09000 AT2G47510 AT2G16500 AT2G29500 AT1G56340 AT5G54810 AT5G13930 AT2G37040 AT1G35720 AT1G77490 AT4G09010 AT1G07400…	59	1.75
ribosome biogenesis and assembly	5	AT5G52470 AT3G59540 AT5G02610 AT5G20290 AT4G25630 AT5G64140 AT5G27700 AT5G56710 AT2G39390 AT4G27090 AT5G59240 AT5G53070 AT2G20450 AT3G25520 AT4G02080 AT3G04920 AT2G39460 AT3G16080 AT3G57000 AT5G56940 AT2G47990 AT3G53020 AT3G60360 AT3G56340 AT4G02400 AT1G07070 AT3G10950 AT3G06700 AT3G61110 AT1G75350 AT3G28900 AT1G02780 AT2G40590 AT4G18100 AT5G60670 AT4G15770 AT2G19730 AT1G64510 AT5G55140 AT1G74270…	58	1.72
shoot system development	5	AT2G26330 AT1G15750 AT1G63700 AT1G01510 AT1G01030 AT2G06200 AT1G13180 AT2G36400 AT1G48410 AT1G80080 AT4G27950 AT2G34650 AT5G20730 AT3G27000 AT1G13870 AT3G01470 AT5G64930 AT2G26170 AT2G37630 AT2G34710 AT4G32880 AT1G19220 AT2G35110 AT5G55540 AT1G80490 AT3G13960 AT2G28890 AT1G30825 AT5G17690 AT3G21640 AT1G36160 AT3G52910 AT5G27030 AT2G27100 AT1G27320 AT4G23750 AT1G30490 AT1G80350 AT4G14720 AT2G46870…	57	1.69
nucleotide metabolic process	5	AT5G44520 AT3G21070 AT4G29120 AT3G18680 AT2G01290 AT1G76030 AT2G01140 AT4G02120 AT3G21110 AT2G23420 AT2G37690 AT5G35790 AT2G35040 AT5G47030 AT3G27060 AT3G58730 AT4G36940 AT2G36460 AT4G20930 AT1G75630 AT3G42050 AT4G02620 AT1G64190 AT1G16350 AT3G02360 AT5G11670 AT2G01350 AT2G38280 AT2G42910 AT3G46940 AT1G32380 AT4G09650 AT2G07698 AT3G55010 AT4G38970 AT4G11150 AT1G51650 AT4G32530 AT4G09320 AT1G19910…	55	1.63
cell development	5	AT4G26690 AT5G61900 AT1G55490 AT5G15410 AT3G07040 AT3G51780 AT1G13180 AT5G02190 AT2G34650 AT1G69940 AT2G34040 AT4G28560 AT3G27000 AT3G22200 AT5G64930 AT1G64280 AT5G42570 AT2G25600 AT1G61560 AT1G64060 AT5G47910 AT2G35110 AT1G70940 AT3G51300 AT4G02600 AT5G47120 AT1G30825 AT1G32540 AT1G12040 AT5G52060 AT2G26300 AT2G26560 AT4G37930 AT4G35790 AT5G48030 AT1G62360 AT4G37990 AT4G37000 AT1G80350 AT1G12060…	55	1.63
organic acid biosynthetic process	5	AT2G06050 AT2G31360 AT5G57800 AT4G05160 AT2G04350 AT1G06080 AT1G02205 AT2G27150 AT1G55020 AT2G44620 AT1G08510 AT4G02780 AT2G32440 AT2G44810 AT4G25420 AT5G42650 AT1G19640 AT5G46290 AT3G25780 AT2G33150 AT3G25110 AT3G55360 AT1G43800 AT5G16390 AT1G17420 AT4G14070 AT4G04320 AT5G05580 AT1G09400 AT1G06100 AT1G74960 AT2G22230 AT3G14440 AT1G52340 AT3G02630 AT4G25050 AT2G30200 AT5G15530 AT1G76690 AT1G01120…	55	1.63
cytoskeleton organization and biogenesis	5	AT5G06680 AT1G13980 AT2G21380 AT1G42550 AT1G64740 AT1G01950 AT3G33520 AT1G01510 AT2G29890 AT1G13180 AT5G19780 AT5G56180 AT3G12380 AT3G27000 AT1G24764 AT3G53750 AT1G60430 AT5G65460 AT2G19760 AT2G18390 AT2G47500 AT2G35110 AT3G51300 AT5G55230 AT2G19770 AT5G23720 AT1G30825 AT5G43900 AT4G33200 AT5G59370 AT3G55000 AT4G20890 AT2G35630 AT2G01910 AT5G27950 AT3G25500 AT1G71790 AT1G80350 AT5G09810 AT5G44340…	54	1.60
aromatic compound biosynthetic process	5	AT4G39980 AT2G40890 AT5G07990 AT4G31500 AT1G12910 AT4G16330 AT2G35500 AT2G45400 AT1G17260 AT2G29690 AT3G19450 AT5G24530 AT1G58170 AT3G17390 AT1G15950 AT3G24503 AT1G01290 AT2G02990 AT2G21100 AT4G30470 AT2G26170 AT5G54160 AT5G58490 AT5G10870 AT3G51240 AT3G07630 AT1G17020 AT4G34135 AT2G33590 AT2G23910 AT1G48850 AT4G10100 AT5G05730 AT5G17990 AT5G54810 AT2G30490 AT5G13930 AT2G37040 AT1G22640 AT4G25300…	54	1.60
cofactor biosynthetic process	5	AT5G16440 AT3G21070 AT2G38660 AT5G26030 AT4G32180 AT2G26670 AT1G58290 AT4G00620 AT1G76030 AT2G44520 AT3G51820 AT1G01290 AT4G01690 AT4G30000 AT1G63970 AT4G15560 AT5G08280 AT5G47030 AT1G06570 AT5G54190 AT2G20860 AT3G58730 AT2G20180 AT2G16370 AT1G50480 AT1G75630 AT3G61530 AT3G42050 AT4G02620 AT4G10100 AT3G48730 AT2G01350 AT4G09650 AT2G07698 AT1G69740 AT4G11150 AT1G51650 AT2G26550 AT4G32530 AT1G19910…	54	1.60
vesicle-mediated transport	5	AT2G21390 AT1G26670 AT1G13980 AT2G38410 AT5G39510 AT3G54300 AT3G10380 AT1G80500 AT1G02130 AT5G61210 AT2G27460 AT5G54750 AT3G60190 AT1G04760 AT5G59730 AT3G58170 AT5G11150 AT2G36900 AT1G50500 AT1G15880 AT5G58030 AT1G03620 AT2G30050 AT5G58430 AT5G01430 AT5G16880 AT3G52850 AT4G01810 AT1G75850 AT1G51160 AT1G30630 AT3G08790 AT1G10290 AT5G63640 AT2G44770 AT2G25340 AT1G56330 AT4G15780 AT4G31540 AT5G58060…	53	1.57
innate immune response	5	AT2G42010 AT2G06050 AT5G61900 AT2G39940 AT1G55490 AT5G15410 AT3G07040 AT4G05160 AT1G55020 AT2G44810 AT3G12500 AT5G42650 AT5G64930 AT3G12250 AT1G19640 AT1G64280 AT5G60600 AT3G25780 AT1G61560 AT2G33150 AT1G17420 AT3G15210 AT4G35450 AT2G26560 AT4G37930 AT1G09400 AT4G37990 AT4G37000 AT1G29340 AT2G39200 AT5G54250 AT1G76690 AT5G40990 AT1G66340 AT1G05460 AT1G51660 AT5G03280 AT3G46530 AT4G03550 AT3G54420…	53	1.57
response to heat	5	AT3G46230 AT1G56410 AT3G51780 AT3G12580 AT4G27670 AT4G21320 AT5G14800 AT2G39770 AT5G46170 AT5G56030 AT3G08720 AT1G50500 AT5G59720 AT1G64280 AT5G12020 AT5G09590 AT4G24280 AT5G47910 AT1G14980 AT4G21870 AT5G53000 AT1G06460 AT4G36990 AT2G29500 AT4G37910 AT1G09080 AT1G52340 AT4G26850 AT1G74310 AT2G26150 AT1G54400 AT1G66340 AT1G07400 AT1G16540 AT1G16030 AT5G03280 AT4G26080 AT4G10250 AT3G04120 AT1G09090…	53	1.57
cell surface receptor linked signal transduction	5	AT1G66830 AT3G57830 AT5G01890 AT4G36180 AT4G21540 AT3G24240 AT1G06840 AT1G68400 AT1G67510 AT4G34220 AT1G12460 AT5G67200 AT3G47580 AT1G31930 AT5G07920 AT2G23300 AT5G51350 AT1G28440 AT3G47090 AT1G31420 AT2G23460 AT2G18730 AT3G14350 AT3G56370 AT3G28040 AT2G26300 AT1G63830 AT1G14390 AT4G23740 AT2G16250 AT5G58300 AT2G45340 AT4G22730 AT3G47570 AT5G65700 AT3G49660 AT3G02130 AT1G48480 AT1G75640 AT2G02780…	52	1.54
chromosome organization and biogenesis	5	AT5G59910 AT1G08460 AT1G69770 AT4G32830 AT5G10980 AT5G56950 AT5G58230 AT3G51880 AT1G48050 AT2G47620 AT1G51060 AT5G55760 AT3G44680 AT5G43990 AT4G37280 AT3G18520 AT2G13370 AT5G59690 AT5G13960 AT2G33290 AT2G30620 AT5G17690 AT2G28720 AT1G48620 AT5G51330 AT2G19480 AT1G06760 AT1G52740 AT5G63110 AT5G40820 AT3G52280 AT4G13940 AT1G20693 AT5G10400 AT2G27100 AT1G21700 AT2G06210 AT3G48190 AT1G77300 AT5G54640…	51	1.51
response to ethylene stimulus	5	AT5G44790 AT1G25490 AT1G50640 AT4G37580 AT1G08810 AT3G16350 AT2G43790 AT2G01570 AT5G20730 AT3G58680 AT2G38120 AT3G04720 AT3G12500 AT1G70000 AT5G67580 AT1G19220 AT1G64060 AT3G20770 AT1G01060 AT2G31180 AT3G15210 AT3G55730 AT3G20310 AT5G47390 AT5G05730 AT2G16720 AT1G15520 AT5G44210 AT5G52660 AT5G15310 AT1G14920 AT1G05710 AT1G22640 AT3G06490 AT5G40990 AT1G66340 AT5G45890 AT4G09460 AT5G03280 AT2G44840…	49	1.45
carbohydrate catabolic process	5	AT4G26530 AT1G16300 AT5G44520 AT1G12000 AT1G56190 AT4G29120 AT2G01290 AT3G22960 AT2G22480 AT2G01140 AT5G47810 AT5G35790 AT1G42970 AT4G26270 AT5G08570 AT2G36460 AT3G55440 AT4G20930 AT1G79530 AT1G64190 AT1G79550 AT3G02360 AT5G11670 AT3G13930 AT1G47840 AT4G24040 AT1G54220 AT4G38970 AT3G08590 AT1G10760 AT5G40760 AT5G13420 AT3G04120 AT5G42740 AT5G61580 AT1G74030 AT3G12780 AT5G64860 AT5G56350 AT1G18270…	45	1.33
cell wall organization and biogenesis	5	AT1G23720 AT1G13980 AT3G02230 AT4G33220 AT2G39700 AT2G21140 AT2G45220 AT1G74420 AT3G03050 AT3G43270 AT3G07160 AT5G57560 AT2G37640 AT2G37090 AT3G05610 AT3G10720 AT3G08550 AT2G38080 AT2G40610 AT3G14310 AT4G28250 AT5G60920 AT1G20190 AT5G09760 AT5G47820 AT2G35630 AT4G17030 AT1G53840 AT2G26440 AT1G80350 AT5G47500 AT4G11150 AT5G05170 AT2G03220 AT2G28110 AT4G03550 AT1G64440 AT4G13390 AT1G05570 AT1G23200…	43	1.27
alcohol catabolic process	5	AT4G26530 AT1G16300 AT5G44520 AT1G12000 AT1G56190 AT4G29120 AT2G01290 AT3G22960 AT2G22480 AT2G01140 AT5G47810 AT5G35790 AT1G42970 AT4G26270 AT3G10370 AT5G08570 AT2G36460 AT3G55440 AT4G20930 AT1G79530 AT1G64190 AT1G79550 AT3G02360 AT5G11670 AT3G13930 AT1G47840 AT1G54220 AT4G38970 AT3G08590 AT5G40760 AT1G80460 AT5G13420 AT3G04120 AT5G42740 AT5G61580 AT1G74030 AT3G12780 AT5G56350 AT1G18270 AT2G29560…	43	1.27
negative regulation of cellular process	5	AT2G23430 AT1G69770 AT5G01810 AT1G50640 AT2G29890 AT5G40280 AT3G11540 AT5G55760 AT2G34040 AT5G23150 AT5G63980 AT1G75950 AT4G04020 AT1G64060 AT5G47910 AT4G15900 AT5G47120 AT3G15210 AT2G39550 AT5G62000 AT1G24190 AT4G13940 AT5G59710 AT1G62360 AT2G30950 AT1G14920 AT4G32551 AT4G18960 AT1G32210 AT3G15850 AT4G30950 AT1G66340 AT5G64750 AT3G18524 AT4G26080 AT4G38620 AT2G27040 AT5G23320 AT2G25490 AT3G03710…	43	1.27
response to gibberellin stimulus	5	AT1G08810 AT4G30270 AT3G16350 AT3G11540 AT4G09600 AT2G01570 AT4G02780 AT1G75750 AT4G25420 AT5G15230 AT2G14900 AT2G37630 AT1G70000 AT5G67580 AT1G76180 AT1G01060 AT5G66350 AT3G55730 AT5G47390 AT2G26300 AT2G16720 AT2G30810 AT5G52660 AT5G15310 AT1G14920 AT1G22640 AT5G14920 AT5G06100 AT1G66340 AT1G49010 AT4G09460 AT4G38620 AT4G24210 AT5G24860 AT2G36830 AT3G09600 AT1G74840 AT1G74670 AT4G25000	39	1.15
carbohydrate transport	5	AT2G35740 AT5G26250 AT1G09960 AT1G50310 AT1G77210 AT1G30220 AT2G13100 AT2G43330 AT2G16120 AT4G02050 AT1G67300 AT2G02810 AT2G43240 AT5G65020 AT2G18480 AT4G35300 AT3G59360 AT5G59250 AT3G51490 AT4G21480 AT5G16150 AT2G48020 AT1G19450 AT5G41760 AT3G47420 AT3G19940 AT2G20780 AT1G75220 AT4G36670 AT4G04750 AT5G61520 AT5G23270 AT5G46110 AT1G08920 AT3G18830 AT5G33320 AT1G61800	37	1.10
secretory pathway	5	AT2G21390 AT1G26670 AT2G38410 AT5G39510 AT1G32050 AT3G10380 AT2G28520 AT1G80500 AT1G02130 AT5G54750 AT5G59730 AT3G58170 AT1G50500 AT1G15880 AT5G58030 AT5G03940 AT1G48900 AT5G58430 AT5G16880 AT3G52850 AT4G01810 AT1G51160 AT1G30630 AT3G08790 AT1G10290 AT5G63640 AT5G55500 AT4G31540 AT1G11180 AT1G06210 AT1G61250 AT3G56640 AT2G21600 AT4G32640 AT5G02280	35	1.04
response to water deprivation	5	AT1G15690 AT1G27730 AT1G32640 AT5G50720 AT1G05260 AT1G08810 AT5G40280 AT1G78380 AT2G45960 AT2G37170 AT5G03740 AT3G63520 AT1G76180 AT5G26990 AT2G42620 AT2G44060 AT2G39550 AT1G47128 AT3G20310 AT5G49230 AT4G27410 AT2G36270 AT1G12110 AT3G14440 AT1G52340 AT5G52300 AT4G00430 AT4G25490 AT4G08920 AT4G39090 AT5G67030 AT2G41430 AT3G45140 AT2G17840	34	1.01
polysaccharide metabolic process	5	AT2G32290 AT2G39770 AT5G48300 AT3G23920 AT1G53000 AT4G24620 AT3G03050 AT4G23990 AT3G07160 AT4G24010 AT2G36390 AT4G00490 AT3G08550 AT2G32530 AT5G45300 AT3G25140 AT5G63840 AT5G18670 AT1G10760 AT5G05170 AT2G03220 AT4G03550 AT1G64440 AT3G55800 AT3G52180 AT1G05570 AT5G64860 AT5G17520 AT5G49720 AT2G45880 AT3G61130 AT1G27680 AT4G39350 AT5G16510	34	1.01
water-soluble vitamin metabolic process	5	AT5G44520 AT3G47930 AT3G21070 AT2G39770 AT4G29120 AT2G01290 AT2G01140 AT2G23420 AT3G22200 AT5G35790 AT4G36940 AT2G36460 AT5G28840 AT4G20930 AT1G64190 AT3G24030 AT3G02360 AT5G11670 AT2G01350 AT4G26260 AT4G26850 AT4G38970 AT4G20960 AT5G04620 AT5G40760 AT5G60540 AT5G13420 AT5G49970 AT2G29630 AT3G47390 AT5G54770 AT5G50210	32	0.95
pigment biosynthetic process	5	AT1G57770 AT5G16440 AT1G12910 AT5G26030 AT2G44520 AT3G51820 AT2G02990 AT1G63970 AT2G26170 AT5G54160 AT4G15560 AT3G04870 AT5G08280 AT1G06570 AT5G54190 AT4G34135 AT2G20180 AT5G13930 AT3G10230 AT4G25700 AT4G22260 AT1G09830 AT2G48120 AT5G67030 AT3G03710 AT1G44446 AT5G17230 AT2G30390 AT4G01900 AT4G25080 AT5G57030	31	0.92
protein-DNA complex assembly	5	AT5G59910 AT5G10980 AT5G56950 AT5G43130 AT2G45100 AT1G51060 AT1G17440 AT3G10330 AT1G75510 AT1G08540 AT1G55520 AT1G54140 AT4G36650 AT5G59690 AT4G31720 AT2G30620 AT3G09360 AT2G28720 AT1G48620 AT2G19480 AT1G06760 AT1G52740 AT5G10400 AT5G54640 AT4G24440 AT3G57290 AT3G10070 AT2G36990 AT5G02560 AT1G54690 AT1G02680	31	0.92
root system development	5	AT2G23430 AT4G26690 AT4G31500 AT1G48410 AT4G30080 AT2G34650 AT5G20730 AT5G59030 AT3G16785 AT3G62980 AT1G77850 AT1G08090 AT1G19220 AT1G21210 AT4G14550 AT3G05630 AT1G70940 AT3G02260 AT5G17690 AT1G12040 AT1G36160 AT5G51060 AT2G44900 AT5G09810 AT1G53700 AT1G64440 AT1G79840 AT3G05040 AT5G63770 AT4G00730 AT2G20610	31	0.92
response to bacterium	5	AT4G39980 AT2G42010 AT1G80840 AT2G39940 AT5G33340 AT3G26810 AT2G39770 AT2G43790 AT1G55020 AT3G62980 AT1G64280 AT5G60600 AT3G44670 AT3G15210 AT4G35450 AT5G05730 AT4G37990 AT5G03760 AT4G26850 AT5G40990 AT1G16540 AT4G19660 AT1G80460 AT1G33970 AT3G52430 AT5G52640 AT3G44880 AT3G56400 AT2G41430 AT4G23100	30	0.89
positive regulation of cellular process	5	AT2G23430 AT1G32640 AT1G25490 AT4G12610 AT3G08720 AT3G58680 AT2G26170 AT3G48750 AT4G32880 AT5G55230 AT1G32540 AT2G26300 AT2G01910 AT1G21600 AT3G55370 AT1G02170 AT2G34640 AT1G77300 AT1G74850 AT2G20570 AT5G03280 AT3G26744 AT2G04880 AT3G54610 AT2G36990 AT4G24210 AT3G08730 AT3G04740 AT3G15730	29	0.86
response to metal ion	5	AT1G08810 AT3G16350 AT1G63440 AT3G51860 AT2G37630 AT1G70000 AT5G67580 AT1G01060 AT1G07810 AT5G47390 AT2G40300 AT2G16720 AT5G52660 AT5G15310 AT1G22640 AT5G19140 AT1G49010 AT4G09460 AT4G38620 AT3G12750 AT5G26240 AT1G18490 AT3G09600 AT4G08500 AT1G74840 AT4G23100 AT2G28190	27	0.80
protein-RNA complex assembly	5	AT1G77840 AT2G04520 AT1G65220 AT1G36730 AT4G11420 AT5G54760 AT5G57870 AT1G48970 AT3G13920 AT4G30690 AT1G13950 AT5G18110 AT5G11900 AT5G36230 AT5G20920 AT4G27130 AT2G39990 AT1G10840 AT1G72340 AT2G34970 AT1G71350 AT3G56150 AT1G17220 AT5G54940 AT3G55620 AT1G72370 AT1G54290	27	0.80
plastid organization and biogenesis	5	AT1G42550 AT1G62750 AT1G31480 AT3G17040 AT1G06950 AT1G03160 AT5G49940 AT5G50920 AT2G33150 AT3G45780 AT5G42480 AT1G12410 AT5G46860 AT2G01110 AT2G30950 AT2G28000 AT4G33650 AT5G64050 AT4G22260 AT2G48120 AT1G32500 AT4G01940 AT5G16620 AT2G36250 AT5G17790 AT5G24020	26	0.77
regulation of cell cycle	5	AT2G27960 AT4G34160 AT2G23430 AT5G25380 AT4G35620 AT1G47230 AT4G19600 AT5G45190 AT3G27060 AT5G48630 AT3G21870 AT2G18290 AT1G70210 AT4G37490 AT5G49880 AT2G36010 AT1G07370 AT2G20580 AT2G18040 AT1G47210 AT3G18524 AT5G48820 AT1G44110 AT3G60550 AT1G20930 AT3G50070	26	0.77
porphyrin metabolic process	5	AT5G16440 AT5G26030 AT2G26670 AT1G58290 AT1G19670 AT2G44520 AT3G51820 AT4G01690 AT1G63970 AT4G15560 AT5G08280 AT5G54190 AT2G20180 AT3G48730 AT4G37000 AT1G27320 AT1G69740 AT2G26550 AT2G40490 AT3G44880 AT1G03475 AT3G03710 AT5G43430 AT1G44446 AT2G30390 AT4G25080	26	0.77
terpene metabolic process	5	AT1G57770 AT5G23960 AT4G33360 AT2G27150 AT4G02780 AT2G32440 AT4G25420 AT1G63970 AT2G26170 AT2G24210 AT3G63520 AT3G04870 AT1G06570 AT3G25820 AT3G14440 AT1G52340 AT3G10230 AT4G25700 AT4G22260 AT1G16540 AT2G48120 AT5G67030 AT3G03710 AT5G17230 AT5G57030	25	0.74
peptide transport	5	AT1G72120 AT1G27040 AT5G53550 AT1G18880 AT3G54140 AT1G68570 AT5G53510 AT1G69870 AT4G16370 AT5G46050 AT1G52190 AT5G62730 AT3G47960 AT3G17650 AT2G40460 AT1G27080 AT1G65730 AT1G32450 AT5G46040 AT3G27020 AT1G22540 AT2G37900 AT3G21670 AT2G02040	24	0.71
response to fungus	5	AT2G26330 AT1G80840 AT5G58600 AT4G11260 AT3G60190 AT1G65060 AT3G12500 AT3G24550 AT1G61560 AT3G21240 AT3G10980 AT4G34460 AT2G34930 AT1G29340 AT2G39200 AT3G06490 AT5G40990 AT1G51680 AT4G19660 AT4G03550 AT5G51700 AT2G40140 AT3G56400 AT4G01370	24	0.71
hydrogen transport	5	AT3G01390 AT1G76030 AT2G07560 AT4G27500 AT2G24520 AT5G47030 AT3G58730 AT2G19680 AT1G75630 AT3G42050 AT4G02620 AT3G22910 AT4G09650 AT2G07698 AT4G11150 AT4G32530 AT1G19910 AT1G27770 AT4G38510 AT3G28715 AT3G57330 AT4G39080 AT3G63380 AT5G55290	24	0.71
organic acid transport	5	AT3G28960 AT3G13620 AT2G01170 AT5G01240 AT2G21050 AT5G36940 AT2G38120 AT2G40420 AT5G40780 AT5G49630 AT3G19553 AT1G25530 AT1G80510 AT5G64290 AT1G05940 AT3G10600 AT1G47670 AT5G47560 AT2G39890 AT4G38250 AT4G21120 AT5G12860 AT5G41800 AT3G30390	24	0.71
alkene biosynthetic process	5	AT1G57770 AT1G05010 AT5G23960 AT2G19590 AT4G02780 AT2G32440 AT4G25420 AT5G51690 AT1G63970 AT2G26170 AT2G24210 AT3G04870 AT1G06570 AT3G25820 AT3G10230 AT4G25700 AT4G22260 AT2G48120 AT5G67030 AT3G03710 AT5G17230 AT1G62960 AT5G57030	23	0.68
response to carbohydrate stimulus	5	AT4G34160 AT1G27730 AT5G64930 AT1G42970 AT3G08550 AT3G20770 AT4G15900 AT2G19450 AT4G02060 AT4G34590 AT2G36270 AT1G52340 AT1G66340 AT1G16540 AT5G64750 AT5G03280 AT3G04120 AT5G67030 AT2G19860 AT5G03730 AT4G01900 AT3G62410 AT3G45640	23	0.68
photosynthesis, light reaction	5	AT4G14690 AT1G08380 AT1G06680 AT3G61470 AT2G46820 ATCG00280 AT4G33520 AT4G04020 AT5G64040 AT1G60950 AT1G50250 AT3G60370 AT4G03280 AT2G30950 AT2G05620 AT3G54890 AT3G15850 AT4G30950 AT1G68830 AT2G21970 AT1G79040 AT1G55670 AT5G57030	23	0.68
vitamin biosynthetic process	5	AT2G18950 AT3G47930 AT3G21070 AT2G39770 AT3G22200 AT5G53970 AT1G06570 AT5G28840 AT3G24030 AT2G01350 AT4G26260 AT4G26850 AT4G20960 AT5G04620 AT5G60540 AT3G63410 AT5G49970 AT2G29630 AT3G47390 AT5G04490 AT5G54770 AT5G50210	22	0.65
regionalization	5	AT5G64390 AT5G55250 AT1G24260 AT1G20330 AT2G34710 AT4G36920 AT5G60690 AT2G45190 AT4G24220 AT5G55540 AT3G54220 AT4G37650 AT1G30490 AT2G41370 AT1G19850 AT3G05040 AT1G22920 AT5G53950 AT1G68480 AT4G08150 AT2G02560 AT2G20120	22	0.65
amine transport	5	AT3G28960 AT3G13620 AT2G01170 AT5G01240 AT2G21050 AT5G36940 AT2G38120 AT2G40420 AT5G40780 AT5G49630 AT3G19553 AT1G25530 AT1G80510 AT1G05940 AT3G10600 AT1G47670 AT2G39890 AT4G38250 AT4G21120 AT5G41800 AT3G30390	21	0.62
drug transport	5	AT1G15210 AT3G30842 AT1G71140 AT5G17700 AT5G49130 AT4G38380 AT1G33110 AT2G04050 AT1G51340 AT2G38330 AT5G13750 AT1G15520 AT3G21690 AT3G23550 AT5G19700 AT2G38510 AT2G26910 AT3G26590 AT4G23030 AT1G66950 AT4G22790	21	0.62
lipid transport	5	AT5G59310 AT4G30880 AT4G39850 AT4G24230 AT5G52160 AT3G53980 AT3G07450 AT2G48130 AT3G18280 AT5G64080 AT3G05420 AT4G15160 AT1G62790 AT2G10940 AT4G33550 AT1G55260 AT1G31812 AT3G43720 AT3G08770 AT1G19800 AT2G38540	21	0.62
negative regulation of developmental process	5	AT3G33520 AT1G62750 AT5G23150 AT5G65050 AT3G54720 AT5G51230 AT4G36930 AT2G20180 AT5G17690 AT1G62360 AT2G06210 AT4G18960 AT1G77300 AT4G00650 AT5G46210 AT4G29830 AT3G05040 AT5G10140 AT1G22920 AT1G79730	20	0.59
two-component signal transduction system (phosphorelay)	5	AT5G44790 AT1G50640 AT1G80100 AT3G21510 AT3G12500 AT1G64060 AT3G20770 AT3G15210 AT3G20310 AT5G44210 AT1G03430 AT5G40990 AT1G66340 AT5G03280 AT2G44840 AT3G16770 AT2G25490 AT3G23240 AT5G03730 AT3G46060	20	0.59
response to nematode	5	AT3G51870 AT2G38290 AT5G53550 AT2G21050 AT3G51860 AT3G17700 AT5G13740 AT2G38120 AT5G57110 AT5G64290 AT1G69850 AT5G52450 AT3G43790 AT2G40460 AT4G18210 AT3G12100 AT5G46040 AT5G12860 AT2G36910 AT2G29650	20	0.59
regulation of signal transduction	5	AT5G01810 AT1G25490 AT1G50640 AT5G40280 AT3G11540 AT3G60860 AT5G63980 AT3G15210 AT2G39550 AT2G26300 AT1G14920 AT1G66340 AT5G64750 AT5G03280 AT4G26080 AT4G24210 AT5G23320 AT2G25490 AT5G03730 AT3G15730	20	0.59
protein complex assembly	5	AT3G61140 AT5G06120 AT2G46520 AT5G03940 AT1G48900 AT5G54290 AT4G27640 AT4G02570 AT3G51790 AT3G60370 AT2G16950 AT5G53480 AT5G55630 AT4G01660 AT1G79040 AT5G22780 AT1G60070 AT2G31660 AT5G17020	19	0.56
gene silencing	5	AT2G24490 AT1G69770 AT2G40030 AT5G01400 AT1G48410 AT5G55760 AT3G23780 AT1G01040 AT1G69440 AT5G63110 AT4G13940 AT1G09700 AT1G05460 AT2G19910 AT3G05040 AT2G27040 AT5G23880 AT1G73840 AT5G23570	19	0.56
positive regulation of metabolic process	5	AT2G23430 AT1G32640 AT4G12610 AT3G08720 AT3G58680 AT2G26170 AT1G21600 AT3G55370 AT2G34640 AT1G77300 AT1G74850 AT2G20570 AT3G26744 AT2G04880 AT3G54610 AT2G36990 AT3G08730 AT3G04740	18	0.53
hormone transport	5	AT1G15690 AT1G25490 AT5G65980 AT2G34650 AT2G38120 AT2G26170 AT1G77110 AT2G42620 AT1G70940 AT5G55540 AT3G02260 AT5G13930 AT4G33090 AT4G36760 AT5G03280 AT1G53700 AT2G36910 AT3G28860	18	0.53
organization of an anatomical structure	5	AT5G26751 AT3G22780 AT5G40280 AT1G13870 AT2G26170 AT2G34710 AT5G60690 AT4G32880 AT2G45190 AT2G42620 AT5G55540 AT1G36160 AT4G24190 AT1G62360 AT1G30490 AT3G05840 AT1G52150	17	0.50
methylation	5	AT5G52470 AT1G69770 AT4G25630 AT2G40030 AT3G26410 AT3G23780 AT5G13960 AT2G33290 AT2G06210 AT5G53920 AT4G14140 AT1G77300 AT5G04560 AT2G16390 AT5G23320 AT5G64150 AT1G79730	17	0.50
nitrogen compound catabolic process	5	AT3G47340 AT4G33010 AT5G38710 AT5G62530 AT4G34030 AT4G04955 AT5G65940 AT3G10340 AT1G11860 AT5G54080 AT4G33150 AT4G20070 AT2G20860 AT4G08900 AT4G18460 AT4G37930 AT5G43430	17	0.50
sulfur compound biosynthetic process	5	AT2G43750 AT3G17390 AT3G61440 AT5G56760 AT4G33030 AT3G22200 AT2G36880 AT3G59760 AT4G01850 AT3G57050 AT4G14880 AT5G01220 AT5G04620 AT5G17920 AT3G63250 AT2G17265 AT4G23100	17	0.50
negative regulation of metabolic process	5	AT1G69770 AT2G29890 AT5G55760 AT5G63980 AT1G75950 AT4G15900 AT5G62000 AT1G24190 AT4G13940 AT5G59710 AT4G32551 AT1G22640 AT3G18524 AT4G38620 AT2G27040 AT3G03710	16	0.47
hormone biosynthetic process	5	AT1G05010 AT4G31500 AT5G11320 AT4G05160 AT2G19590 AT5G43890 AT5G51690 AT2G27760 AT5G05730 AT1G62360 AT5G54810 AT1G08980 AT5G63380 AT1G62960 AT2G20610	15	0.44
response to cytokinin stimulus	5	AT4G34160 AT4G16780 AT3G11540 AT1G80100 AT3G21510 AT1G67710 AT3G16857 AT1G36160 AT5G25220 AT1G48270 AT1G27320 AT1G09700 AT3G16770 AT4G26150 AT4G37790	15	0.44
cellular ion homeostasis	5	AT4G04770 AT1G17260 AT3G51860 AT5G42810 AT2G23150 AT1G07810 AT2G40300 AT5G47560 AT1G80830 AT3G15353 AT1G12520 AT5G01600 AT5G23630 AT4G19690 AT5G24270	15	0.44
photorespiration	5	AT1G68010 AT2G47690 AT4G34700 AT4G16450 AT1G70580 AT5G63510 AT1G67350 AT2G13360 AT1G19580 AT1G14450 AT5G37510 AT5G04140 AT1G23310 AT2G27730 AT3G18410	15	0.44
gravitropism	5	AT2G01940 AT5G39510 AT1G31480 AT5G20730 AT2G38120 AT2G18390 AT5G46860 AT2G20180 AT1G70940 AT3G54220 AT5G58960 AT1G53700 AT2G36910 AT3G28860	14	0.41
axis specification	5	AT1G13980 AT1G15750 AT5G55250 AT2G34710 AT5G60690 AT4G32880 AT2G45190 AT1G80490 AT5G03680 AT5G27030 AT1G30490 AT1G19850 AT3G05040 AT5G53950	14	0.41
cell cycle phase	5	AT4G34160 AT2G32590 AT1G75950 AT5G55230 AT3G24730 AT5G51330 AT2G35630 AT2G18290 AT5G57450 AT5G49880 AT3G48190 AT3G22880 AT3G18524 AT3G63130	14	0.41
nucleotide-sugar metabolic process	5	AT1G02000 AT1G08200 AT2G28760 AT1G17890 AT1G78570 AT4G30440 AT5G28840 AT4G00110 AT3G53520 AT4G12250 AT3G51160 AT3G14790 AT3G62830	13	0.38
alcohol biosynthetic process	5	AT1G17890 AT4G39800 AT1G78570 AT5G10170 AT2G45790 AT4G37870 AT3G04120 AT2G22240 AT5G42740 AT1G12780 AT3G51160 AT3G62830	12	0.36
cofactor catabolic process	5	AT5G03860 AT2G26670 AT3G58750 AT1G68750 AT1G19670 AT2G44350 AT4G37000 AT1G27320 AT2G26550 AT3G44880 AT1G53310 AT5G43430	12	0.36
regulation of stomatal movement	5	AT5G44790 AT2G32950 AT1G25490 AT3G45780 AT1G64060 AT5G23720 AT2G26300 AT4G03560 AT1G66340 AT5G03280 AT4G26080 AT3G15730	12	0.36
response to nutrient levels	5	AT5G20410 AT3G16785 AT2G02990 AT4G33030 AT2G33770 AT3G05630 AT4G00550 AT5G01220 AT3G03250 AT1G09020 AT5G17290	11	0.33
cellular response to extracellular stimulus	5	AT1G78380 AT5G20410 AT3G16785 AT2G02990 AT4G33030 AT2G33770 AT3G05630 AT4G00550 AT5G01220 AT3G03250 AT1G09020	11	0.33
positive regulation of developmental process	5	AT4G15880 AT4G24620 AT4G32880 AT1G68050 AT2G19450 AT5G62000 AT4G02560 AT2G33810 AT5G24860 AT1G65480 AT3G04610	11	0.33
regulation of protein metabolic process	5	AT1G77840 AT1G65220 AT2G29890 AT1G36730 AT3G17040 AT3G08720 AT5G36230 AT3G51300 AT1G77300 AT2G34970 AT3G08730	11	0.33
regulation of biosynthetic process	5	AT1G77840 AT1G65220 AT1G36730 AT3G17040 AT3G08720 AT2G26170 AT5G36230 AT5G13930 AT2G34970 AT3G08730 AT3G03710	11	0.33
senescence	5	AT5G64930 AT1G17020 AT5G62000 AT1G71190 AT1G69490 AT1G27320 AT5G45890 AT3G52430 AT5G17290 AT3G48140	10	0.30
membrane fusion	5	AT1G26670 AT5G61210 AT1G61290 AT2G36900 AT3G24350 AT1G15880 AT5G46860 AT3G05710 AT5G48030 AT5G08080	10	0.30
nucleobase, nucleoside, nucleotide and nucleic acid transport	5	AT3G08580 AT2G03590 AT3G19090 AT4G28390 AT2G05120 AT5G46250 AT3G05040 AT5G13490 AT3G53110 AT2G43970	10	0.30
auxin metabolic process	5	AT4G31500 AT5G11320 AT4G05160 AT1G48410 AT5G43890 AT5G05730 AT5G54810 AT1G08980 AT5G63380 AT2G20610	10	0.30
nucleoside metabolic process	5	AT3G53900 AT5G03300 AT1G71750 AT4G02260 AT3G09820 AT3G14050 AT4G04670 AT2G19570 AT5G59440	9	0.27
indole and derivative metabolic process	5	AT4G31500 AT2G29690 AT5G05730 AT5G17990 AT5G54810 AT1G70570 AT1G08980 AT4G23100 AT2G20610	9	0.27
polyol metabolic process	5	AT4G26690 AT3G02040 AT5G43300 AT3G10370 AT2G40690 AT1G80460 AT2G41540 AT5G55480 AT5G58170	9	0.27
seed germination	5	AT1G62750 AT4G29010 AT4G36930 AT2G20180 AT2G19450 AT2G26300 AT4G03560 AT1G27320 AT5G09810	9	0.27
post-embryonic root development	5	AT2G23430 AT5G20730 AT3G62980 AT1G08090 AT1G19220 AT1G21210 AT4G14550 AT2G44900 AT3G18000	9	0.27
cell fate commitment	5	AT5G60450 AT1G24260 AT2G45190 AT5G02820 AT3G12680 AT1G55350 AT1G79840 AT1G68480 AT4G08150	9	0.27
response to virus	5	AT3G12580 AT3G04720 AT5G09590 AT3G60240 AT2G35980 AT1G05460 AT5G02500 AT5G23570	8	0.24
toxin metabolic process	5	AT5G41210 AT1G78380 AT1G02950 AT2G02390 AT1G10370 AT2G29420 AT1G10360 AT2G30860	8	0.24
regulation of transferase activity	5	AT2G23430 AT4G21540 AT5G07920 AT2G18730 AT5G63770 AT5G48820 AT5G51290 AT3G45640	8	0.24
organ senescence	5	AT5G64930 AT1G17020 AT5G62000 AT1G69490 AT1G27320 AT5G45890 AT3G52430 AT3G48140	8	0.24
peroxisome organization and biogenesis	5	AT5G62810 AT1G29260 AT3G21865 AT3G07560 AT3G04460 AT5G56290 AT2G45690	7	0.21
sulfur utilization	5	AT5G04590 AT4G14680 AT5G67520 AT1G19920 AT4G04610 AT4G39940 AT5G39950	7	0.21
hyperosmotic response	5	AT5G50720 AT1G05260 AT2G01570 AT2G37570 AT1G14920 AT3G14440 AT4G01370	7	0.21
hydrogen peroxide metabolic process	5	AT5G33340 AT4G35090 AT3G52880 AT1G64060 AT1G20620 AT1G66340 AT3G27820	7	0.21
pollen development	5	AT3G09090 AT2G44810 AT3G13530 AT3G48750 AT1G14830 AT3G18000 AT5G23630	7	0.21
metallo-sulfur cluster assembly	5	AT4G04770 AT3G20970 AT5G49940 AT4G22220 AT4G01940 AT1G10500 AT1G18490	7	0.21
response to brassinosteroid stimulus	5	AT4G34160 AT1G75750 AT3G50660 AT4G39400 AT4G33430 AT2G26710 AT1G19350	7	0.21
specification of axis polarity	5	AT5G55250 AT2G34710 AT5G60690 AT2G45190 AT1G30490 AT3G05040	6	0.18
vacuole organization and biogenesis	5	AT1G17260 AT2G38020 AT5G46860 AT3G54860 AT3G47810 AT5G06140	6	0.18
regulation of hydrolase activity	5	AT2G37550 AT4G17890 AT5G54310 AT4G13350 AT3G07940 AT1G08680	6	0.18
cell wall catabolic process	5	AT3G16920 AT2G23770 AT1G21880 AT1G55000 AT2G17120 AT1G51940	6	0.18
positive regulation of enzyme activity	5	AT4G21540 AT5G07920 AT2G18730 AT5G63770 AT5G51290 AT3G45640	6	0.18
	5	AT5G57800 AT5G59030 AT2G18390 AT5G48030 AT1G02065	5	0.15
regulation of photosynthesis	5	AT4G04020 AT2G30950 AT3G15850 AT4G30950 AT1G68830	5	0.15
cuticle development	5	AT5G57800 AT1G02205 AT1G19440 AT1G01120 AT1G68530	5	0.15
post-embryonic morphogenesis	5	AT2G23430 AT3G62980 AT4G14550 AT5G03680 AT2G41370	5	0.15
glyceraldehyde-3-phosphate metabolic process	5	AT1G63970 AT4G15560 AT5G60600 AT2G02500 AT5G62790	5	0.15
pigment catabolic process	5	AT1G19670 AT4G37000 AT1G27320 AT3G44880 AT5G43430	5	0.15
regulation of cell differentiation	5	AT5G23150 AT4G32880 AT1G62360 AT4G18960 AT1G79840	5	0.15
fat-soluble vitamin metabolic process	5	AT2G18950 AT5G53970 AT1G06570 AT3G63410 AT5G04490	5	0.15
sensory perception of light stimulus	5	AT2G26670 AT5G63310 AT2G25930 AT5G59560 AT4G02440	5	0.15
nucleobase metabolic process	5	AT1G27450 AT1G09830 AT1G29900 AT3G17810 AT4G22930	5	0.15
protein secretion	5	AT1G12360 AT1G78720 AT2G18710 AT3G54860 AT2G34250	5	0.15
positive regulation of multicellular organismal process	5	AT3G15210 AT2G19450 AT5G40990 AT4G03550 AT3G56400	5	0.15
response to insect	5	AT2G39940 AT1G64280 AT1G66340 AT1G07640 AT3G52430	5	0.15
regulation of cellular component organization and biogenesis	5	AT2G29890 AT3G51300 AT5G55230 AT2G01910 AT1G77300	5	0.15
pollen tube development	5	AT1G69940 AT4G28560 AT3G22200 AT2G25600 AT3G51300	5	0.15
cytokinesis by cell plate formation	5	AT1G13980 AT5G61210 AT2G35630 AT1G49040 AT4G00100	5	0.15
detection of stimulus during sensory perception	5	AT2G26670 AT5G63310 AT2G25930 AT5G59560 AT4G02440	5	0.15
protein complex disassembly	5	AT1G33330 AT1G12920 AT3G26618 AT3G27310 AT1G18070	5	0.15
cytokinin metabolic process	5	AT2G19500 AT2G27760 AT1G62360 AT1G66340	4	0.12
detection of calcium ion	5	AT3G43810 AT4G26570 AT5G24270 AT4G14640	4	0.12
membrane invagination	5	AT1G03620 AT2G44770 AT1G67400 AT3G03610	4	0.12
regulation of immune system process	5	AT3G15210 AT5G40990 AT4G03550 AT3G56400	4	0.12
vegetative phase change	5	AT5G60450 AT1G69440 AT2G33810 AT5G23570	4	0.12
regulation of cell proliferation	5	AT3G48750 AT4G32880 AT5G62000 AT3G04740	4	0.12
response to nitrate	5	AT5G55850 AT1G08090 AT5G50200 AT5G40890	4	0.12
negative regulation of gene expression, epigenetic	5	AT1G69770 AT5G55760 AT4G13940 AT2G27040	4	0.12
organelle fission	5	AT5G42480 AT1G14830 AT2G36250 AT5G24020	4	0.12
determination of symmetry	5	AT2G34710 AT5G60690 AT1G30490 AT1G52150	4	0.12
anatomical structure formation	5	AT3G62980 AT2G26170 AT5G53950	3	0.09
pigment accumulation in tissues	5	AT2G36910 AT4G00730 AT3G28860	3	0.09
regulation of post-embryonic development	5	AT3G07650 AT2G33810 AT1G22770	3	0.09
response to steroid hormone stimulus	5	AT4G39400 AT4G33430 AT1G19350	3	0.09
superoxide metabolic process	5	AT4G35460 AT1G08830 AT2G28190	3	0.09
detection of hormone stimulus	5	AT4G39400 AT5G25220 AT1G66340	3	0.09
male gamete generation	5	AT5G57800 AT5G59030 AT1G02065	3	0.09
regulation of transport	5	AT3G03000 AT4G27500 AT5G41790	3	0.09
cyanide metabolic process	5	AT3G61440 AT1G73050 AT5G22300	3	0.09
lipid catabolic process	5	AT3G63520 AT3G05630 AT3G03530	3	0.09
regulation of pH	5	AT1G17260 AT5G47560 AT4G00630	3	0.09
negative regulation of multicellular organismal process	5	AT1G62750 AT4G36930 AT2G20180	3	0.09
nitrate assimilation	5	AT1G77760 AT5G53460 AT5G37600	3	0.09
organelle localization	5	AT1G13980 AT1G42550 AT3G45780	3	0.09
aromatic compound catabolic process	5	AT3G10340 AT5G54080 AT1G79440	3	0.09
purine salvage	5	AT5G03300 AT1G27450 AT3G09820	3	0.09
interaction with host	5	AT1G04260 AT1G05460 AT5G23570	3	0.09
mitochondrion organization and biogenesis	5	AT1G14830 AT3G24320 AT5G64050	3	0.09
coumarin metabolic process	5	AT2G40890 AT1G22640	2	0.06
phytochromobilin metabolic process	5	AT2G26670 AT2G26550	2	0.06
regulation of cellular defense response	5	AT5G61900 AT1G08860	2	0.06
negative regulation of growth	5	AT5G03680 AT5G52240	2	0.06
response to methylglyoxal	5	AT3G10850 AT1G06130	2	0.06
detoxification of nitrogen compound	5	AT3G61440 AT5G22300	2	0.06
negative regulation of coagulation	5	AT2G38760 AT1G68090	2	0.06
embryo sac development	5	AT3G06400 AT5G48030	2	0.06
boron transport	5	AT2G47160 AT4G10380	2	0.06
xenobiotic metabolic process	5	AT4G01070 AT2G45300	2	0.06
dehiscence	5	AT2G44810 AT5G62000	2	0.06
nucleotide salvage	5	AT2G23420 AT4G36940	2	0.06
regulation of nitrogen metabolic process	5	AT5G67220 AT1G14920	2	0.06
response to ionizing radiation	5	AT3G52115 AT3G48190	2	0.06
fluid transport	5	AT2G45960 AT2G37170	2	0.06
regulation of development, heterochronic	5	AT5G39660 AT1G69440	2	0.06
negative regulation of enzyme activity	5	AT2G23430 AT5G48820	2	0.06
methylglyoxal metabolic process	5	AT3G10850 AT1G06130	2	0.06
nucleoside salvage	5	AT5G03300 AT3G09820	2	0.06
inflammatory response	5	AT2G33210 AT5G01650	2	0.06
aldehyde catabolic process	5	AT3G10850 AT1G06130	2	0.06
quinone cofactor metabolic process	5	AT1G06570 AT3G63410	2	0.06
pteridine and derivative metabolic process	5	AT1G01290 AT4G10100	2	0.06
positive regulation of circadian rhythm	5	AT2G40080 AT2G44680	2	0.06
pollen germination	5	AT5G18280 AT5G23630	2	0.06
hypotonic response	5	AT5G24270 AT4G01370	2	0.06
embryonic pattern specification	5	AT1G13980 AT1G01040	2	0.06
modification of morphology or physiology of other organism during symbiotic interaction	5	AT1G05460 AT5G23570	2	0.06
nitric oxide biosynthetic process	5	AT1G77760 AT3G47450	2	0.06
positive regulation of binding	5	AT3G13222	1	0.03
alkene catabolic process	5	AT3G63520	1	0.03
Golgi organization and biogenesis	5	AT4G11150	1	0.03
plasma membrane organization and biogenesis	5	AT3G13530	1	0.03
vesicle organization and biogenesis	5	AT2G30050	1	0.03
regulation of lipid metabolic process	5	AT3G03710	1	0.03
ketone biosynthetic process	5	AT5G13930	1	0.03
response to flooding	5	AT5G20830	1	0.03
oligosaccharide metabolic process	5	AT2G05320	1	0.03
cyanate metabolic process	5	AT3G23490	1	0.03
response to antibiotic	5	AT5G24810	1	0.03
phytoalexin biosynthetic process	5	AT4G23100	1	0.03
antibiotic metabolic process	5	AT5G24810	1	0.03
viral infectious cycle	5	AT4G21790	1	0.03
membrane disassembly	5	AT1G55020	1	0.03
response to humidity	5	AT5G61900	1	0.03
organelle fusion	5	AT5G48030	1	0.03
positive regulation of response to stimulus	5	AT1G22770	1	0.03
response to microbial phytotoxin	5	AT1G80460	1	0.03
chloroplast transport	5	AT5G05000	1	0.03
cytokinetic process	5	AT2G35630	1	0.03
nutrient import	5	AT4G30190	1	0.03
glycerol ether biosynthetic process	5	AT2G19450	1	0.03
regulation of embryonic development	5	AT2G19450	1	0.03
response to boron	5	AT4G10380	1	0.03
establishment and/or maintenance of transmembrane electrochemical gradient	5	AT1G15690	1	0.03
nuclear organization and biogenesis	5	AT5G48030	1	0.03
detection of gravity	5	AT1G31480	1	0.03
one-carbon compound biosynthetic process	5	AT1G73050	1	0.03
zygote asymmetric cell division	5	AT1G69770	1	0.03
response to unfolded protein	5	AT2G02810	1	0.03
embryonic morphogenesis	5	AT3G04460	1	0.03
regulation of defense response	5	AT1G80840	1	0.03
movement in environment of other organism during symbiotic interaction	5	AT1G04260	1	0.03
regulation of organ size	5	AT5G03680	1	0.03
selenium metabolic process	5	AT1G18490	1	0.03
hormone catabolic process	5	AT2G19500	1	0.03
stem cell differentiation	5	AT1G62360	1	0.03
organic acid catabolic process	5	AT1G79440	1	0.03
cell-matrix adhesion	5	AT3G51050	1	0.03
response to arsenic	5	AT5G52640	1	0.03
female gamete generation	5	AT1G02065	1	0.03
sex determination	5	AT1G02140	1	0.03
negative regulation of response to stimulus	5	AT3G07650	1	0.03
SOS response	5	AT1G79050	1	0.03
vascular transport	5	AT1G14920	1	0.03
regulation of DNA binding	5	AT3G13222	1	0.03
regulation of cell adhesion	5	AT2G26330	1	0.03
protein modification process	6	AT3G18710 AT3G46920 AT1G20650 AT1G53290 AT2G45240 AT3G54850 AT5G50000 AT5G15730 AT1G66830 AT1G08460 AT2G20300 AT1G05170 AT4G32830 AT4G32660 AT3G61140 AT3G09830 AT4G23860 AT2G35680 AT1G51710 AT1G60190 AT1G66880 AT2G46700 AT3G57830 AT4G02890 AT3G50530 AT5G06740 AT5G37790 AT5G01890 AT2G30020 AT5G64920 AT3G52590 AT5G59010 AT5G56610 AT1G77280 AT1G56720 AT5G61550 AT4G21380 AT1G34420 AT4G36180 AT4G02010…	388	13.44
regulation of nucleobase, nucleoside, nucleotide and nucleic acid metabolic process	6	AT5G56110 AT2G23430 AT3G50870 AT5G52510 AT1G73360 AT3G54390 AT1G01250 AT1G32640 AT1G69770 AT2G24260 AT2G01940 AT1G80840 AT1G35460 AT5G54680 AT4G11080 AT5G23090 AT5G18830 AT3G13040 AT4G23860 AT2G40950 AT1G68200 AT3G12910 AT1G68840 AT5G49520 AT4G39780 AT1G50640 AT5G56270 AT4G12610 AT1G01030 AT5G60450 AT3G01320 AT4G16780 AT1G08810 AT5G26210 AT5G66320 AT2G33550 AT4G27310 AT3G16350 AT5G11260 AT3G10760…	383	13.27
phosphorylation	6	AT3G46920 AT1G20650 AT5G50000 AT5G15730 AT1G66830 AT2G20300 AT4G32470 AT4G32830 AT4G32660 AT3G09830 AT1G66880 AT2G46700 AT3G57830 AT3G50530 AT5G26751 AT5G06740 AT5G37790 AT3G10700 AT5G01890 AT5G59010 AT1G77280 AT1G56720 AT5G61550 AT4G21380 AT1G34420 AT4G36180 AT4G02010 AT4G21390 AT3G24240 AT2G16750 AT4G00330 AT1G06840 AT5G08530 AT1G70740 AT1G68400 AT1G67720 AT3G19100 AT1G67510 AT5G55090 AT3G08720…	282	9.77
translation	6	AT3G59540 AT1G77840 AT1G25260 AT1G33330 AT3G06040 AT3G11964 AT3G62870 AT2G04520 AT5G02610 AT5G60390 AT5G20290 AT5G16715 AT1G29880 AT3G57490 AT2G44120 AT1G65220 AT4G16720 AT3G11940 AT5G02960 AT4G02930 AT1G36730 AT2G09990 AT4G11420 AT1G72550 AT5G64140 AT4G33760 AT5G54760 AT5G27700 AT4G10320 AT5G56710 AT4G10450 AT5G67510 AT1G49400 AT3G09200 AT2G39390 AT5G16130 AT5G39850 AT5G27470 AT3G17040 AT3G51190…	232	8.04
RNA biosynthetic process	6	AT5G56110 AT3G50870 AT1G73360 AT1G01250 AT1G69770 AT1G80840 AT4G11080 AT4G23860 AT2G40950 AT1G68840 AT5G49520 AT4G39780 AT1G50640 AT5G56270 AT5G60450 AT3G01320 AT4G16780 AT1G08810 AT5G26210 AT5G66320 AT5G11260 AT3G14740 AT5G43130 AT4G27950 AT2G03340 AT2G45100 AT3G61150 AT5G05610 AT3G02990 AT3G24520 AT1G14510 AT1G68320 AT1G79350 AT2G47260 AT5G48160 AT3G24310 AT2G28550 AT5G20730 AT5G19790 AT1G17440…	229	7.93
proteolysis	6	AT4G34980 AT1G09300 AT2G39710 AT1G50380 AT4G33210 AT3G63470 AT1G21720 AT2G27920 AT1G25510 AT5G67360 AT5G42320 AT3G02740 AT5G65760 AT3G20015 AT4G29330 AT2G24280 AT4G30020 AT2G39940 AT3G14290 AT1G51760 AT5G56650 AT5G20660 AT3G25700 AT5G33340 AT3G12203 AT5G09900 AT4G11260 AT1G44130 AT4G33490 AT3G60350 AT4G14800 AT5G23540 AT3G14400 AT4G15880 AT3G14240 AT1G01300 AT5G20620 AT5G10790 AT4G10520 AT2G25940…	215	7.45
intracellular transport	6	AT2G21390 AT1G30900 AT1G26670 AT1G13980 AT2G21380 AT1G07030 AT1G01950 AT2G38410 AT5G39510 AT1G08820 AT5G46630 AT5G45130 AT5G62810 AT1G29260 AT1G01200 AT1G80500 AT1G02130 AT5G43970 AT5G54750 AT3G46560 AT4G27950 AT5G01340 AT2G31680 AT1G06950 AT5G47520 AT1G61290 AT5G27520 AT3G25520 AT5G06120 AT4G02080 AT3G58170 AT1G02280 AT3G20240 AT3G24350 AT5G56450 AT3G18820 AT2G17380 AT1G50500 AT1G26690 AT3G27080…	158	5.47
amino acid metabolic process	6	AT4G26900 AT3G47340 AT1G05010 AT4G39980 AT4G14910 AT2G43750 AT2G17630 AT1G09795 AT5G16715 AT1G29880 AT4G33010 AT3G23940 AT1G80600 AT4G31500 AT4G34200 AT1G55880 AT1G72550 AT5G38710 AT4G33760 AT4G10320 AT2G35500 AT5G14800 AT5G62530 AT2G29690 AT5G27470 AT3G57560 AT2G19590 AT3G17390 AT4G34030 AT3G61440 AT5G56760 AT2G26800 AT2G31810 AT5G65940 AT4G17300 AT3G10340 AT5G51690 AT3G10050 AT5G07440 AT2G36880…	125	4.33
seed development	6	AT1G21690 AT1G13980 AT1G69770 AT1G15750 AT3G61140 AT5G16715 AT5G09900 AT4G34710 AT3G52590 AT1G48410 AT1G49400 AT1G48175 AT2G26830 AT2G04030 AT5G17710 AT5G27540 AT3G46560 AT3G07060 AT1G80410 AT2G28880 AT1G79350 AT2G41720 AT2G34650 AT3G05680 AT5G62990 AT5G53860 AT5G10360 AT5G03800 AT1G20200 AT1G05190 AT4G10760 AT2G34710 AT4G36920 AT5G27720 AT5G13710 AT1G20960 AT3G48750 AT4G32880 AT1G34430 AT1G79560…	124	4.30
lipid biosynthetic process	6	AT1G57770 AT5G16440 AT2G06050 AT5G23960 AT1G76490 AT4G37760 AT2G31360 AT4G11820 AT5G57800 AT2G04350 AT2G34630 AT1G06080 AT1G02205 AT4G17190 AT1G55020 AT5G20410 AT2G44620 AT1G08510 AT4G02780 AT3G48780 AT5G23670 AT2G32440 AT1G53000 AT2G44810 AT4G25420 AT4G33030 AT5G42650 AT1G63970 AT5G09350 AT2G26170 AT3G13730 AT2G24210 AT1G20330 AT5G46290 AT5G13710 AT3G23470 AT4G15560 AT1G32200 AT3G04870 AT4G39800…	112	3.88
RNA processing	6	AT4G24770 AT5G52470 AT3G63400 AT3G11964 AT3G50670 AT2G24590 AT2G39140 AT4G25630 AT5G01400 AT1G60200 AT3G17040 AT1G24450 AT1G16610 AT1G07350 AT5G64390 AT4G31580 AT3G46210 AT4G21770 AT4G02080 AT5G46920 AT2G16940 AT1G60900 AT4G21660 AT5G37370 AT2G37340 AT2G47990 AT1G34150 AT4G24740 AT2G40650 AT3G60360 AT5G59980 AT4G02400 AT5G41770 AT1G22660 AT1G55310 AT3G23780 AT5G64270 AT1G01040 AT3G53500 AT2G47580…	97	3.36
cation transport	6	AT2G26900 AT1G68100 AT3G06130 AT2G38290 AT5G21930 AT1G55910 AT3G58970 AT1G55730 AT5G14880 AT3G02050 AT3G01390 AT2G28260 AT3G51860 AT2G35060 AT1G10970 AT3G20870 AT1G76030 AT5G17850 AT5G59030 AT2G07560 AT4G27500 AT2G24520 AT5G55000 AT1G51090 AT5G51710 AT5G47030 AT3G02960 AT2G47830 AT3G58730 AT5G48290 AT5G53130 AT2G16800 AT2G19680 AT1G55720 AT5G60800 AT2G23150 AT1G75630 AT3G58060 AT5G64560 AT3G42050…	91	3.15
protein catabolic process	6	AT4G33210 AT1G21720 AT2G26990 AT2G39940 AT3G14290 AT5G09900 AT4G11260 AT3G60350 AT4G14800 AT5G23540 AT3G14400 AT5G20620 AT5G10790 AT5G06460 AT5G03240 AT2G05840 AT3G54650 AT1G04810 AT2G29070 AT1G20200 AT3G62980 AT4G38100 AT5G53300 AT1G16470 AT2G17020 AT5G15250 AT5G01720 AT1G68050 AT1G75990 AT1G75950 AT2G42620 AT3G21280 AT5G64760 AT1G55860 AT1G50250 AT4G28470 AT3G61790 AT2G27020 AT5G05080 AT5G65450…	91	3.15
monocarboxylic acid metabolic process	6	AT5G03860 AT2G06050 AT2G31360 AT5G27600 AT5G57800 AT2G04350 AT2G38660 AT1G06080 AT1G02205 AT3G58750 AT4G39850 AT2G27150 AT1G55020 AT4G00620 AT2G44620 AT1G08510 AT4G02780 AT2G32440 AT2G44810 AT3G06860 AT4G25420 AT5G65940 AT4G30000 AT4G29010 AT4G16760 AT5G42650 AT3G22200 AT1G63970 AT3G11750 AT5G46290 AT4G15560 AT5G13050 AT2G33150 AT3G25110 AT3G55360 AT1G43800 AT5G16390 AT2G02500 AT1G17420 AT4G14070…	90	3.12
protein folding	6	AT3G44110 AT1G79930 AT3G56070 AT3G63400 AT2G36130 AT1G56410 AT2G41520 AT5G67530 AT1G26940 AT1G24510 AT3G12580 AT1G16680 AT2G47440 AT4G19570 AT5G49580 AT2G04030 AT5G17710 AT1G01230 AT2G35540 AT5G56030 AT5G26360 AT2G20560 AT5G18140 AT3G13310 AT4G25340 AT4G39920 AT1G21080 AT3G08910 AT3G20050 AT5G09590 AT4G24280 AT5G23240 AT5G42480 AT2G18390 AT5G49510 AT1G14980 AT4G19830 AT1G23100 AT2G01710 AT3G02530…	86	2.98
modification-dependent macromolecule catabolic process	6	AT4G33210 AT1G21720 AT2G39940 AT3G14290 AT5G09900 AT4G11260 AT3G60350 AT4G14800 AT5G23540 AT3G14400 AT5G20620 AT5G10790 AT5G06460 AT5G03240 AT2G05840 AT3G54650 AT1G04810 AT2G29070 AT1G20200 AT3G62980 AT4G38100 AT5G53300 AT1G16470 AT2G17020 AT5G01720 AT1G68050 AT1G75990 AT1G75950 AT2G42620 AT3G21280 AT5G64760 AT1G55860 AT3G61790 AT2G27020 AT5G05080 AT5G65450 AT1G78870 AT4G15420 AT2G02760 AT4G38630…	82	2.84
	6	AT5G03860 AT4G26530 AT2G06050 AT5G61900 AT1G16300 AT2G39940 AT5G44520 AT1G12000 AT5G57800 AT3G58750 AT2G13560 AT1G56190 AT4G29120 AT2G01290 AT1G55020 AT1G68750 AT3G22960 AT5G59030 AT2G44810 AT1G34210 AT5G42650 AT5G64930 AT5G64930 AT5G47810 AT5G35790 AT1G42970 AT4G26270 AT1G61560 AT2G33150 AT1G17420 AT1G17020 AT2G36460 AT3G55440 AT4G20930 AT2G44350 AT5G62000 AT1G79530 AT5G58330 AT1G79550 AT4G35450…	76	2.63
carbohydrate biosynthetic process	6	AT1G24100 AT5G15050 AT4G31500 AT5G23010 AT2G39770 AT5G48300 AT1G17890 AT1G53000 AT3G03050 AT4G23990 AT3G07160 AT3G58790 AT4G24010 AT2G36390 AT4G39800 AT1G78570 AT1G42970 AT5G47780 AT3G08550 AT1G35910 AT5G20830 AT2G32530 AT4G27480 AT2G21170 AT1G70090 AT5G10170 AT2G45790 AT1G03520 AT3G28340 AT4G39770 AT1G56600 AT4G37870 AT3G06260 AT2G47180 AT3G25140 AT5G63840 AT1G13250 AT5G05170 AT2G03220 AT2G38650…	68	2.36
flower development	6	AT3G33520 AT5G58230 AT1G01030 AT4G15880 AT5G64390 AT1G30330 AT4G24620 AT2G44810 AT5G23150 AT4G17300 AT4G29010 AT1G24260 AT5G65050 AT3G53020 AT4G36920 AT3G54720 AT5G51230 AT1G68050 AT2G45190 AT4G36930 AT1G01040 AT2G40080 AT5G17690 AT5G03680 AT5G62000 AT1G09000 AT5G15850 AT5G37020 AT2G02850 AT2G28290 AT1G48270 AT2G06210 AT3G13490 AT5G15800 AT3G58780 AT4G32551 AT2G25840 AT5G64050 AT1G25350 AT4G18960…	66	2.29
amine biosynthetic process	6	AT4G26900 AT4G39980 AT4G14910 AT2G43750 AT2G17630 AT1G09795 AT3G23940 AT4G31500 AT4G34200 AT4G34710 AT5G38710 AT2G35500 AT5G14800 AT2G29690 AT3G57560 AT3G17390 AT3G61440 AT5G56760 AT5G15950 AT3G02470 AT2G31810 AT2G36880 AT5G10870 AT5G18930 AT4G37670 AT5G53460 AT3G59760 AT4G24830 AT1G09240 AT3G07630 AT1G23820 AT4G29840 AT4G01850 AT3G02020 AT3G57050 AT1G18500 AT4G14880 AT1G48850 AT5G05730 AT3G58610…	65	2.25
monosaccharide metabolic process	6	AT4G26530 AT1G16300 AT4G27600 AT5G44520 AT1G12000 AT3G10700 AT1G66430 AT4G10960 AT1G56190 AT4G29120 AT2G01290 AT3G22960 AT3G54050 AT1G17890 AT1G49350 AT5G57330 AT4G16130 AT5G47810 AT4G39800 AT1G78570 AT5G35790 AT1G42970 AT4G26270 AT4G23730 AT1G43670 AT2G36460 AT3G55440 AT4G20930 AT1G79530 AT1G79550 AT3G02360 AT1G07110 AT5G10170 AT2G45790 AT5G11670 AT3G13930 AT1G47840 AT4G37870 AT4G38970 AT3G08590…	63	2.18
hormone-mediated signaling	6	AT5G44790 AT5G01810 AT1G25490 AT1G50640 AT4G37580 AT4G11260 AT4G30270 AT5G40280 AT3G11540 AT1G80100 AT3G21510 AT2G01570 AT2G34650 AT2G17800 AT4G02780 AT5G63310 AT4G25420 AT1G67710 AT5G15230 AT5G63980 AT3G53020 AT5G66880 AT1G77850 AT3G16857 AT4G39400 AT1G64060 AT3G20770 AT1G04250 AT1G18890 AT5G66350 AT2G39550 AT5G65670 AT3G56860 AT3G20310 AT2G26300 AT4G10100 AT5G44210 AT1G14920 AT1G69260 AT1G27320…	63	2.18
regulation of cell size	6	AT1G12840 AT1G13980 AT5G61900 AT1G01510 AT4G37580 AT1G13180 AT3G06400 AT2G39700 AT1G17060 AT2G34650 AT1G69940 AT4G28560 AT1G75750 AT3G27000 AT2G37640 AT3G22200 AT1G20330 AT2G25600 AT5G20350 AT2G19760 AT1G21210 AT3G08550 AT3G50660 AT4G39400 AT5G46860 AT2G40610 AT1G70940 AT3G51300 AT5G55540 AT4G28250 AT5G60920 AT4G27060 AT5G17690 AT1G20190 AT1G12040 AT4G37490 AT4G17030 AT5G63840 AT1G80350 AT4G33430…	57	1.98
shoot development	6	AT2G26330 AT1G15750 AT1G63700 AT1G01510 AT1G01030 AT2G06200 AT1G13180 AT2G36400 AT1G48410 AT1G80080 AT4G27950 AT2G34650 AT5G20730 AT3G27000 AT1G13870 AT3G01470 AT5G64930 AT2G26170 AT2G37630 AT2G34710 AT4G32880 AT1G19220 AT2G35110 AT5G55540 AT1G80490 AT3G13960 AT2G28890 AT1G30825 AT5G17690 AT3G21640 AT1G36160 AT3G52910 AT5G27030 AT2G27100 AT1G27320 AT4G23750 AT1G30490 AT1G80350 AT4G14720 AT2G46870…	56	1.94
amino acid derivative biosynthetic process	6	AT1G05010 AT2G40890 AT5G07990 AT4G31500 AT1G12910 AT4G16330 AT4G34710 AT2G45400 AT1G17260 AT2G29690 AT3G19450 AT5G24530 AT1G58170 AT2G19590 AT3G17390 AT1G15950 AT3G24503 AT5G15950 AT3G02470 AT2G02990 AT5G51690 AT2G21100 AT4G30470 AT2G26170 AT5G54160 AT5G58490 AT3G51240 AT5G18930 AT1G09240 AT1G23820 AT1G17020 AT4G34135 AT2G33590 AT2G23910 AT5G05730 AT5G17990 AT5G54810 AT2G30490 AT5G13930 AT2G37040…	55	1.91
phenylpropanoid metabolic process	6	AT4G39980 AT1G20510 AT2G40890 AT5G07990 AT1G12910 AT4G16330 AT2G35500 AT2G45400 AT1G17260 AT3G50740 AT3G19450 AT5G24530 AT1G58170 AT3G17390 AT1G15950 AT1G65060 AT3G24503 AT4G30210 AT2G02990 AT2G21100 AT4G30470 AT2G26170 AT5G54160 AT5G58490 AT5G10870 AT3G51240 AT1G17020 AT4G34135 AT2G33590 AT3G21240 AT2G23910 AT1G48850 AT2G30490 AT5G13930 AT2G37040 AT1G22640 AT4G25300 AT1G51680 AT4G36220 AT2G45300…	52	1.80
chromosome organization and biogenesis (sensu Eukaryota)	6	AT5G59910 AT1G08460 AT1G69770 AT4G32830 AT5G10980 AT5G56950 AT5G58230 AT3G51880 AT1G48050 AT2G47620 AT1G51060 AT5G55760 AT3G44680 AT5G43990 AT4G37280 AT3G18520 AT2G13370 AT5G59690 AT5G13960 AT2G33290 AT2G30620 AT5G17690 AT2G28720 AT1G48620 AT5G51330 AT2G19480 AT1G06760 AT1G52740 AT5G63110 AT5G40820 AT3G52280 AT4G13940 AT1G20693 AT5G10400 AT2G27100 AT1G21700 AT2G06210 AT3G48190 AT1G77300 AT5G54640…	51	1.77
carboxylic acid biosynthetic process	6	AT2G06050 AT2G31360 AT5G57800 AT2G04350 AT1G06080 AT1G02205 AT2G27150 AT1G55020 AT2G44620 AT1G08510 AT4G02780 AT2G32440 AT2G44810 AT4G25420 AT5G42650 AT5G46290 AT2G33150 AT3G25110 AT3G55360 AT1G43800 AT5G16390 AT1G17420 AT4G14070 AT4G04320 AT5G05580 AT1G09400 AT1G06100 AT1G74960 AT2G22230 AT3G14440 AT1G52340 AT3G02630 AT4G25050 AT2G30200 AT5G15530 AT1G76690 AT1G01120 AT4G30950 AT1G16540 AT1G79750…	50	1.73
tissue development	6	AT1G13980 AT4G26690 AT1G15750 AT5G26751 AT1G13180 AT3G22780 AT5G40280 AT1G80100 AT2G34650 AT3G27000 AT1G13870 AT5G64930 AT2G26170 AT2G34710 AT4G36920 AT5G60690 AT4G32880 AT5G39660 AT2G45190 AT3G20070 AT2G18390 AT2G42620 AT2G35110 AT1G70940 AT5G55540 AT1G80490 AT1G30825 AT1G12040 AT1G36160 AT5G51060 AT4G24190 AT1G62360 AT4G27760 AT5G27030 AT1G30490 AT1G55350 AT1G80350 AT1G49040 AT4G38600 AT1G64440…	50	1.73
DNA packaging	6	AT5G59910 AT1G08460 AT1G69770 AT4G32830 AT5G10980 AT5G56950 AT5G58230 AT3G51880 AT2G47620 AT1G51060 AT5G55760 AT3G44680 AT5G43990 AT4G37280 AT3G18520 AT2G13370 AT5G59690 AT5G13960 AT2G33290 AT2G30620 AT5G17690 AT2G28720 AT1G48620 AT2G19480 AT1G06760 AT1G52740 AT5G63110 AT3G52280 AT4G13940 AT1G20693 AT5G10400 AT2G27100 AT1G21700 AT2G06210 AT1G77300 AT5G54640 AT3G03750 AT2G23740 AT2G33610 AT2G27040…	46	1.59
response to red or far red light	6	AT2G26990 AT3G61140 AT2G32950 AT4G19990 AT4G31500 AT4G37580 AT4G25350 AT2G43010 AT1G48410 AT5G11260 AT5G02810 AT5G48150 AT5G24470 AT3G54720 AT3G07500 AT4G36930 AT4G38170 AT2G37680 AT2G20180 AT3G02260 AT4G16250 AT5G42970 AT5G49230 AT1G09530 AT1G80010 AT3G55370 AT2G27110 AT1G52520 AT5G58960 AT5G46210 AT5G57360 AT4G08920 AT2G36910 AT1G22920 AT5G56280 AT4G38180 AT2G42810 AT3G28860 AT2G43280 AT4G02440	40	1.39
enzyme linked receptor protein signaling pathway	6	AT1G66830 AT3G57830 AT5G01890 AT4G36180 AT3G24240 AT1G06840 AT1G68400 AT1G67510 AT4G34220 AT1G12460 AT5G67200 AT3G47580 AT2G23300 AT5G51350 AT1G28440 AT3G47090 AT1G31420 AT3G14350 AT3G56370 AT3G28040 AT1G14390 AT4G23740 AT2G16250 AT5G58300 AT2G45340 AT4G22730 AT3G47570 AT5G65700 AT3G02130 AT1G48480 AT1G75640 AT2G02780 AT5G63710 AT2G36570 AT2G26730 AT1G60630 AT3G56100 AT5G10020 AT1G53420 AT1G74360	40	1.39
cellular carbohydrate catabolic process	6	AT4G26530 AT1G16300 AT5G44520 AT1G12000 AT1G56190 AT4G29120 AT2G01290 AT3G22960 AT5G47810 AT5G35790 AT1G42970 AT4G26270 AT2G36460 AT3G55440 AT4G20930 AT1G79530 AT1G79550 AT3G02360 AT5G11670 AT3G13930 AT1G47840 AT4G24040 AT4G38970 AT3G08590 AT1G10760 AT5G40760 AT5G13420 AT3G04120 AT5G42740 AT1G74030 AT3G12780 AT5G64860 AT5G56350 AT1G18270 AT5G17520 AT2G29560 AT3G52200 AT3G20040 AT1G76550	39	1.35
tRNA metabolic process	6	AT5G16715 AT1G29880 AT1G72550 AT4G33760 AT4G10320 AT5G27470 AT4G17300 AT5G26830 AT1G34150 AT4G31180 AT3G46100 AT5G59980 AT1G22660 AT5G38830 AT1G04635 AT3G04600 AT1G74700 AT1G20370 AT5G20040 AT4G26300 AT4G18930 AT3G11710 AT4G04670 AT4G38890 AT3G56330 AT3G13490 AT2G25840 AT5G26710 AT5G64050 AT1G25350 AT4G13780 AT4G39280 AT1G66530 AT3G62120 AT2G33840 AT1G78010 AT2G43190 AT2G31170 AT1G50200	39	1.35
biopolymer biosynthetic process	6	AT5G60390 AT4G02930 AT3G09200 AT2G39770 AT5G48300 AT1G53000 AT3G03050 AT4G23990 AT1G09640 AT3G07160 AT3G11250 AT4G24010 AT2G27720 AT2G36390 AT3G44590 AT3G08550 AT2G32530 AT4G26310 AT2G18110 AT5G19510 AT2G45030 AT3G25140 AT5G63840 AT5G05170 AT2G03220 AT1G57720 AT1G64440 AT3G08740 AT3G55800 AT2G27710 AT1G05570 AT4G25890 AT5G49720 AT3G61130 AT5G24510 AT1G27680 AT4G39350 AT1G01100 AT5G16510	39	1.35
organ morphogenesis	6	AT2G26330 AT1G01510 AT1G13180 AT1G48410 AT5G64390 AT2G28550 AT3G27000 AT5G55250 AT1G24260 AT3G01470 AT5G64930 AT2G37630 AT2G34710 AT4G36920 AT5G60690 AT2G45190 AT2G35110 AT5G55540 AT1G30825 AT5G03680 AT5G57390 AT4G34460 AT1G30490 AT1G80350 AT2G48120 AT4G38600 AT1G59640 AT2G23380 AT3G16630 AT2G42260 AT3G05040 AT4G01710 AT1G16060 AT4G00100 AT1G22920 AT5G53950 AT1G68480 AT1G52150	38	1.32
DNA repair	6	AT3G24495 AT2G24490 AT5G58720 AT2G26280 AT2G28560 AT4G17380 AT1G48050 AT4G25290 AT1G79050 AT5G57970 AT1G30480 AT5G44740 AT3G04880 AT3G27060 AT4G17020 AT3G12710 AT3G24320 AT5G50340 AT5G38470 AT1G79650 AT1G16190 AT5G57450 AT4G30870 AT2G30350 AT3G48190 AT4G17760 AT5G44750 AT1G05055 AT1G20720 AT2G47590 AT3G22880 AT3G18524 AT5G20850 AT5G57160 AT3G05480 AT1G19480 AT1G04020 AT1G12370	38	1.32
mRNA metabolic process	6	AT3G50670 AT1G76860 AT1G20580 AT1G60200 AT1G16610 AT5G64390 AT4G31580 AT4G30220 AT2G16940 AT1G60900 AT4G21660 AT4G24740 AT1G55310 AT5G64270 AT1G01040 AT3G53500 AT2G03870 AT2G47580 AT1G61010 AT4G36690 AT3G56860 AT5G44500 AT2G43810 AT1G03330 AT1G09760 AT1G09700 AT3G09100 AT2G18740 AT2G48120 AT3G62840 AT5G13480 AT1G17760 AT5G23880 AT2G03820 AT5G09880 AT1G33980 AT1G22760 AT1G43190	38	1.32
isoprenoid metabolic process	6	AT1G57770 AT5G16440 AT5G23960 AT1G76490 AT4G11820 AT2G34630 AT4G33360 AT4G17190 AT2G27150 AT4G02780 AT2G32440 AT4G25420 AT1G63970 AT2G26170 AT2G24210 AT3G63520 AT4G15560 AT3G04870 AT1G06570 AT3G25820 AT2G02500 AT5G58770 AT3G14440 AT1G52340 AT3G10230 AT4G25700 AT1G31910 AT4G22260 AT4G36810 AT1G16540 AT2G48120 AT5G67030 AT3G03710 AT5G17230 AT1G17050 AT5G62790 AT5G57030 AT5G27450	38	1.32
nucleotide biosynthetic process	6	AT3G21070 AT3G18680 AT1G76030 AT4G02120 AT3G21110 AT2G37690 AT2G35040 AT5G47030 AT3G58730 AT1G75630 AT3G42050 AT4G02620 AT1G16350 AT2G01350 AT2G38280 AT2G42910 AT1G32380 AT4G09650 AT2G07698 AT3G55010 AT4G11150 AT1G51650 AT4G32530 AT4G09320 AT1G19910 AT4G04880 AT4G38510 AT1G36280 AT2G35390 AT1G30820 AT4G17360 AT5G55290 AT1G10700 AT5G59440 AT5G50210 AT1G63660 ATCG00150	37	1.28
coenzyme biosynthetic process	6	AT3G21070 AT2G38660 AT4G32180 AT4G00620 AT1G76030 AT1G01290 AT4G30000 AT5G47030 AT1G06570 AT2G20860 AT3G58730 AT2G16370 AT1G50480 AT1G75630 AT3G61530 AT3G42050 AT4G02620 AT4G10100 AT2G01350 AT4G09650 AT2G07698 AT4G11150 AT1G51650 AT4G32530 AT1G19910 AT3G63410 AT4G38510 AT1G60440 AT5G55290 AT5G50210 AT2G18250 AT2G27490	32	1.11
root development	6	AT2G23430 AT4G26690 AT4G31500 AT1G48410 AT4G30080 AT2G34650 AT5G20730 AT5G59030 AT3G16785 AT3G62980 AT1G77850 AT1G08090 AT1G19220 AT1G21210 AT4G14550 AT3G05630 AT1G70940 AT3G02260 AT5G17690 AT1G12040 AT1G36160 AT5G51060 AT2G44900 AT5G09810 AT1G53700 AT1G64440 AT1G79840 AT3G05040 AT5G63770 AT4G00730 AT2G20610	31	1.07
DNA replication	6	AT2G27960 AT3G24495 AT2G23430 AT2G24490 AT1G44900 AT5G58720 AT2G26280 AT4G17380 AT5G63920 AT5G63960 AT3G10690 AT5G46920 AT2G29570 AT1G20330 AT3G48750 AT2G06510 AT2G07690 AT3G27060 AT2G21790 AT3G24320 AT2G13840 AT1G26840 AT4G02060 AT1G07370 AT3G18524 AT4G38600 AT4G29090 AT2G42260 AT5G57160 AT1G30010 AT5G45400	31	1.07
group transfer coenzyme metabolic process	6	AT2G38660 AT4G32180 AT4G00620 AT1G76030 AT4G30000 AT3G11750 AT5G13050 AT5G47030 AT3G58730 AT2G16370 AT1G50480 AT1G75630 AT3G61530 AT3G42050 AT4G02620 AT1G78660 AT1G78680 AT4G09650 AT2G07698 AT4G11150 AT1G51650 AT4G32530 AT1G19910 AT4G38510 AT1G60440 AT5G55290 AT2G24580 AT2G18250 AT2G27490	29	1
microtubule-based process	6	AT5G06680 AT1G13980 AT2G21380 AT1G64740 AT1G01950 AT1G01510 AT5G19780 AT5G65460 AT2G18390 AT2G47500 AT5G55230 AT5G23720 AT3G55000 AT4G20890 AT2G35630 AT2G01910 AT5G27950 AT1G80350 AT5G44340 AT5G12250 AT1G18370 AT3G16060 AT5G20110 AT4G15930 AT3G60740 AT3G63130 AT3G12020 AT4G27360	28	0.97
membrane lipid metabolic process	6	AT5G20410 AT3G48780 AT5G23670 AT4G33030 AT5G09350 AT1G32200 AT4G39800 AT3G55360 AT3G05630 AT3G03530 AT2G45150 AT4G22340 AT4G00550 AT5G10170 AT5G01220 AT4G35790 AT3G45100 AT3G18000 AT2G22240 AT4G36480 AT5G57190 AT4G22330 AT5G04490 AT5G17250 AT2G39290 AT3G02600 AT5G58560	27	0.94
glycoprotein metabolic process	6	AT1G53290 AT1G05170 AT4G21060 AT5G53340 AT3G16150 AT2G26100 AT5G08100 AT1G26810 AT1G76400 AT3G04240 AT5G14480 AT4G00590 AT1G27520 AT2G25300 AT1G27120 AT5G55500 AT4G38240 AT4G26940 AT3G19280 AT1G27600 AT3G14960 AT5G66680 AT1G71990 AT1G12990 AT4G21150 AT5G14950 AT2G01720	27	0.94
cellular polysaccharide metabolic process	6	AT2G39770 AT5G48300 AT1G53000 AT4G24620 AT3G03050 AT4G23990 AT3G07160 AT4G24010 AT2G36390 AT3G08550 AT2G32530 AT3G25140 AT5G63840 AT1G10760 AT5G05170 AT2G03220 AT1G64440 AT3G55800 AT3G52180 AT1G05570 AT5G64860 AT5G17520 AT5G49720 AT3G61130 AT1G27680 AT4G39350 AT5G16510	27	0.94
cellulose and pectin-containing cell wall organization and biogenesis	6	AT1G23720 AT3G02230 AT2G39700 AT2G21140 AT3G03050 AT5G57560 AT2G37640 AT2G37090 AT3G08550 AT2G38080 AT2G40610 AT4G28250 AT5G60920 AT1G20190 AT5G47820 AT2G35630 AT4G17030 AT1G80350 AT4G11150 AT5G05170 AT2G03220 AT2G28110 AT1G64440 AT4G13390 AT4G38400 AT4G39350 AT1G69530	27	0.94
regulation of progression through cell cycle	6	AT2G27960 AT4G34160 AT2G23430 AT5G25380 AT4G35620 AT1G47230 AT4G19600 AT5G45190 AT3G27060 AT5G48630 AT3G21870 AT2G18290 AT1G70210 AT4G37490 AT5G49880 AT2G36010 AT1G07370 AT2G20580 AT2G18040 AT1G47210 AT3G18524 AT5G48820 AT1G44110 AT3G60550 AT1G20930 AT3G50070	26	0.90
purine nucleotide metabolic process	6	AT1G76030 AT3G21110 AT2G37690 AT2G35040 AT5G47030 AT3G58730 AT1G75630 AT3G42050 AT4G02620 AT1G16350 AT2G38280 AT4G09650 AT2G07698 AT3G55010 AT4G11150 AT1G51650 AT4G32530 AT4G09320 AT1G19910 AT4G04880 AT4G38510 AT1G36280 AT4G17360 AT5G55290 AT1G63660 ATCG00150	26	0.90
response to UV	6	AT5G07990 AT5G11260 AT3G12610 AT5G03240 AT1G65060 AT5G63310 AT3G51240 AT3G04880 AT4G39400 AT5G63860 AT3G21240 AT2G02760 AT1G20340 AT5G13930 AT1G51680 AT4G36220 AT5G51100 AT2G42260 AT4G38620 AT1G03190 AT2G36910 AT4G00730 AT3G55120 AT3G28860 AT1G12370	25	0.87
cell death	6	AT5G61900 AT3G51780 AT5G02190 AT2G34040 AT5G64930 AT5G42570 AT1G61560 AT1G64060 AT5G47910 AT4G02600 AT5G47120 AT1G32540 AT5G52060 AT2G26300 AT4G37930 AT4G35790 AT5G48030 AT1G12060 AT1G29340 AT5G54250 AT1G32210 AT1G02170 AT3G54420 AT4G20380 AT3G16770	25	0.87
small GTPase mediated signal transduction	6	AT4G35020 AT5G45130 AT1G01200 AT2G31680 AT5G47520 AT3G60860 AT4G02080 AT3G18820 AT4G35950 AT1G09630 AT4G17530 AT3G21700 AT1G73640 AT4G35860 AT4G09720 AT5G37680 AT4G18800 AT5G59840 AT5G67560 AT5G54840 AT5G03520 AT5G60860 AT5G65270 AT2G22290	24	0.83
ribonucleotide metabolic process	6	AT1G76030 AT2G37690 AT5G47030 AT3G58730 AT1G75630 AT3G42050 AT4G02620 AT1G16350 AT2G38280 AT4G09650 AT2G07698 AT3G55010 AT4G11150 AT1G51650 AT4G32530 AT4G09320 AT1G19910 AT4G04880 AT4G38510 AT1G36280 AT4G17360 AT5G55290 AT1G63660 ATCG00150	24	0.83
carboxylic acid transport	6	AT3G28960 AT3G13620 AT2G01170 AT5G01240 AT2G21050 AT5G36940 AT2G38120 AT2G40420 AT5G40780 AT5G49630 AT3G19553 AT1G25530 AT1G80510 AT5G64290 AT1G05940 AT3G10600 AT1G47670 AT5G47560 AT2G39890 AT4G38250 AT4G21120 AT5G12860 AT5G41800 AT3G30390	24	0.83
biopolymer glycosylation	6	AT1G53290 AT1G05170 AT4G21060 AT5G53340 AT2G26100 AT1G26810 AT1G76400 AT3G04240 AT5G14480 AT1G27520 AT2G25300 AT1G27120 AT5G55500 AT4G38240 AT4G26940 AT3G19280 AT1G27600 AT3G14960 AT5G66680 AT1G71990 AT1G12990 AT4G21150 AT5G14950 AT2G01720	24	0.83
oligopeptide transport	6	AT1G72120 AT1G27040 AT5G53550 AT1G18880 AT3G54140 AT1G68570 AT5G53510 AT1G69870 AT4G16370 AT5G46050 AT1G52190 AT5G62730 AT3G47960 AT3G17650 AT2G40460 AT1G27080 AT1G65730 AT1G32450 AT5G46040 AT3G27020 AT1G22540 AT2G37900 AT3G21670	23	0.80
actin filament-based process	6	AT1G42550 AT3G33520 AT2G29890 AT1G13180 AT5G56180 AT3G12380 AT3G27000 AT1G60430 AT2G19760 AT2G35110 AT3G51300 AT2G19770 AT1G30825 AT5G43900 AT4G33200 AT5G59370 AT3G25500 AT1G71790 AT5G67470 AT4G01710 AT3G12110 AT4G34490	22	0.76
anion transport	6	AT3G23430 AT2G38940 AT3G10350 AT2G33770 AT1G08090 AT5G57490 AT5G13550 AT5G50200 AT3G12520 AT1G77990 AT3G27170 AT2G32830 AT1G12110 AT3G06450 AT5G49890 AT3G01280 AT5G33280 AT5G67500 AT5G40890 AT1G55620 AT3G26570 AT1G23090	22	0.76
post-embryonic organ development	6	AT5G64390 AT2G44810 AT5G23150 AT4G17300 AT1G24260 AT4G36920 AT5G03680 AT5G62000 AT2G02850 AT3G13490 AT5G15800 AT3G58780 AT2G25840 AT5G64050 AT1G25350 AT4G18960 AT2G41370 AT3G27810 AT1G59640 AT1G22920 AT1G68480 AT2G42830	22	0.76
protein import	6	AT4G27950 AT1G06950 AT5G06120 AT5G50920 AT2G46520 AT5G03940 AT3G07560 AT4G27640 AT5G41790 AT1G07140 AT3G04460 AT2G16950 AT5G20010 AT4G23750 AT5G53480 AT5G16620 AT3G63130 AT2G28800 AT1G71480 AT2G31660 AT5G17020	21	0.73
cell wall modification	6	AT4G33220 AT2G39700 AT2G45220 AT3G43270 AT2G37640 AT3G05610 AT3G10720 AT3G08550 AT2G40610 AT3G14310 AT4G28250 AT1G20190 AT5G09760 AT4G17030 AT1G53840 AT2G26440 AT5G47500 AT1G23200 AT4G38400 AT1G69530	20	0.69
steroid metabolic process	6	AT1G76490 AT4G37760 AT1G17060 AT4G08180 AT3G13730 AT1G20330 AT5G13710 AT3G50660 AT5G50375 AT2G43420 AT1G58440 AT4G22540 AT2G38050 AT2G33630 AT3G09300 AT1G20050 AT2G29390 AT5G59420 AT2G26710 AT1G11680	20	0.69
multidrug transport	6	AT1G15210 AT3G30842 AT1G71140 AT5G17700 AT5G49130 AT4G38380 AT1G33110 AT2G04050 AT1G51340 AT2G38330 AT1G15520 AT3G21690 AT3G23550 AT5G19700 AT2G38510 AT2G26910 AT3G26590 AT4G23030 AT1G66950 AT4G22790	20	0.69
terpene biosynthetic process	6	AT1G57770 AT5G23960 AT4G02780 AT2G32440 AT4G25420 AT1G63970 AT2G26170 AT2G24210 AT3G04870 AT1G06570 AT3G25820 AT3G10230 AT4G25700 AT4G22260 AT2G48120 AT5G67030 AT3G03710 AT5G17230 AT5G57030	19	0.66
porphyrin biosynthetic process	6	AT5G16440 AT5G26030 AT1G58290 AT2G44520 AT3G51820 AT4G01690 AT1G63970 AT4G15560 AT5G08280 AT5G54190 AT2G20180 AT3G48730 AT1G69740 AT2G40490 AT1G03475 AT3G03710 AT1G44446 AT2G30390 AT4G25080	19	0.66
chloroplast organization and biogenesis	6	AT1G42550 AT1G62750 AT1G06950 AT5G49940 AT5G50920 AT3G45780 AT5G42480 AT1G12410 AT2G28000 AT4G33650 AT5G64050 AT4G22260 AT2G48120 AT4G01940 AT5G16620 AT2G36250 AT5G17790 AT5G24020	18	0.62
positive regulation of cellular metabolic process	6	AT2G23430 AT1G32640 AT4G12610 AT3G08720 AT3G58680 AT2G26170 AT1G21600 AT3G55370 AT2G34640 AT1G74850 AT2G20570 AT3G26744 AT2G04880 AT3G54610 AT2G36990 AT3G08730 AT3G04740	17	0.59
dephosphorylation	6	AT2G35680 AT2G30020 AT5G56610 AT3G19420 AT1G67820 AT1G48040 AT1G43900 AT4G31750 AT3G06110 AT2G25070 AT4G26080 AT2G25620 AT3G52180 AT1G17720 AT5G04540 AT1G72770 AT5G51760	17	0.59
cell wall biogenesis	6	AT3G02230 AT1G74420 AT3G03050 AT3G07160 AT2G37090 AT2G38080 AT5G60920 AT5G47820 AT2G35630 AT1G80350 AT4G11150 AT5G05170 AT2G03220 AT2G28110 AT1G64440 AT1G05570 AT4G39350	17	0.59
nucleoside triphosphate metabolic process	6	AT1G76030 AT5G47030 AT3G58730 AT1G75630 AT3G42050 AT4G02620 AT4G09650 AT2G07698 AT4G11150 AT1G51650 AT4G32530 AT4G09320 AT1G19910 AT4G38510 AT5G55290 AT5G59440 ATCG00150	17	0.59
biopolymer methylation	6	AT5G52470 AT1G69770 AT4G25630 AT2G40030 AT3G26410 AT3G23780 AT5G13960 AT2G33290 AT2G06210 AT5G53920 AT4G14140 AT1G77300 AT5G04560 AT2G16390 AT5G23320 AT5G64150 AT1G79730	17	0.59
water-soluble vitamin biosynthetic process	6	AT3G47930 AT3G21070 AT2G39770 AT3G22200 AT5G28840 AT3G24030 AT2G01350 AT4G26260 AT4G26850 AT4G20960 AT5G04620 AT5G60540 AT5G49970 AT2G29630 AT3G47390 AT5G54770 AT5G50210	17	0.59
response to cadmium ion	6	AT1G08810 AT3G16350 AT2G37630 AT1G70000 AT5G67580 AT1G01060 AT5G47390 AT2G16720 AT5G52660 AT5G15310 AT1G22640 AT1G49010 AT4G09460 AT4G38620 AT3G09600 AT4G08500 AT1G74840	17	0.59
auxin polar transport	6	AT1G15690 AT1G25490 AT5G65980 AT2G34650 AT2G38120 AT2G26170 AT1G77110 AT2G42620 AT1G70940 AT5G55540 AT3G02260 AT5G13930 AT4G33090 AT4G36760 AT1G53700 AT2G36910 AT3G28860	17	0.59
oxidoreduction coenzyme metabolic process	6	AT5G44520 AT3G21070 AT4G29120 AT2G01290 AT2G23420 AT5G35790 AT4G36940 AT2G36460 AT4G20930 AT3G02360 AT5G11670 AT2G01350 AT4G38970 AT5G40760 AT5G13420 AT5G50210	16	0.55
posttranscriptional gene silencing	6	AT2G40030 AT5G01400 AT1G48410 AT3G23780 AT1G01040 AT1G69440 AT5G63110 AT4G13940 AT1G09700 AT1G05460 AT2G19910 AT3G05040 AT5G23880 AT1G73840 AT5G23570	15	0.52
cellular protein complex assembly	6	AT5G06120 AT2G46520 AT5G03940 AT1G48900 AT5G54290 AT4G27640 AT4G02570 AT3G51790 AT3G60370 AT2G16950 AT5G53480 AT4G01660 AT1G79040 AT2G31660 AT5G17020	15	0.52
amine catabolic process	6	AT3G47340 AT4G33010 AT5G38710 AT5G62530 AT4G34030 AT5G65940 AT3G10340 AT1G11860 AT5G54080 AT4G33150 AT2G20860 AT4G08900 AT4G18460 AT4G37930 AT5G43430	15	0.52
biogenic amine metabolic process	6	AT4G31500 AT4G34710 AT2G29690 AT5G15950 AT3G02470 AT5G18930 AT1G09240 AT1G23820 AT4G08900 AT5G05730 AT5G17990 AT5G54810 AT3G18000 AT5G08170 AT1G70570	15	0.52
negative regulation of cellular metabolic process	6	AT1G69770 AT5G55760 AT5G63980 AT1G75950 AT4G15900 AT5G62000 AT1G24190 AT4G13940 AT5G59710 AT4G32551 AT3G18524 AT4G38620 AT2G27040 AT3G03710	14	0.49
cellular cation homeostasis	6	AT4G04770 AT1G17260 AT3G51860 AT2G23150 AT1G07810 AT2G40300 AT5G47560 AT1G80830 AT3G15353 AT1G12520 AT5G01600 AT5G23630 AT4G19690 AT5G24270	14	0.49
rRNA metabolic process	6	AT5G52470 AT4G25630 AT4G02080 AT2G47420 AT2G47990 AT3G60360 AT4G02400 AT5G37680 AT5G59840 AT5G67560 AT3G03920 AT5G03520 AT5G65270	13	0.45
chlorophyll metabolic process	6	AT5G16440 AT1G19670 AT3G51820 AT1G63970 AT4G15560 AT5G08280 AT5G54190 AT2G20180 AT1G27320 AT3G03710 AT5G43430 AT1G44446 AT4G25080	13	0.45
negative regulation of signal transduction	6	AT5G01810 AT1G50640 AT5G40280 AT3G11540 AT5G63980 AT2G39550 AT1G14920 AT1G66340 AT5G64750 AT4G26080 AT5G23320 AT2G25490 AT5G03730	13	0.45
M phase	6	AT2G32590 AT1G75950 AT5G55230 AT3G24730 AT5G51330 AT2G35630 AT2G18290 AT5G57450 AT5G49880 AT3G48190 AT3G22880 AT3G18524 AT3G63130	13	0.45
defense response to fungus	6	AT2G26330 AT1G80840 AT4G11260 AT3G60190 AT1G65060 AT1G61560 AT4G34460 AT2G34930 AT1G29340 AT5G40990 AT5G51700 AT2G40140	12	0.42
cellular morphogenesis during differentiation	6	AT1G13180 AT3G27000 AT5G64930 AT2G35110 AT1G30825 AT1G12040 AT1G80350 AT4G38600 AT3G16630 AT2G42260 AT4G01710 AT4G00100	12	0.42
defense response to bacterium	6	AT1G80840 AT2G39940 AT5G33340 AT2G39770 AT2G43790 AT1G55020 AT3G44670 AT4G35450 AT4G26850 AT5G40990 AT1G16540 AT5G52640	12	0.42
G-protein coupled receptor protein signaling pathway	6	AT4G21540 AT1G31930 AT5G07920 AT2G23460 AT2G18730 AT2G26300 AT1G63830 AT3G49660 AT5G63770 AT5G51290 AT1G32080	11	0.38
regulation of cellular biosynthetic process	6	AT1G77840 AT1G65220 AT1G36730 AT3G17040 AT3G08720 AT2G26170 AT5G36230 AT5G13930 AT2G34970 AT3G08730 AT3G03710	11	0.38
photosynthetic electron transport	6	AT2G46820 AT4G33520 AT4G04020 AT5G64040 AT1G60950 AT4G03280 AT2G30950 AT2G05620 AT3G15850 AT4G30950 AT1G55670	11	0.38
response to reactive oxygen species	6	AT4G35090 AT2G43790 AT3G52880 AT5G63310 AT4G02380 AT1G20620 AT3G04120 AT4G20380 AT3G27820 AT1G22770 AT1G07890	11	0.38
response to starvation	6	AT5G20410 AT3G16785 AT2G02990 AT4G33030 AT2G33770 AT3G05630 AT4G00550 AT5G01220 AT3G03250 AT1G09020 AT5G17290	11	0.38
RNA-mediated gene silencing	6	AT2G40030 AT5G01400 AT1G48410 AT3G23780 AT1G01040 AT1G69440 AT1G09700 AT3G05040 AT5G23880 AT1G73840 AT5G23570	11	0.38
carbohydrate mediated signaling	6	AT5G64930 AT3G20770 AT4G02060 AT2G36270 AT1G52340 AT1G66340 AT1G16540 AT5G67030 AT2G19860 AT5G03730	10	0.35
response to light intensity	6	AT2G32950 AT1G34000 AT4G04020 AT4G34190 AT2G30950 AT4G22260 AT3G15850 AT4G30950 AT2G41430 AT2G17840	10	0.35
cellular response to nutrient levels	6	AT5G20410 AT3G16785 AT2G02990 AT4G33030 AT2G33770 AT3G05630 AT4G00550 AT5G01220 AT3G03250 AT1G09020	10	0.35
RNA modification	6	AT5G52470 AT4G25630 AT5G22250 AT2G47420 AT3G44240 AT4G04670 AT2G32070 AT1G80780 AT5G10960 AT1G78010	10	0.35
cellular respiration	6	AT5G03860 AT3G58750 AT1G68750 AT5G64210 ATMG01320 AT2G44350 ATMG00220 AT5G51060 AT1G53310 ATMG00665	10	0.35
glycerol metabolic process	6	AT4G26690 AT3G02040 AT5G43300 AT3G10370 AT2G40690 AT1G80460 AT2G41540 AT5G55480 AT5G58170	9	0.31
DNA modification	6	AT1G69770 AT2G40030 AT3G26410 AT3G23780 AT1G30680 AT5G13960 AT4G14140 AT5G04560 AT2G16390	9	0.31
vegetative to reproductive phase transition	6	AT3G51780 AT1G03160 AT1G01040 AT5G42820 AT3G07650 AT1G22770 AT4G00450 AT2G02560 AT4G02440	9	0.31
polysaccharide catabolic process	6	AT2G32290 AT3G23920 AT4G00490 AT5G45300 AT5G18670 AT1G10760 AT5G64860 AT5G17520 AT2G45880	9	0.31
DNA recombination	6	AT1G79050 AT1G75950 AT5G51330 AT4G30870 AT3G48190 AT3G22880 AT3G18524 AT4G35740 AT5G57160	9	0.31
disaccharide metabolic process	6	AT1G35910 AT5G20830 AT4G39770 AT4G24040 AT2G35840 AT3G03250 AT3G43190 AT3G55800 AT1G68020	9	0.31
vascular tissue pattern formation (sensu Tracheophyta)	6	AT1G20330 AT5G60690 AT4G24220 AT5G55540 AT1G19850 AT4G08150 AT2G02560 AT2G20120	8	0.28
toxin catabolic process	6	AT5G41210 AT1G78380 AT1G02950 AT2G02390 AT1G10370 AT2G29420 AT1G10360 AT2G30860	8	0.28
auxin biosynthetic process	6	AT4G31500 AT5G11320 AT5G43890 AT5G05730 AT5G54810 AT1G08980 AT5G63380 AT2G20610	8	0.28
cell fate specification	6	AT5G60450 AT1G24260 AT2G45190 AT5G02820 AT1G55350 AT1G79840 AT1G68480 AT4G08150	8	0.28
regulation of kinase activity	6	AT2G23430 AT4G21540 AT5G07920 AT2G18730 AT5G63770 AT5G48820 AT5G51290 AT3G45640	8	0.28
photoperiodism	6	AT2G40080 AT5G17690 AT5G42820 AT3G07650 AT5G57360 AT1G22770 AT4G00450 AT4G02440	8	0.28
second-messenger-mediated signaling	6	AT3G43810 AT4G21540 AT5G63980 AT5G07920 AT2G18730 AT5G63770 AT5G51290 AT4G14640	8	0.28
acetyl-CoA metabolic process	6	AT5G03860 AT4G11820 AT3G58750 AT1G68750 AT2G44350 AT3G16950 AT1G53310 AT1G60440	8	0.28
indole derivative metabolic process	6	AT4G31500 AT2G29690 AT5G05730 AT5G17990 AT5G54810 AT1G70570 AT1G08980 AT2G20610	8	0.28
iron-sulfur cluster assembly	6	AT4G04770 AT3G20970 AT5G49940 AT4G22220 AT4G01940 AT1G10500 AT1G18490	7	0.24
photosynthesis, light harvesting	6	AT4G14690 AT1G08380 AT3G61470 AT1G50250 AT3G54890 AT2G21970 AT5G57030	7	0.24
response to sucrose stimulus	6	AT4G34160 AT1G42970 AT4G34590 AT3G04120 AT5G03730 AT4G01900 AT3G62410	7	0.24
dicarboxylic acid metabolic process	6	AT2G13560 AT5G58330 AT5G11670 AT4G00570 AT1G79750 AT1G15710 AT5G34930	7	0.24
response to blue light	6	AT5G20730 AT3G45780 AT5G04190 AT4G08920 AT5G64330 AT2G36910 AT3G28860	7	0.24
jasmonic acid mediated signaling pathway	6	AT1G32640 AT2G39940 AT2G02990 AT5G64930 AT4G02570 AT4G34460 AT3G23240	7	0.24
positive regulation of transferase activity	6	AT4G21540 AT5G07920 AT2G18730 AT5G63770 AT5G51290 AT3G45640	6	0.21
nucleic acid transport	6	AT3G19090 AT2G05120 AT5G46250 AT3G05040 AT3G53110 AT2G43970	6	0.21
alkaloid biosynthetic process	6	AT1G35190 AT3G57010 AT1G08470 AT3G51440 AT3G59530 AT3G51430	6	0.21
ribonucleoside metabolic process	6	AT5G03300 AT4G02260 AT3G09820 AT3G14050 AT4G04670 AT2G19570	6	0.21
lipoprotein metabolic process	6	AT5G40280 AT2G39550 AT4G24490 AT3G45100 AT5G17250 AT5G57020	6	0.21
protein polymerization	6	AT3G51300 AT5G55230 AT4G20890 AT2G01910 AT5G44340 AT4G01710	6	0.21
regulation of GTPase activity	6	AT2G37550 AT4G17890 AT5G54310 AT4G13350 AT3G07940 AT1G08680	6	0.21
heat acclimation	6	AT4G21320 AT5G46170 AT5G56030 AT5G59720 AT4G38580 AT1G13080	6	0.21
hyperosmotic salinity response	6	AT5G50720 AT1G05260 AT2G01570 AT2G37570 AT1G14920 AT3G14440	6	0.21
nucleoside monophosphate metabolic process	6	AT2G37690 AT1G16350 AT2G38280 AT3G55010 AT4G04880 AT1G63660	6	0.21
sulfate assimilation	6	AT4G14680 AT5G67520 AT1G19920 AT4G04610 AT4G39940 AT5G39950	6	0.21
adaxial/abaxial pattern formation	6	AT5G55250 AT2G34710 AT5G60690 AT2G45190 AT1G30490 AT3G05040	6	0.21
detection of light stimulus	6	AT2G26670 AT5G63310 AT2G25930 AT5G59560 AT4G02440	5	0.17
purine nucleoside metabolic process	6	AT5G03300 AT4G02260 AT3G09820 AT3G14050 AT4G04670	5	0.17
L-ascorbic acid metabolic process	6	AT3G47930 AT2G39770 AT5G28840 AT4G26260 AT4G26850	5	0.17
negative gravitropism	6	AT2G01940 AT1G31480 AT5G46860 AT2G20180 AT5G58960	5	0.17
response to desiccation	6	AT1G32640 AT1G05260 AT1G76180 AT2G44060 AT4G39090	5	0.17
exocytosis	6	AT3G10380 AT5G59730 AT5G58430 AT4G31540 AT3G56640	5	0.17
regulation of generation of precursor metabolites and energy	6	AT4G04020 AT2G30950 AT3G15850 AT4G30950 AT1G68830	5	0.17
vitamin E metabolic process	6	AT2G18950 AT5G53970 AT1G06570 AT3G63410 AT5G04490	5	0.17
protein kinase cascade	6	AT4G29810 AT1G71860 AT5G40440 AT4G08500 AT3G45640	5	0.17
porphyrin catabolic process	6	AT2G26670 AT1G19670 AT1G27320 AT2G26550 AT5G43430	5	0.17
regulation of seed germination	6	AT1G62750 AT4G36930 AT2G20180 AT2G19450 AT1G27320	5	0.17
fat-soluble vitamin biosynthetic process	6	AT2G18950 AT5G53970 AT1G06570 AT3G63410 AT5G04490	5	0.17
vernalization response	6	AT5G65050 AT3G18990 AT5G17690 AT4G00650 AT5G10140	5	0.17
heme metabolic process	6	AT5G26030 AT2G26670 AT2G44520 AT2G26550 AT2G30390	5	0.17
visual perception	6	AT2G26670 AT5G63310 AT2G25930 AT5G59560 AT4G02440	5	0.17
response to hexose stimulus	6	AT3G08550 AT4G15900 AT2G19450 AT5G64750 AT2G19860	5	0.17
pyrimidine nucleotide metabolic process	6	AT3G18680 AT4G02120 AT4G09320 AT1G30820 AT5G59440	5	0.17
coenzyme catabolic process	6	AT5G03860 AT3G58750 AT1G68750 AT2G44350 AT1G53310	5	0.17
vesicle docking	6	AT3G10380 AT5G59730 AT5G58430 AT4G31540 AT3G56640	5	0.17
fruit development	6	AT2G45190 AT4G34460 AT5G02030 AT3G61880	4	0.14
S-adenosylmethionine metabolic process	6	AT3G17390 AT2G36880 AT4G01850 AT5G49810	4	0.14
nucleotide-sugar transport	6	AT2G02810 AT2G43240 AT3G59360 AT5G41760	4	0.14
deoxyribonucleotide metabolic process	6	AT3G27060 AT3G46940 AT5G59440 ATCG00150	4	0.14
pollen maturation	6	AT2G44810 AT1G34210 AT1G14830 AT5G23630	4	0.14
blue light signaling pathway	6	AT5G20730 AT5G49230 AT4G08920 AT5G64330	4	0.14
determination of bilateral symmetry	6	AT2G34710 AT5G60690 AT1G30490 AT1G52150	4	0.14
radial pattern formation	6	AT5G60690 AT5G55540 AT3G54220 AT4G37650	4	0.14
endocytosis	6	AT1G03620 AT2G44770 AT1G67400 AT3G03610	4	0.14
glycoside metabolic process	6	AT1G24100 AT4G31500 AT5G23010 AT5G05260	4	0.14
energy reserve metabolic process	6	AT1G35910 AT4G39770 AT4G24040 AT1G68020	4	0.14
DNA topological change	6	AT5G63920 AT3G10690 AT5G02820 AT3G13170	4	0.14
cold acclimation	6	AT4G29810 AT1G10760 AT4G25490 AT5G67590	4	0.14
positive regulation of signal transduction	6	AT1G25490 AT2G26300 AT4G24210 AT3G15730	4	0.14
nucleobase biosynthetic process	6	AT1G09830 AT1G29900 AT3G17810 AT4G22930	4	0.14
plastid membrane organization and biogenesis	6	AT1G03160 AT2G01110 AT2G30950 AT1G32500	4	0.14
cellular protein complex disassembly	6	AT1G33330 AT1G12920 AT3G26618 AT1G18070	4	0.14
positive gravitropism	6	AT2G01940 AT2G38120 AT2G36910 AT3G28860	4	0.14
ethylene metabolic process	6	AT1G05010 AT2G19590 AT5G51690 AT1G62960	4	0.14
removal of superoxide radicals	6	AT4G35460 AT1G08830 AT2G28190	3	0.10
positive regulation of protein metabolic process	6	AT3G08720 AT1G77300 AT3G08730	3	0.10
4-hydroxyproline metabolic process	6	AT2G43080 AT1G20270 AT5G66060	3	0.10
cell maturation	6	AT4G26690 AT2G34650 AT1G70940	3	0.10
pyrimidine base metabolic process	6	AT1G29900 AT3G17810 AT4G22930	3	0.10
nucleotide-sugar biosynthetic process	6	AT1G08200 AT1G17890 AT3G51160	3	0.10
positive regulation of biosynthetic process	6	AT3G08720 AT2G26170 AT3G08730	3	0.10
defense response to virus	6	AT2G35980 AT1G05460 AT5G23570	3	0.10
cellular lipid catabolic process	6	AT3G63520 AT3G05630 AT3G03530	3	0.10
plastid fission	6	AT5G42480 AT2G36250 AT5G24020	3	0.10
establishment of organelle localization	6	AT1G13980 AT1G42550 AT3G45780	3	0.10
thiamin and derivative metabolic process	6	AT3G24030 AT2G29630 AT5G54770	3	0.10
nucleotide transport	6	AT3G08580 AT4G28390 AT5G13490	3	0.10
response to molecule of bacterial origin	6	AT3G26810 AT3G62980 AT1G80460	3	0.10
negative regulation of cell differentiation	6	AT5G23150 AT1G62360 AT4G18960	3	0.10
positive regulation of cell organization and biogenesis	6	AT5G55230 AT2G01910 AT1G77300	3	0.10
nucleoside diphosphate metabolic process	6	AT3G27060 AT5G59440 ATCG00150	3	0.10
positive regulation of cell proliferation	6	AT3G48750 AT4G32880 AT3G04740	3	0.10
monosaccharide transport	6	AT5G46110 AT5G33320 AT1G61800	3	0.10
modification of host morphology or physiology	6	AT1G05460 AT5G23570	2	0.07
response to iron ion	6	AT2G40300 AT2G28190	2	0.07
regulation of ion transport	6	AT3G03000 AT4G27500	2	0.07
cytokinin biosynthetic process	6	AT2G27760 AT1G62360	2	0.07
pteridine and derivative biosynthetic process	6	AT1G01290 AT4G10100	2	0.07
pyrimidine nucleoside metabolic process	6	AT2G19570 AT5G59440	2	0.07
response to freezing	6	AT3G28840 AT2G26140	2	0.07
chitin- and beta-glucan-containing cell wall organization and biogenesis	6	AT3G07160 AT1G05570	2	0.07
hydrogen peroxide biosynthetic process	6	AT1G64060 AT1G66340	2	0.07
sulfolipid metabolic process	6	AT4G33030 AT5G01220	2	0.07
negative regulation of transferase activity	6	AT2G23430 AT5G48820	2	0.07
molybdopterin cofactor metabolic process	6	AT1G01290 AT4G10100	2	0.07
polyol catabolic process	6	AT3G10370 AT1G80460	2	0.07
purine base metabolic process	6	AT1G27450 AT1G09830	2	0.07
ripening	6	AT5G65380 AT1G47530	2	0.07
sulfate reduction	6	AT5G04590 AT4G04610	2	0.07
ureide catabolic process	6	AT4G04955 AT4G20070	2	0.07
RNA catabolic process	6	AT2G03820 AT1G33980	2	0.07
water transport	6	AT2G45960 AT2G37170	2	0.07
regulation of nitrogen utilization	6	AT5G67220 AT1G14920	2	0.07
positive regulation of cellular defense response	6	AT5G61900 AT1G08860	2	0.07
regulation of protein stability	6	AT5G51700 AT1G55670	2	0.07
methylglyoxal catabolic process	6	AT3G10850 AT1G06130	2	0.07
phytochromobilin biosynthetic process	6	AT2G26670 AT2G26550	2	0.07
protein maturation	6	AT3G19170 AT1G49630	2	0.07
plastid localization	6	AT1G42550 AT3G45780	2	0.07
nonphotochemical quenching	6	AT4G03280 AT1G44575	2	0.07
vitamin B6 metabolic process	6	AT5G60540 AT5G49970	2	0.07
lysosome organization and biogenesis	6	AT3G47810 AT5G06140	2	0.07
protein depolymerization	6	AT2G29890 AT3G51300	2	0.07
response to chitin	6	AT1G27730 AT3G45640	2	0.07
riboflavin and derivative metabolic process	6	AT4G20960 AT3G47390	2	0.07
amyloplast organization and biogenesis	6	AT1G31480 AT5G46860	2	0.07
DNA geometric change	6	AT5G63920 AT3G10690	2	0.07
modulation of RNA levels in other organism during symbiotic interaction	6	AT1G05460 AT5G23570	2	0.07
response to copper ion	6	AT1G63440 AT2G28190	2	0.07
detection of ethylene stimulus	6	AT1G66340	1	0.03
deoxyribonucleoside metabolic process	6	AT5G59440	1	0.03
response to zinc ion	6	AT3G12750	1	0.03
fruit dehiscence	6	AT5G62000	1	0.03
negative regulation of post-embryonic development	6	AT3G07650	1	0.03
DNA integration	6	AT1G48050	1	0.03
protein oligomerization	6	AT5G55630	1	0.03
movement within other organism during symbiotic interaction	6	AT1G04260	1	0.03
phloem transport	6	AT1G14920	1	0.03
movement in host environment	6	AT1G04260	1	0.03
proximal/distal pattern formation	6	AT2G41370	1	0.03
response to aluminum ion	6	AT5G19140	1	0.03
beta-lactam antibiotic metabolic process	6	AT5G24810	1	0.03
photosynthetic water oxidation	6	AT1G06680	1	0.03
positive regulation of DNA binding	6	AT3G13222	1	0.03
viral genome replication	6	AT4G21790	1	0.03
positive regulation of cell differentiation	6	AT4G32880	1	0.03
cellularization of the embryo sac	6	AT5G48030	1	0.03
pollen wall formation	6	AT3G09090	1	0.03
coumarin biosynthetic process	6	AT2G40890	1	0.03
regulation of immune response	6	AT5G40990	1	0.03
ER-nuclear signaling pathway	6	AT2G02810	1	0.03
establishment of anatomical structure orientation	6	AT5G03680	1	0.03
cell fate determination	6	AT3G12680	1	0.03
mitochondrial genome maintenance	6	AT3G24320	1	0.03
nucleoside catabolic process	6	AT2G19570	1	0.03
formation of anatomical boundary	6	AT5G53950	1	0.03
fatty acid transport	6	AT4G24230	1	0.03
cyanide biosynthetic process	6	AT1G73050	1	0.03
response to manganese ion	6	AT1G07810	1	0.03
regulation of hydrogen peroxide metabolic process	6	AT5G33340	1	0.03
regulation of vegetative phase change	6	AT2G33810	1	0.03
glycerolipid metabolic process	6	AT2G19450	1	0.03
negative regulation of cell organization and biogenesis	6	AT2G29890	1	0.03
cytokinin catabolic process	6	AT2G19500	1	0.03
antibiotic catabolic process	6	AT5G24810	1	0.03
negative regulation of biosynthetic process	6	AT3G03710	1	0.03
membrane budding	6	AT2G30050	1	0.03
carboxylic acid catabolic process	6	AT1G79440	1	0.03
cortical cytoskeleton organization and biogenesis	6	AT5G23720	1	0.03
cellular anion homeostasis	6	AT5G42810	1	0.03
terpene catabolic process	6	AT3G63520	1	0.03
salicylic acid mediated signaling pathway	6	AT4G20380	1	0.03
protein unfolding	6	AT1G74310	1	0.03
tetracycline transport	6	AT5G13750	1	0.03
regulation of phosphorus metabolic process	6	AT3G25800	1	0.03
response to selenium ion	6	AT1G18490	1	0.03
organophosphate metabolic process	6	AT2G45300	1	0.03
amino acid derivative catabolic process	6	AT1G79440	1	0.03
inflorescence development	6	AT1G62750	1	0.03
pH reduction	6	AT1G17260	1	0.03
virus-host interaction	6	AT1G04260	1	0.03
xenobiotic catabolic process	6	AT4G01070	1	0.03
negative regulation of protein metabolic process	6	AT2G29890	1	0.03
detection of cytokinin stimulus	6	AT5G25220	1	0.03
hypotonic salinity response	6	AT5G24270	1	0.03
osmosensory signaling pathway	6	AT3G45640	1	0.03
negative regulation of cell proliferation	6	AT5G62000	1	0.03
stem cell development	6	AT1G62360	1	0.03
nuclear membrane fusion	6	AT5G48030	1	0.03
pollen tube adhesion	6	AT3G22200	1	0.03
disaccharide transport	6	AT1G09960	1	0.03
cell plate formation	6	AT2G35630	1	0.03
chloroplast-nucleus signaling pathway	6	AT2G26670	1	0.03
lipoic acid metabolic process	6	AT2G20860	1	0.03
peptidoglycan metabolic process	6	AT4G13670	1	0.03
sesquiterpene metabolic process	6	AT5G23960	1	0.03
glyoxysome organization and biogenesis	6	AT2G33150	1	0.03
positive regulation of post-embryonic development	6	AT1G22770	1	0.03
neutral lipid metabolic process	6	AT2G19450	1	0.03
negative regulation of organ size	6	AT5G03680	1	0.03
karyogamy	6	AT5G48030	1	0.03
polysaccharide transport	6	AT5G65020	1	0.03
glycerophosphate shuttle	6	AT3G10370	1	0.03
cellular response to water deprivation	6	AT1G78380	1	0.03
fatty acyl transport	6	AT4G39850	1	0.03
nucleobase transport	6	AT2G03590	1	0.03
response to calcium ion	6	AT3G51860	1	0.03
positive regulation of immune system process	6	AT5G40990	1	0.03
regulation of protein transport	6	AT5G41790	1	0.03
interphase	6	AT4G34160	1	0.03
vesicle localization	6	AT1G13980	1	0.03
negative regulation of lipid metabolic process	6	AT3G03710	1	0.03
response to cation stress	6	AT5G63980	1	0.03
mitochondrial fission	6	AT1G14830	1	0.03
detection of brassinosteroid stimulus	6	AT4G39400	1	0.03
ribosome assembly	6	AT1G72370	1	0.03
regulation of transcription	7	AT5G56110 AT3G50870 AT5G52510 AT1G73360 AT3G54390 AT1G01250 AT1G32640 AT1G69770 AT2G24260 AT2G01940 AT1G80840 AT1G35460 AT5G54680 AT4G11080 AT5G23090 AT5G18830 AT3G13040 AT4G23860 AT2G40950 AT1G68200 AT3G12910 AT1G68840 AT5G49520 AT4G39780 AT1G50640 AT5G56270 AT4G12610 AT1G01030 AT5G60450 AT3G01320 AT4G16780 AT1G08810 AT5G26210 AT5G66320 AT2G33550 AT4G27310 AT3G16350 AT5G11260 AT3G10760 AT3G14740…	378	17.17
protein amino acid phosphorylation	7	AT3G46920 AT1G20650 AT5G50000 AT5G15730 AT1G66830 AT2G20300 AT4G32830 AT4G32660 AT3G09830 AT1G66880 AT2G46700 AT3G57830 AT3G50530 AT5G06740 AT5G37790 AT5G01890 AT5G59010 AT1G77280 AT1G56720 AT5G61550 AT4G21380 AT1G34420 AT4G36180 AT4G02010 AT4G21390 AT3G24240 AT2G16750 AT4G00330 AT1G06840 AT1G70740 AT1G68400 AT1G67720 AT3G19100 AT1G67510 AT5G55090 AT3G08720 AT4G34220 AT1G16270 AT2G23070 AT1G12460…	251	11.40
transcription, DNA-dependent	7	AT5G56110 AT3G50870 AT1G73360 AT1G01250 AT1G69770 AT1G80840 AT4G11080 AT4G23860 AT2G40950 AT1G68840 AT5G49520 AT4G39780 AT1G50640 AT5G56270 AT5G60450 AT3G01320 AT4G16780 AT1G08810 AT5G26210 AT5G66320 AT5G11260 AT3G14740 AT5G43130 AT4G27950 AT2G03340 AT2G45100 AT3G61150 AT5G05610 AT3G02990 AT3G24520 AT1G14510 AT1G68320 AT1G79350 AT2G47260 AT5G48160 AT3G24310 AT2G28550 AT5G20730 AT5G19790 AT1G17440…	231	10.50
embryonic development ending in seed dormancy	7	AT1G21690 AT1G13980 AT1G69770 AT1G15750 AT3G61140 AT5G16715 AT5G09900 AT3G52590 AT1G48410 AT1G49400 AT1G48175 AT2G26830 AT2G04030 AT5G17710 AT5G27540 AT3G46560 AT3G07060 AT1G80410 AT2G28880 AT1G79350 AT2G41720 AT2G34650 AT3G05680 AT5G62990 AT5G53860 AT5G10360 AT5G03800 AT1G20200 AT1G05190 AT4G10760 AT2G34710 AT5G27720 AT5G13710 AT1G20960 AT3G48750 AT4G32880 AT1G71830 AT1G34430 AT1G79560 AT3G20070…	119	5.41
intracellular protein transport	7	AT1G30900 AT2G38410 AT5G46630 AT5G45130 AT5G62810 AT1G29260 AT1G01200 AT5G43970 AT3G46560 AT4G27950 AT2G31680 AT1G06950 AT5G47520 AT1G61290 AT5G06120 AT4G02080 AT1G02280 AT3G24350 AT3G18820 AT2G17380 AT1G26690 AT3G27080 AT5G50920 AT5G42570 AT2G46520 AT5G03940 AT1G48900 AT5G05010 AT3G50860 AT3G07560 AT5G50460 AT4G27640 AT5G46860 AT5G66160 AT5G05000 AT1G09270 AT5G16880 AT5G41790 AT3G05710 AT3G52850…	94	4.27
cellular protein catabolic process	7	AT4G33210 AT1G21720 AT2G39940 AT3G14290 AT5G09900 AT4G11260 AT3G60350 AT4G14800 AT5G23540 AT3G14400 AT5G20620 AT5G10790 AT5G06460 AT5G03240 AT2G05840 AT3G54650 AT1G04810 AT2G29070 AT1G20200 AT3G62980 AT4G38100 AT5G53300 AT1G16470 AT2G17020 AT5G15250 AT5G01720 AT1G68050 AT1G75990 AT1G75950 AT2G42620 AT3G21280 AT5G64760 AT1G55860 AT1G50250 AT3G61790 AT2G27020 AT5G05080 AT5G65450 AT1G78870 AT4G15420…	86	3.91
fatty acid metabolic process	7	AT2G06050 AT2G31360 AT5G27600 AT5G57800 AT4G05160 AT2G04350 AT1G06080 AT1G02205 AT3G58750 AT4G39850 AT1G55020 AT2G44620 AT1G08510 AT2G44810 AT3G06860 AT5G65940 AT4G29010 AT4G16760 AT5G42650 AT1G19640 AT5G46290 AT3G25780 AT2G33150 AT3G25110 AT3G55360 AT1G43800 AT5G16390 AT1G17420 AT4G14070 AT4G04320 AT1G19440 AT4G15440 AT5G05580 AT3G05970 AT1G09400 AT3G15290 AT1G06100 AT1G74960 AT2G22230 AT3G02630…	62	2.82
hexose metabolic process	7	AT4G26530 AT1G16300 AT5G44520 AT1G12000 AT3G10700 AT4G10960 AT1G56190 AT4G29120 AT2G01290 AT3G22960 AT3G54050 AT2G22480 AT1G17890 AT2G01140 AT5G57330 AT5G47810 AT4G39800 AT1G78570 AT5G35790 AT1G42970 AT4G26270 AT5G08570 AT4G23730 AT1G43670 AT2G36460 AT3G55440 AT4G20930 AT1G79530 AT1G64190 AT1G79550 AT3G02360 AT1G07110 AT5G10170 AT2G45790 AT5G11670 AT3G13930 AT1G47840 AT4G37870 AT1G54220 AT4G38970…	61	2.77
amino acid biosynthetic process	7	AT4G26900 AT4G39980 AT4G14910 AT2G43750 AT2G17630 AT1G09795 AT3G23940 AT4G31500 AT4G34200 AT5G38710 AT2G35500 AT5G14800 AT2G29690 AT3G57560 AT3G17390 AT3G61440 AT5G56760 AT2G31810 AT2G36880 AT5G10870 AT4G37670 AT5G53460 AT3G59760 AT4G24830 AT3G07630 AT4G29840 AT4G01850 AT3G02020 AT3G57050 AT1G18500 AT4G14880 AT1G48850 AT5G05730 AT3G58610 AT1G12550 AT5G17990 AT4G35630 AT5G54810 AT1G52340 AT3G48560…	58	2.64
cell growth	7	AT1G12840 AT1G13980 AT1G01510 AT4G37580 AT1G13180 AT3G06400 AT2G39700 AT1G17060 AT2G34650 AT1G69940 AT4G28560 AT1G75750 AT3G27000 AT2G37640 AT3G22200 AT1G20330 AT2G25600 AT5G20350 AT2G19760 AT1G21210 AT3G08550 AT3G50660 AT4G39400 AT5G46860 AT2G40610 AT1G70940 AT3G51300 AT5G55540 AT4G28250 AT5G60920 AT4G27060 AT5G17690 AT1G20190 AT1G12040 AT1G69490 AT4G37490 AT4G17030 AT5G63840 AT1G80350 AT4G33430…	55	2.50
metal ion transport	7	AT2G26900 AT1G68100 AT3G06130 AT5G21930 AT3G58970 AT5G14880 AT3G02050 AT2G28260 AT2G35060 AT3G20870 AT5G59030 AT5G55000 AT1G51090 AT5G51710 AT3G02960 AT5G48290 AT5G53130 AT2G16800 AT5G60800 AT2G23150 AT5G64560 AT2G32270 AT1G78560 AT3G05030 AT2G40300 AT1G10130 AT3G22910 AT1G79610 AT3G13320 AT4G39700 AT5G20650 AT5G47560 AT1G15520 AT4G03560 AT1G80830 AT3G25410 AT2G47600 AT2G24240 AT1G01490 AT1G04690…	55	2.50
ubiquitin cycle	7	AT3G18710 AT3G54850 AT4G23860 AT1G51710 AT1G60190 AT5G64920 AT3G52590 AT5G61550 AT5G20620 AT1G20780 AT5G64660 AT2G17190 AT5G65500 AT3G53090 AT3G49810 AT2G42620 AT5G42300 AT3G52450 AT1G55860 AT3G46510 AT5G14360 AT3G07360 AT1G49780 AT5G38470 AT2G23140 AT1G79650 AT1G16190 AT5G42220 AT1G29340 AT5G40140 AT3G12400 AT1G27910 AT2G47110 AT2G30100 AT3G11840 AT5G46210 AT2G17200 AT5G01830 AT1G04510 AT1G32750…	47	2.14
establishment and/or maintenance of chromatin architecture	7	AT5G59910 AT1G08460 AT1G69770 AT4G32830 AT5G10980 AT5G56950 AT5G58230 AT3G51880 AT2G47620 AT1G51060 AT5G55760 AT3G44680 AT5G43990 AT4G37280 AT3G18520 AT2G13370 AT5G59690 AT5G13960 AT2G33290 AT2G30620 AT5G17690 AT2G28720 AT1G48620 AT2G19480 AT1G06760 AT1G52740 AT5G63110 AT3G52280 AT4G13940 AT1G20693 AT5G10400 AT2G27100 AT1G21700 AT2G06210 AT1G77300 AT5G54640 AT3G03750 AT2G23740 AT2G33610 AT2G27040…	46	2.09
monovalent inorganic cation transport	7	AT2G26900 AT5G14880 AT3G02050 AT3G01390 AT2G28260 AT2G35060 AT1G76030 AT2G07560 AT4G27500 AT2G24520 AT5G55000 AT5G51710 AT5G47030 AT3G58730 AT5G53130 AT2G19680 AT1G75630 AT3G42050 AT4G02620 AT1G78560 AT3G05030 AT3G22910 AT1G79610 AT5G47560 AT4G09650 AT2G07698 AT4G11150 AT3G25410 AT4G32530 AT1G19910 AT2G24240 AT1G04690 AT5G11800 AT1G27770 AT3G09030 AT4G38510 AT3G28715 AT3G57330 AT4G39080 AT2G01980…	44	2
phyllome development	7	AT2G26330 AT1G01510 AT1G01030 AT2G06200 AT1G13180 AT2G36400 AT1G48410 AT4G27950 AT2G34650 AT5G20730 AT3G27000 AT1G13870 AT3G01470 AT5G64930 AT2G37630 AT1G19220 AT2G35110 AT5G55540 AT3G13960 AT2G28890 AT1G30825 AT3G21640 AT3G52910 AT4G23750 AT1G80350 AT4G14720 AT2G46870 AT4G37740 AT2G48120 AT4G38600 AT2G23380 AT4G03550 AT3G16630 AT2G42260 AT3G05040 AT4G01710 AT5G63770 AT4G00100 AT1G68480 AT1G52150…	41	1.86
monosaccharide catabolic process	7	AT4G26530 AT1G16300 AT5G44520 AT1G12000 AT1G56190 AT4G29120 AT2G01290 AT3G22960 AT2G22480 AT2G01140 AT5G47810 AT5G35790 AT1G42970 AT4G26270 AT5G08570 AT2G36460 AT3G55440 AT4G20930 AT1G79530 AT1G64190 AT1G79550 AT3G02360 AT5G11670 AT3G13930 AT1G47840 AT1G54220 AT4G38970 AT3G08590 AT5G40760 AT5G13420 AT3G04120 AT5G42740 AT5G61580 AT1G74030 AT3G12780 AT5G56350 AT1G18270 AT2G29560 AT3G52200 AT3G20040…	41	1.86
transmembrane receptor protein tyrosine kinase signaling pathway	7	AT1G66830 AT3G57830 AT5G01890 AT4G36180 AT3G24240 AT1G06840 AT1G68400 AT1G67510 AT4G34220 AT1G12460 AT5G67200 AT3G47580 AT2G23300 AT5G51350 AT1G28440 AT3G47090 AT1G31420 AT3G14350 AT3G56370 AT3G28040 AT1G14390 AT4G23740 AT2G16250 AT5G58300 AT2G45340 AT4G22730 AT3G47570 AT5G65700 AT3G02130 AT1G48480 AT1G75640 AT2G02780 AT5G63710 AT2G36570 AT2G26730 AT1G60630 AT3G56100 AT5G10020 AT1G53420 AT1G74360	40	1.82
defense response, incompatible interaction	7	AT2G42010 AT2G06050 AT2G39940 AT1G55490 AT4G05160 AT1G55020 AT2G44810 AT3G12500 AT5G42650 AT5G64930 AT3G12250 AT1G19640 AT1G64280 AT5G60600 AT3G25780 AT1G61560 AT2G33150 AT1G17420 AT4G35450 AT1G09400 AT4G37000 AT1G29340 AT2G39200 AT1G76690 AT1G66340 AT1G51660 AT5G03280 AT3G46530 AT4G20380 AT3G52430 AT5G51700 AT4G33680 AT3G44880 AT5G63380 AT3G56400 AT4G01370 AT1G72520 AT3G45140 AT1G13280 AT4G23100	40	1.82
phenylpropanoid biosynthetic process	7	AT2G40890 AT5G07990 AT1G12910 AT4G16330 AT2G45400 AT1G17260 AT3G19450 AT5G24530 AT1G58170 AT3G17390 AT1G15950 AT3G24503 AT2G02990 AT2G21100 AT4G30470 AT2G26170 AT5G54160 AT5G58490 AT3G51240 AT1G17020 AT4G34135 AT2G33590 AT2G23910 AT2G30490 AT5G13930 AT2G37040 AT1G22640 AT4G25300 AT4G36220 AT2G47460 AT3G55120 AT1G17010 AT4G01900 AT5G14700 AT4G23690 AT2G02400 AT5G08640	37	1.68
protein modification by small protein conjugation	7	AT3G18710 AT3G54850 AT1G60190 AT5G64920 AT3G52590 AT5G61550 AT4G26840 AT5G20620 AT4G24940 AT1G20780 AT5G64660 AT2G21470 AT5G65500 AT3G49810 AT2G42620 AT3G52450 AT1G55860 AT3G46510 AT3G07360 AT1G49780 AT2G23140 AT1G31340 AT1G29340 AT5G40140 AT1G27910 AT2G47110 AT5G19180 AT3G11840 AT5G46210 AT5G01830 AT1G04510 AT1G71020 AT3G54790 AT5G37490 AT5G15400 AT5G65200	36	1.64
shoot morphogenesis	7	AT2G26330 AT1G15750 AT1G63700 AT1G01510 AT1G13180 AT1G48410 AT1G80080 AT3G27000 AT3G01470 AT5G64930 AT2G26170 AT2G37630 AT2G34710 AT4G32880 AT2G35110 AT5G55540 AT1G80490 AT1G30825 AT5G17690 AT5G27030 AT1G30490 AT1G80350 AT1G49040 AT2G48120 AT4G38600 AT2G23380 AT4G03550 AT3G16630 AT2G42260 AT3G05040 AT4G01710 AT4G00100 AT5G53950 AT1G68480 AT1G52150	35	1.59
isoprenoid biosynthetic process	7	AT5G16440 AT5G23960 AT1G76490 AT4G11820 AT2G34630 AT4G17190 AT4G02780 AT2G32440 AT4G25420 AT1G63970 AT2G26170 AT2G24210 AT4G15560 AT3G04870 AT5G60600 AT1G06570 AT3G25820 AT2G02500 AT5G58770 AT3G10230 AT4G25700 AT1G31910 AT4G22260 AT4G36810 AT2G48120 AT5G67030 AT3G03710 AT5G17230 AT1G17050 AT5G62790 AT5G27450	31	1.41
regulation of flower development	7	AT3G33520 AT5G58230 AT4G15880 AT4G24620 AT5G23150 AT5G65050 AT3G54720 AT5G51230 AT1G68050 AT2G45190 AT2G40080 AT5G17690 AT5G62000 AT5G15850 AT2G06210 AT1G77300 AT4G02560 AT4G00650 AT1G43850 AT2G33810 AT4G29830 AT5G13480 AT3G05040 AT5G10140 AT2G25930 AT5G24860 AT1G65480 AT4G16280 AT1G79730 AT3G04610	30	1.36
translational initiation	7	AT1G77840 AT2G04520 AT1G65220 AT1G36730 AT4G11420 AT5G54760 AT5G57870 AT1G48970 AT3G13920 AT4G30690 AT1G13950 AT5G18110 AT5G11900 AT5G36230 AT5G20920 AT4G27130 AT2G39990 AT1G10840 AT1G72340 AT2G34970 AT1G71350 AT3G56150 AT1G17220 AT5G54940 AT3G55620 AT1G54290	26	1.18
meristem development	7	AT1G15750 AT5G26751 AT3G22780 AT5G40280 AT1G13870 AT2G26170 AT2G34710 AT4G36920 AT5G60690 AT4G32880 AT5G39660 AT2G45190 AT2G42620 AT1G70940 AT5G55540 AT1G80490 AT1G36160 AT4G24190 AT1G62360 AT4G27760 AT5G27030 AT1G30490 AT3G05840 AT1G23380 AT5G53950 AT1G52150	26	1.18
purine nucleotide biosynthetic process	7	AT1G76030 AT3G21110 AT2G37690 AT2G35040 AT5G47030 AT3G58730 AT1G75630 AT3G42050 AT4G02620 AT1G16350 AT2G38280 AT4G09650 AT2G07698 AT3G55010 AT4G11150 AT1G51650 AT4G32530 AT4G09320 AT1G19910 AT4G04880 AT4G38510 AT1G36280 AT4G17360 AT5G55290 AT1G63660 ATCG00150	26	1.18
amino acid activation	7	AT5G16715 AT1G29880 AT1G72550 AT4G33760 AT4G10320 AT5G27470 AT4G17300 AT5G26830 AT4G31180 AT3G46100 AT5G38830 AT3G04600 AT4G26300 AT3G11710 AT3G13490 AT2G25840 AT5G26710 AT5G64050 AT1G25350 AT4G13780 AT4G39280 AT1G66530 AT3G62120 AT2G33840 AT2G31170 AT1G50200	26	1.18
mRNA processing	7	AT3G50670 AT1G60200 AT1G16610 AT5G64390 AT4G31580 AT2G16940 AT1G60900 AT4G21660 AT4G24740 AT1G55310 AT5G64270 AT1G01040 AT3G53500 AT2G47580 AT1G61010 AT4G36690 AT1G09760 AT1G09700 AT3G09100 AT2G48120 AT5G13480 AT1G17760 AT5G23880 AT5G09880 AT1G22760 AT1G43190	26	1.18
mitochondrial transport	7	AT1G07030 AT5G43970 AT3G46560 AT5G01340 AT5G27520 AT3G20240 AT5G56450 AT3G27080 AT1G14140 AT4G01100 AT4G24570 AT2G29530 AT1G72820 AT5G48970 AT5G46800 AT1G79900 AT4G28390 AT2G47490 AT5G42130 AT3G53940 AT4G27940 AT1G25380 AT2G46320 AT5G19760 AT5G58970	25	1.14
Golgi vesicle transport	7	AT2G21390 AT1G26670 AT1G13980 AT2G38410 AT5G39510 AT1G80500 AT1G02130 AT5G54750 AT3G58170 AT1G50500 AT1G15880 AT5G58030 AT5G16880 AT3G52850 AT4G01810 AT1G51160 AT1G30630 AT3G08790 AT1G10290 AT5G63640 AT1G56330 AT1G06210 AT2G21600 AT4G32640 AT5G02280	25	1.14
nucleocytoplasmic transport	7	AT4G27950 AT3G25520 AT5G06120 AT2G46520 AT4G27640 AT5G41790 AT1G07140 AT5G43960 AT2G16950 AT5G20010 AT4G23750 AT3G19090 AT5G53480 AT5G46250 AT3G05040 AT1G43700 AT3G53110 AT2G43970 AT3G63130 AT1G71480 AT2G42810 AT5G60980 AT5G19320 AT2G31660 AT5G17020	25	1.14
programmed cell death	7	AT5G61900 AT5G15410 AT3G07040 AT3G51780 AT5G02190 AT2G34040 AT5G64930 AT5G42570 AT1G64060 AT5G47910 AT5G47120 AT1G32540 AT5G52060 AT2G26560 AT4G37930 AT4G35790 AT5G48030 AT4G37990 AT4G37000 AT1G12060 AT1G29340 AT5G54250 AT1G32210 AT1G02170 AT3G54420	25	1.14
glycoprotein biosynthetic process	7	AT1G53290 AT1G05170 AT4G21060 AT5G53340 AT2G26100 AT1G26810 AT1G76400 AT3G04240 AT5G14480 AT1G27520 AT2G25300 AT1G27120 AT5G55500 AT4G38240 AT4G26940 AT3G19280 AT1G27600 AT3G14960 AT5G66680 AT1G71990 AT1G12990 AT4G21150 AT5G14950 AT2G01720	24	1.09
purine ribonucleotide metabolic process	7	AT1G76030 AT2G37690 AT5G47030 AT3G58730 AT1G75630 AT3G42050 AT4G02620 AT1G16350 AT2G38280 AT4G09650 AT2G07698 AT3G55010 AT4G11150 AT1G51650 AT4G32530 AT4G09320 AT1G19910 AT4G04880 AT4G38510 AT1G36280 AT4G17360 AT5G55290 AT1G63660 ATCG00150	24	1.09
polysaccharide biosynthetic process	7	AT2G39770 AT5G48300 AT1G53000 AT3G03050 AT4G23990 AT3G07160 AT4G24010 AT2G36390 AT3G08550 AT2G32530 AT3G25140 AT5G63840 AT5G05170 AT2G03220 AT4G03550 AT1G64440 AT3G55800 AT1G05570 AT5G49720 AT3G61130 AT1G27680 AT4G39350 AT5G16510	23	1.04
ribonucleotide biosynthetic process	7	AT1G76030 AT2G37690 AT5G47030 AT3G58730 AT1G75630 AT3G42050 AT4G02620 AT1G16350 AT2G38280 AT4G09650 AT2G07698 AT3G55010 AT4G11150 AT1G51650 AT4G32530 AT4G09320 AT1G19910 AT4G04880 AT4G38510 AT1G36280 AT4G17360 AT5G55290 AT1G63660	23	1.04
floral organ development	7	AT5G64390 AT2G44810 AT5G23150 AT4G17300 AT1G24260 AT5G07280 AT4G36920 AT5G03680 AT5G62000 AT2G02850 AT3G13490 AT5G15800 AT3G58780 AT2G25840 AT5G64050 AT1G25350 AT4G18960 AT2G41370 AT3G27810 AT1G59640 AT1G22920 AT1G68480 AT2G42830	23	1.04
membrane lipid biosynthetic process	7	AT5G20410 AT3G48780 AT5G23670 AT4G33030 AT5G09350 AT1G32200 AT4G39800 AT3G05630 AT2G45150 AT4G22340 AT4G00550 AT5G10170 AT5G01220 AT3G45100 AT3G18000 AT2G22240 AT4G36480 AT5G57190 AT5G04490 AT5G17250 AT2G39290 AT5G58560	22	1
di-, tri-valent inorganic cation transport	7	AT5G21930 AT5G59030 AT3G02960 AT5G53130 AT2G16800 AT2G23150 AT2G32270 AT2G40300 AT1G10130 AT3G22910 AT3G13320 AT5G20650 AT1G15520 AT4G03560 AT1G80830 AT2G47600 AT5G01600 AT1G27770 AT3G57330 AT3G12750 AT4G19690 AT3G63380	22	1
glucan metabolic process	7	AT2G39770 AT5G48300 AT4G24620 AT3G07160 AT2G36390 AT3G08550 AT5G63840 AT1G10760 AT5G05170 AT2G03220 AT4G03550 AT1G64440 AT3G55800 AT3G52180 AT1G05570 AT5G64860 AT5G17520 AT5G49720 AT1G27680 AT4G39350 AT5G16510	21	0.95
amino acid transport	7	AT3G28960 AT3G13620 AT2G01170 AT5G01240 AT2G21050 AT5G36940 AT2G38120 AT2G40420 AT5G40780 AT5G49630 AT3G19553 AT1G25530 AT1G80510 AT1G05940 AT3G10600 AT1G47670 AT2G39890 AT4G38250 AT4G21120 AT5G41800 AT3G30390	21	0.95
RNA splicing	7	AT3G63400 AT3G50670 AT2G24590 AT1G16610 AT1G07350 AT4G31580 AT5G46920 AT2G37340 AT1G55310 AT3G53500 AT2G47580 AT4G36690 AT5G64200 AT4G18930 AT2G29210 AT1G09760 AT3G13570 AT1G03140 AT3G49430 AT5G51300 AT1G30010	21	0.95
flavonoid metabolic process	7	AT5G07990 AT1G12910 AT4G16330 AT2G45400 AT1G17260 AT5G24530 AT2G02990 AT2G26170 AT5G54160 AT3G51240 AT1G17020 AT4G34135 AT5G13930 AT1G22640 AT4G25300 AT2G47460 AT3G55120 AT1G17010 AT4G01900 AT5G08640	20	0.91
nuclear transport	7	AT4G27950 AT5G06120 AT2G46520 AT4G27640 AT5G41790 AT1G07140 AT2G16950 AT5G20010 AT4G23750 AT3G19090 AT5G53480 AT5G46250 AT3G05040 AT1G43700 AT3G53110 AT2G43970 AT3G63130 AT1G71480 AT2G31660 AT5G17020	20	0.91
abscisic acid mediated signaling	7	AT5G01810 AT1G25490 AT5G40280 AT2G17800 AT5G63980 AT5G66880 AT1G64060 AT1G18890 AT2G39550 AT3G56860 AT2G26300 AT1G69260 AT5G52300 AT5G64750 AT5G03280 AT4G26080 AT3G57530 AT5G23320 AT3G15730 AT3G45640	20	0.91
oxidative phosphorylation	7	AT4G32470 AT5G08530 AT1G76030 AT5G18800 AT5G47030 AT3G58730 AT1G75630 AT3G42050 AT4G02620 AT4G09650 AT2G07698 AT4G11150 AT5G11770 AT4G32530 AT1G19910 AT4G38510 AT2G07689 AT5G25450 AT5G55290 AT1G15120	20	0.91
DNA-dependent DNA replication	7	AT2G27960 AT3G24495 AT2G23430 AT1G44900 AT5G58720 AT2G26280 AT4G17380 AT5G63920 AT3G10690 AT2G29570 AT1G20330 AT3G48750 AT2G07690 AT3G24320 AT4G02060 AT1G07370 AT3G18524 AT4G38600 AT2G42260	19	0.86
photomorphogenesis	7	AT2G26990 AT3G61140 AT2G32950 AT4G37580 AT5G11260 AT5G48150 AT5G24470 AT3G54720 AT2G20180 AT3G02260 AT5G42970 AT3G55370 AT5G46210 AT4G08920 AT2G36910 AT1G22920 AT5G56280 AT3G28860 AT4G02440	19	0.86
tissue morphogenesis	7	AT4G26690 AT1G13180 AT2G34650 AT3G27000 AT5G64930 AT2G35110 AT1G70940 AT1G30825 AT1G12040 AT5G51060 AT1G80350 AT1G49040 AT4G38600 AT1G64440 AT3G16630 AT2G42260 AT1G79840 AT4G01710 AT4G00100	19	0.86
floral whorl development	7	AT2G44810 AT4G17300 AT1G24260 AT5G07280 AT3G53020 AT5G03680 AT5G62000 AT2G02850 AT3G13490 AT5G15800 AT3G58780 AT2G25840 AT5G64050 AT1G25350 AT4G18960 AT3G27810 AT1G59640 AT1G68480 AT2G42830	19	0.86
ectoderm development	7	AT4G26690 AT1G13180 AT2G34650 AT3G27000 AT5G64930 AT2G35110 AT1G70940 AT1G30825 AT1G12040 AT5G51060 AT1G80350 AT1G49040 AT4G38600 AT1G64440 AT3G16630 AT2G42260 AT1G79840 AT4G01710 AT4G00100	19	0.86
	7	AT5G23960 AT4G02780 AT2G32440 AT4G25420 AT1G63970 AT2G26170 AT2G24210 AT3G04870 AT1G06570 AT3G25820 AT1G52340 AT3G10230 AT4G25700 AT4G22260 AT2G48120 AT5G67030 AT3G03710 AT5G17230	18	0.82
aspartate family amino acid metabolic process	7	AT1G05010 AT2G19590 AT3G17390 AT5G51690 AT3G10050 AT4G33150 AT4G29840 AT3G02020 AT3G57050 AT4G19710 AT5G21060 AT4G33680 AT5G17920 AT1G31230 AT3G63250 AT2G17265 AT2G44160 AT1G62960	18	0.82
serine family amino acid metabolic process	7	AT2G43750 AT2G17630 AT4G33010 AT4G34200 AT3G61440 AT5G56760 AT1G11860 AT3G59760 AT4G32520 AT2G20860 AT3G57050 AT4G14880 AT4G37930 AT1G12550 AT4G13930 AT4G35630 AT3G19480 AT1G79870	18	0.82
phospholipid metabolic process	7	AT5G09350 AT1G32200 AT4G39800 AT3G05630 AT3G03530 AT2G45150 AT4G22340 AT5G10170 AT4G35790 AT3G45100 AT3G18000 AT2G22240 AT5G57190 AT5G04490 AT5G17250 AT2G39290 AT3G02600 AT5G58560	18	0.82
pyridine nucleotide metabolic process	7	AT5G44520 AT3G21070 AT4G29120 AT2G01290 AT2G01140 AT2G23420 AT5G35790 AT4G36940 AT2G36460 AT4G20930 AT1G64190 AT3G02360 AT5G11670 AT2G01350 AT4G38970 AT5G40760 AT5G13420 AT5G50210	18	0.82
aromatic amino acid family metabolic process	7	AT4G39980 AT4G31500 AT2G35500 AT2G29690 AT3G10340 AT5G10870 AT5G54080 AT3G07630 AT1G48850 AT5G05730 AT5G17990 AT5G54810 AT2G45300 AT5G66120 AT1G70570 AT1G15710 AT5G34930 AT1G12050	18	0.82
actin cytoskeleton organization and biogenesis	7	AT1G42550 AT2G29890 AT1G13180 AT3G27000 AT1G60430 AT2G19760 AT2G35110 AT3G51300 AT2G19770 AT1G30825 AT5G59370 AT3G25500 AT1G71790 AT5G67470 AT4G01710 AT3G12110 AT4G34490	17	0.77
nucleoside triphosphate biosynthetic process	7	AT1G76030 AT5G47030 AT3G58730 AT1G75630 AT3G42050 AT4G02620 AT4G09650 AT2G07698 AT4G11150 AT1G51650 AT4G32530 AT4G09320 AT1G19910 AT4G38510 AT5G55290 AT5G59440 ATCG00150	17	0.77
sulfur amino acid metabolic process	7	AT1G05010 AT2G43750 AT2G19590 AT3G17390 AT3G61440 AT5G56760 AT5G51690 AT2G36880 AT3G59760 AT4G01850 AT3G57050 AT4G14880 AT5G17920 AT3G63250 AT2G17265 AT2G44160 AT1G62960	17	0.77
translational elongation	7	AT5G60390 AT4G02930 AT3G09200 AT1G09640 AT3G11250 AT2G27720 AT3G44590 AT4G26310 AT2G18110 AT5G19510 AT2G45030 AT1G57720 AT3G08740 AT2G27710 AT4G25890 AT5G24510 AT1G01100	17	0.77
protein amino acid dephosphorylation	7	AT2G35680 AT2G30020 AT5G56610 AT3G19420 AT1G67820 AT1G48040 AT1G43900 AT4G31750 AT3G06110 AT2G25070 AT4G26080 AT2G25620 AT3G52180 AT1G17720 AT5G04540 AT1G72770 AT5G51760	17	0.77
ethylene mediated signaling pathway	7	AT5G44790 AT1G50640 AT3G12500 AT1G64060 AT3G20770 AT3G15210 AT3G20310 AT5G44210 AT5G40990 AT1G66340 AT5G03280 AT2G44840 AT3G16770 AT2G25490 AT3G23240 AT5G03730 AT3G46060	17	0.77
inorganic anion transport	7	AT3G23430 AT2G38940 AT2G33770 AT1G08090 AT5G13550 AT5G50200 AT3G12520 AT1G77990 AT3G27170 AT2G32830 AT1G12110 AT5G49890 AT5G33280 AT5G40890 AT1G55620 AT3G26570 AT1G23090	17	0.77
purine nucleoside triphosphate metabolic process	7	AT1G76030 AT5G47030 AT3G58730 AT1G75630 AT3G42050 AT4G02620 AT4G09650 AT2G07698 AT4G11150 AT1G51650 AT4G32530 AT4G09320 AT1G19910 AT4G38510 AT5G55290 ATCG00150	16	0.73
ribonucleoside triphosphate metabolic process	7	AT1G76030 AT5G47030 AT3G58730 AT1G75630 AT3G42050 AT4G02620 AT4G09650 AT2G07698 AT4G11150 AT1G51650 AT4G32530 AT4G09320 AT1G19910 AT4G38510 AT5G55290	15	0.68
amino acid catabolic process	7	AT3G47340 AT4G33010 AT5G38710 AT5G62530 AT4G34030 AT5G65940 AT3G10340 AT1G11860 AT5G54080 AT4G33150 AT2G20860 AT4G08900 AT4G18460 AT4G37930 AT5G43430	15	0.68
biogenic amine biosynthetic process	7	AT4G31500 AT4G34710 AT2G29690 AT5G15950 AT3G02470 AT5G18930 AT1G09240 AT1G23820 AT5G05730 AT5G17990 AT5G54810 AT3G18000 AT5G08170 AT1G70570	14	0.64
positive regulation of nucleobase, nucleoside, nucleotide and nucleic acid metabolic process	7	AT2G23430 AT1G32640 AT4G12610 AT3G58680 AT1G21600 AT3G55370 AT2G34640 AT1G74850 AT2G20570 AT3G26744 AT2G04880 AT3G54610 AT2G36990 AT3G04740	14	0.64
cellulose and pectin-containing cell wall biogenesis	7	AT3G02230 AT3G03050 AT2G37090 AT2G38080 AT5G60920 AT5G47820 AT2G35630 AT1G80350 AT4G11150 AT5G05170 AT2G03220 AT2G28110 AT1G64440 AT4G39350	14	0.64
pentose metabolic process	7	AT4G27600 AT5G44520 AT1G66430 AT2G01290 AT1G49350 AT4G16130 AT5G35790 AT5G11670 AT5G40760 AT3G53520 AT5G51830 AT1G17160 AT3G62830 AT2G31390	14	0.64
nucleoside phosphate metabolic process	7	AT1G76030 AT5G47030 AT3G58730 AT1G75630 AT3G42050 AT4G02620 AT4G09650 AT2G07698 AT4G11150 AT1G51650 AT4G32530 AT1G19910 AT4G38510 AT5G55290	14	0.64
steroid biosynthetic process	7	AT1G76490 AT4G37760 AT3G13730 AT1G20330 AT5G13710 AT3G50660 AT5G50375 AT2G43420 AT1G58440 AT2G38050 AT2G33630 AT1G20050 AT2G29390 AT1G11680	14	0.64
lignin metabolic process	7	AT2G40890 AT3G50740 AT3G19450 AT3G17390 AT1G15950 AT4G30470 AT5G54160 AT5G58490 AT2G33590 AT2G23910 AT4G36220 AT5G66690 AT5G14700 AT2G02400	14	0.64
glutamine family amino acid metabolic process	7	AT1G80600 AT5G38710 AT5G14800 AT5G62530 AT3G57560 AT4G37670 AT5G53460 AT4G24830 AT4G08900 AT5G35630 AT1G52340 AT1G29900 AT3G27740 AT2G22910	14	0.64
negative regulation of nucleobase, nucleoside, nucleotide and nucleic acid metabolic process	7	AT1G69770 AT5G55760 AT5G63980 AT1G75950 AT4G15900 AT5G62000 AT1G24190 AT4G13940 AT5G59710 AT4G32551 AT3G18524 AT4G38620 AT2G27040	13	0.59
gibberellic acid mediated signaling	7	AT4G30270 AT3G11540 AT2G01570 AT4G02780 AT4G25420 AT5G15230 AT5G66350 AT2G26300 AT1G14920 AT5G06100 AT4G24210 AT2G36830 AT1G74670	13	0.59
cytoskeleton-dependent intracellular transport	7	AT2G21380 AT1G01950 AT5G65460 AT2G47500 AT5G43900 AT4G33200 AT4G20890 AT5G27950 AT5G44340 AT1G18370 AT3G16060 AT3G12020	12	0.55
rRNA processing	7	AT5G52470 AT4G25630 AT4G02080 AT2G47990 AT3G60360 AT4G02400 AT5G37680 AT5G59840 AT5G67560 AT3G03920 AT5G03520 AT5G65270	12	0.55
ATP-dependent proteolysis	7	AT1G75460 AT5G50920 AT5G45390 AT5G23140 AT1G12410 AT5G53350 AT1G50250 AT1G18660 AT2G30950 AT1G49970 AT1G02560 AT4G17040	12	0.55
cellular metal ion homeostasis	7	AT4G04770 AT3G51860 AT2G23150 AT1G07810 AT2G40300 AT1G80830 AT3G15353 AT1G12520 AT5G01600 AT5G23630 AT4G19690 AT5G24270	12	0.55
monosaccharide biosynthetic process	7	AT1G17890 AT4G39800 AT1G78570 AT5G10170 AT2G45790 AT4G37870 AT3G04120 AT2G22240 AT5G42740 AT1G12780 AT3G51160 AT3G62830	12	0.55
branched chain family amino acid metabolic process	7	AT3G23940 AT4G34030 AT2G26800 AT2G31810 AT5G65940 AT4G20930 AT1G18500 AT3G58610 AT3G48560 AT5G16290 AT1G10070 AT5G43430	12	0.55
tRNA processing	7	AT1G34150 AT5G59980 AT1G22660 AT1G04635 AT1G74700 AT1G20370 AT5G20040 AT4G18930 AT4G38890 AT3G56330 AT2G43190	11	0.50
RNA-mediated posttranscriptional gene silencing	7	AT2G40030 AT5G01400 AT1G48410 AT3G23780 AT1G01040 AT1G69440 AT1G09700 AT3G05040 AT5G23880 AT1G73840 AT5G23570	11	0.50
auxin mediated signaling pathway	7	AT4G37580 AT4G11260 AT2G34650 AT2G17800 AT5G63310 AT3G53020 AT1G77850 AT1G04250 AT5G65670 AT4G10100 AT2G20120	11	0.50
root morphogenesis	7	AT2G23430 AT4G26690 AT2G34650 AT3G62980 AT4G14550 AT1G70940 AT1G12040 AT5G51060 AT1G64440 AT1G79840	10	0.45
response to UV-B	7	AT5G11260 AT5G03240 AT3G51240 AT4G39400 AT5G63860 AT5G13930 AT4G36220 AT2G42260 AT4G38620 AT3G55120	10	0.45
cellular response to starvation	7	AT5G20410 AT3G16785 AT2G02990 AT4G33030 AT2G33770 AT3G05630 AT4G00550 AT5G01220 AT3G03250 AT1G09020	10	0.45
folic acid and derivative metabolic process	7	AT2G38660 AT4G00620 AT4G30000 AT3G11750 AT5G13050 AT2G16370 AT1G50480 AT1G78660 AT1G78680 AT2G24580	10	0.45
chlorophyll biosynthetic process	7	AT5G16440 AT3G51820 AT1G63970 AT4G15560 AT5G08280 AT5G54190 AT2G20180 AT3G03710 AT1G44446 AT4G25080	10	0.45
sugar mediated signaling	7	AT5G64930 AT3G20770 AT4G02060 AT2G36270 AT1G52340 AT1G66340 AT5G03280 AT5G67030 AT2G19860 AT5G03730	10	0.45
indole derivative biosynthetic process	7	AT4G31500 AT2G29690 AT5G05730 AT5G17990 AT5G54810 AT1G70570 AT1G08980 AT4G23100 AT2G20610	9	0.41
pyruvate metabolic process	7	AT1G63970 AT4G15560 AT5G60600 AT2G02500 AT3G16950 AT4G37870 AT3G04120 AT5G42740 AT5G62790	9	0.41
sterol metabolic process	7	AT1G76490 AT4G37760 AT1G20330 AT5G13710 AT5G50375 AT1G58440 AT1G20050 AT2G29390 AT1G11680	9	0.41
peptidyl-amino acid modification	7	AT2G45240 AT2G43080 AT5G13960 AT4G31790 AT1G20270 AT5G66060 AT5G66680 AT1G13270 AT3G62410	9	0.41
cellulose and pectin-containing cell wall modification	7	AT2G39700 AT2G37640 AT3G08550 AT2G40610 AT4G28250 AT1G20190 AT4G17030 AT4G38400 AT1G69530	9	0.41
microtubule cytoskeleton organization and biogenesis	7	AT5G06680 AT1G01510 AT2G18390 AT5G55230 AT5G23720 AT3G55000 AT2G35630 AT2G01910 AT1G80350	9	0.41
tricarboxylic acid cycle intermediate metabolic process	7	AT2G13560 AT3G15020 AT5G58330 AT5G11670 AT5G25880 AT5G43330 AT4G00570 AT1G79750 AT2G22780	9	0.41
regulation of translation	7	AT1G77840 AT1G65220 AT1G36730 AT3G17040 AT3G08720 AT5G36230 AT2G34970 AT3G08730	8	0.36
protein amino acid alkylation	7	AT5G13960 AT2G33290 AT2G06210 AT5G53920 AT1G77300 AT5G23320 AT5G64150 AT1G79730	8	0.36
protein processing	7	AT2G45240 AT3G59990 AT2G25940 AT1G71830 AT3G45780 AT5G27430 AT4G08920 AT4G32940	8	0.36
regulation of protein kinase activity	7	AT2G23430 AT4G21540 AT5G07920 AT2G18730 AT5G63770 AT5G48820 AT5G51290 AT3G45640	8	0.36
response to high light intensity	7	AT4G04020 AT4G34190 AT2G30950 AT4G22260 AT3G15850 AT4G30950 AT2G41430 AT2G17840	8	0.36
DNA alkylation	7	AT1G69770 AT2G40030 AT3G26410 AT3G23780 AT5G13960 AT4G14140 AT5G04560 AT2G16390	8	0.36
lateral root development	7	AT2G23430 AT5G20730 AT3G62980 AT1G08090 AT1G19220 AT1G21210 AT4G14550 AT2G44900	8	0.36
cellular di-, tri-valent inorganic cation homeostasis	7	AT4G04770 AT3G51860 AT1G07810 AT2G40300 AT3G15353 AT1G12520 AT5G01600 AT4G19690	8	0.36
aerobic respiration	7	AT5G03860 AT3G58750 AT1G68750 AT2G44350 ATMG00220 AT5G51060 AT1G53310	7	0.32
leaf senescence	7	AT5G64930 AT5G62000 AT1G69490 AT1G27320 AT5G45890 AT3G52430 AT3G48140	7	0.32
vacuolar transport	7	AT1G30900 AT5G39510 AT3G52850 AT1G10290 AT2G14720 AT3G47810 AT5G06140	7	0.32
polyamine metabolic process	7	AT4G34710 AT5G15950 AT3G02470 AT5G18930 AT1G23820 AT4G08900 AT5G08170	7	0.32
disaccharide biosynthetic process	7	AT1G35910 AT5G20830 AT4G39770 AT2G35840 AT3G43190 AT3G55800 AT1G68020	7	0.32
red or far red light signaling pathway	7	AT4G25350 AT2G43010 AT5G02810 AT4G16250 AT5G49230 AT1G09530 AT2G42810	7	0.32
response to hydrogen peroxide	7	AT4G35090 AT3G52880 AT5G63310 AT1G20620 AT3G04120 AT3G27820 AT1G22770	7	0.32
M phase of meiotic cell cycle	7	AT1G75950 AT5G51330 AT5G57450 AT3G48190 AT3G22880 AT3G18524	6	0.27
adaxial/abaxial axis specification	7	AT5G55250 AT2G34710 AT5G60690 AT2G45190 AT1G30490 AT3G05040	6	0.27
phosphoinositide-mediated signaling	7	AT4G21540 AT5G63980 AT5G07920 AT2G18730 AT5G63770 AT5G51290	6	0.27
specification of organ axis polarity	7	AT5G55250 AT2G34710 AT5G60690 AT2G45190 AT1G30490 AT3G05040	6	0.27
indolalkylamine metabolic process	7	AT4G31500 AT2G29690 AT5G05730 AT5G17990 AT5G54810 AT1G70570	6	0.27
M phase of mitotic cell cycle	7	AT2G32590 AT1G75950 AT3G24730 AT2G35630 AT2G18290 AT5G49880	6	0.27
RNA transport	7	AT3G19090 AT2G05120 AT5G46250 AT3G05040 AT3G53110 AT2G43970	6	0.27
purine nucleoside monophosphate metabolic process	7	AT2G37690 AT1G16350 AT2G38280 AT3G55010 AT4G04880 AT1G63660	6	0.27
cytokinin mediated signaling	7	AT3G11540 AT1G80100 AT3G21510 AT1G67710 AT3G16857 AT1G27320	6	0.27
lipoprotein biosynthetic process	7	AT5G40280 AT2G39550 AT4G24490 AT3G45100 AT5G17250 AT5G57020	6	0.27
ribonucleoside monophosphate metabolic process	7	AT2G37690 AT1G16350 AT2G38280 AT3G55010 AT4G04880 AT1G63660	6	0.27
regulation of DNA metabolic process	7	AT2G23430 AT2G29570 AT1G75950 AT1G07370 AT1G77300 AT3G18524	6	0.27
nucleoside monophosphate biosynthetic process	7	AT2G37690 AT1G16350 AT2G38280 AT3G55010 AT4G04880 AT1G63660	6	0.27
microsporogenesis	7	AT1G34210 AT5G07280 AT1G71830 AT1G02065 AT4G20050	5	0.23
MAPKKK cascade	7	AT4G29810 AT1G51660 AT5G40440 AT4G08500 AT3G45640	5	0.23
pyrimidine nucleotide biosynthetic process	7	AT3G18680 AT4G02120 AT4G09320 AT1G30820 AT5G59440	5	0.23
response to red light	7	AT4G31500 AT2G43010 AT4G36930 AT5G49230 AT5G57360	5	0.23
chlorophyll catabolic process	7	AT1G19670 AT4G37000 AT1G27320 AT3G44880 AT5G43430	5	0.23
detection of visible light	7	AT2G26670 AT5G63310 AT2G25930 AT5G59560 AT4G02440	5	0.23
peroxisomal transport	7	AT5G62810 AT1G29260 AT3G07560 AT3G04460 AT5G56290	5	0.23
vesicle docking during exocytosis	7	AT3G10380 AT5G59730 AT5G58430 AT4G31540 AT3G56640	5	0.23
phytosteroid metabolic process	7	AT1G17060 AT3G13730 AT3G50660 AT2G38050 AT2G26710	5	0.23
dsRNA fragmentation	7	AT3G23780 AT1G01040 AT1G69440 AT1G09700 AT5G23570	5	0.23
sphingolipid metabolic process	7	AT3G48780 AT5G23670 AT3G55360 AT4G36480 AT4G22330	5	0.23
acetyl-CoA catabolic process	7	AT5G03860 AT3G58750 AT1G68750 AT2G44350 AT1G53310	5	0.23
endosome transport	7	AT1G75850 AT2G17790 AT1G48550 AT3G47810 AT5G06140	5	0.23
vitamin E biosynthetic process	7	AT2G18950 AT5G53970 AT1G06570 AT3G63410 AT5G04490	5	0.23
photoperiodism, flowering	7	AT5G42820 AT3G07650 AT1G22770 AT4G00450 AT4G02440	5	0.23
L-ascorbic acid biosynthetic process	7	AT3G47930 AT2G39770 AT5G28840 AT4G26260 AT4G26850	5	0.23
regulation of photosynthesis, light reaction	7	AT4G04020 AT2G30950 AT3G15850 AT4G30950 AT1G68830	5	0.23
vascular tissue development (sensu Tracheophyta)	7	AT1G13980 AT1G80100 AT4G32880 AT1G52150 AT3G55830	5	0.23
detection of light stimulus during sensory perception	7	AT2G26670 AT5G63310 AT2G25930 AT5G59560 AT4G02440	5	0.23
specification of organ identity	7	AT5G64390 AT1G24260 AT4G36920 AT1G22920 AT1G68480	5	0.23
purine ribonucleoside metabolic process	7	AT5G03300 AT4G02260 AT3G09820 AT3G14050 AT4G04670	5	0.23
glycolipid metabolic process	7	AT5G20410 AT4G33030 AT3G05630 AT4G00550 AT5G01220	5	0.23
sucrose metabolic process	7	AT5G20830 AT2G35840 AT3G03250 AT3G43190 AT3G55800	5	0.23
glycoside biosynthetic process	7	AT1G24100 AT4G31500 AT5G23010 AT5G05260	4	0.18
indoleacetic acid metabolic process	7	AT4G31500 AT5G54810 AT1G08980 AT2G20610	4	0.18
photosynthetic electron transport in photosystem I	7	AT2G46820 AT5G64040 AT2G05620 AT1G55670	4	0.18
protein amino acid deacetylation	7	AT1G08460 AT3G44680 AT3G18520 AT5G63110	4	0.18
regulation of innate immune response	7	AT3G15210 AT5G40990 AT4G03550 AT3G56400	4	0.18
photosynthesis, dark reaction	7	AT1G42970 AT2G21170 AT3G55800 AT3G62410	4	0.18
glycosinolate metabolic process	7	AT1G24100 AT4G31500 AT5G23010 AT5G05260	4	0.18
phototropism	7	AT5G20730 AT3G45780 AT5G04190 AT5G64330	4	0.18
response to glucose stimulus	7	AT3G08550 AT4G15900 AT2G19450 AT5G64750	4	0.18
trehalose metabolic process	7	AT1G35910 AT4G39770 AT4G24040 AT1G68020	4	0.18
coenzyme A metabolic process	7	AT4G32180 AT1G60440 AT2G18250 AT2G27490	4	0.18
translational termination	7	AT1G33330 AT1G12920 AT3G26618 AT1G18070	4	0.18
thylakoid membrane organization and biogenesis	7	AT1G03160 AT2G01110 AT2G30950 AT1G32500	4	0.18
positive regulation of immune response	7	AT3G15210 AT5G40990 AT4G03550 AT3G56400	4	0.18
phagocytosis	7	AT1G03620 AT2G44770 AT1G67400 AT3G03610	4	0.18
adventitious root development	7	AT4G31500 AT1G48410 AT1G77850 AT2G20610	4	0.18
dicarboxylic acid transport	7	AT5G64290 AT5G47560 AT5G12860	3	0.14
purine nucleotide transport	7	AT3G08580 AT4G28390 AT5G13490	3	0.14
photosynthesis, light harvesting in photosystem I	7	AT1G08380 AT3G61470 AT3G54890	3	0.14
pyrimidine base biosynthetic process	7	AT1G29900 AT3G17810 AT4G22930	3	0.14
abaxial cell fate specification	7	AT5G60450 AT2G45190 AT1G68480	3	0.14
thiamin metabolic process	7	AT3G24030 AT2G29630 AT5G54770	3	0.14
induced systemic resistance	7	AT3G15210 AT5G40990 AT3G56400	3	0.14
positive regulation of cellular biosynthetic process	7	AT3G08720 AT2G26170 AT3G08730	3	0.14
carbohydrate phosphorylation	7	AT3G10700 AT5G16760 AT3G06580	3	0.14
steroid hormone mediated signaling	7	AT4G39400 AT4G33430 AT1G19350	3	0.14
glycoprotein catabolic process	7	AT3G16150 AT5G08100 AT4G00590	3	0.14
RNA-dependent DNA replication	7	AT5G46920 AT4G29090 AT1G30010	3	0.14
base-excision repair	7	AT1G79650 AT1G16190 AT1G19480	3	0.14
tubulin folding	7	AT4G39920 AT2G18390 AT3G60740	3	0.14
pigment accumulation in response to UV light	7	AT2G36910 AT4G00730 AT3G28860	3	0.14
UV protection	7	AT3G12610 AT2G02760 AT1G12370	3	0.14
heme biosynthetic process	7	AT5G26030 AT2G44520 AT2G30390	3	0.14
telomere organization and biogenesis	7	AT1G48050 AT5G40820 AT3G48190	3	0.14
lignan metabolic process	7	AT1G58170 AT2G21100 AT4G23690	3	0.14
negative regulation of seed germination	7	AT1G62750 AT4G36930 AT2G20180	3	0.14
cellular monovalent inorganic cation homeostasis	7	AT1G17260 AT5G47560 AT5G24270	3	0.14
cellular polysaccharide catabolic process	7	AT1G10760 AT5G64860 AT5G17520	3	0.14
chloroplast fission	7	AT5G42480 AT2G36250 AT5G24020	3	0.14
nucleotide-excision repair	7	AT5G38470 AT1G05055 AT1G20720	3	0.14
thiamin and derivative biosynthetic process	7	AT3G24030 AT2G29630 AT5G54770	3	0.14
chitin- and beta-glucan-containing cell wall biogenesis	7	AT3G07160 AT4G03550 AT1G05570	3	0.14
cytochrome complex assembly	7	AT5G54290 AT3G51790 AT4G01660	3	0.14
histidine family amino acid metabolic process	7	AT4G26900 AT4G14910 AT1G09795	3	0.14
endosperm development	7	AT3G20070 AT2G18390 AT1G55350	3	0.14
pectin metabolic process	7	AT3G25140 AT1G64440 AT3G61130	3	0.14
mRNA catabolic process	7	AT2G03820 AT1G33980	2	0.09
posttranslational protein folding	7	AT1G55490 AT5G48030	2	0.09
pyridoxine metabolic process	7	AT5G60540 AT5G49970	2	0.09
lactate metabolic process	7	AT3G10850 AT1G06130	2	0.09
heme oxidation	7	AT2G26670 AT2G26550	2	0.09
deoxyribonucleotide biosynthetic process	7	AT5G59440 ATCG00150	2	0.09
organ formation	7	AT5G07280 AT5G53950	2	0.09
glycerol-3-phosphate metabolic process	7	AT2G40690 AT2G41540	2	0.09
calcium-mediated signaling	7	AT3G43810 AT4G14640	2	0.09
pyrimidine nucleoside triphosphate metabolic process	7	AT4G09320 AT5G59440	2	0.09
membrane lipid catabolic process	7	AT3G05630 AT3G03530	2	0.09
pyrimidine dimer repair	7	AT3G04880 AT1G12370	2	0.09
biotin metabolic process	7	AT3G22200 AT5G04620	2	0.09
maintenance of organ identity	7	AT5G23150 AT4G18960	2	0.09
protein deneddylation	7	AT3G61140 AT1G22920	2	0.09
tRNA modification	7	AT4G04670 AT1G78010	2	0.09
negative regulation of progression through cell cycle	7	AT2G23430 AT5G48820	2	0.09
double-strand break repair	7	AT1G48050 AT5G57450	2	0.09
establishment of plastid localization	7	AT1G42550 AT3G45780	2	0.09
sulfolipid biosynthetic process	7	AT4G33030 AT5G01220	2	0.09
glyoxylate metabolic process	7	AT5G03860 AT3G16910	2	0.09
seed dormancy	7	AT4G29860 AT1G48270	2	0.09
Mo-molybdopterin cofactor metabolic process	7	AT1G01290 AT4G10100	2	0.09
acetyl-CoA biosynthetic process	7	AT3G16950 AT1G60440	2	0.09
photosystem II assembly	7	AT3G60370 AT1G79040	2	0.09
response to far red light	7	AT1G48410 AT3G28860	2	0.09
chorismate metabolic process	7	AT1G15710 AT5G34930	2	0.09
riboflavin and derivative biosynthetic process	7	AT4G20960 AT3G47390	2	0.09
protein maturation via proteolysis	7	AT3G19170 AT1G49630	2	0.09
RNA 3'-end processing	7	AT1G61010 AT5G23880	2	0.09
deoxyribonucleoside diphosphate metabolic process	7	AT3G27060 AT5G59440	2	0.09
molybdopterin cofactor biosynthetic process	7	AT1G01290 AT4G10100	2	0.09
RNA methylation	7	AT5G52470 AT4G25630	2	0.09
glycerol catabolic process	7	AT3G10370 AT1G80460	2	0.09
protein stabilization	7	AT5G51700 AT1G55670	2	0.09
epidermal cell fate specification	7	AT5G02820 AT1G79840	2	0.09
DNA duplex unwinding	7	AT5G63920 AT3G10690	2	0.09
sister chromatid cohesion	7	AT5G51330 AT5G16270	2	0.09
riboflavin metabolic process	7	AT4G20960 AT3G47390	2	0.09
flower morphogenesis	7	AT5G03680 AT2G41370	2	0.09
long-day photoperiodism	7	AT3G07650 AT1G22770	2	0.09
vitamin B6 biosynthetic process	7	AT5G60540 AT5G49970	2	0.09
modulation by symbiont of host RNA levels	7	AT1G05460 AT5G23570	2	0.09
triose phosphate transport	7	AT5G46110 AT5G33320	2	0.09
quinone cofactor biosynthetic process	7	AT1G06570 AT3G63410	2	0.09
deoxyribonucleoside triphosphate metabolic process	7	AT5G59440 ATCG00150	2	0.09
pyrimidine ribonucleotide metabolic process	7	AT4G09320	1	0.05
indole phytoalexin metabolic process	7	AT4G23100	1	0.05
alternative respiration	7	AT5G64210	1	0.05
prenol metabolic process	7	AT5G58770	1	0.05
response to oxygen radical	7	AT4G20380	1	0.05
mature ribosome assembly	7	AT1G72370	1	0.05
metal incorporation into metallo-molybdopterin complex	7	AT4G10100	1	0.05
hexose transport	7	AT1G61800	1	0.05
stem vascular tissue pattern formation	7	AT2G20120	1	0.05
shade avoidance	7	AT4G31500	1	0.05
viral replication complex formation and maintenance	7	AT4G21790	1	0.05
beta-lactam antibiotic catabolic process	7	AT5G24810	1	0.05
negative regulation of cellular biosynthetic process	7	AT3G03710	1	0.05
stem cell maintenance	7	AT1G62360	1	0.05
farnesyl diphosphate metabolic process	7	AT4G17190	1	0.05
interphase of mitotic cell cycle	7	AT4G34160	1	0.05
cell cycle checkpoint	7	AT5G49880	1	0.05
regulation of progression through mitotic cell cycle	7	AT1G20930	1	0.05
regulation of lipid biosynthetic process	7	AT3G03710	1	0.05
glutathione biosynthetic process	7	AT4G23100	1	0.05
lipoic acid biosynthetic process	7	AT2G20860	1	0.05
movement within host	7	AT1G04260	1	0.05
G-protein signaling, coupled to S1P second messenger (sphingosine kinase activating)	7	AT2G26300	1	0.05
SCF complex assembly	7	AT4G02570	1	0.05
ribonucleoside diphosphate metabolic process	7	ATCG00150	1	0.05
pyrimidine nucleoside catabolic process	7	AT2G19570	1	0.05
ethanolamine and derivative metabolic process	7	AT3G18000	1	0.05
negative regulation of cell size	7	AT5G52240	1	0.05
sulfate reduction, APS pathway	7	AT4G04610	1	0.05
adenine metabolic process	7	AT1G27450	1	0.05
root cap development	7	AT4G30080	1	0.05
pyrimidine nucleoside diphosphate metabolic process	7	AT5G59440	1	0.05
purine nucleoside diphosphate metabolic process	7	ATCG00150	1	0.05
ribonucleoside catabolic process	7	AT2G19570	1	0.05
protein amino acid acylation	7	AT5G57020	1	0.05
peptide or protein carboxyl-terminal blocking	7	AT5G23320	1	0.05
response to absence of light	7	AT2G32950	1	0.05
nonprotein amino acid metabolic process	7	AT3G57560	1	0.05
actin filament severing	7	AT2G29890	1	0.05
chloroplast RNA processing	7	AT2G48120	1	0.05
glycerolipid biosynthetic process	7	AT2G19450	1	0.05
neutral lipid biosynthetic process	7	AT2G19450	1	0.05
positive regulation of seed germination	7	AT2G19450	1	0.05
cellular response to nitrogen levels	7	AT3G05630	1	0.05
photosynthetic electron transport in cytochrome b6/f	7	AT4G03280	1	0.05
photosystem II repair	7	AT1G50250	1	0.05
pyrimidine ribonucleoside metabolic process	7	AT2G19570	1	0.05
establishment of vesicle localization	7	AT1G13980	1	0.05
M phase specific microtubule process	7	AT3G63130	1	0.05
cinnamic acid metabolic process	7	AT1G22640	1	0.05
anaphase	7	AT5G55230	1	0.05
unfolded protein response	7	AT2G02810	1	0.05
rRNA modification	7	AT2G47420	1	0.05
purine base salvage	7	AT1G27450	1	0.05
chalcone metabolic process	7	AT5G13930	1	0.05
D-amino acid metabolic process	7	AT4G18460	1	0.05
purine base biosynthetic process	7	AT1G09830	1	0.05
regulation of cell fate specification	7	AT1G79840	1	0.05
2'-deoxyribonucleotide metabolic process	7	AT3G46940	1	0.05
nucleoside diphosphate biosynthetic process	7	AT5G59440	1	0.05
sesquiterpene biosynthetic process	7	AT5G23960	1	0.05
regulation of small GTPase mediated signal transduction	7	AT3G60860	1	0.05
salicylic acid metabolic process	7	AT1G22640	1	0.05
polar nucleus fusion	7	AT5G48030	1	0.05
pantothenate metabolic process	7	AT3G61530	1	0.05
diaminopimelate metabolic process	7	AT4G33680	1	0.05
acylglycerol metabolic process	7	AT2G19450	1	0.05
acetate metabolic process	7	AT3G16910	1	0.05
establishment of organ orientation	7	AT5G03680	1	0.05
peptide cross-linking	7	AT3G62410	1	0.05
hexose mediated signaling	7	AT2G19860	1	0.05
regulation of shoot development	7	AT1G27320	1	0.05
organic cation transport	7	AT2G38290	1	0.05
oligosaccharide biosynthetic process	7	AT2G05320	1	0.05
butyrate metabolic process	7	AT1G79440	1	0.05
regulation of RNA metabolic process	7	AT3G56860	1	0.05
sucrose transport	7	AT1G09960	1	0.05
megasporogenesis	7	AT1G02065	1	0.05
Ras protein signal transduction	7	AT3G60860	1	0.05
mitotic recombination	7	AT4G30870	1	0.05
RNA capping	7	AT3G09100	1	0.05
non-recombinational repair	7	AT1G48050	1	0.05
purine deoxyribonucleotide metabolic process	7	ATCG00150	1	0.05
protein homooligomerization	7	AT5G55630	1	0.05
allantoin transport	7	AT2G03590	1	0.05
lipopolysaccharide metabolic process	7	AT1G53000	1	0.05
glyphosate metabolic process	7	AT2G45300	1	0.05
positive regulation of cell size	7	AT5G61900	1	0.05
leaf vascular tissue pattern formation	7	AT5G55540	1	0.05
entrainment of circadian clock by photoperiod	7	AT5G57360	1	0.05
stilbene metabolic process	7	AT1G22640	1	0.05
disaccharide catabolic process	7	AT4G24040	1	0.05
G1 phase	7	AT4G34160	1	0.05
pyrimidine deoxyribonucleoside metabolic process	7	AT5G59440	1	0.05
regulation of phosphate metabolic process	7	AT3G25800	1	0.05
detoxification of copper ion	7	AT1G63440	1	0.05
nicotianamine metabolic process	7	AT1G09240	1	0.05
regulation of vernalization response	7	AT5G65050	1	0.05
metal incorporation into metallo-sulfur cluster	7	AT1G18490	1	0.05
cellular di-, tri-valent inorganic anion homeostasis	7	AT5G42810	1	0.05
fatty acyl coenzyme A transport	7	AT4G39850	1	0.05
pyrimidine deoxyribonucleotide metabolic process	7	AT5G59440	1	0.05
regulation of transcription, DNA-dependent	8	AT5G56110 AT3G50870 AT1G73360 AT1G01250 AT1G69770 AT1G80840 AT4G11080 AT4G23860 AT2G40950 AT1G68840 AT5G49520 AT4G39780 AT1G50640 AT5G56270 AT5G60450 AT3G01320 AT4G16780 AT1G08810 AT5G26210 AT5G66320 AT5G11260 AT3G14740 AT4G27950 AT2G03340 AT2G45100 AT3G61150 AT5G05610 AT3G02990 AT3G24520 AT1G14510 AT1G68320 AT1G79350 AT2G47260 AT5G48160 AT3G24310 AT2G28550 AT5G20730 AT5G19790 AT3G10330 AT2G16400…	217	16.22
proteolysis involved in cellular protein catabolic process	8	AT4G33210 AT1G21720 AT2G39940 AT3G14290 AT5G09900 AT4G11260 AT3G60350 AT4G14800 AT5G23540 AT3G14400 AT5G20620 AT5G10790 AT5G06460 AT5G03240 AT2G05840 AT3G54650 AT1G04810 AT2G29070 AT1G20200 AT3G62980 AT4G38100 AT5G53300 AT1G16470 AT2G17020 AT5G01720 AT1G68050 AT1G75990 AT1G75950 AT2G42620 AT3G21280 AT5G64760 AT1G55860 AT3G61790 AT2G27020 AT5G05080 AT5G65450 AT1G78870 AT4G15420 AT2G02760 AT4G38630…	82	6.13
fatty acid biosynthetic process	8	AT2G06050 AT2G31360 AT5G57800 AT4G05160 AT2G04350 AT1G06080 AT1G02205 AT1G55020 AT2G44620 AT1G08510 AT2G44810 AT5G42650 AT1G19640 AT5G46290 AT3G25780 AT2G33150 AT3G25110 AT3G55360 AT1G43800 AT5G16390 AT1G17420 AT4G14070 AT4G04320 AT5G05580 AT1G09400 AT1G06100 AT1G74960 AT2G22230 AT3G02630 AT4G25050 AT2G30200 AT5G15530 AT1G76690 AT1G01120 AT4G30950 AT1G79750 AT2G04540 AT4G23850 AT5G63380 AT2G38040…	45	3.36
glucose metabolic process	8	AT4G26530 AT1G16300 AT5G44520 AT1G12000 AT1G56190 AT4G29120 AT2G01290 AT3G22960 AT2G22480 AT2G01140 AT5G47810 AT5G35790 AT1G42970 AT4G26270 AT5G08570 AT2G36460 AT3G55440 AT4G20930 AT1G79530 AT1G64190 AT1G79550 AT3G02360 AT5G11670 AT3G13930 AT1G47840 AT4G37870 AT1G54220 AT4G38970 AT3G08590 AT5G40760 AT5G13420 AT3G04120 AT5G42740 AT5G61580 AT1G74030 AT3G12780 AT5G56350 AT1G18270 AT2G29560 AT3G52200…	42	3.14
protein targeting	8	AT1G30900 AT5G62810 AT1G29260 AT5G43970 AT3G46560 AT4G27950 AT1G06950 AT5G06120 AT1G02280 AT3G27080 AT5G50920 AT2G46520 AT5G03940 AT1G48900 AT3G07560 AT5G50460 AT4G27640 AT5G05000 AT5G41790 AT3G52850 AT2G29530 AT1G07140 AT3G04460 AT4G30600 AT2G16950 AT5G20010 AT4G23750 AT2G16640 AT5G55500 AT5G53480 AT3G62030 AT2G45770 AT1G48160 AT5G16620 AT5G56290 AT2G14720 AT3G63130 AT2G28800 AT1G71480 AT2G31660…	41	3.06
hexose catabolic process	8	AT4G26530 AT1G16300 AT5G44520 AT1G12000 AT1G56190 AT4G29120 AT2G01290 AT3G22960 AT2G22480 AT2G01140 AT5G47810 AT5G35790 AT1G42970 AT4G26270 AT5G08570 AT2G36460 AT3G55440 AT4G20930 AT1G79530 AT1G64190 AT1G79550 AT3G02360 AT5G11670 AT3G13930 AT1G47840 AT1G54220 AT4G38970 AT3G08590 AT5G40760 AT5G13420 AT3G04120 AT5G42740 AT5G61580 AT1G74030 AT3G12780 AT5G56350 AT1G18270 AT2G29560 AT3G52200 AT3G20040…	41	3.06
leaf development	8	AT2G26330 AT1G01510 AT1G01030 AT2G06200 AT1G13180 AT2G36400 AT1G48410 AT4G27950 AT5G20730 AT3G27000 AT1G13870 AT3G01470 AT5G64930 AT2G37630 AT1G19220 AT2G35110 AT5G55540 AT3G13960 AT2G28890 AT1G30825 AT3G21640 AT3G52910 AT1G80350 AT4G14720 AT2G46870 AT4G37740 AT2G48120 AT4G38600 AT2G23380 AT4G03550 AT3G16630 AT2G42260 AT3G05040 AT4G01710 AT5G63770 AT4G00100 AT1G68480 AT1G52150 AT4G02440	39	2.91
unidimensional cell growth	8	AT1G12840 AT1G13980 AT1G01510 AT4G37580 AT2G39700 AT1G17060 AT1G69940 AT4G28560 AT1G75750 AT2G37640 AT3G22200 AT2G25600 AT5G20350 AT2G19760 AT1G21210 AT3G50660 AT4G39400 AT2G40610 AT3G51300 AT4G28250 AT4G27060 AT1G20190 AT1G12040 AT4G17030 AT5G63840 AT3G18000 AT5G18580 AT5G49720 AT2G25930 AT3G51160 AT4G38400 AT1G69530 AT4G34490	33	2.47
protein ubiquitination	8	AT3G18710 AT3G54850 AT1G60190 AT5G64920 AT3G52590 AT5G61550 AT5G20620 AT1G20780 AT5G64660 AT5G65500 AT3G49810 AT2G42620 AT3G52450 AT1G55860 AT3G46510 AT3G07360 AT1G49780 AT2G23140 AT1G29340 AT5G40140 AT1G27910 AT2G47110 AT3G11840 AT5G46210 AT5G01830 AT1G04510 AT1G71020 AT3G54790 AT5G37490 AT5G15400 AT5G65200	31	2.32
tRNA aminoacylation	8	AT5G16715 AT1G29880 AT1G72550 AT4G33760 AT4G10320 AT5G27470 AT4G17300 AT5G26830 AT4G31180 AT3G46100 AT5G38830 AT3G04600 AT4G26300 AT3G11710 AT3G13490 AT2G25840 AT5G26710 AT5G64050 AT1G25350 AT4G13780 AT4G39280 AT1G66530 AT3G62120 AT2G33840 AT2G31170 AT1G50200	26	1.94
chromatin assembly or disassembly	8	AT5G59910 AT1G69770 AT5G10980 AT5G56950 AT5G58230 AT3G51880 AT1G51060 AT5G55760 AT4G37280 AT2G13370 AT5G59690 AT2G30620 AT2G28720 AT1G48620 AT2G19480 AT1G06760 AT1G52740 AT4G13940 AT1G20693 AT5G10400 AT5G54640 AT2G27040 AT5G44800 AT5G02560 AT1G54690 AT2G17560	26	1.94
protein amino acid glycosylation	8	AT1G53290 AT1G05170 AT4G21060 AT5G53340 AT2G26100 AT1G26810 AT1G76400 AT3G04240 AT5G14480 AT1G27520 AT2G25300 AT1G27120 AT5G55500 AT4G38240 AT4G26940 AT3G19280 AT1G27600 AT3G14960 AT5G66680 AT1G71990 AT1G12990 AT4G21150 AT5G14950 AT2G01720	24	1.79
proton transport	8	AT3G01390 AT1G76030 AT2G07560 AT4G27500 AT2G24520 AT5G47030 AT3G58730 AT2G19680 AT1G75630 AT3G42050 AT4G02620 AT3G22910 AT4G09650 AT2G07698 AT4G11150 AT4G32530 AT1G19910 AT1G27770 AT4G38510 AT3G28715 AT3G57330 AT4G39080 AT3G63380 AT5G55290	24	1.79
chromatin modification	8	AT1G08460 AT1G69770 AT4G32830 AT5G58230 AT2G47620 AT5G55760 AT3G44680 AT5G43990 AT3G18520 AT5G13960 AT2G33290 AT5G63110 AT3G52280 AT4G13940 AT2G27100 AT1G21700 AT2G06210 AT1G77300 AT3G03750 AT2G23740 AT2G33610 AT2G27040 AT4G13460 AT1G79730	24	1.79
purine ribonucleotide biosynthetic process	8	AT1G76030 AT2G37690 AT5G47030 AT3G58730 AT1G75630 AT3G42050 AT4G02620 AT1G16350 AT2G38280 AT4G09650 AT2G07698 AT3G55010 AT4G11150 AT1G51650 AT4G32530 AT4G09320 AT1G19910 AT4G04880 AT4G38510 AT1G36280 AT4G17360 AT5G55290 AT1G63660	23	1.72
jasmonic acid and ethylene-dependent systemic resistance	8	AT2G06050 AT2G39940 AT4G05160 AT1G55020 AT2G44810 AT3G12500 AT5G42650 AT5G64930 AT1G19640 AT3G25780 AT2G33150 AT1G17420 AT1G09400 AT1G76690 AT1G66340 AT5G03280 AT5G63380 AT4G01370 AT1G72520 AT3G45140 AT1G13280	21	1.57
epidermis development	8	AT4G26690 AT1G13180 AT2G34650 AT3G27000 AT5G64930 AT2G35110 AT1G70940 AT1G30825 AT1G12040 AT5G51060 AT1G80350 AT1G49040 AT4G38600 AT1G64440 AT3G16630 AT2G42260 AT1G79840 AT4G01710 AT4G00100	19	1.42
flavonoid biosynthetic process	8	AT5G07990 AT1G12910 AT4G16330 AT2G45400 AT1G17260 AT5G24530 AT2G02990 AT5G54160 AT3G51240 AT1G17020 AT4G34135 AT5G13930 AT4G25300 AT2G47460 AT3G55120 AT1G17010 AT4G01900 AT5G08640	18	1.35
multidimensional cell growth	8	AT1G13180 AT2G39700 AT3G27000 AT2G37640 AT1G20330 AT3G08550 AT2G40610 AT5G55540 AT5G60920 AT5G17690 AT1G20190 AT1G69490 AT1G80350 AT1G49040 AT4G01710 AT1G58250 AT3G46550	17	1.27
meristem organization	8	AT5G26751 AT3G22780 AT5G40280 AT1G13870 AT2G34710 AT5G60690 AT4G32880 AT2G45190 AT2G42620 AT5G55540 AT1G36160 AT4G24190 AT1G62360 AT1G30490 AT3G05840 AT1G52150	16	1.20
purine nucleoside triphosphate biosynthetic process	8	AT1G76030 AT5G47030 AT3G58730 AT1G75630 AT3G42050 AT4G02620 AT4G09650 AT2G07698 AT4G11150 AT1G51650 AT4G32530 AT4G09320 AT1G19910 AT4G38510 AT5G55290 ATCG00150	16	1.20
terpenoid metabolic process	8	AT5G23960 AT4G33360 AT2G27150 AT4G02780 AT4G25420 AT3G63520 AT3G04870 AT1G06570 AT3G25820 AT3G14440 AT1G52340 AT4G25700 AT4G22260 AT1G16540 AT2G48120 AT5G67030	16	1.20
nicotinamide metabolic process	8	AT5G44520 AT3G21070 AT4G29120 AT2G01290 AT2G01140 AT5G35790 AT2G36460 AT4G20930 AT1G64190 AT3G02360 AT5G11670 AT2G01350 AT4G38970 AT5G40760 AT5G13420 AT5G50210	16	1.20
glucan biosynthetic process	8	AT2G39770 AT5G48300 AT3G07160 AT2G36390 AT3G08550 AT5G63840 AT5G05170 AT2G03220 AT4G03550 AT1G64440 AT3G55800 AT1G05570 AT5G49720 AT1G27680 AT4G39350 AT5G16510	16	1.20
transcription initiation	8	AT5G43130 AT2G45100 AT1G17440 AT3G10330 AT1G75510 AT1G08540 AT1G55520 AT1G54140 AT4G36650 AT4G31720 AT3G09360 AT4G24440 AT3G57290 AT3G10070 AT2G36990 AT1G02680	16	1.20
oxylipin metabolic process	8	AT2G06050 AT4G05160 AT1G55020 AT2G44810 AT5G42650 AT1G19640 AT3G25780 AT2G33150 AT1G17420 AT1G09400 AT1G76690 AT5G63380 AT1G72520 AT3G45140 AT1G13280	15	1.12
ribonucleoside triphosphate biosynthetic process	8	AT1G76030 AT5G47030 AT3G58730 AT1G75630 AT3G42050 AT4G02620 AT4G09650 AT2G07698 AT4G11150 AT1G51650 AT4G32530 AT4G09320 AT1G19910 AT4G38510 AT5G55290	15	1.12
aromatic amino acid family biosynthetic process	8	AT4G39980 AT4G31500 AT2G35500 AT2G29690 AT5G10870 AT3G07630 AT1G48850 AT5G05730 AT5G17990 AT5G54810 AT2G45300 AT5G66120 AT1G70570 AT1G15710 AT5G34930	15	1.12
nuclear import	8	AT4G27950 AT5G06120 AT2G46520 AT4G27640 AT5G41790 AT1G07140 AT2G16950 AT5G20010 AT4G23750 AT5G53480 AT1G43700 AT3G63130 AT1G71480 AT2G31660 AT5G17020	15	1.12
purine ribonucleoside triphosphate metabolic process	8	AT1G76030 AT5G47030 AT3G58730 AT1G75630 AT3G42050 AT4G02620 AT4G09650 AT2G07698 AT4G11150 AT1G51650 AT4G32530 AT4G09320 AT1G19910 AT4G38510 AT5G55290	15	1.12
phospholipid biosynthetic process	8	AT5G09350 AT1G32200 AT4G39800 AT2G45150 AT4G22340 AT5G10170 AT3G45100 AT3G18000 AT2G22240 AT5G57190 AT5G04490 AT5G17250 AT2G39290 AT5G58560	14	1.05
positive regulation of transcription	8	AT1G32640 AT4G12610 AT3G58680 AT1G21600 AT3G55370 AT2G34640 AT1G74850 AT2G20570 AT3G26744 AT2G04880 AT3G54610 AT2G36990 AT3G04740	13	0.97
gynoecium development	8	AT4G17300 AT1G24260 AT3G53020 AT5G62000 AT3G13490 AT5G15800 AT3G58780 AT2G25840 AT5G64050 AT1G25350 AT4G18960 AT1G68480 AT2G42830	13	0.97
potassium ion transport	8	AT5G14880 AT3G02050 AT2G28260 AT2G35060 AT5G55000 AT5G51710 AT5G53130 AT2G24240 AT1G04690 AT5G11800 AT3G09030 AT2G01980 AT4G00630	13	0.97
transition metal ion transport	8	AT5G21930 AT5G59030 AT3G02960 AT2G16800 AT2G23150 AT2G32270 AT2G40300 AT5G20650 AT1G80830 AT2G47600 AT5G01600 AT3G12750 AT4G19690	13	0.97
negative regulation of flower development	8	AT3G33520 AT5G23150 AT5G65050 AT3G54720 AT5G51230 AT5G17690 AT2G06210 AT1G77300 AT4G00650 AT4G29830 AT3G05040 AT5G10140 AT1G79730	13	0.97
lignin biosynthetic process	8	AT2G40890 AT3G19450 AT3G17390 AT1G15950 AT4G30470 AT5G54160 AT5G58490 AT2G33590 AT2G23910 AT4G36220 AT5G14700 AT2G02400	12	0.90
hexose biosynthetic process	8	AT1G17890 AT4G39800 AT1G78570 AT5G10170 AT2G45790 AT4G37870 AT3G04120 AT2G22240 AT5G42740 AT1G12780 AT3G51160 AT3G62830	12	0.90
sulfur amino acid biosynthetic process	8	AT2G43750 AT3G17390 AT3G61440 AT5G56760 AT2G36880 AT3G59760 AT4G01850 AT3G57050 AT4G14880 AT5G17920 AT3G63250 AT2G17265	12	0.90
	8	AT5G23960 AT4G02780 AT4G25420 AT3G63520 AT3G04870 AT1G06570 AT3G25820 AT4G25700 AT4G22260 AT2G48120 AT5G67030	11	0.82
serine family amino acid biosynthetic process	8	AT2G43750 AT2G17630 AT4G34200 AT3G61440 AT5G56760 AT3G59760 AT4G14880 AT1G12550 AT4G35630 AT3G19480 AT1G79870	11	0.82
negative regulation of transcription	8	AT1G69770 AT5G55760 AT5G63980 AT4G15900 AT5G62000 AT1G24190 AT4G13940 AT5G59710 AT4G32551 AT4G38620 AT2G27040	11	0.82
L-serine metabolic process	8	AT2G17630 AT4G34200 AT5G56760 AT4G32520 AT4G14880 AT4G37930 AT1G12550 AT4G13930 AT4G35630 AT3G19480 AT1G79870	11	0.82
regulation of programmed cell death	8	AT3G51780 AT2G34040 AT1G64060 AT5G47910 AT5G47120 AT1G32540 AT5G52060 AT4G37000 AT1G12060 AT1G32210 AT1G02170	11	0.82
ER to Golgi vesicle-mediated transport	8	AT2G21390 AT1G80500 AT1G02130 AT5G54750 AT3G58170 AT5G58030 AT4G01810 AT1G51160 AT4G32640 AT5G02280	10	0.75
fatty acid oxidation	8	AT3G58750 AT4G39850 AT3G06860 AT5G65940 AT4G29010 AT4G16760 AT2G33150 AT5G65110 AT1G06550 AT1G06290	10	0.75
aspartate family amino acid biosynthetic process	8	AT4G29840 AT3G02020 AT3G57050 AT4G19710 AT5G21060 AT4G33680 AT5G17920 AT1G31230 AT3G63250 AT2G17265	10	0.75
regulation of abscisic acid mediated signaling	8	AT5G01810 AT1G25490 AT5G40280 AT2G39550 AT2G26300 AT5G64750 AT5G03280 AT4G26080 AT5G23320 AT3G15730	10	0.75
apoptosis	8	AT3G51780 AT2G34040 AT5G42570 AT5G47120 AT1G32540 AT5G52060 AT1G12060 AT1G29340 AT1G32210 AT1G02170	10	0.75
microtubule-based movement	8	AT2G21380 AT1G01950 AT5G65460 AT2G47500 AT4G20890 AT5G27950 AT5G44340 AT1G18370 AT3G16060 AT3G12020	10	0.75
methionine metabolic process	8	AT1G05010 AT2G19590 AT3G17390 AT5G51690 AT3G57050 AT5G17920 AT3G63250 AT2G17265 AT2G44160 AT1G62960	10	0.75
systemic acquired resistance	8	AT1G55490 AT5G64930 AT3G12250 AT1G64280 AT5G60600 AT4G20380 AT3G52430 AT4G33680 AT3G56400 AT4G01370	10	0.75
glutamine family amino acid biosynthetic process	8	AT5G38710 AT5G14800 AT3G57560 AT4G37670 AT5G53460 AT4G24830 AT1G52340 AT1G29900 AT2G22910	9	0.67
starch metabolic process	8	AT5G48300 AT4G24620 AT2G36390 AT1G10760 AT3G55800 AT3G52180 AT5G64860 AT5G17520 AT1G27680	9	0.67
hypersensitive response	8	AT5G61900 AT5G15410 AT3G07040 AT5G64930 AT2G26560 AT4G37930 AT4G37990 AT5G54250 AT3G54420	9	0.67
positive regulation of flower development	8	AT4G15880 AT4G24620 AT1G68050 AT5G62000 AT4G02560 AT2G33810 AT5G24860 AT1G65480 AT3G04610	9	0.67
longitudinal axis specification	8	AT1G13980 AT1G15750 AT2G34710 AT4G32880 AT1G80490 AT5G27030 AT1G30490 AT1G19850 AT5G53950	9	0.67
sterol biosynthetic process	8	AT1G76490 AT4G37760 AT1G20330 AT5G13710 AT5G50375 AT1G58440 AT1G20050 AT2G29390 AT1G11680	9	0.67
malate metabolic process	8	AT2G13560 AT3G15020 AT5G58330 AT5G11670 AT5G25880 AT5G43330 AT4G00570 AT1G79750 AT2G22780	9	0.67
cellular response to phosphate starvation	8	AT5G20410 AT3G16785 AT2G02990 AT4G33030 AT2G33770 AT3G05630 AT4G00550 AT5G01220 AT3G03250	9	0.67
calcium ion transport	8	AT5G53130 AT1G10130 AT3G22910 AT3G13320 AT4G03560 AT1G27770 AT3G57330 AT3G63380	8	0.60
protein amino acid methylation	8	AT5G13960 AT2G33290 AT2G06210 AT5G53920 AT1G77300 AT5G23320 AT5G64150 AT1G79730	8	0.60
cellulose and pectin-containing cell wall loosening	8	AT2G39700 AT2G37640 AT2G40610 AT4G28250 AT1G20190 AT4G17030 AT4G38400 AT1G69530	8	0.60
sodium ion transport	8	AT2G26900 AT1G78560 AT3G05030 AT1G79610 AT5G47560 AT3G25410 AT2G01980 AT4G22840	8	0.60
DNA methylation	8	AT1G69770 AT2G40030 AT3G26410 AT3G23780 AT5G13960 AT4G14140 AT5G04560 AT2G16390	8	0.60
RNA splicing, via transesterification reactions	8	AT3G50670 AT1G16610 AT4G31580 AT1G55310 AT3G53500 AT2G47580 AT4G36690 AT1G09760	8	0.60
cellular transition metal ion homeostasis	8	AT4G04770 AT3G51860 AT1G07810 AT2G40300 AT3G15353 AT1G12520 AT5G01600 AT4G19690	8	0.60
floral organ morphogenesis	8	AT5G64390 AT1G24260 AT5G07280 AT4G36920 AT5G03680 AT1G59640 AT1G22920 AT1G68480	8	0.60
embryonic meristem development	8	AT1G15750 AT2G34710 AT4G32880 AT1G80490 AT5G27030 AT1G30490 AT5G53950	7	0.52
galactose metabolic process	8	AT3G10700 AT4G10960 AT5G57330 AT4G23730 AT1G12780 AT5G15140 AT3G06580	7	0.52
arginine metabolic process	8	AT1G80600 AT3G57560 AT4G37670 AT4G24830 AT4G08900 AT1G29900 AT2G22910	7	0.52
ATP synthesis coupled electron transport	8	AT4G32470 AT5G08530 AT5G18800 AT5G11770 AT2G07689 AT5G25450 AT1G15120	7	0.52
glycerophospholipid metabolic process	8	AT5G09350 AT1G32200 AT4G35790 AT3G45100 AT3G18000 AT5G17250 AT2G39290	7	0.52
intra-Golgi vesicle-mediated transport	8	AT1G26670 AT2G38410 AT1G15880 AT5G16880 AT3G08790 AT5G63640 AT1G06210	7	0.52
developmental cell growth	8	AT2G34650 AT1G69940 AT4G28560 AT3G22200 AT2G25600 AT1G70940 AT3G51300	7	0.52
cellulose metabolic process	8	AT2G39770 AT3G08550 AT5G63840 AT5G05170 AT5G49720 AT4G39350 AT5G16510	7	0.52
purine nucleoside monophosphate biosynthetic process	8	AT2G37690 AT1G16350 AT2G38280 AT3G55010 AT4G04880 AT1G63660	6	0.45
meiosis	8	AT1G75950 AT5G51330 AT5G57450 AT3G48190 AT3G22880 AT3G18524	6	0.45
mitosis	8	AT2G32590 AT1G75950 AT3G24730 AT2G35630 AT2G18290 AT5G49880	6	0.45
ribonucleoside monophosphate biosynthetic process	8	AT2G37690 AT1G16350 AT2G38280 AT3G55010 AT4G04880 AT1G63660	6	0.45
actin filament organization	8	AT2G29890 AT1G13180 AT3G27000 AT1G60430 AT1G30825 AT4G01710	6	0.45
branched chain family amino acid biosynthetic process	8	AT3G23940 AT2G31810 AT1G18500 AT3G58610 AT3G48560 AT5G16290	6	0.45
nuclear export	8	AT3G19090 AT5G46250 AT3G05040 AT3G53110 AT2G43970 AT5G17020	6	0.45
maintenance of fidelity during DNA-dependent DNA replication	8	AT3G24495 AT5G58720 AT2G26280 AT4G17380 AT3G24320 AT3G18524	6	0.45
androecium development	8	AT2G44810 AT5G07280 AT2G02850 AT4G18960 AT3G27810 AT1G68480	6	0.45
defense response to bacterium, incompatible interaction	8	AT2G42010 AT1G55020 AT4G35450 AT3G52430 AT3G44880 AT4G23100	6	0.45
D-ribose metabolic process	8	AT4G27600 AT1G66430 AT1G49350 AT5G51830 AT1G17160 AT2G31390	6	0.45
polyamine biosynthetic process	8	AT4G34710 AT5G15950 AT3G02470 AT5G18930 AT1G23820 AT5G08170	6	0.45
protein amino acid lipidation	8	AT5G40280 AT2G39550 AT4G24490 AT3G45100 AT5G17250 AT5G57020	6	0.45
polarity specification of adaxial/abaxial axis	8	AT5G55250 AT2G34710 AT5G60690 AT2G45190 AT1G30490 AT3G05040	6	0.45
meristem maintenance	8	AT4G36920 AT1G70940 AT4G24190 AT4G27760 AT1G23380 AT1G52150	6	0.45
purine ribonucleoside monophosphate metabolic process	8	AT2G37690 AT1G16350 AT2G38280 AT3G55010 AT4G04880 AT1G63660	6	0.45
positive regulation of protein kinase activity	8	AT4G21540 AT5G07920 AT2G18730 AT5G63770 AT5G51290 AT3G45640	6	0.45
indolalkylamine biosynthetic process	8	AT4G31500 AT2G29690 AT5G05730 AT5G17990 AT5G54810 AT1G70570	6	0.45
glycine metabolic process	8	AT4G33010 AT1G11860 AT4G32520 AT2G20860 AT4G37930 AT4G13930	6	0.45
tryptophan metabolic process	8	AT4G31500 AT2G29690 AT5G05730 AT5G17990 AT5G54810 AT1G70570	6	0.45
transcription from RNA polymerase II promoter	8	AT1G75510 AT1G79000 AT5G09920 AT1G05055 AT4G24440	5	0.37
cysteine metabolic process	8	AT2G43750 AT3G61440 AT5G56760 AT3G59760 AT4G14880	5	0.37
detection of light stimulus during visual perception	8	AT2G26670 AT5G63310 AT2G25930 AT5G59560 AT4G02440	5	0.37
brassinosteroid metabolic process	8	AT1G17060 AT3G13730 AT3G50660 AT2G38050 AT2G26710	5	0.37
isopentenyl diphosphate biosynthetic process	8	AT4G11820 AT4G15560 AT5G60600 AT2G02500 AT5G62790	5	0.37
miRNA-mediated gene silencing	8	AT1G48410 AT1G01040 AT1G69440 AT1G09700 AT3G05040	5	0.37
wax metabolic process	8	AT5G57800 AT1G02205 AT3G55360 AT1G01120 AT1G68530	5	0.37
chloride transport	8	AT3G27170 AT5G49890 AT5G33280 AT5G40890 AT1G55620	5	0.37
tricarboxylic acid cycle	8	AT5G03860 AT3G58750 AT1G68750 AT2G44350 AT1G53310	5	0.37
regulation of ethylene mediated signaling pathway	8	AT1G50640 AT3G15210 AT1G66340 AT2G25490 AT5G03730	5	0.37
regulation of translational initiation	8	AT1G77840 AT1G65220 AT1G36730 AT5G36230 AT2G34970	5	0.37
folic acid and derivative biosynthetic process	8	AT2G38660 AT4G00620 AT4G30000 AT2G16370 AT1G50480	5	0.37
phosphate transport	8	AT3G23430 AT2G38940 AT2G33770 AT2G32830 AT3G26570	5	0.37
G-protein signaling, coupled to IP3 second messenger (phospholipase C activating)	8	AT4G21540 AT5G07920 AT2G18730 AT5G63770 AT5G51290	5	0.37
DNA endoreduplication	8	AT2G27960 AT1G20330 AT3G48750 AT4G38600 AT2G42260	5	0.37
glycolipid biosynthetic process	8	AT5G20410 AT4G33030 AT3G05630 AT4G00550 AT5G01220	5	0.37
anthocyanin metabolic process	8	AT1G12910 AT2G02990 AT5G13930 AT4G01900	4	0.30
indoleacetic acid biosynthetic process	8	AT4G31500 AT5G54810 AT1G08980 AT2G20610	4	0.30
regulation of meristem development	8	AT5G39660 AT1G70940 AT4G24190 AT1G52150	4	0.30
sulfate transport	8	AT5G13550 AT3G12520 AT1G77990 AT1G23090	4	0.30
negative regulation of photosynthesis, light reaction	8	AT4G04020 AT2G30950 AT3G15850 AT4G30950	4	0.30
PSII associated light-harvesting complex II catabolic process	8	AT5G15250 AT1G50250 AT2G30950 AT5G42270	4	0.30
hydrogen peroxide catabolic process	8	AT4G35090 AT3G52880 AT1G20620 AT3G27820	4	0.30
regulation of photomorphogenesis	8	AT2G20180 AT5G46210 AT1G22920 AT4G02440	4	0.30
serine family amino acid catabolic process	8	AT4G33010 AT1G11860 AT2G20860 AT4G37930	4	0.30
inositol metabolic process	8	AT4G39800 AT5G10170 AT2G22240 AT5G16760	4	0.30
sucrose biosynthetic process	8	AT5G20830 AT2G35840 AT3G43190 AT3G55800	4	0.30
long-chain fatty acid metabolic process	8	AT5G27600 AT4G16760 AT3G05970 AT5G65110	4	0.30
stomatal complex morphogenesis	8	AT2G26330 AT1G63700 AT1G80080 AT1G49040	4	0.30
reductive pentose-phosphate cycle	8	AT1G42970 AT2G21170 AT3G55800 AT3G62410	4	0.30
leucine metabolic process	8	AT4G34030 AT2G26800 AT1G18500 AT5G43430	4	0.30
actin polymerization and/or depolymerization	8	AT2G29890 AT2G19760 AT3G51300 AT4G01710	4	0.30
proline metabolic process	8	AT5G38710 AT5G14800 AT5G62530 AT1G52340	4	0.30
glucosinolate metabolic process	8	AT1G24100 AT4G31500 AT5G23010 AT5G05260	4	0.30
activation of immune response	8	AT3G15210 AT5G40990 AT4G03550 AT3G56400	4	0.30
glycosinolate biosynthetic process	8	AT1G24100 AT4G31500 AT5G23010 AT5G05260	4	0.30
coenzyme A biosynthetic process	8	AT4G32180 AT1G60440 AT2G18250 AT2G27490	4	0.30
defense response to fungus, incompatible interaction	8	AT1G61560 AT1G29340 AT2G39200 AT5G51700	4	0.30
glutamate metabolic process	8	AT5G38710 AT5G62530 AT5G53460 AT5G35630	4	0.30
positive regulation of innate immune response	8	AT3G15210 AT5G40990 AT4G03550 AT3G56400	4	0.30
trehalose biosynthetic process	8	AT1G35910 AT4G39770 AT1G68020	3	0.22
regulation of DNA replication	8	AT2G23430 AT2G29570 AT1G07370	3	0.22
RNA interference	8	AT3G23780 AT1G69440 AT5G23570	3	0.22
cellulose and pectin-containing secondary cell wall biogenesis	8	AT2G37090 AT2G38080 AT2G28110	3	0.22
chitin- and beta-glucan-containing cell wall polysaccharide biosynthetic process	8	AT3G07160 AT4G03550 AT1G05570	3	0.22
pigment accumulation in tissues in response to UV light	8	AT2G36910 AT4G00730 AT3G28860	3	0.22
mRNA cleavage	8	AT1G01040 AT1G09700 AT5G23880	3	0.22
spermidine metabolic process	8	AT5G15950 AT5G18930 AT1G23820	3	0.22
telomere maintenance	8	AT1G48050 AT5G40820 AT3G48190	3	0.22
very-long-chain fatty acid metabolic process	8	AT1G19440 AT1G01120 AT1G68530	3	0.22
peptidyl-proline modification	8	AT2G43080 AT1G20270 AT5G66060	3	0.22
DNA replication initiation	8	AT1G44900 AT2G07690 AT4G02060	3	0.22
guanosine metabolic process	8	AT4G02260 AT3G14050 AT4G04670	3	0.22
transcription from plastid promoter	8	AT1G21600 AT2G34640 AT1G74850	3	0.22
meristem growth	8	AT1G70940 AT4G24190 AT1G52150	3	0.22
phytosteroid biosynthetic process	8	AT3G13730 AT3G50660 AT2G38050	3	0.22
protein sumoylation	8	AT4G26840 AT4G24940 AT2G21470	3	0.22
malate transport	8	AT5G64290 AT5G47560 AT5G12860	3	0.22
regulation of gibberellic acid mediated signaling	8	AT3G11540 AT1G14920 AT4G24210	3	0.22
glucan catabolic process	8	AT1G10760 AT5G64860 AT5G17520	3	0.22
brassinosteroid mediated signaling	8	AT4G39400 AT4G33430 AT1G19350	3	0.22
pectin biosynthetic process	8	AT3G25140 AT1G64440 AT3G61130	3	0.22
microtubule nucleation	8	AT5G06680 AT5G55230 AT2G01910	3	0.22
histidine family amino acid biosynthetic process	8	AT4G26900 AT4G14910 AT1G09795	3	0.22
protein autoprocessing	8	AT1G71830 AT3G45780 AT4G08920	3	0.22
tyrosine metabolic process	8	AT5G54080 AT1G15710 AT5G34930	3	0.22
retrograde transport, endosome to Golgi	8	AT1G75850 AT2G17790 AT1G48550	3	0.22
post-embryonic root morphogenesis	8	AT2G23430 AT3G62980 AT4G14550	3	0.22
lead ion transport	8	AT2G23150 AT1G15520 AT1G80830	3	0.22
retrograde vesicle-mediated transport, Golgi to ER	8	AT1G50500 AT1G30630 AT2G21600	3	0.22
branched chain family amino acid catabolic process	8	AT4G34030 AT5G65940 AT5G43430	3	0.22
threonine metabolic process	8	AT3G10050 AT4G29840 AT2G17265	3	0.22
thiamin biosynthetic process	8	AT3G24030 AT2G29630 AT5G54770	3	0.22
glutamine family amino acid catabolic process	8	AT5G38710 AT5G62530 AT4G08900	3	0.22
fructose metabolic process	8	AT3G54050 AT1G43670 AT1G07110	3	0.22
lignan biosynthetic process	8	AT1G58170 AT2G21100 AT4G23690	3	0.22
histidine metabolic process	8	AT4G26900 AT4G14910 AT1G09795	3	0.22
post-Golgi vesicle-mediated transport	8	AT5G39510 AT3G52850 AT1G10290	3	0.22
beta-glucan metabolic process	8	AT3G07160 AT4G03550 AT1G05570	3	0.22
galactolipid metabolic process	8	AT5G20410 AT3G05630 AT4G00550	3	0.22
sphingolipid biosynthetic process	8	AT3G48780 AT5G23670 AT4G36480	3	0.22
nitrate transport	8	AT1G08090 AT5G50200 AT1G12110	3	0.22
regulation of cell growth	8	AT4G37490 AT5G52240 AT2G20610	3	0.22
L-phenylalanine metabolic process	8	AT3G10340 AT5G54080 AT3G07630	3	0.22
pyridine nucleotide biosynthetic process	8	AT3G21070 AT2G01350 AT5G50210	3	0.22
long-day photoperiodism, flowering	8	AT3G07650 AT1G22770	2	0.15
regulation of DNA recombination	8	AT1G75950 AT3G18524	2	0.15
photoreactive repair	8	AT3G04880 AT1G12370	2	0.15
lysosomal transport	8	AT3G47810 AT5G06140	2	0.15
glyoxylate cycle	8	AT5G03860 AT3G16910	2	0.15
xylem histogenesis	8	AT1G80100 AT4G32880	2	0.15
corolla development	8	AT5G03680 AT1G59640	2	0.15
sphingoid metabolic process	8	AT5G23670 AT4G22330	2	0.15
regulation of cyclin-dependent protein kinase activity	8	AT2G23430 AT5G48820	2	0.15
biotin biosynthetic process	8	AT3G22200 AT5G04620	2	0.15
actin nucleation	8	AT2G29890 AT2G35110	2	0.15
cellulose microfibril organization	8	AT5G60920 AT5G47820	2	0.15
lysine metabolic process	8	AT4G33150 AT4G33680	2	0.15
cellular hydrogen ion homeostasis	8	AT1G17260 AT5G47560	2	0.15
negative regulation of protein kinase activity	8	AT2G23430 AT5G48820	2	0.15
chaperone cofactor-dependent protein folding	8	AT1G55490 AT5G48030	2	0.15
valine metabolic process	8	AT5G65940 AT4G20930	2	0.15
virus induced gene silencing	8	AT1G05460 AT5G23570	2	0.15
fucose metabolic process	8	AT1G17890 AT3G51160	2	0.15
floral organ abscission	8	AT5G62000 AT2G41370	2	0.15
tetrahydrofolylpolyglutamate metabolic process	8	AT1G78660 AT1G78680	2	0.15
N-terminal protein amino acid modification	8	AT2G45240 AT1G13270	2	0.15
adenosine metabolic process	8	AT5G03300 AT3G09820	2	0.15
methylglyoxal catabolic process to D-lactate	8	AT3G10850 AT1G06130	2	0.15
chloroplast relocation	8	AT1G42550 AT3G45780	2	0.15
nicotinate nucleotide metabolic process	8	AT2G23420 AT4G36940	2	0.15
unsaturated fatty acid biosynthetic process	8	AT1G74960 AT3G15850	2	0.15
mRNA catabolic process, nonsense-mediated decay	8	AT2G03820 AT1G33980	2	0.15
phospholipid catabolic process	8	AT3G05630 AT3G03530	2	0.15
cellulose and pectin-containing primary cell wall biogenesis	8	AT5G05170 AT4G39350	2	0.15
pyridine nucleotide salvage	8	AT2G23420 AT4G36940	2	0.15
molybdenum incorporation into molybdenum-molybdopterin complex	8	AT4G10100 AT1G16540	2	0.15
protein neddylation	8	AT1G31340 AT5G19180	2	0.15
Mo-molybdopterin cofactor biosynthetic process	8	AT1G01290 AT4G10100	2	0.15
plastoquinone biosynthetic process	8	AT1G06570 AT3G63410	2	0.15
glutamine metabolic process	8	AT5G35630 AT3G27740	2	0.15
DNA unwinding during replication	8	AT5G63920 AT3G10690	2	0.15
riboflavin biosynthetic process	8	AT4G20960 AT3G47390	2	0.15
RNA polyadenylation	8	AT1G61010 AT5G23880	2	0.15
flavonol metabolic process	8	AT5G54160 AT4G34135	2	0.15
rhamnose metabolic process	8	AT1G78570 AT3G62830	2	0.15
microtubule polymerization or depolymerization	8	AT5G55230 AT2G01910	2	0.15
cotyledon development	8	AT2G34650 AT4G23750	2	0.15
deoxyribonucleoside triphosphate biosynthetic process	8	AT5G59440 ATCG00150	2	0.15
D-xylose metabolic process	8	AT3G53520 AT3G62830	2	0.15
actin filament-based movement	8	AT5G43900 AT4G33200	2	0.15
spermine metabolic process	8	AT5G15950 AT5G18930	2	0.15
vacuolar protein processing	8	AT2G25940 AT4G32940	2	0.15
tetrahydrofolate metabolic process	8	AT5G13050 AT2G24580	2	0.15
aromatic amino acid family catabolic process	8	AT3G10340 AT5G54080	2	0.15
red light signaling pathway	8	AT2G43010 AT5G49230	2	0.15
intracellular protein transport across a membrane	8	AT1G07140 AT5G55500	2	0.15
pyridoxine biosynthetic process	8	AT5G60540 AT5G49970	2	0.15
purine ribonucleoside salvage	8	AT5G03300 AT3G09820	2	0.15
regulation of actin filament length	8	AT2G29890 AT3G51300	2	0.15
negative regulation of DNA metabolic process	8	AT1G75950 AT3G18524	2	0.15
mRNA 3'-end processing	8	AT1G61010 AT5G23880	2	0.15
maintenance of floral organ identity	8	AT5G23150 AT4G18960	2	0.15
positive regulation of protein biosynthetic process	8	AT3G08720 AT3G08730	2	0.15
cinnamic acid biosynthetic process	8	AT1G22640	1	0.07
pyrimidine ribonucleoside catabolic process	8	AT2G19570	1	0.07
adenine salvage	8	AT1G27450	1	0.07
acyl-CoA metabolic process	8	AT4G00520	1	0.07
farnesyl diphosphate biosynthetic process	8	AT4G17190	1	0.07
ammonium transport	8	AT2G38290	1	0.07
purine ribonucleoside diphosphate metabolic process	8	ATCG00150	1	0.07
acetyl-CoA biosynthetic process from pyruvate	8	AT3G16950	1	0.07
'de novo' pyrimidine base biosynthetic process	8	AT3G17810	1	0.07
hexokinase-dependent signaling	8	AT2G19860	1	0.07
response to superoxide	8	AT4G20380	1	0.07
chloroplast mRNA processing	8	AT2G48120	1	0.07
indole phytoalexin biosynthetic process	8	AT4G23100	1	0.07
arabinose metabolic process	8	AT4G16130	1	0.07
hexose phosphate transport	8	AT1G61800	1	0.07
regulation of chlorophyll catabolic process	8	AT1G27320	1	0.07
trehalose catabolic process	8	AT4G24040	1	0.07
deoxyribonucleoside diphosphate biosynthetic process	8	AT5G59440	1	0.07
cellular phosphate ion homeostasis	8	AT5G42810	1	0.07
cellular potassium ion homeostasis	8	AT5G24270	1	0.07
tRNA transcription	8	AT2G29540	1	0.07
skotomorphogenesis	8	AT2G32950	1	0.07
homoserine metabolic process	8	AT3G57050	1	0.07
prenol biosynthetic process	8	AT5G58770	1	0.07
spread of virus within host	8	AT1G04260	1	0.07
iron incorporation into metallo-sulfur cluster	8	AT1G18490	1	0.07
formation of organ boundary	8	AT5G53950	1	0.07
cytoplasmic microtubule organization and biogenesis	8	AT5G23720	1	0.07
aspartate family amino acid catabolic process	8	AT4G33150	1	0.07
regulation of MAPK activity	8	AT3G45640	1	0.07
pyrimidine ribonucleotide biosynthetic process	8	AT4G09320	1	0.07
MAPKKK cascade during osmolarity sensing	8	AT3G45640	1	0.07
nicotianamine biosynthetic process	8	AT1G09240	1	0.07
mRNA transport	8	AT3G53110	1	0.07
pantothenate biosynthetic process	8	AT3G61530	1	0.07
ARF protein signal transduction	8	AT3G60860	1	0.07
acquisition of desiccation tolerance	8	AT4G29860	1	0.07
rough ER to cis-Golgi vesicle-mediated transport	8	AT1G56330	1	0.07
choline metabolic process	8	AT3G18000	1	0.07
butyrate catabolic process	8	AT1G79440	1	0.07
polyprenol metabolic process	8	AT5G58770	1	0.07
photosystem II oxygen evolving complex assembly	8	AT1G79040	1	0.07
magnesium ion transport	8	AT2G47600	1	0.07
pyrimidine nucleoside diphosphate biosynthetic process	8	AT5G59440	1	0.07
positive regulation of DNA metabolic process	8	AT2G23430	1	0.07
regulation of phosphorylation	8	AT3G25800	1	0.07
vesicle targeting	8	AT1G13980	1	0.07
cellular response to nitrogen starvation	8	AT3G05630	1	0.07
pyrimidine ribonucleoside triphosphate metabolic process	8	AT4G09320	1	0.07
peptidyl-asparagine modification	8	AT5G66680	1	0.07
negative regulation of vernalization response	8	AT5G65050	1	0.07
neutral amino acid transport	8	AT2G39890	1	0.07
microtubule bundle formation	8	AT5G55230	1	0.07
signal peptide processing	8	AT5G27430	1	0.07
maintenance of seed dormancy	8	AT1G48270	1	0.07
aromatic amino acid transport	8	AT5G49630	1	0.07
medium-chain fatty acid metabolic process	8	AT1G06290	1	0.07
double-strand break repair via nonhomologous end joining	8	AT1G48050	1	0.07
putrescine metabolic process	8	AT4G34710	1	0.07
purine deoxyribonucleotide biosynthetic process	8	ATCG00150	1	0.07
peptidyl-histidine modification	8	AT4G31790	1	0.07
amino acid import	8	AT5G40780	1	0.07
plasma membrane to endosome transport	8	AT2G44100	1	0.07
cellular response to glucose starvation	8	AT1G09020	1	0.07
pyrimidine deoxyribonucleoside diphosphate metabolic process	8	AT5G59440	1	0.07
chalcone biosynthetic process	8	AT5G13930	1	0.07
mannose metabolic process	8	AT2G45790	1	0.07
synergid death	8	AT5G48030	1	0.07
arachidonic acid metabolic process	8	AT5G42650	1	0.07
D-amino acid catabolic process	8	AT4G18460	1	0.07
purine deoxyribonucleoside triphosphate metabolic process	8	ATCG00150	1	0.07
ornithine metabolic process	8	AT3G57560	1	0.07
G1 phase of mitotic cell cycle	8	AT4G34160	1	0.07
pyrimidine deoxyribonucleotide biosynthetic process	8	AT5G59440	1	0.07
regulation of RNA stability	8	AT3G56860	1	0.07
10-formyltetrahydrofolate metabolic process	8	AT2G16370	1	0.07
regulation of Ras protein signal transduction	8	AT3G60860	1	0.07
cellular morphogenesis during vegetative growth	8	AT5G46860	1	0.07
RNA splicing, via endonucleolytic cleavage and ligation	8	AT4G18930	1	0.07
gamma-aminobutyric acid metabolic process	8	AT1G79440	1	0.07
transcription from RNA polymerase III promoter	8	AT5G09380	1	0.07
pyrimidine deoxyribonucleoside triphosphate metabolic process	8	AT5G59440	1	0.07
basic amino acid transport	8	AT4G21120	1	0.07
protein deubiquitination	8	AT1G51710	1	0.07
zygote asymmetric cytokinesis in the embryo sac	8	AT1G69770	1	0.07
somatic embryogenesis	8	AT3G54420	1	0.07
peptidyl-cysteine modification	8	AT3G62410	1	0.07
cellular calcium ion homeostasis	8	AT3G51860	1	0.07
triacylglycerol metabolic process	8	AT2G19450	1	0.07
regulation of nucleocytoplasmic transport	8	AT5G41790	1	0.07
acidic amino acid transport	8	AT5G49630	1	0.07
cytidine metabolic process	8	AT2G19570	1	0.07
RNA elongation	8	AT2G38560	1	0.07
lipopolysaccharide biosynthetic process	8	AT1G53000	1	0.07
pyrimidine nucleoside triphosphate biosynthetic process	8	AT5G59440	1	0.07
peptidyl-lysine modification	8	AT5G13960	1	0.07
acylglycerol biosynthetic process	8	AT2G19450	1	0.07
mRNA capping	8	AT3G09100	1	0.07
establishment of floral organ orientation	8	AT5G03680	1	0.07
modification-dependent protein catabolic process	9	AT4G33210 AT1G21720 AT2G39940 AT3G14290 AT5G09900 AT4G11260 AT3G60350 AT4G14800 AT5G23540 AT3G14400 AT5G20620 AT5G10790 AT5G06460 AT5G03240 AT2G05840 AT3G54650 AT1G04810 AT2G29070 AT1G20200 AT3G62980 AT4G38100 AT5G53300 AT1G16470 AT2G17020 AT5G01720 AT1G68050 AT1G75990 AT1G75950 AT2G42620 AT3G21280 AT5G64760 AT1G55860 AT3G61790 AT2G27020 AT5G05080 AT5G65450 AT1G78870 AT4G15420 AT2G02760 AT4G38630…	82	12.60
glucose catabolic process	9	AT4G26530 AT1G16300 AT5G44520 AT1G12000 AT1G56190 AT4G29120 AT2G01290 AT3G22960 AT2G22480 AT2G01140 AT5G47810 AT5G35790 AT1G42970 AT4G26270 AT5G08570 AT2G36460 AT3G55440 AT4G20930 AT1G79530 AT1G64190 AT1G79550 AT3G02360 AT5G11670 AT3G13930 AT1G47840 AT1G54220 AT4G38970 AT3G08590 AT5G40760 AT5G13420 AT3G04120 AT5G42740 AT5G61580 AT1G74030 AT3G12780 AT5G56350 AT1G18270 AT2G29560 AT3G52200 AT3G20040…	41	6.30
tRNA aminoacylation for protein translation	9	AT5G16715 AT1G29880 AT1G72550 AT4G33760 AT4G10320 AT5G27470 AT4G17300 AT5G26830 AT4G31180 AT3G46100 AT5G38830 AT3G04600 AT4G26300 AT3G11710 AT3G13490 AT2G25840 AT5G26710 AT5G64050 AT1G25350 AT4G13780 AT4G39280 AT1G66530 AT3G62120 AT2G33840 AT2G31170 AT1G50200	26	3.99
leaf morphogenesis	9	AT2G26330 AT1G01510 AT1G13180 AT1G48410 AT3G27000 AT3G01470 AT5G64930 AT2G37630 AT2G35110 AT5G55540 AT1G30825 AT1G80350 AT2G48120 AT4G38600 AT2G23380 AT4G03550 AT3G16630 AT2G42260 AT3G05040 AT4G01710 AT4G00100 AT1G68480 AT1G52150	23	3.53
chromatin assembly	9	AT5G59910 AT1G69770 AT5G10980 AT5G56950 AT5G58230 AT1G51060 AT5G55760 AT5G59690 AT2G30620 AT2G28720 AT1G48620 AT2G19480 AT1G06760 AT1G52740 AT4G13940 AT5G10400 AT5G54640 AT2G27040 AT5G02560 AT1G54690	20	3.07
epidermis morphogenesis	9	AT4G26690 AT1G13180 AT2G34650 AT3G27000 AT5G64930 AT2G35110 AT1G70940 AT1G30825 AT1G12040 AT5G51060 AT1G80350 AT1G49040 AT4G38600 AT1G64440 AT3G16630 AT2G42260 AT1G79840 AT4G01710 AT4G00100	19	2.92
terpenoid biosynthetic process	9	AT1G57770 AT5G23960 AT4G02780 AT2G32440 AT4G25420 AT1G63970 AT2G26170 AT2G24210 AT3G04870 AT1G06570 AT3G25820 AT3G10230 AT4G25700 AT4G22260 AT2G48120 AT5G67030 AT3G03710 AT5G17230 AT5G57030	19	2.92
oxylipin biosynthetic process	9	AT2G06050 AT4G05160 AT1G55020 AT2G44810 AT5G42650 AT1G19640 AT3G25780 AT2G33150 AT1G17420 AT1G09400 AT1G76690 AT5G63380 AT1G72520 AT3G45140 AT1G13280	15	2.30
purine ribonucleoside triphosphate biosynthetic process	9	AT1G76030 AT5G47030 AT3G58730 AT1G75630 AT3G42050 AT4G02620 AT4G09650 AT2G07698 AT4G11150 AT1G51650 AT4G32530 AT4G09320 AT1G19910 AT4G38510 AT5G55290	15	2.30
jasmonic acid metabolic process	9	AT2G06050 AT4G05160 AT1G55020 AT2G44810 AT5G42650 AT1G19640 AT3G25780 AT2G33150 AT1G17420 AT1G09400 AT1G76690 AT5G63380 AT1G72520 AT3G45140 AT1G13280	15	2.30
NADP metabolic process	9	AT5G44520 AT3G21070 AT4G29120 AT2G01290 AT2G01140 AT5G35790 AT2G36460 AT4G20930 AT1G64190 AT3G02360 AT5G11670 AT4G38970 AT5G40760 AT5G13420	14	2.15
protein import into nucleus	9	AT4G27950 AT5G06120 AT2G46520 AT4G27640 AT5G41790 AT1G07140 AT2G16950 AT5G20010 AT4G23750 AT5G53480 AT3G63130 AT1G71480 AT2G31660 AT5G17020	14	2.15
ATP metabolic process	9	AT1G76030 AT5G47030 AT3G58730 AT1G75630 AT3G42050 AT4G02620 AT4G09650 AT2G07698 AT4G11150 AT1G51650 AT4G32530 AT1G19910 AT4G38510 AT5G55290	14	2.15
tetraterpenoid metabolic process	9	AT1G57770 AT1G63970 AT2G26170 AT3G63520 AT3G04870 AT1G06570 AT3G10230 AT4G25700 AT4G22260 AT2G48120 AT5G67030 AT3G03710 AT5G17230 AT5G57030	14	2.15
energy coupled proton transport, down electrochemical gradient	9	AT1G76030 AT5G47030 AT3G58730 AT1G75630 AT3G42050 AT4G02620 AT4G09650 AT2G07698 AT4G11150 AT4G32530 AT1G19910 AT4G38510 AT5G55290	13	2
carpel development	9	AT4G17300 AT1G24260 AT5G62000 AT3G13490 AT5G15800 AT3G58780 AT2G25840 AT5G64050 AT1G25350 AT4G18960 AT1G68480 AT2G42830	12	1.84
covalent chromatin modification	9	AT1G08460 AT4G32830 AT3G44680 AT3G18520 AT5G13960 AT2G33290 AT5G63110 AT4G13940 AT2G06210 AT1G77300 AT1G79730	11	1.69
fatty acid beta-oxidation	9	AT3G58750 AT4G39850 AT3G06860 AT5G65940 AT4G29010 AT4G16760 AT2G33150 AT5G65110 AT1G06550 AT1G06290	10	1.54
protein targeting to chloroplast	9	AT1G06950 AT1G02280 AT5G50920 AT5G03940 AT5G05000 AT2G16640 AT3G62030 AT5G16620 AT2G28800	9	1.38
chromatin remodeling	9	AT1G69770 AT5G58230 AT2G47620 AT5G55760 AT3G52280 AT4G13940 AT1G21700 AT2G33610 AT2G27040	9	1.38
protein amino acid N-linked glycosylation	9	AT5G14480 AT1G27520 AT5G55500 AT3G19280 AT5G66680 AT1G12990 AT4G21150 AT5G14950	8	1.23
regulation of apoptosis	9	AT3G51780 AT2G34040 AT5G47120 AT1G32540 AT5G52060 AT1G12060 AT1G32210 AT1G02170	8	1.23
RNA splicing, via transesterification reactions with bulged adenosine as nucleophile	9	AT3G50670 AT1G16610 AT4G31580 AT1G55310 AT3G53500 AT2G47580 AT4G36690 AT1G09760	8	1.23
cellulose biosynthetic process	9	AT2G39770 AT3G08550 AT5G63840 AT5G05170 AT5G49720 AT4G39350 AT5G16510	7	1.08
organelle ATP synthesis coupled electron transport	9	AT4G32470 AT5G08530 AT5G18800 AT5G11770 AT2G07689 AT5G25450 AT1G15120	7	1.08
primary shoot apical meristem specification	9	AT1G15750 AT2G34710 AT4G32880 AT1G80490 AT5G27030 AT1G30490 AT5G53950	7	1.08
systemic acquired resistance, salicylic acid mediated signaling pathway	9	AT1G64280 AT5G60600 AT4G20380 AT3G52430 AT4G33680 AT3G56400 AT4G01370	7	1.08
L-serine biosynthetic process	9	AT2G17630 AT4G34200 AT1G12550 AT4G35630 AT3G19480 AT1G79870	6	0.92
mismatch repair	9	AT3G24495 AT5G58720 AT2G26280 AT4G17380 AT3G24320 AT3G18524	6	0.92
purine ribonucleoside monophosphate biosynthetic process	9	AT2G37690 AT1G16350 AT2G38280 AT3G55010 AT4G04880 AT1G63660	6	0.92
glycerophospholipid biosynthetic process	9	AT5G09350 AT1G32200 AT3G45100 AT3G18000 AT5G17250 AT2G39290	6	0.92
negative regulation of abscisic acid mediated signaling	9	AT5G01810 AT5G40280 AT2G39550 AT5G64750 AT4G26080 AT5G23320	6	0.92
stamen development	9	AT2G44810 AT5G07280 AT2G02850 AT4G18960 AT3G27810 AT1G68480	6	0.92
cell tip growth	9	AT1G69940 AT4G28560 AT3G22200 AT2G25600 AT5G20350 AT3G51300	6	0.92
regulation of meristem organization	9	AT3G22780 AT5G40280 AT2G26170 AT2G42620 AT4G24190 AT1G62360	6	0.92
specification of floral organ identity	9	AT5G64390 AT1G24260 AT4G36920 AT1G22920 AT1G68480	5	0.77
RNA export from nucleus	9	AT3G19090 AT5G46250 AT3G05040 AT3G53110 AT2G43970	5	0.77
phototransduction	9	AT2G26670 AT5G63310 AT2G25930 AT5G59560 AT4G02440	5	0.77
cell wall modification during multidimensional cell growth	9	AT2G39700 AT2G37640 AT3G08550 AT2G40610 AT1G20190	5	0.77
activation of protein kinase activity	9	AT4G21540 AT5G07920 AT2G18730 AT5G63770 AT5G51290	5	0.77
protein targeting to peroxisome	9	AT5G62810 AT1G29260 AT3G07560 AT3G04460 AT5G56290	5	0.77
wax biosynthetic process	9	AT5G57800 AT1G02205 AT3G55360 AT1G01120 AT1G68530	5	0.77
negative regulation of ethylene mediated signaling pathway	9	AT1G50640 AT3G15210 AT1G66340 AT2G25490 AT5G03730	5	0.77
negative regulation of transcription, DNA-dependent	9	AT1G69770 AT5G55760 AT5G62000 AT4G13940 AT2G27040	5	0.77
arginine biosynthetic process	9	AT3G57560 AT4G37670 AT4G24830 AT1G29900 AT2G22910	5	0.77
meristem initiation	9	AT2G34710 AT5G60690 AT4G32880 AT1G30490 AT1G52150	5	0.77
cysteine biosynthetic process	9	AT2G43750 AT3G61440 AT5G56760 AT3G59760 AT4G14880	5	0.77
apocarotenoid metabolic process	9	AT2G27150 AT3G14440 AT1G52340 AT1G16540 AT5G67030	5	0.77
negative regulation of programmed cell death	9	AT2G34040 AT1G64060 AT5G47910 AT5G47120 AT1G32210	5	0.77
isopentenyl diphosphate biosynthetic process, mevalonate-independent pathway	9	AT1G63970 AT4G15560 AT5G60600 AT2G02500 AT5G62790	5	0.77
meiosis I	9	AT5G51330 AT3G48190 AT3G22880 AT3G18524	4	0.61
zinc ion transport	9	AT2G32270 AT2G47600 AT3G12750 AT4G19690	4	0.61
positive regulation of abscisic acid mediated signaling	9	AT1G25490 AT2G26300 AT5G03280 AT3G15730	4	0.61
starch biosynthetic process	9	AT5G48300 AT2G36390 AT3G55800 AT1G27680	4	0.61
methionine biosynthetic process	9	AT3G57050 AT5G17920 AT3G63250 AT2G17265	4	0.61
activation of innate immune response	9	AT3G15210 AT5G40990 AT4G03550 AT3G56400	4	0.61
cellular iron ion homeostasis	9	AT4G04770 AT2G40300 AT5G01600 AT4G19690	4	0.61
anthocyanin biosynthetic process	9	AT1G12910 AT2G02990 AT5G13930 AT4G01900	4	0.61
photoinhibition	9	AT4G04020 AT2G30950 AT3G15850 AT4G30950	4	0.61
protein targeting to mitochondrion	9	AT5G43970 AT3G46560 AT3G27080 AT2G29530	4	0.61
copper ion transport	9	AT5G21930 AT5G59030 AT3G02960 AT5G20650	4	0.61
glycine catabolic process	9	AT4G33010 AT1G11860 AT2G20860 AT4G37930	4	0.61
ethylene biosynthetic process	9	AT1G05010 AT2G19590 AT5G51690 AT1G62960	4	0.61
phosphoinositide metabolic process	9	AT5G09350 AT3G45100 AT5G17250 AT2G39290	4	0.61
miRNA-mediated gene silencing, production of miRNAs	9	AT1G01040 AT1G69440 AT1G09700	3	0.46
glucosinolate biosynthetic process	9	AT1G24100 AT5G23010 AT5G05260	3	0.46
energy coupled proton transport, against electrochemical gradient	9	AT3G01390 AT1G76030 AT4G38510	3	0.46
protein prenylation	9	AT5G40280 AT2G39550 AT4G24490	3	0.46
diterpenoid metabolic process	9	AT4G02780 AT2G32440 AT4G25420	3	0.46
S-adenosylmethionine biosynthetic process	9	AT3G17390 AT2G36880 AT4G01850	3	0.46
Golgi to vacuole transport	9	AT5G39510 AT3G52850 AT1G10290	3	0.46
beta-glucan biosynthetic process	9	AT3G07160 AT4G03550 AT1G05570	3	0.46
protein targeting to ER	9	AT5G03940 AT1G48900 AT5G55500	3	0.46
brassinosteroid biosynthetic process	9	AT3G13730 AT3G50660 AT2G38050	3	0.46
histidine biosynthetic process	9	AT4G26900 AT4G14910 AT1G09795	3	0.46
protein targeting to vacuole	9	AT1G30900 AT3G52850 AT2G14720	3	0.46
peptidyl-proline hydroxylation	9	AT2G43080 AT1G20270 AT5G66060	3	0.46
protein targeting to membrane	9	AT5G03940 AT1G48900 AT5G55500	3	0.46
cadmium ion transport	9	AT2G23150 AT1G80830 AT4G19690	3	0.46
anthocyanin accumulation in tissues in response to UV light	9	AT2G36910 AT4G00730 AT3G28860	3	0.46
gluconeogenesis	9	AT4G37870 AT3G04120 AT5G42740	3	0.46
lateral root morphogenesis	9	AT2G23430 AT3G62980 AT4G14550	3	0.46
1,3-beta-glucan metabolic process	9	AT3G07160 AT4G03550 AT1G05570	3	0.46
starch catabolic process	9	AT1G10760 AT5G64860 AT5G17520	3	0.46
spermidine biosynthetic process	9	AT5G15950 AT5G18930 AT1G23820	3	0.46
RNA interference, production of siRNA	9	AT3G23780 AT1G69440 AT5G23570	3	0.46
protein amino acid autophosphorylation	9	AT1G71830 AT3G45780 AT4G08920	3	0.46
regulation of meristem size	9	AT1G70940 AT4G24190 AT1G52150	3	0.46
iron ion transport	9	AT2G40300 AT5G01600 AT4G19690	3	0.46
positive regulation of transcription, DNA-dependent	9	AT1G21600 AT2G34640 AT1G74850	3	0.46
inositol biosynthetic process	9	AT4G39800 AT5G10170 AT2G22240	3	0.46
galactolipid biosynthetic process	9	AT5G20410 AT3G05630 AT4G00550	3	0.46
jasmonic acid and ethylene-dependent systemic resistance, ethylene mediated signaling pathway	9	AT3G12500 AT1G66340 AT5G03280	3	0.46
manganese ion transport	9	AT2G23150 AT1G80830 AT4G19690	3	0.46
negative regulation of gibberellic acid mediated signaling	9	AT3G11540 AT1G14920	2	0.31
regulation of microtubule polymerization or depolymerization	9	AT5G55230 AT2G01910	2	0.31
nicotinate nucleotide salvage	9	AT2G23420 AT4G36940	2	0.31
cellular copper ion homeostasis	9	AT3G15353 AT1G12520	2	0.31
GMP metabolic process	9	AT1G16350 AT1G63660	2	0.31
threonine biosynthetic process	9	AT4G29840 AT2G17265	2	0.31
actin filament polymerization	9	AT3G51300 AT4G01710	2	0.31
L-fucose metabolic process	9	AT1G17890 AT3G51160	2	0.31
L-phenylalanine catabolic process	9	AT3G10340 AT5G54080	2	0.31
petal development	9	AT5G03680 AT1G59640	2	0.31
leucine catabolic process	9	AT4G34030 AT5G43430	2	0.31
negative regulation of photomorphogenesis	9	AT5G46210 AT1G22920	2	0.31
regulation of long-day photoperiodism, flowering	9	AT3G07650 AT1G22770	2	0.31
negative regulation of DNA recombination	9	AT1G75950 AT3G18524	2	0.31
regulation of flavonoid biosynthetic process	9	AT2G26170 AT5G13930	2	0.31
telomere maintenance in response to DNA damage	9	AT5G40820 AT3G48190	2	0.31
monoterpenoid metabolic process	9	AT2G24210 AT3G25820	2	0.31
transcription initiation from RNA polymerase II promoter	9	AT1G75510 AT4G24440	2	0.31
microtubule polymerization	9	AT5G55230 AT2G01910	2	0.31
regulation of transcription from RNA polymerase II promoter	9	AT1G79000 AT1G05055	2	0.31
flavonol biosynthetic process	9	AT5G54160 AT4G34135	2	0.31
positive regulation of programmed cell death	9	AT1G32540 AT1G02170	2	0.31
fucose biosynthetic process	9	AT1G17890 AT3G51160	2	0.31
glutamate biosynthetic process	9	AT5G38710 AT5G53460	2	0.31
regulation of actin polymerization and/or depolymerization	9	AT2G29890 AT3G51300	2	0.31
spermine biosynthetic process	9	AT5G15950 AT5G18930	2	0.31
guanosine tetraphosphate metabolic process	9	AT4G02260 AT3G14050	2	0.31
endosome to lysosome transport	9	AT3G47810 AT5G06140	2	0.31
miRNA-mediated gene silencing, mRNA cleavage	9	AT1G01040 AT1G09700	2	0.31
regulation of cellular pH	9	AT1G17260 AT5G47560	2	0.31
mRNA polyadenylation	9	AT1G61010 AT5G23880	2	0.31
regulation of mitosis	9	AT2G18290 AT5G49880	2	0.31
xyloglucan biosynthetic process	9	AT2G03220 AT1G64440	2	0.31
NAD metabolic process	9	AT2G01350 AT5G50210	2	0.31
adenosine salvage	9	AT5G03300 AT3G09820	2	0.31
negative regulation of cyclin-dependent protein kinase activity	9	AT2G23430 AT5G48820	2	0.31
male meiosis	9	AT1G75950 AT5G51330	2	0.31
fatty acid elongation	9	AT4G14070 AT1G01120	2	0.31
rhamnose biosynthetic process	9	AT1G78570 AT3G62830	2	0.31
proline biosynthetic process	9	AT5G14800 AT1G52340	2	0.31
IMP metabolic process	9	AT2G37690 AT3G55010	2	0.31
proline catabolic process	9	AT5G38710 AT5G62530	2	0.31
jasmonic acid and ethylene-dependent systemic resistance, jasmonic acid mediated signaling pathway	9	AT5G64930 AT4G01370	2	0.31
actin filament depolymerization	9	AT2G29890 AT3G51300	2	0.31
cellular manganese ion homeostasis	9	AT3G51860 AT1G07810	2	0.31
homogalacturonan biosynthetic process	9	AT3G25140 AT3G61130	2	0.31
sesquiterpenoid metabolic process	9	AT5G23960	1	0.15
proline transport	9	AT2G39890	1	0.15
triacylglycerol biosynthetic process	9	AT2G19450	1	0.15
gamma-aminobutyric acid catabolic process	9	AT1G79440	1	0.15
lysine biosynthetic process	9	AT4G33680	1	0.15
sphingoid biosynthetic process	9	AT5G23670	1	0.15
polyprenol biosynthetic process	9	AT5G58770	1	0.15
protein polyubiquitination	9	AT5G46210	1	0.15
GTP metabolic process	9	AT4G09320	1	0.15
negative regulation of isopentenyl diphosphate biosynthetic process, mevalonate-independent pathway	9	AT3G03710	1	0.15
guard mother cell cytokinesis	9	AT1G49040	1	0.15
RNA stabilization	9	AT3G56860	1	0.15
wybutosine metabolic process	9	AT4G04670	1	0.15
ceramide metabolic process	9	AT4G22330	1	0.15
putrescine biosynthetic process	9	AT4G34710	1	0.15
rhamnogalacturonan I biosynthetic process	9	AT1G64440	1	0.15
epoxygenase P450 pathway	9	AT5G42650	1	0.15
cell plate formation involved in cellulose and pectin-containing cell wall biogenesis	9	AT2G35630	1	0.15
vesicle targeting, to, from or within Golgi	9	AT1G13980	1	0.15
meiotic chromosome segregation	9	AT5G51330	1	0.15
C-terminal protein amino acid methylation	9	AT5G23320	1	0.15
purine deoxyribonucleoside triphosphate biosynthetic process	9	ATCG00150	1	0.15
terpenoid catabolic process	9	AT3G63520	1	0.15
10-formyltetrahydrofolate biosynthetic process	9	AT2G16370	1	0.15
phosphatidylcholine metabolic process	9	AT3G18000	1	0.15
protein amino acid terminal glycosylation	9	AT4G21150	1	0.15
mannose biosynthetic process	9	AT2G45790	1	0.15
regulation of ARF protein signal transduction	9	AT3G60860	1	0.15
nickel ion transport	9	AT2G16800	1	0.15
dATP metabolic process	9	ATCG00150	1	0.15
galactose biosynthetic process	9	AT1G12780	1	0.15
L-lysine metabolic process	9	AT4G33150	1	0.15
cortical microtubule organization and biogenesis	9	AT5G23720	1	0.15
sphingosine metabolic process	9	AT5G23670	1	0.15
choline biosynthetic process	9	AT3G18000	1	0.15
maintenance of DNA methylation	9	AT5G13960	1	0.15
positive regulation of gibberellic acid mediated signaling	9	AT4G24210	1	0.15
positive regulation of DNA replication	9	AT2G23430	1	0.15
high affinity potassium ion import	9	AT2G01980	1	0.15
protein amino acid O-linked glycosylation	9	AT3G04240	1	0.15
positive regulation of MAPK activity	9	AT3G45640	1	0.15
tyrosine catabolic process	9	AT5G54080	1	0.15
dolichol metabolic process	9	AT5G58770	1	0.15
lysine catabolic process	9	AT4G33150	1	0.15
phosphatidic acid metabolic process	9	AT4G35790	1	0.15
aspartate transport	9	AT5G49630	1	0.15
CTP metabolic process	9	AT4G09320	1	0.15
phosphatidylglycerol metabolic process	9	AT1G32200	1	0.15
dTTP metabolic process	9	AT5G59440	1	0.15
regulation of timing of meristematic phase transition	9	AT5G39660	1	0.15
monopolar cell growth	9	AT1G01510	1	0.15
telomere maintenance via telomerase	9	AT5G40820	1	0.15
rhamnogalacturonan II biosynthetic process	9	AT1G64440	1	0.15
cytidine catabolic process	9	AT2G19570	1	0.15
regulation of cell growth by extracellular stimulus	9	AT2G20610	1	0.15
dTDP-rhamnose metabolic process	9	AT3G62830	1	0.15
tryptophan transport	9	AT5G49630	1	0.15
peptide cross-linking via L-cystine	9	AT3G62410	1	0.15
leucine biosynthetic process	9	AT1G18500	1	0.15
protein export from nucleus	9	AT5G17020	1	0.15
pyrimidine deoxyribonucleoside diphosphate biosynthetic process	9	AT5G59440	1	0.15
regulation of proton transport	9	AT4G27500	1	0.15
peptidyl-diphthamide metabolic process	9	AT4G31790	1	0.15
floral organ formation	9	AT5G07280	1	0.15
dTDP metabolic process	9	AT5G59440	1	0.15
peptidyl-lysine methylation	9	AT5G13960	1	0.15
proanthocyanidin biosynthetic process	9	AT1G17260	1	0.15
negative regulation of cell growth	9	AT5G52240	1	0.15
valine catabolic process	9	AT5G65940	1	0.15
ADP metabolic process	9	ATCG00150	1	0.15
chloroplast avoidance movement	9	AT3G45780	1	0.15
inositol and derivative phosphorylation	9	AT5G16760	1	0.15
tRNA splicing	9	AT4G18930	1	0.15
mitotic metaphase/anaphase transition	9	AT2G18290	1	0.15
cellular zinc ion homeostasis	9	AT3G51860	1	0.15
L-phenylalanine biosynthetic process	9	AT3G07630	1	0.15
isopentenyl diphosphate biosynthetic process, mevalonate pathway	9	AT4G11820	1	0.15
chloroplast accumulation movement	9	AT3G45780	1	0.15
ammonia assimilation cycle	9	AT5G35630	1	0.15
arginine catabolic process	9	AT4G08900	1	0.15
pyrimidine deoxyribonucleoside triphosphate biosynthetic process	9	AT5G59440	1	0.15
protein myristoylation	9	AT5G57020	1	0.15
regulation of meiosis	9	AT3G18524	1	0.15
regulation of anthocyanin metabolic process	9	AT5G13930	1	0.15
UTP metabolic process	9	AT4G09320	1	0.15
pyrimidine ribonucleoside triphosphate biosynthetic process	9	AT4G09320	1	0.15
regulation of mRNA stability	9	AT3G56860	1	0.15
female meiosis	9	AT5G51330	1	0.15
