# Supplementary material for: A genome-wide 20 K citrus microarray for gene expression analysis
Source: BMC Genomics. 2008 Jul 3;9:318. doi: 10.1186/1471-2164-9-318 (PMC2483987; doi:10.1186/1471-2164-9-318)
Supplement: Additional file 7 — Cellular Component Gene Ontology classification of the Arabidopsis genes orthologs to the unigenes expressed in the late globular embryo of citrus. The file shows the number, percentage, and IDs of the Arabidopsis genes belonging to each GO category. The classification at GO hierarchical levels 3 to 9 is showed. The file is a tab-delimited plain text file with one GO category per line for each GO level. [file 1471-2164-9-318-S7.txt]

#Entity	Level	Genes list	N�Genes list	Percentage list
nucleic acid binding	3	AT5G06420 AT4G24770 AT5G56110 AT2G37550 AT4G32280 AT3G24495 AT3G50870 AT5G52510 AT2G35920 AT1G27730 AT1G73360 AT3G57080 AT3G18640 AT1G77840 AT1G04850 AT3G54390 AT1G48650 AT5G59910 AT1G01250 AT1G44900 AT1G32640 AT1G33330 AT2G27330 AT3G11964 AT2G22600 AT2G24260 AT2G18350 AT2G01940 AT3G50670 AT1G80840 AT2G24590 AT1G35460 AT2G04520 AT2G39140 AT5G63330 AT5G60390 AT5G10980 AT5G56950 AT5G54680 AT4G25020…	857	19.74
transferase activity	3	AT2G27960 AT4G26900 AT4G39980 AT1G14620 AT1G22340 AT1G24100 AT1G80950 AT3G46920 AT2G15080 AT3G57080 AT1G20650 AT1G53290 AT4G29810 AT5G03860 AT4G25730 AT1G77130 AT4G26690 AT5G50000 AT5G15730 AT3G02230 AT1G66830 AT5G41210 AT1G69770 AT2G26330 AT2G18950 AT2G20300 AT1G75420 AT5G15050 AT1G05170 AT2G17630 AT4G32830 AT1G09795 AT4G02500 AT4G27600 AT4G32660 AT3G09830 AT1G63700 AT4G23660 AT5G45140 AT1G12000…	841	19.37
hydrolase activity	3	AT5G07360 AT1G12840 AT4G34980 AT1G09300 AT3G13790 AT1G21690 AT2G39710 AT1G30900 AT1G50380 AT3G08510 AT1G15210 AT3G63470 AT1G21720 AT2G27920 AT2G45240 AT1G25510 AT5G67360 AT1G72730 AT3G50440 AT5G24810 AT5G42320 AT4G26690 AT3G02740 AT2G42010 AT3G20500 AT4G19420 AT1G44900 AT5G65760 AT5G20250 AT1G08460 AT5G15860 AT1G51440 AT3G51830 AT4G27800 AT3G20015 AT4G04770 AT4G35020 AT2G24280 AT4G30020 AT2G35680…	745	17.16
protein binding	3	AT4G03450 AT3G44110 AT5G06680 AT2G24490 AT2G15080 AT1G26670 AT3G05200 AT2G39100 AT2G47560 AT4G28600 AT2G19330 AT1G15750 AT3G12360 AT5G05810 AT4G04770 AT5G60390 AT1G49490 AT4G34450 AT2G41520 AT4G23860 AT2G32950 AT1G19870 AT1G51710 AT3G03000 AT3G15410 AT2G18750 AT1G55490 AT1G01510 AT1G24510 AT5G15410 AT2G46280 AT3G07040 AT5G58230 AT1G12470 AT5G62810 AT4G02890 AT1G50640 AT5G27600 AT1G31160 AT3G03740…	474	10.92
oxidoreductase activity	3	AT5G16970 AT1G57770 AT1G05010 AT4G09670 AT4G27250 AT1G60710 AT4G19380 AT4G27270 AT5G67220 AT2G06050 AT2G38380 AT5G04590 AT5G05340 AT1G76490 AT4G32470 AT2G40890 AT1G16300 AT5G07990 AT1G52260 AT5G10050 AT4G37760 AT2G31360 AT4G33010 AT4G33040 AT1G05260 AT4G31500 AT4G34200 AT1G76150 AT3G04000 AT5G11320 AT5G11330 AT1G68010 AT3G20560 AT5G42250 AT2G24190 AT1G54100 AT4G16330 AT4G08390 AT5G38710 AT5G03870…	448	10.32
nucleotide binding	3	AT3G24495 AT2G35920 AT4G27270 AT4G17170 AT5G67220 AT1G48650 AT1G44900 AT1G66830 AT1G56410 AT2G47790 AT1G04140 AT4G35020 AT5G16715 AT1G55490 AT3G21060 AT1G24510 AT5G66240 AT5G15410 AT5G20660 AT2G46280 AT3G18140 AT3G07040 AT3G57830 AT5G58720 AT2G26280 AT1G64350 AT4G02730 AT2G18900 AT1G26230 AT1G12910 AT3G12580 AT1G53350 AT3G10700 AT5G01890 AT2G40360 AT4G33760 AT5G59010 AT1G01200 AT4G10320 AT2G35500…	369	8.50
ion binding	3	AT5G06420 AT1G30900 AT1G27730 AT3G05200 AT1G08080 AT2G39100 AT3G18640 AT1G04850 AT3G15090 AT3G06130 AT2G47560 AT2G01940 AT2G24590 AT5G05810 AT4G23860 AT3G03000 AT4G19990 AT2G46700 AT1G12470 AT5G14740 AT1G31160 AT3G50530 AT1G75710 AT5G42250 AT5G64920 AT3G09770 AT3G01500 AT3G53690 AT1G67340 AT2G38760 AT3G18430 AT3G43810 AT1G53820 AT4G27310 AT5G63620 AT1G09560 AT1G66240 AT3G14740 AT3G62240 AT1G23740…	327	7.53
structural constituent of ribosome	3	AT3G59540 AT1G25260 AT3G06040 AT3G62870 AT5G02610 AT5G20290 AT3G57490 AT2G34520 AT2G44120 AT4G16720 AT3G11940 AT5G02960 AT2G09990 AT5G64140 AT3G52590 AT5G27700 AT5G56710 AT4G10450 AT5G67510 AT1G49400 AT3G09200 AT2G39390 AT5G16130 AT5G39850 AT3G51190 AT2G41840 AT4G30930 AT4G27090 AT5G59240 AT5G53070 AT2G20450 AT1G57660 AT5G40950 AT3G25520 AT5G61170 AT3G04920 AT4G36420 AT2G39460 AT5G10360 AT5G02870…	156	3.59
ligase activity	3	AT3G18710 AT3G47340 AT4G33210 AT1G20510 AT3G54850 AT1G47056 AT4G23860 AT5G16715 AT2G39940 AT1G29880 AT1G60190 AT5G27600 AT5G07270 AT4G05160 AT3G26810 AT1G72550 AT4G33760 AT4G10320 AT3G60350 AT2G04350 AT5G27470 AT1G18950 AT4G34030 AT2G28880 AT1G65060 AT3G54650 AT4G02120 AT4G17300 AT5G13630 AT3G21110 AT3G10340 AT1G20780 AT5G64660 AT3G62980 AT5G26830 AT4G31180 AT1G62940 AT2G17020 AT3G46100 AT5G01720…	130	2.99
lyase activity	3	AT4G14910 AT2G43750 AT1G08080 AT4G26530 AT1G08200 AT3G24670 AT1G55880 AT5G14740 AT4G35830 AT4G34710 AT3G01500 AT1G08630 AT5G26030 AT1G14420 AT2G29690 AT3G55140 AT1G02205 AT5G01320 AT2G28880 AT3G61440 AT4G21770 AT1G68750 AT5G15950 AT3G23490 AT3G02470 AT3G29410 AT2G26800 AT4G25290 AT2G01140 AT3G06860 AT1G09880 AT4G29010 AT3G10340 AT5G51690 AT3G10050 AT2G37690 AT5G42650 AT1G63970 AT1G11840 AT2G24210…	125	2.88
ion transmembrane transporter activity	3	AT1G12840 AT1G68100 AT3G13620 AT2G38940 AT4G32470 AT1G55910 AT3G58970 AT5G15410 AT5G14570 AT5G14880 AT3G02050 AT3G01390 AT5G25400 AT2G28260 AT2G35060 AT1G10970 AT3G20870 AT5G36940 AT1G76030 AT5G59030 AT3G17700 AT5G13430 AT2G25600 AT1G77110 AT1G08090 AT3G14410 AT3G19553 AT5G55000 AT2G47160 AT5G57490 AT5G47030 AT4G33520 AT5G57110 AT5G13550 AT5G13440 AT2G47830 AT5G53130 AT1G76430 AT2G16800 AT5G50200…	107	2.46
isomerase activity	3	AT5G16440 AT3G56070 AT3G63400 AT2G36130 AT1G02000 AT5G67530 AT5G44520 AT1G26940 AT1G26550 AT4G10960 AT1G65520 AT5G63920 AT1G15410 AT2G01290 AT4G02780 AT4G24620 AT4G25340 AT5G57330 AT5G10870 AT1G34150 AT4G39800 AT4G30440 AT3G25780 AT5G50375 AT4G23730 AT5G02820 AT3G02570 AT4G19830 AT2G21170 AT3G13170 AT5G28840 AT3G25230 AT3G55440 AT3G21640 AT5G55220 AT3G60370 AT1G20370 AT5G10170 AT2G45790 AT1G63290…	72	1.66
	3	AT1G12840 AT1G26670 AT3G13620 AT2G38940 AT2G01170 AT1G77210 AT2G13100 AT3G46560 AT2G21050 AT2G41700 AT5G36940 AT2G38120 AT2G40420 AT5G40780 AT5G49630 AT2G43330 AT1G77110 AT3G19553 AT1G25530 AT2G47160 AT1G80510 AT4G33520 AT5G57110 AT3G25110 AT2G47830 AT1G76430 AT2G19680 AT1G05940 AT3G58060 AT3G10600 AT3G42050 AT4G02620 AT2G29530 AT1G47670 AT1G78560 AT5G41610 AT5G59250 AT4G21480 AT1G72750 AT3G13320…	66	1.52
oxygen binding	3	AT4G31950 AT3G48310 AT4G19230 AT5G23190 AT4G12300 AT5G07990 AT2G45580 AT4G31500 AT1G13110 AT3G14680 AT2G02580 AT3G52970 AT1G17060 AT5G36130 AT5G57260 AT5G09970 AT2G16060 AT2G32440 AT4G37370 AT2G26170 AT3G13730 AT5G04660 AT1G75130 AT5G44620 AT1G74110 AT1G01280 AT4G12330 AT5G24910 AT3G19270 AT2G23220 AT1G64950 AT5G63450 AT3G48290 AT4G37340 AT2G45550 AT3G14690 AT4G37310 AT1G01190 AT1G63710 AT2G27690…	62	1.43
helicase activity	3	AT2G35920 AT1G72730 AT1G48650 AT3G19760 AT2G33730 AT5G67630 AT2G01130 AT3G13920 AT1G48310 AT1G54270 AT5G65900 AT4G09730 AT1G20920 AT1G20960 AT2G02090 AT2G13370 AT1G01040 AT5G19310 AT5G05450 AT4G00660 AT3G18600 AT2G47330 AT2G46020 AT1G59990 AT4G34910 AT5G60990 AT4G16630 AT5G14610 AT1G59760 AT1G31970 AT5G51280 AT5G07810 AT1G58060 AT5G13010 AT1G77050 AT1G33390 AT2G42520 AT1G20720 AT3G58510 AT1G05460…	56	1.29
lipid binding	3	AT5G07300 AT3G61050 AT5G61900 AT5G59310 AT2G38760 AT4G30880 AT3G20320 AT4G24230 AT5G52160 AT3G53980 AT3G07450 AT5G60690 AT4G19040 AT2G48130 AT2G38750 AT4G32160 AT3G18280 AT5G64080 AT5G65020 AT3G05420 AT4G15160 AT2G15900 AT1G62790 AT2G10940 AT4G33550 AT1G18100 AT5G58440 AT1G35720 AT1G68090 AT4G33650 AT1G55260 AT1G31812 AT3G43720 AT5G45560 AT3G08770 AT1G08860 AT5G06140 AT1G65480	38	0.88
channel activity	3	AT3G54820 AT5G15410 AT3G04090 AT3G16240 AT2G28260 AT4G18910 AT2G45960 AT3G17700 AT2G37170 AT2G25600 AT5G55000 AT5G57490 AT5G18290 AT5G53130 AT4G10380 AT3G27170 AT3G02850 AT4G01470 AT4G03560 AT5G49890 AT5G54250 AT4G00430 AT5G55630 AT2G24240 AT3G01280 AT1G04690 AT3G09030 AT4G17340 AT5G33280 AT5G67500 AT5G26240 AT5G40890 AT1G55620 AT2G36830 ATCG00150 AT5G45380	36	0.83
protein transporter activity	3	AT2G38410 AT5G62810 AT3G46560 AT5G06120 AT3G58170 AT2G46520 AT4G27640 AT1G09270 AT5G16880 AT2G29530 AT5G60460 AT1G30630 AT3G08790 AT2G01110 AT1G72750 AT1G12360 AT5G63640 AT2G16950 AT3G46740 AT3G60540 AT5G53480 AT3G09740 AT3G06720 AT1G06210 AT3G54860 AT2G28800 AT1G71480 AT2G31660 AT5G17020	29	0.67
receptor activity	3	AT1G26670 AT2G26330 AT5G39510 AT1G66150 AT1G75760 AT1G80080 AT1G42470 AT2G17820 AT5G07280 AT2G21190 AT1G71830 AT3G45780 AT4G16250 AT4G38630 AT1G63830 AT4G16920 AT5G17880 AT1G48270 AT1G27320 AT2G16640 AT5G45230 AT4G12010 AT4G38350 AT4G08920 AT3G57530 AT5G17680 AT5G36930 AT5G17020 AT1G32080	29	0.67
transcription activator activity	3	AT1G32640 AT2G06200 AT2G36400 AT5G20730 AT3G58680 AT1G62990 AT3G01470 AT3G07220 AT2G35110 AT3G13960 AT3G52910 AT1G12630 AT3G56850 AT5G25220 AT2G36270 AT4G25490 AT4G37740 AT3G26744 AT5G09250 AT2G04880 AT1G23380 AT3G16770 AT2G47460 AT3G23240 AT1G04020	25	0.58
organic acid transmembrane transporter activity	3	AT3G13620 AT2G01170 AT2G21050 AT2G41700 AT5G36940 AT2G38120 AT2G40420 AT5G40780 AT5G49630 AT3G19553 AT1G25530 AT1G80510 AT1G05940 AT3G10600 AT1G47670 AT1G78560 AT5G47560 AT4G38250 AT1G79900 AT4G21120 AT1G58030 AT5G41800 AT3G30390 AT4G22840	24	0.55
amine transmembrane transporter activity	3	AT3G13620 AT3G16240 AT2G01170 AT2G21050 AT2G41700 AT5G36940 AT2G38120 AT2G40420 AT5G40780 AT5G49630 AT3G19553 AT1G25530 AT1G80510 AT1G05940 AT3G10600 AT1G47670 AT4G38250 AT1G79900 AT4G21120 AT1G58030 AT5G41800 AT3G30390 AT5G45380	23	0.53
carbohydrate transmembrane transporter activity	3	AT2G38940 AT1G77210 AT2G13100 AT2G43330 AT1G76430 AT2G02810 AT2G43240 AT3G59360 AT5G59250 AT4G21480 AT1G73220 AT2G48020 AT5G41760 AT3G20660 AT5G59740 AT3G19940 AT2G20780 AT1G75220 AT1G61790 AT4G04750 AT5G17520 AT2G29650	22	0.51
cofactor binding	3	AT4G27270 AT5G67220 AT4G34200 AT1G68010 AT4G24230 AT1G11930 AT3G45780 AT5G13700 AT3G05420 AT5G14780 AT5G58800 AT1G73050 AT5G28840 AT4G26860 AT4G36750 AT4G38890 AT3G19480 AT1G31812 AT1G72970 AT2G41540 AT1G50940	21	0.48
carbohydrate binding	3	AT5G06740 AT4G21390 AT1G11340 AT1G15530 AT3G53380 AT1G34300 AT5G01090 AT5G35370 AT4G27300 AT5G52190 AT1G61370 AT3G16030 AT3G54690 AT1G78850 AT5G03140 AT1G61360 AT3G52180 AT3G46550	18	0.41
small protein conjugating enzyme activity	3	AT5G53300 AT2G33770 AT1G55860 AT5G05080 AT1G78870 AT2G02760 AT5G41700 AT5G42990 AT1G17280 AT4G27960 AT1G50490 AT1G64230 AT3G17000 AT5G41340 AT3G57870 AT3G52560 AT3G13550 AT1G53020	18	0.41
enzyme inhibitor activity	3	AT2G23430 AT5G62350 AT5G47550 AT1G70540 AT5G04750 AT3G12490 AT1G47960 AT2G38870 AT1G47710 AT2G40880 AT1G14890 AT2G25240 AT5G48820 AT4G12390 AT1G62760 AT1G17860	16	0.37
receptor signaling protein activity	3	AT1G18150 AT1G66150 AT2G43790 AT4G36450 AT2G48010 AT1G07880 AT1G71830 AT1G09000 AT2G01450 AT3G18040 AT3G14720 AT4G01370 AT4G08500 AT3G45640	14	0.32
chromatin binding	3	AT3G51880 AT3G53830 AT4G37280 AT2G13370 AT5G19420 AT5G63860 AT5G17690 AT5G11580 AT3G02510 AT1G20693 AT2G28290 AT5G44800 AT2G17560	13	0.30
microtubule motor activity	3	AT2G21380 AT1G01950 AT5G65460 AT2G47500 AT5G47820 AT5G27950 AT1G18370 AT3G16060 AT3G16630 AT5G20110 AT4G15930 AT3G12020 AT4G27360	13	0.30
GTPase regulator activity	3	AT3G60860 AT3G06540 AT5G63860 AT5G22400 AT5G61530 AT3G11490 AT4G03100 AT3G59920 AT5G05940 AT3G63130 AT3G07880 AT2G44100 AT5G19320	13	0.30
enzyme activator activity	3	AT2G39730 AT4G08960 AT5G22400 AT5G14670 AT5G61530 AT1G10630 AT3G11490 AT4G03100 AT3G62290 AT1G09020 AT3G63130 AT5G19320	12	0.28
structural constituent of cytoskeleton	3	AT1G64740 AT3G33520 AT1G13180 AT5G19780 AT5G56180 AT3G12380 AT3G27000 AT3G53750 AT5G59370 AT5G09810 AT5G12250 AT3G12110	12	0.28
water transporter activity	3	AT3G54820 AT3G04090 AT3G16240 AT4G18910 AT2G45960 AT2G37170 AT5G18290 AT4G10380 AT4G01470 AT4G00430 AT4G17340 AT2G36830	12	0.28
kinase regulator activity	3	AT4G34160 AT2G23430 AT5G25380 AT4G35620 AT1G47230 AT5G47080 AT1G70210 AT4G37490 AT1G09020 AT5G48820 AT2G44680 AT1G44110	12	0.28
tetrapyrrole binding	3	AT3G22840 AT4G14690 ATCG00280 AT4G15440 AT3G47470 AT4G34190 AT4G39490 AT1G29910 ATCG00350 AT1G44575 AT2G45560	11	0.25
RNA polymerase II transcription factor activity	3	AT2G45100 AT3G10330 AT1G75510 AT1G55520 AT4G36650 AT4G17020 AT3G09360 AT5G19910 AT1G05055 AT4G24440 AT1G02680	11	0.25
transcription repressor activity	3	AT1G27730 AT1G50640 AT5G03740 AT4G14550 AT3G18990 AT3G15210 AT3G20310 AT5G44210 AT4G32551 AT5G10140 AT3G56400	11	0.25
drug binding	3	AT4G25340 AT4G19830 AT3G25230 AT3G21640 AT3G60370 AT5G64350 AT4G36760 AT5G48580 AT5G13410 AT3G55520	10	0.23
amine binding	3	AT4G34200 AT1G34760 AT5G04740 AT2G31810 AT2G36840 AT3G20330 AT5G65890 AT3G19480 AT5G16290 AT1G75330	10	0.23
phosphatase regulator activity	3	AT5G25510 AT3G26020 AT1G25490 AT4G08960 AT3G25800 AT5G53000 AT5G18580 AT5G03470 AT3G09880 AT1G17720	10	0.23
peptide transporter activity	3	AT5G53550 AT4G10770 AT5G53510 AT4G16370 AT5G55930 AT3G17650 AT1G65730 AT3G27020 AT5G64410 AT2G02040	10	0.23
structural constituent of cell wall	3	AT1G23720 AT1G49490 AT3G22800 AT4G18670 AT4G13340 AT1G12040 AT3G24480 AT4G13390	8	0.18
transcription initiation factor activity	3	AT4G12610 AT5G43130 AT1G17440 AT1G08540 AT1G54140 AT4G20280 AT2G36990	7	0.16
two-component response regulator activity	3	AT4G18020 AT5G02810 AT1G67710 AT5G24470 AT3G16857 AT1G66340	6	0.14
cyclase activity	3	AT2G24210 AT3G25780 AT3G25820 AT3G10230 AT1G13280 AT5G57030	6	0.14
small protein activating enzyme activity	3	AT5G06460 AT4G24940 AT2G21470 AT5G19180 AT2G30110	5	0.12
steroid binding	3	AT4G08180 AT4G22540 AT3G09300 AT5G59420 AT5G52240	5	0.12
peptide binding	3	AT1G29260 AT5G03940 AT3G52850 AT4G38630 AT5G56290	5	0.12
nucleobase, nucleoside, nucleotide and nucleic acid transmembrane transporter activity	3	AT2G03590 AT1G30840 AT4G18210 AT1G44750	4	0.09
vitamin binding	3	AT1G11930 AT5G16390 AT4G26860 AT5G15530	4	0.09
lipid transporter activity	3	AT3G20320 AT4G39170 AT1G19800	3	0.07
deaminase activity	3	AT2G38280 AT2G19570 AT4G04880	3	0.07
Mo-molybdopterin cofactor sulfurase activity	3	AT1G16540 AT1G30910 AT5G55130	3	0.07
structural constituent of chromatin	3	AT3G51880 AT1G20693 AT2G17560	3	0.07
hormone binding	3	AT3G26810 AT3G62980 AT1G66340	3	0.07
pattern binding	3	AT3G52180 AT3G46550	2	0.05
boron transporter activity	3	AT2G47160 AT4G10380	2	0.05
isoprenoid binding	3	AT1G44575	1	0.02
water binding	3	AT3G28840	1	0.02
C-22 sterol desaturase activity	3	AT2G34500	1	0.02
quinolinate synthetase A activity	3	AT5G50210	1	0.02
structural constituent of nuclear pore	3	AT2G45000	1	0.02
recombinase activity	3	AT2G28560	1	0.02
glycogen debranching enzyme activity	3	AT5G64860	1	0.02
lipoic acid synthase activity	3	AT2G20860	1	0.02
drug transporter activity	3	AT2G16990	1	0.02
acetylglutamate kinase regulator activity	3	AT4G01900	1	0.02
L,L-diaminopimelate aminotransferase activity	3	AT4G33680	1	0.02
vitamin transporter activity	3	AT2G32040	1	0.02
demethylase activity	3	AT1G11680	1	0.02
acyl binding	3	AT5G20350	1	0.02
cofactor transporter activity	3	AT2G32040	1	0.02
pigment binding	3	AT1G44575	1	0.02
structural constituent of eye lens	3	AT5G52810	1	0.02
ammonia transporter activity	3	AT3G16240	1	0.02
metal cluster binding	3	AT5G60600	1	0.02
transcription elongation regulator activity	3	AT3G09210	1	0.02
channel regulator activity	3	AT2G26300	1	0.02
extracellular matrix structural constituent	3	AT3G07390	1	0.02
negative regulator of basal transcription activity	3	AT4G15900	1	0.02
DNA binding	4	AT5G56110 AT2G37550 AT4G32280 AT3G24495 AT3G50870 AT5G52510 AT1G27730 AT1G73360 AT3G57080 AT3G54390 AT5G59910 AT1G01250 AT1G44900 AT1G32640 AT2G24260 AT2G18350 AT2G01940 AT1G80840 AT1G35460 AT5G63330 AT5G10980 AT5G56950 AT5G54680 AT4G11080 AT5G23090 AT5G18830 AT3G13040 AT2G40950 AT1G68200 AT3G12910 AT4G18020 AT1G68840 AT5G49520 AT5G45140 AT4G39780 AT5G58720 AT3G22320 AT5G13180 AT4G28640 AT1G50640…	571	15.72
transferase activity, transferring phosphorus-containing groups	4	AT2G27960 AT3G46920 AT2G15080 AT3G57080 AT1G20650 AT4G29810 AT4G26690 AT5G50000 AT5G15730 AT1G66830 AT2G26330 AT2G20300 AT4G32830 AT4G27600 AT4G32660 AT3G09830 AT1G63700 AT5G45140 AT1G12000 AT5G01810 AT1G66880 AT3G01820 AT2G46700 AT3G57830 AT3G22320 AT3G52090 AT1G18150 AT3G50530 AT4G32850 AT5G26751 AT5G06740 AT5G37790 AT2G40030 AT3G21070 AT4G14660 AT3G10700 AT5G01890 AT4G19600 AT5G59010 AT1G66150…	456	12.55
metal ion binding	4	AT5G06420 AT1G30900 AT1G27730 AT3G05200 AT1G08080 AT2G39100 AT3G18640 AT1G04850 AT3G15090 AT3G06130 AT2G47560 AT2G01940 AT2G24590 AT5G05810 AT4G23860 AT3G03000 AT4G19990 AT2G46700 AT1G12470 AT5G14740 AT1G31160 AT3G50530 AT1G75710 AT5G42250 AT5G64920 AT3G09770 AT3G01500 AT3G53690 AT1G67340 AT2G38760 AT3G18430 AT3G43810 AT1G53820 AT4G27310 AT5G63620 AT1G09560 AT1G66240 AT3G14740 AT3G62240 AT1G23740…	327	9
cation binding	4	AT5G06420 AT1G30900 AT1G27730 AT3G05200 AT1G08080 AT2G39100 AT3G18640 AT1G04850 AT3G15090 AT2G47560 AT2G01940 AT2G24590 AT5G05810 AT4G23860 AT3G03000 AT4G19990 AT2G46700 AT1G12470 AT5G14740 AT1G31160 AT3G50530 AT1G75710 AT5G42250 AT5G64920 AT3G09770 AT3G01500 AT3G53690 AT1G67340 AT2G38760 AT3G18430 AT3G43810 AT1G53820 AT4G27310 AT5G63620 AT1G09560 AT3G14740 AT3G62240 AT1G23740 AT1G48175 AT5G42940…	312	8.59
purine nucleotide binding	4	AT3G24495 AT2G35920 AT4G17170 AT5G67220 AT1G48650 AT1G44900 AT1G66830 AT1G56410 AT4G35020 AT5G16715 AT1G55490 AT1G24510 AT5G20660 AT3G57830 AT5G58720 AT2G26280 AT1G26230 AT3G12580 AT1G53350 AT3G10700 AT5G01890 AT4G33760 AT5G59010 AT1G01200 AT4G10320 AT2G35500 AT2G27200 AT4G24970 AT1G02130 AT4G36180 AT2G04030 AT4G17380 AT5G17710 AT3G30842 AT5G11480 AT3G24240 AT5G27540 AT3G10350 AT3G60190 AT1G06840…	283	7.79
hydrolase activity, acting on ester bonds	4	AT3G08510 AT4G26690 AT2G42010 AT3G20500 AT4G19420 AT5G15860 AT1G51440 AT3G51830 AT4G27800 AT2G35680 AT4G18550 AT1G10430 AT2G46700 AT2G42450 AT1G71860 AT3G50530 AT1G68260 AT2G30020 AT1G03360 AT1G18480 AT1G18030 AT1G48410 AT5G56610 AT4G33220 AT3G16560 AT3G02040 AT3G19420 AT1G31480 AT1G13900 AT5G43300 AT1G08420 AT1G24450 AT2G15230 AT3G11210 AT2G45220 AT1G67820 AT3G19100 AT1G72880 AT3G43220 AT3G46210…	221	6.08
hydrolase activity, acting on acid anhydrides	4	AT1G12840 AT1G21690 AT1G15690 AT1G15210 AT5G44790 AT1G72730 AT1G44900 AT4G04770 AT4G35020 AT5G21930 AT2G46860 AT1G64110 AT3G19760 AT2G28520 AT2G33730 AT5G61700 AT4G36580 AT3G06400 AT1G17260 AT3G30842 AT1G04730 AT1G63440 AT4G25450 AT3G60190 AT4G30490 AT2G28070 AT4G39850 AT1G63160 AT4G30190 AT2G41700 AT1G02280 AT3G13920 AT3G28540 AT1G79050 AT1G54270 AT2G07560 AT3G47730 AT4G04910 AT5G50920 AT5G65900…	174	4.79
peptidase activity	4	AT4G34980 AT1G09300 AT2G39710 AT1G30900 AT1G50380 AT3G63470 AT1G21720 AT2G27920 AT2G45240 AT1G25510 AT5G67360 AT5G42320 AT3G02740 AT5G65760 AT3G20015 AT2G24280 AT4G30020 AT1G51710 AT3G14290 AT1G51760 AT5G56650 AT5G20660 AT3G25700 AT5G33340 AT3G12203 AT1G44130 AT4G33490 AT4G14800 AT5G02190 AT3G14400 AT4G15880 AT3G59990 AT3G14240 AT1G01300 AT5G10790 AT4G10520 AT2G25940 AT3G27925 AT1G75460 AT5G43600…	174	4.79
transferase activity, transferring glycosyl groups	4	AT4G26900 AT1G14620 AT1G22340 AT1G24100 AT1G53290 AT1G77130 AT3G02230 AT1G75420 AT5G15050 AT1G05170 AT1G09795 AT4G02500 AT3G53900 AT1G73740 AT2G43820 AT4G23490 AT1G22370 AT4G14100 AT3G50740 AT3G11540 AT4G21060 AT2G19880 AT5G20410 AT1G74420 AT2G44660 AT4G01070 AT2G36750 AT3G15940 AT4G07960 AT5G53340 AT3G03050 AT2G22590 AT1G27450 AT4G23990 AT2G23420 AT5G07720 AT3G07160 AT5G03490 AT3G24040 AT3G58790…	150	4.13
RNA binding	4	AT4G24770 AT3G11964 AT3G50670 AT2G39140 AT2G41060 AT3G26120 AT1G48410 AT1G76460 AT2G40290 AT3G26932 AT3G15010 AT1G17370 AT1G24450 AT5G66010 AT1G16610 AT1G07350 AT5G57870 AT3G27700 AT3G10360 AT4G12640 AT1G47490 AT3G46210 AT3G25520 AT5G46920 AT1G20880 AT3G52660 AT2G39460 AT3G51950 AT1G60900 AT2G43370 AT5G51120 AT1G60650 AT4G27000 AT1G02840 AT4G13850 AT1G29400 AT1G53120 AT1G13190 AT5G03940 AT1G48900…	135	3.72
hydrolase activity, acting on glycosyl bonds	4	AT3G13790 AT5G20250 AT2G32290 AT5G24540 AT3G16920 AT4G30270 AT1G70710 AT5G13870 AT4G19810 AT5G65730 AT3G02720 AT1G56560 AT4G09510 AT3G23920 AT4G39010 AT3G46570 AT5G20390 AT1G32860 AT1G55120 AT5G47000 AT5G34940 AT3G23640 AT4G19800 AT1G55740 AT1G65590 AT3G13750 AT3G12500 AT1G72990 AT5G57560 AT1G65610 AT5G57970 AT1G02640 AT4G01970 AT5G54570 AT5G66460 AT2G05790 AT3G55430 AT5G20950 AT4G00490 AT2G36870…	123	3.39
cation transmembrane transporter activity	4	AT1G12840 AT2G26900 AT5G03560 AT5G44790 AT3G13620 AT1G09960 AT2G38290 AT4G32470 AT5G21930 AT1G55910 AT5G15410 AT1G55730 AT5G14880 AT3G02050 AT3G01390 AT1G17260 AT1G63440 AT2G28260 AT3G51860 AT4G30190 AT2G35060 AT5G65980 AT1G10970 AT5G36940 AT1G76030 AT5G17850 AT5G59030 AT5G13430 AT2G25600 AT3G19553 AT5G55000 AT5G51710 AT5G47030 AT4G33520 AT5G57110 AT5G13440 AT2G47830 AT3G58730 AT5G53130 AT2G16800…	98	2.70
	4	AT2G26900 AT5G03560 AT3G13620 AT1G09960 AT2G38290 AT2G38940 AT5G15410 AT1G55730 AT3G16240 AT2G01170 AT1G77210 AT2G28260 AT3G51860 AT2G41700 AT5G65980 AT2G38060 AT5G36940 AT5G17850 AT3G17700 AT2G38120 AT2G40420 AT5G40780 AT5G49630 AT2G25600 AT3G19553 AT5G55000 AT1G25530 AT5G57490 AT5G51710 AT1G80510 AT5G64290 AT5G53130 AT1G76430 AT1G70940 AT1G55720 AT4G35300 AT1G05940 AT3G10600 AT1G47670 AT1G78560…	82	2.26
ligase activity, forming carbon-nitrogen bonds	4	AT3G18710 AT3G47340 AT4G33210 AT3G54850 AT1G47056 AT4G23860 AT2G39940 AT1G60190 AT5G07270 AT3G26810 AT3G60350 AT4G34030 AT3G54650 AT4G02120 AT3G21110 AT3G10340 AT1G20780 AT5G64660 AT3G62980 AT2G17020 AT5G01720 AT1G68050 AT5G13050 AT1G75950 AT3G53090 AT3G49810 AT4G24830 AT2G42620 AT5G37600 AT3G52450 AT1G65430 AT1G77550 AT3G61415 AT3G25660 AT1G50480 AT3G02260 AT3G46510 AT2G21950 AT3G07360 AT1G49780…	76	2.09
transferase activity, transferring acyl groups	4	AT1G80950 AT5G03860 AT2G26640 AT4G11820 AT5G23010 AT4G05160 AT4G37580 AT1G24360 AT1G04010 AT1G78690 AT1G04710 AT3G58750 AT2G19070 AT2G38130 AT5G56760 AT1G57600 AT1G08510 AT3G48780 AT5G23670 AT5G43760 AT5G46290 AT4G37670 AT5G20350 AT1G32200 AT1G79000 AT1G34430 AT2G33150 AT3G25110 AT3G55360 AT4G19860 AT1G26220 AT5G16800 AT2G39000 AT1G19440 AT2G19450 AT1G63050 AT2G44350 AT2G38110 AT3G52280 AT5G55380…	72	1.98
transferase activity, transferring one-carbon groups	4	AT4G25730 AT1G69770 AT4G26220 AT1G02100 AT5G01230 AT5G55250 AT2G47420 AT5G43990 AT5G54160 AT1G19640 AT4G10760 AT1G20330 AT1G11860 AT3G26410 AT5G13710 AT3G23470 AT2G35040 AT4G32520 AT3G20330 AT5G13960 AT3G62000 AT3G06930 AT3G23510 AT4G31790 AT2G16370 AT2G33290 AT5G26880 AT2G19670 AT4G34050 AT3G61530 AT5G49810 AT1G45110 AT4G37930 AT4G13930 AT4G31120 AT3G56330 AT5G53920 AT4G14140 AT1G14030 AT3G18000…	59	1.62
calmodulin binding	4	AT4G28600 AT5G60390 AT1G19870 AT1G51710 AT2G18750 AT5G15410 AT3G16490 AT2G43040 AT2G28260 AT5G03040 AT4G21820 AT2G15760 AT2G24300 AT5G62070 AT1G18840 AT3G17700 AT2G02010 AT4G00820 AT1G13870 AT1G67310 AT4G14750 AT3G22190 AT5G65210 AT1G61560 AT5G57110 AT5G64040 AT5G53130 AT5G57580 AT4G02600 AT3G25230 AT3G59690 AT3G21640 AT5G20720 AT1G10130 AT2G33990 AT3G49050 AT3G22910 AT5G57010 AT2G26190 AT3G43120…	59	1.62
oxidoreductase activity, acting on CH-OH group of donors	4	AT4G27250 AT1G76490 AT4G34200 AT1G68010 AT1G24360 AT2G45400 AT3G19450 AT2G13560 AT3G06860 AT3G29360 AT4G39230 AT1G04420 AT5G35790 AT1G10810 AT3G10370 AT5G14780 AT4G17260 AT2G43420 AT1G73050 AT5G19440 AT4G20930 AT3G15020 AT4G18360 AT2G33630 AT5G58330 AT1G64190 AT1G16350 AT3G02360 AT2G40690 AT2G17130 AT5G11670 AT3G58610 AT5G25880 AT3G15290 AT2G29350 AT4G37990 AT5G43330 AT1G53240 AT1G52340 AT3G19480…	57	1.57
translation factor activity, nucleic acid binding	4	AT1G77840 AT1G33330 AT2G04520 AT5G60390 AT1G65220 AT1G62750 AT4G02930 AT1G36730 AT4G11420 AT5G54760 AT5G57870 AT4G33250 AT1G48970 AT5G27640 AT3G13920 AT1G56070 AT1G12920 AT4G30690 AT1G09640 AT1G13950 AT5G43810 AT4G38710 AT3G26618 AT5G18110 AT5G11900 AT5G36230 AT3G22980 AT1G13020 AT4G27130 AT4G26310 AT2G39990 AT2G18110 AT1G10840 AT1G72340 AT5G19510 AT3G60240 AT2G45030 AT5G13650 AT1G49760 AT5G25780…	54	1.49
electron carrier activity	4	AT4G19380 AT5G03870 AT4G35460 AT5G08530 AT4G30210 AT5G18800 AT1G32550 AT4G10040 AT3G11920 AT1G07180 AT4G29890 AT3G44190 AT1G60950 AT2G41680 ATMG01320 AT4G28220 AT4G36400 AT3G16950 AT2G29990 AT1G20340 AT5G40810 AT4G25650 AT4G04950 AT4G03280 AT4G21490 AT5G44400 AT5G17770 AT4G20820 AT2G05620 AT5G11770 AT1G75270 AT4G20840 AT2G20800 AT2G26500 AT1G48030 AT5G66190 AT1G53300 AT5G37510 AT5G67590 AT2G15780…	53	1.46
oxidoreductase activity, acting on paired donors, with incorporation or reduction of molecular oxygen	4	AT5G07990 AT4G31500 AT4G16330 AT2G26670 AT5G24530 AT3G18210 AT3G07570 AT2G43080 AT3G13610 AT2G32440 AT4G25420 AT3G12120 AT3G61580 AT1G14130 AT3G51240 AT1G35190 AT3G04870 AT2G36690 AT1G43800 AT1G17020 AT3G19000 AT4G10490 AT4G12980 AT3G47450 AT5G05580 AT5G20400 AT2G04850 AT2G30490 AT1G20270 AT2G29390 AT3G02630 AT1G07420 AT3G56940 AT4G25300 AT3G15850 AT1G68080 AT2G26550 AT4G30950 AT2G45970 AT5G66060…	47	1.29
carbon-carbon lyase activity	4	AT4G26530 AT1G08200 AT4G34710 AT1G08630 AT2G29690 AT1G02205 AT5G01320 AT2G28880 AT1G68750 AT5G15950 AT3G02470 AT2G26800 AT4G25290 AT2G01140 AT2G37690 AT3G11750 AT1G27980 AT5G18930 AT3G56060 AT2G36460 AT1G43710 AT2G20340 AT4G04320 AT5G05730 AT2G16500 AT4G37870 AT5G17330 AT4G38970 AT3G48560 AT1G72970 AT1G08650 AT3G53520 AT5G51930 AT2G47590 AT5G54960 AT2G40490 AT5G57190 AT1G18270 AT1G53310 AT4G10750…	44	1.21
carbon-oxygen lyase activity	4	AT4G14910 AT2G43750 AT1G08080 AT3G24670 AT5G14740 AT4G35830 AT3G01500 AT1G14420 AT3G55140 AT3G61440 AT4G21770 AT3G06860 AT4G29010 AT5G42650 AT1G78570 AT3G59760 AT5G15110 AT3G07630 AT4G29840 AT1G78910 AT3G53190 AT5G51140 AT4G14880 AT1G48850 AT2G47510 AT5G63510 AT5G54810 AT5G22300 AT1G67750 AT2G22230 AT3G19440 AT1G69740 AT1G19580 AT1G04680 AT5G66120 AT5G04560 AT1G74030 AT3G51160 AT2G29560 AT4G26970…	44	1.21
primary active transmembrane transporter activity	4	AT1G12840 AT1G15690 AT5G44790 AT5G21930 AT1G17260 AT5G43970 AT1G63440 AT3G46560 AT4G30190 AT2G37410 AT3G27080 AT4G16160 AT4G33520 AT5G57110 AT5G50460 AT3G58730 AT2G19680 AT3G42050 AT5G24650 AT4G02620 AT1G07810 AT2G29530 AT3G62880 AT1G10130 AT1G72750 AT3G22910 AT4G33350 AT2G28900 AT4G26670 AT4G09650 AT1G78720 AT3G46740 AT4G11150 AT1G27770 AT3G28715 AT2G18710 AT3G57330 AT3G04800 AT3G63380 AT2G28800…	42	1.16
disulfide oxidoreductase activity	4	AT1G52260 AT4G33040 AT3G20560 AT5G03870 AT1G07700 AT2G47470 AT5G06690 AT1G07960 AT3G11920 AT1G50320 AT1G11530 AT5G18600 AT5G16400 AT1G35620 AT3G51030 AT3G17880 AT1G28480 AT4G28220 AT4G03520 AT4G04950 AT5G58530 AT5G20500 AT2G35010 AT1G63940 AT1G04980 AT1G75270 AT5G04260 AT2G30540 AT1G53300 AT5G13810 AT3G54960 AT5G60640 AT5G63030 AT1G76080 AT5G39950 AT4G08550 AT1G60420 AT1G08570 AT2G01270 AT4G27080…	41	1.13
transferase activity, transferring alkyl or aryl (other than methyl) groups	4	AT4G39980 AT5G41210 AT2G18950 AT4G23660 AT1G65820 AT2G34630 AT5G44000 AT5G40280 AT1G78380 AT3G17390 AT4G17190 AT1G02950 AT2G44520 AT3G51820 AT4G30000 AT2G36880 AT5G08280 AT3G09270 AT1G09240 AT1G23820 AT4G01850 AT2G02390 AT1G79500 AT1G10370 AT2G39550 AT4G24490 AT2G27760 AT5G58770 AT5G20040 AT2G29420 AT2G02380 AT4G36810 AT2G45300 AT1G10360 AT2G30860 AT3G11950 AT5G17230 AT1G17050	38	1.05
anion transmembrane transporter activity	4	AT2G38940 AT5G14570 AT5G25400 AT2G38060 AT1G08090 AT3G14410 AT5G57490 AT5G13550 AT5G64290 AT1G76430 AT5G50200 AT3G12520 AT2G23150 AT1G77990 AT4G32390 AT5G47560 AT2G32830 AT1G12110 AT3G46980 AT3G06450 AT1G80830 AT5G49890 AT5G05820 AT5G12860 AT3G11320 AT5G33280 AT5G67500 AT2G29650 AT5G26240 AT5G40890 AT1G30450 AT1G55620 AT3G26570 AT1G23090 AT1G77610 AT1G80310	36	0.99
oxidoreductase activity, acting on the aldehyde or oxo group of donors	4	AT1G16300 AT1G54100 AT5G62530 AT1G01090 AT1G58290 AT1G15950 AT2G27150 AT3G24503 AT3G48000 AT4G30470 AT5G65750 AT5G58490 AT3G66658 AT1G42970 AT1G24180 AT4G25570 AT1G74920 AT2G33590 AT1G23800 AT1G59900 AT1G79530 AT2G23910 AT1G55510 AT5G43940 AT1G14810 AT3G55410 AT5G38630 AT1G44170 AT1G79440 AT5G50850 AT3G04120 AT5G14700 AT2G02400 AT5G09300	34	0.94
oxidoreductase activity, acting on NADH or NADPH	4	AT1G75290 AT5G08530 AT2G13560 AT3G09940 AT3G52880 AT4G30210 AT5G18800 AT1G07180 AT1G64060 AT5G47910 ATMG01320 AT4G28220 AT2G29990 AT5G11670 AT4G21490 AT5G51060 AT5G25880 AT5G17770 AT5G11770 AT2G20800 AT4G36220 AT5G66190 AT5G37510 AT5G67590 AT4G00570 AT1G79750 AT1G16700 AT2G07689 AT3G27820 AT1G02020 AT4G24520 AT5G08740 ATMG00665	33	0.91
metal ion transmembrane transporter activity	4	AT5G44790 AT1G68100 AT5G21930 AT3G58970 AT5G14880 AT3G02050 AT2G35060 AT1G10970 AT3G20870 AT5G59030 AT5G51710 AT4G33520 AT5G57110 AT2G16800 AT2G23150 AT5G64560 AT1G07810 AT2G32270 AT3G05030 AT1G10130 AT3G22910 AT5G20650 AT1G80830 AT2G37920 AT1G12520 AT5G11800 AT1G27770 AT3G57330 AT3G12750 AT4G19690 AT3G63380 AT3G19640 AT4G00630	33	0.91
hydrolase activity, acting on carbon-nitrogen (but not peptide) bonds	4	AT5G07360 AT5G24810 AT1G08460 AT1G51760 AT1G55090 AT3G44680 AT5G12040 AT4G04955 AT4G37560 AT3G16150 AT2G35040 AT3G18520 AT4G37550 AT4G20070 AT5G08100 AT5G58980 AT4G00590 AT4G08790 AT4G08900 AT5G63110 AT2G38280 AT5G22300 AT4G34880 AT2G19570 AT5G08170 AT5G60540 AT1G44820 AT1G08980 AT3G17970 AT4G17360 AT5G09420 AT4G22930	32	0.88
monooxygenase activity	4	AT2G40890 AT5G07990 AT4G31500 AT5G11320 AT1G04180 AT3G07570 AT2G32440 AT1G12200 AT5G43890 AT2G35660 AT3G50660 AT4G38540 AT4G15440 AT4G12980 AT3G47450 AT2G04850 AT2G30490 AT4G39490 AT2G29390 AT1G07420 AT3G56940 AT2G45970 AT4G36220 AT5G05260 AT5G05320 AT2G45560 AT5G47530 AT2G26710 AT1G11680 AT3G61880 AT1G62600 AT5G07800	32	0.88
unfolded protein binding	4	AT1G24510 AT1G16680 AT3G13222 AT4G19570 AT5G49580 AT5G26360 AT2G20560 AT5G18140 AT3G13310 AT1G21080 AT3G08910 AT3G20050 AT5G23240 AT2G01710 AT3G02530 AT1G79940 AT5G48030 AT1G76700 AT1G61770 AT1G80030 AT1G59725 AT2G21510 AT5G05750 AT3G11830 AT5G52640 AT3G18190 AT3G17830 AT5G20890 AT5G53150 AT3G03960 AT3G47940	31	0.85
heat shock protein binding	4	AT2G41520 AT1G16680 AT2G47440 AT4G19570 AT5G49580 AT2G35540 AT2G20560 AT5G18140 AT3G13310 AT1G21080 AT3G08910 AT5G23240 AT2G01710 AT1G74250 AT1G79940 AT5G48030 AT1G76700 AT1G61770 AT1G80030 AT1G59725 AT4G13830 AT2G21510 AT5G05750 AT3G11450 AT3G17830 AT1G62970 AT2G35795 AT4G36040 AT5G53150 AT3G47940	30	0.83
oxidoreductase activity, acting on peroxide as acceptor	4	AT2G38380 AT5G05340 AT1G05260 AT4G08390 AT4G35090 AT4G33870 AT5G42180 AT5G47000 AT2G37130 AT1G20630 AT4G33420 AT5G40150 AT3G06050 AT1G20620 AT2G31570 AT1G44970 AT1G63460 AT1G35720 AT1G77490 AT4G11600 AT4G09010 AT4G30170 AT4G21960 AT4G31870 AT4G17690 AT4G11290 AT1G07890 AT4G36430	28	0.77
ligase activity, forming carbon-oxygen bonds	4	AT5G16715 AT1G29880 AT1G72550 AT4G33760 AT4G10320 AT5G27470 AT1G18950 AT4G17300 AT5G26830 AT4G31180 AT3G46100 AT5G38830 AT3G04600 AT4G26300 AT3G11710 AT3G13490 AT2G25840 AT5G26710 AT5G64050 AT1G25350 AT4G13780 AT4G39280 AT1G66530 AT3G62120 AT5G56680 AT2G33840 AT2G31170 AT1G50200	28	0.77
carboxylic acid transmembrane transporter activity	4	AT2G26900 AT3G13620 AT2G01170 AT2G41700 AT5G36940 AT2G38120 AT2G40420 AT5G40780 AT5G49630 AT3G19553 AT1G25530 AT1G80510 AT1G05940 AT3G10600 AT1G47670 AT1G78560 AT5G47560 AT2G39890 AT4G38250 AT1G58030 AT5G41800 AT3G30390 AT4G22840	23	0.63
cytoskeletal protein binding	4	AT5G06680 AT1G52080 AT2G29890 AT1G24764 AT2G19760 AT5G55230 AT2G19770 AT4G27060 AT3G15580 AT2G35630 AT2G01910 AT3G25500 AT1G71790 AT2G16700 AT5G59890 AT5G67470 AT5G56600 AT4G01710 AT3G60740 AT1G62040 AT4G16520 AT2G31200 AT4G34490	23	0.63
transferase activity, transferring nitrogenous groups	4	AT2G17630 AT1G80600 AT1G77670 AT3G22200 AT5G53970 AT5G46180 AT2G22250 AT4G31990 AT3G24090 AT4G35630 AT1G70580 AT5G19550 AT2G13360 AT5G04620 AT5G65720 AT1G23310 AT2G30970 AT4G33680 AT5G36160 AT4G39660 AT1G62960 AT2G20610	22	0.61
cis-trans isomerase activity	4	AT3G56070 AT3G63400 AT2G36130 AT5G67530 AT1G26940 AT4G25340 AT4G19830 AT3G25230 AT3G21640 AT5G55220 AT3G60370 AT4G33060 AT2G38730 AT5G64350 AT3G44600 AT5G48580 AT2G18040 AT3G62030 AT2G16600 AT5G13410 AT3G55520 AT5G35100	22	0.61
polyamine transmembrane transporter activity	4	AT3G13620 AT2G01170 AT2G41700 AT5G36940 AT2G38120 AT2G40420 AT5G40780 AT5G49630 AT3G19553 AT1G25530 AT1G80510 AT1G05940 AT3G10600 AT1G47670 AT2G39890 AT4G38250 AT1G58030 AT5G41800 AT3G30390	19	0.52
transmembrane receptor activity	4	AT2G26330 AT1G66150 AT1G42470 AT2G17820 AT5G07280 AT1G71830 AT4G16250 AT1G63830 AT4G16920 AT5G17880 AT1G48270 AT1G27320 AT2G16640 AT5G45230 AT4G12010 AT4G38350 AT5G17680 AT5G36930 AT1G32080	19	0.52
coenzyme binding	4	AT4G27270 AT5G67220 AT4G34200 AT1G68010 AT4G24230 AT3G45780 AT5G13700 AT3G05420 AT5G14780 AT5G58800 AT1G73050 AT5G28840 AT4G36750 AT4G38890 AT3G19480 AT1G31812 AT1G72970 AT2G41540 AT1G50940	19	0.52
oxidoreductase activity, acting on the CH-CH group of donors	4	AT5G16970 AT2G06050 AT3G45300 AT4G01690 AT4G16760 AT5G54190 AT3G55360 AT2G38050 AT1G09400 AT4G37000 AT3G11980 AT1G76690 AT5G65110 AT3G17810 AT1G03475 AT1G15710 AT5G34930 AT1G06290	18	0.50
protein dimerization activity	4	AT4G10960 AT5G17710 AT3G17450 AT2G37630 AT4G39400 AT5G66350 AT2G39550 AT5G12330 AT1G35720 AT4G33430 AT5G19180 AT1G19260 AT4G26780 AT4G08920 AT1G64440 AT1G12780 AT5G24020	17	0.47
phospholipid binding	4	AT5G07300 AT5G61900 AT2G38760 AT3G20320 AT2G38750 AT4G32160 AT5G65020 AT2G15900 AT1G18100 AT5G58440 AT1G35720 AT1G68090 AT4G33650 AT1G08860 AT5G06140 AT1G65480	16	0.44
ligase activity, forming carbon-sulfur bonds	4	AT1G20510 AT5G27600 AT4G05160 AT2G04350 AT1G65060 AT1G62940 AT4G14070 AT3G21240 AT3G05970 AT3G16910 AT5G23250 AT2G20420 AT1G51680 AT5G63380 AT5G08300 AT1G77590	16	0.44
intramolecular oxidoreductase activity	4	AT5G16440 AT5G44520 AT2G01290 AT4G24620 AT3G25780 AT3G02570 AT2G21170 AT3G55440 AT1G20050 AT3G10230 AT5G42740 AT1G21750 AT3G04790 AT1G13280 AT5G57030	15	0.41
oxidoreductase activity, acting on sulfur group of donors	4	AT5G04590 AT4G35460 AT4G25130 AT2G41680 AT3G51030 AT3G17880 AT4G04610 AT3G16950 AT2G18030 AT1G75270 AT1G48030 AT5G39950 AT5G61640 AT4G11610 AT3G01910	15	0.41
sugar transmembrane transporter activity	4	AT1G09960 AT2G38940 AT1G77210 AT2G38060 AT1G76430 AT4G35300 AT3G46980 AT2G48020 AT5G59740 AT3G19940 AT4G04750 AT5G17520 AT2G29650 AT1G08920 AT3G18830	15	0.41
racemase and epimerase activity	4	AT1G02000 AT4G10960 AT1G65520 AT1G15410 AT5G57330 AT4G30440 AT4G23730 AT5G28840 AT1G63290 AT4G00110 AT4G12250 AT1G64440 AT1G12780 AT5G15140 AT5G61410	15	0.41
enzyme binding	4	AT1G31160 AT1G34760 AT3G53830 AT5G19420 AT5G60870 AT1G07140 AT5G11580 AT3G02510 AT3G56490 AT1G27060 AT3G15430 AT5G62190 AT3G02300	13	0.36
oxidoreductase activity, acting on single donors with incorporation of molecular oxygen	4	AT1G55020 AT3G63520 AT5G54080 AT3G22400 AT1G14520 AT1G06570 AT1G17420 AT1G67560 AT3G14440 AT4G26260 AT1G72520 AT3G45140	12	0.33
protein kinase regulator activity	4	AT4G34160 AT2G23430 AT5G25380 AT4G35620 AT1G47230 AT5G47080 AT1G70210 AT4G37490 AT1G09020 AT5G48820 AT2G44680 AT1G44110	12	0.33
carbon-sulfur lyase activity	4	AT3G61440 AT5G51690 AT1G11840 AT3G57050 AT1G08110 AT1G16540 AT1G15380 AT1G67280 AT5G36160 AT1G18490 AT4G24670 AT1G62960	12	0.33
small GTPase regulator activity	4	AT3G06540 AT5G22400 AT5G61530 AT3G11490 AT4G03100 AT3G59920 AT5G05940 AT3G63130 AT3G07880 AT2G44100 AT5G19320	11	0.30
carbon-nitrogen lyase activity	4	AT3G23490 AT3G10340 AT3G10050 AT5G10920 AT3G57010 AT2G37040 AT1G08470 AT3G51440 AT3G59530 AT1G36280 AT3G51430	11	0.30
oxidoreductase activity, acting on diphenols and related substances as donors	4	AT4G32470 AT5G13430 AT5G64210 AT5G13440 AT1G17020 ATMG00220 AT3G22360 AT4G22260 AT2G26500 AT5G25450 AT1G15120	11	0.30
oxidoreductase activity, acting on the CH-NH group of donors	4	AT5G38710 AT5G14800 AT5G62530 AT2G19500 AT4G33150 AT5G13700 AT2G16370 AT3G27890 AT2G24580 AT2G44160	10	0.28
protein phosphatase regulator activity	4	AT5G25510 AT3G26020 AT1G25490 AT4G08960 AT3G25800 AT5G53000 AT5G18580 AT5G03470 AT3G09880 AT1G17720	10	0.28
dioxygenase activity	4	AT1G55020 AT3G63520 AT5G54080 AT3G22400 AT1G06570 AT1G17420 AT1G67560 AT3G14440 AT1G72520 AT3G45140	10	0.28
amino acid binding	4	AT4G34200 AT1G34760 AT5G04740 AT2G31810 AT2G36840 AT3G20330 AT5G65890 AT3G19480 AT5G16290 AT1G75330	10	0.28
identical protein binding	4	AT5G17710 AT2G37630 AT4G39400 AT5G02820 AT5G12330 AT1G35720 AT4G26780 AT4G08920 AT3G09840 AT5G24020	10	0.28
macrolide binding	4	AT4G25340 AT4G19830 AT3G25230 AT3G21640 AT3G60370 AT5G64350 AT5G48580 AT5G13410 AT3G55520	9	0.25
oligopeptide transporter activity	4	AT5G53550 AT4G10770 AT5G53510 AT4G16370 AT5G55930 AT3G17650 AT1G65730 AT3G27020 AT5G64410	9	0.25
intramolecular transferase activity	4	AT5G10870 AT1G34150 AT1G20370 AT2G45790 AT3G48730 AT3G57150 AT3G08590 AT1G09780	8	0.22
oxidoreductase activity, acting on the CH-NH2 group of donors	4	AT1G05010 AT4G33010 AT2G19590 AT2G19500 AT5G53460 AT1G03400 AT5G04140 AT5G49970	8	0.22
chlorophyll binding	4	AT3G22840 AT4G14690 ATCG00280 AT3G47470 AT4G34190 AT1G29910 ATCG00350 AT1G44575	8	0.22
transferase activity, transferring aldehyde or ketonic groups	4	AT2G31810 AT4G15560 AT3G48560 AT5G16290 AT5G13420 AT1G12230 AT3G60750 AT2G45290	8	0.22
RNA helicase activity	4	AT5G13010 AT1G05460 AT3G26560 AT3G62310 AT3G53110 AT1G26370 AT1G27900	7	0.19
protease inhibitor activity	4	AT5G47550 AT3G12490 AT2G38870 AT1G47710 AT2G40880 AT2G25240 AT1G17860	7	0.19
cyclic nucleotide binding	4	AT5G15410 AT2G28260 AT3G17700 AT2G25600 AT5G53130 AT3G02850 AT5G54250	7	0.19
SNAP receptor activity	4	AT5G61210 AT1G61290 AT2G36900 AT3G24350 AT5G46860 AT3G05710 AT5G08080	7	0.19
intramolecular lyase activity	4	AT4G02780 AT4G39800 AT5G50375 AT5G10170 AT2G22240 AT3G55120	6	0.17
phosphoprotein binding	4	AT1G34760 AT4G09000 AT2G42590 AT5G65430 AT1G78300 AT5G38480	6	0.17
pectinesterase inhibitor activity	4	AT5G62350 AT1G70540 AT1G47960 AT1G14890 AT4G12390 AT1G62760	6	0.17
GTPase activator activity	4	AT5G22400 AT5G61530 AT3G11490 AT4G03100 AT3G63130 AT5G19320	6	0.17
clathrin binding	4	AT4G34450 AT1G31730 AT1G31440 AT4G11380 AT1G60070	5	0.14
transferase activity, transferring sulfur-containing groups	4	AT2G03760 AT4G33030 AT5G65720 AT1G18490 AT5G07010	5	0.14
transcription factor binding	4	AT3G58680 AT1G79000 AT1G43850 AT5G09250 AT1G04020	5	0.14
efflux transmembrane transporter activity	4	AT2G47830 AT3G58060 AT2G04620 AT3G12100	4	0.11
ligase activity, forming carbon-carbon bonds	4	AT4G34030 AT5G16390 AT1G36160 AT2G38040	4	0.11
nucleobase transmembrane transporter activity	4	AT2G03590 AT1G30840 AT4G18210 AT1G44750	4	0.11
chaperone binding	4	AT5G17710 AT1G14980 AT4G26780 AT2G44650	4	0.11
oxysterol binding	4	AT4G08180 AT4G22540 AT3G09300 AT5G59420	4	0.11
deacetylase activity	4	AT1G08460 AT3G44680 AT3G18520 AT5G63110	4	0.11
hydrolase activity, acting on ether bonds	4	AT4G02340 AT4G13940 AT2G26740 AT4G15960	4	0.11
oxidoreductase activity, acting on superoxide radicals as acceptor	4	AT1G08830 AT5G51100 AT1G12520 AT2G28190	4	0.11
acyl carrier activity	4	AT2G44620 AT1G08510 AT3G25110 AT4G25050	4	0.11
nucleotide-sugar transmembrane transporter activity	4	AT2G02810 AT2G43240 AT3G59360 AT5G41760	4	0.11
sugar binding	4	AT4G21390 AT5G52190 AT3G54690 AT1G78850	4	0.11
signal sequence binding	4	AT1G29260 AT5G03940 AT3G52850 AT5G56290	4	0.11
oxidoreductase activity, acting on CH2 groups	4	AT5G60600 AT3G27060 AT2G21790	3	0.08
arsenate reductase activity	4	AT5G18600 AT5G20500 AT5G63030	3	0.08
heme binding	4	AT4G15440 AT4G39490 AT2G45560	3	0.08
oxidative phosphorylation uncoupler activity	4	AT3G54110 AT5G19760 AT5G58970	3	0.08
phospholipase activator activity	4	AT5G14670 AT1G10630 AT3G62290	3	0.08
photoreceptor activity	4	AT3G45780 AT4G16250 AT4G08920	3	0.08
fatty acid binding	4	AT4G24230 AT3G05420 AT1G31812	3	0.08
GPI-anchor transamidase activity	4	AT3G07140 AT1G08750 AT5G19130	3	0.08
DNA helicase activity	4	AT5G67630 AT1G20720 AT1G03190	3	0.08
oxidoreductase activity, acting on phosphorus or arsenic in donors	4	AT5G18600 AT5G20500 AT5G63030	3	0.08
guanyl-nucleotide exchange factor activity	4	AT3G60860 AT5G63860 AT5G05940	3	0.08
phosphorus-oxygen lyase activity	4	AT1G63970 AT2G24210 AT3G25820	3	0.08
oxidoreductase activity, acting on hydrogen as donor	4	AT1G04620 AT4G16440 AT1G44446	3	0.08
SUMO activating enzyme activity	4	AT4G24940 AT2G21470	2	0.06
pyridoxal phosphate binding	4	AT1G11930 AT4G26860	2	0.06
ferrochelatase activity	4	AT5G26030 AT2G30390	2	0.06
oxidoreductase activity, oxidizing metal ions	4	AT5G23990 AT5G49740	2	0.06
nucleoside transmembrane transporter activity	4	AT4G35300 AT1G70330	2	0.06
SNARE binding	4	AT1G26670 AT1G15880	2	0.06
ubiquitin activating enzyme activity	4	AT5G06460 AT2G30110	2	0.06
oxidoreductase activity, acting on other nitrogenous compounds as donors	4	AT1G77760 AT2G15620	2	0.06
sigma factor activity	4	AT1G08540 AT2G36990	2	0.06
auxin binding	4	AT3G26810 AT3G62980	2	0.06
general RNA polymerase II transcription factor activity	4	AT5G19910 AT1G05055	2	0.06
kinase inhibitor activity	4	AT2G23430 AT5G48820	2	0.06
biotin binding	4	AT5G16390 AT5G15530	2	0.06
polysaccharide binding	4	AT3G52180 AT3G46550	2	0.06
antibiotic transporter activity	4	AT2G16990 AT5G13750	2	0.06
oxidoreductase activity, acting on heme group of donors	4	AT3G15640	1	0.03
phytanoyl-CoA dioxygenase activity	4	AT2G01490	1	0.03
oxidoreductase activity, acting on iron-sulfur proteins as donors	4	AT3G44880	1	0.03
kinase activator activity	4	AT1G09020	1	0.03
proton motive force dependent protein transmembrane transporter activity	4	AT2G01110	1	0.03
ethylene binding	4	AT1G66340	1	0.03
phytochrome binding	4	AT2G20180	1	0.03
heme-copper terminal oxidase activity	4	AT3G15640	1	0.03
ligase activity, forming nitrogen-metal bonds	4	AT5G13630	1	0.03
protein self-association	4	AT5G57110	1	0.03
protein carrier activity	4	AT1G26690	1	0.03
beta-carotene hydroxylase activity	4	AT4G25700	1	0.03
ligase activity, forming phosphoric ester bonds	4	AT5G57160	1	0.03
ATPase inhibitor activity	4	AT5G04750	1	0.03
N-1-naphthylphthalamic acid binding	4	AT4G36760	1	0.03
TATA-binding protein binding	4	AT3G56510	1	0.03
ice binding	4	AT3G28840	1	0.03
oxidoreductase activity, acting on X-H and Y-H to form an X-Y bond	4	AT5G05600	1	0.03
hydrolase activity, acting on carbon-sulfur bonds	4	AT4G33030	1	0.03
methylammonium transmembrane transporter activity	4	AT3G16240	1	0.03
cyclin binding	4	AT5G48820	1	0.03
hydrolase activity, acting on acid carbon-carbon bonds	4	AT1G12050	1	0.03
oligosaccharide transmembrane transporter activity	4	AT1G61790	1	0.03
xanthophyll binding	4	AT1G44575	1	0.03
specific transcriptional repressor activity	4	AT5G10140	1	0.03
protein C-terminus binding	4	AT2G25930	1	0.03
soluble NSF attachment protein activity	4	AT1G26670	1	0.03
phorbol ester receptor activity	4	AT3G57530	1	0.03
peptide receptor activity	4	AT4G38630	1	0.03
nucleocytoplasmic transporter activity	4	AT3G05040	1	0.03
phospholipid transporter activity	4	AT4G39170	1	0.03
NEDD8 activating enzyme activity	4	AT5G19180	1	0.03
iron-sulfur cluster binding	4	AT5G60600	1	0.03
folic acid transporter activity	4	AT2G32040	1	0.03
ribulose-1,5-bisphosphate carboxylase/oxygenase activase activity	4	AT2G39730	1	0.03
polyol transmembrane transporter activity	4	AT3G18830	1	0.03
transcription factor activity	5	AT5G56110 AT4G32280 AT3G50870 AT5G52510 AT1G27730 AT1G73360 AT3G54390 AT1G01250 AT1G32640 AT2G24260 AT2G18350 AT2G01940 AT1G80840 AT1G35460 AT5G54680 AT4G11080 AT5G23090 AT5G18830 AT3G13040 AT2G40950 AT1G68200 AT3G12910 AT4G18020 AT1G68840 AT5G49520 AT4G39780 AT5G13180 AT4G28640 AT1G50640 AT5G56270 AT2G27300 AT1G01030 AT5G60450 AT1G75710 AT4G16780 AT1G08810 AT2G43010 AT4G24660 AT5G66320 AT2G33550…	420	13.17
kinase activity	5	AT2G27960 AT3G46920 AT2G15080 AT1G20650 AT4G29810 AT4G26690 AT5G50000 AT5G15730 AT1G66830 AT2G26330 AT2G20300 AT4G32830 AT4G27600 AT4G32660 AT3G09830 AT1G63700 AT1G12000 AT5G01810 AT1G66880 AT3G01820 AT2G46700 AT3G57830 AT1G18150 AT3G50530 AT5G26751 AT5G06740 AT5G37790 AT3G21070 AT3G10700 AT5G01890 AT4G19600 AT5G59010 AT1G66150 AT2G35500 AT1G77280 AT1G56720 AT1G66430 AT5G61550 AT4G21380 AT1G34420…	394	12.35
transition metal ion binding	5	AT5G06420 AT1G27730 AT3G05200 AT1G08080 AT2G39100 AT3G18640 AT1G04850 AT3G15090 AT2G47560 AT2G01940 AT2G24590 AT5G05810 AT4G23860 AT4G19990 AT1G12470 AT5G14740 AT1G31160 AT1G75710 AT5G42250 AT5G64920 AT3G09770 AT3G01500 AT3G53690 AT1G67340 AT1G53820 AT4G27310 AT5G63620 AT1G09560 AT3G14740 AT3G62240 AT1G23740 AT1G48175 AT5G42940 AT1G53190 AT5G18260 AT1G68130 AT3G09320 AT4G13010 AT4G27470 AT3G58030…	251	7.87
adenyl nucleotide binding	5	AT3G24495 AT2G35920 AT5G67220 AT1G48650 AT1G44900 AT1G66830 AT1G56410 AT5G16715 AT1G55490 AT1G24510 AT5G20660 AT3G57830 AT5G58720 AT2G26280 AT1G26230 AT3G12580 AT1G53350 AT3G10700 AT5G01890 AT4G33760 AT5G59010 AT4G10320 AT2G35500 AT4G24970 AT4G36180 AT2G04030 AT4G17380 AT5G17710 AT3G30842 AT3G24240 AT5G27540 AT3G10350 AT1G06840 AT4G02260 AT1G68400 AT5G56030 AT1G67510 AT5G26360 AT3G57300 AT4G34220…	214	6.71
phosphotransferase activity, alcohol group as acceptor	5	AT2G27960 AT3G46920 AT1G20650 AT4G29810 AT5G50000 AT1G66830 AT2G26330 AT4G32830 AT1G12000 AT5G01810 AT1G66880 AT3G57830 AT1G18150 AT5G26751 AT3G21070 AT3G10700 AT5G01890 AT4G19600 AT5G59010 AT1G66150 AT2G35500 AT1G34420 AT4G36180 AT4G32180 AT4G21540 AT2G26830 AT4G21390 AT3G24240 AT5G45190 AT2G43790 AT5G21170 AT1G06840 AT1G68400 AT2G17820 AT1G67720 AT1G67510 AT4G34220 AT2G34650 AT4G35360 AT1G16270…	211	6.61
hydrolase activity, acting on acid anhydrides, in phosphorus-containing anhydrides	5	AT1G12840 AT1G21690 AT1G15690 AT1G15210 AT5G44790 AT1G72730 AT1G44900 AT4G04770 AT4G35020 AT5G21930 AT2G46860 AT1G64110 AT3G19760 AT2G28520 AT2G33730 AT5G61700 AT4G36580 AT3G06400 AT1G17260 AT3G30842 AT1G04730 AT1G63440 AT4G25450 AT3G60190 AT4G30490 AT2G28070 AT4G39850 AT1G63160 AT4G30190 AT2G41700 AT1G02280 AT3G13920 AT3G28540 AT1G79050 AT1G54270 AT2G07560 AT3G47730 AT4G04910 AT5G50920 AT5G65900…	174	5.45
secondary active transmembrane transporter activity	5	AT3G08580 AT2G35740 AT2G26900 AT5G03560 AT3G28960 AT1G13980 AT5G26250 AT3G13620 AT1G09960 AT2G38290 AT2G38940 AT1G55730 AT1G50310 AT2G01170 AT1G77210 AT1G54730 AT1G30220 AT2G13100 AT2G39130 AT2G21050 AT3G51860 AT1G71140 AT2G41700 AT5G65980 AT2G38060 AT5G36940 AT5G17850 AT5G17700 AT5G13740 AT2G38120 AT2G40420 AT5G40780 AT5G49630 AT2G43330 AT1G77110 AT5G49130 AT3G19553 AT2G16120 AT4G38380 AT1G25530…	122	3.82
phosphoric ester hydrolase activity	5	AT4G26690 AT2G42010 AT3G20500 AT3G51830 AT4G27800 AT2G35680 AT1G10430 AT2G46700 AT1G71860 AT3G50530 AT2G30020 AT1G18480 AT1G18030 AT5G56610 AT3G16560 AT3G02040 AT3G19420 AT1G13900 AT5G43300 AT1G08420 AT1G67820 AT3G19100 AT1G72880 AT3G43220 AT2G16430 AT1G75210 AT3G54050 AT3G51370 AT1G14700 AT3G16785 AT3G52820 AT5G63980 AT2G42500 AT5G24430 AT1G65580 AT5G55260 AT3G62260 AT1G48040 AT1G17710 AT5G27930…	108	3.39
hydrolase activity, hydrolyzing O-glycosyl compounds	5	AT3G13790 AT5G20250 AT2G32290 AT5G24540 AT3G16920 AT1G70710 AT4G19810 AT1G56560 AT4G09510 AT3G23920 AT4G39010 AT3G46570 AT5G20390 AT1G32860 AT1G55120 AT5G47000 AT5G34940 AT3G23640 AT4G19800 AT1G55740 AT1G65590 AT3G13750 AT3G12500 AT1G72990 AT1G65610 AT1G02640 AT4G01970 AT5G54570 AT5G66460 AT2G05790 AT3G55430 AT5G20950 AT4G00490 AT4G23500 AT5G22510 AT1G13130 AT3G07320 AT3G16850 AT1G05590 AT5G45300…	106	3.32
transferase activity, transferring hexosyl groups	5	AT1G14620 AT1G24100 AT1G53290 AT3G02230 AT5G15050 AT1G05170 AT2G43820 AT3G50740 AT3G11540 AT4G21060 AT2G19880 AT5G20410 AT1G74420 AT4G01070 AT4G07960 AT5G53340 AT3G03050 AT4G23990 AT3G07160 AT5G03490 AT3G58790 AT4G24010 AT2G36760 AT2G36390 AT2G26100 AT2G30140 AT5G47780 AT5G20830 AT1G26810 AT2G30150 AT2G32530 AT4G27480 AT4G34135 AT1G76400 AT5G14480 AT1G70090 AT3G46970 AT4G00550 AT1G03520 AT5G01220…	94	2.95
endopeptidase activity	5	AT4G34980 AT2G39710 AT1G25510 AT5G67360 AT3G02740 AT3G20015 AT4G30020 AT3G25700 AT5G33340 AT1G44130 AT4G33490 AT5G02190 AT3G14240 AT1G01300 AT4G10520 AT2G25940 AT3G50050 AT5G40200 AT3G19170 AT2G05920 AT5G19660 AT4G22720 AT1G79340 AT4G38100 AT4G22050 AT5G07030 AT5G42390 AT5G45390 AT1G49630 AT5G23140 AT5G10080 AT1G67690 AT5G65620 AT1G12410 AT3G02090 AT5G42620 AT5G65450 AT5G60750 AT1G79720 AT2G17760…	74	2.32
guanyl nucleotide binding	5	AT4G17170 AT4G35020 AT1G01200 AT2G27200 AT1G02130 AT5G11480 AT5G27540 AT3G60190 AT2G31680 AT5G47520 AT1G48970 AT2G17800 AT4G02080 AT1G02280 AT5G57960 AT3G18820 AT2G44610 AT2G38840 AT5G03940 AT1G48900 AT4G35950 AT2G18390 AT5G05000 AT1G14830 AT1G53140 AT3G51300 AT5G18570 AT1G72340 AT5G14670 AT1G09630 AT4G17530 AT3G21700 AT5G13650 AT2G41670 AT4G30600 AT1G73640 AT5G20010 AT1G52980 AT4G33650 AT1G80770…	70	2.19
UDP-glycosyltransferase activity	5	AT1G22340 AT1G24100 AT3G02230 AT5G15050 AT2G43820 AT3G50740 AT3G11540 AT2G19880 AT5G20410 AT4G01070 AT2G36750 AT3G07160 AT5G03490 AT3G58790 AT5G12890 AT3G02100 AT2G36760 AT2G30140 AT5G47780 AT5G20830 AT2G30150 AT4G27480 AT4G34135 AT5G14480 AT5G05900 AT1G70090 AT4G00550 AT1G03520 AT5G01220 AT3G28340 AT4G10120 AT3G21760 AT3G06260 AT5G17050 AT3G25140 AT1G22400 AT3G22250 AT4G38240 AT5G05860 AT3G16520…	68	2.13
transferase activity, transferring groups other than amino-acyl groups	5	AT1G80950 AT2G26640 AT4G05160 AT4G37580 AT1G24360 AT1G04010 AT1G78690 AT1G04710 AT2G19070 AT2G38130 AT5G56760 AT1G57600 AT1G08510 AT3G48780 AT5G23670 AT5G43760 AT5G46290 AT4G37670 AT5G20350 AT1G32200 AT1G79000 AT1G34430 AT2G33150 AT3G25110 AT3G55360 AT4G19860 AT1G26220 AT5G16800 AT2G39000 AT1G19440 AT2G19450 AT1G63050 AT2G38110 AT3G52280 AT5G55380 AT3G13930 AT5G48230 AT1G74960 AT5G13930 AT4G00400…	67	2.10
calcium ion binding	5	AT1G30900 AT3G03000 AT2G46700 AT3G50530 AT2G38760 AT3G18430 AT3G43810 AT5G27540 AT1G21630 AT3G19100 AT1G06680 AT5G28900 AT4G05180 AT5G44090 AT5G07920 AT5G24430 AT1G53210 AT5G61790 AT1G20760 AT2G38750 AT1G76180 AT2G42590 AT1G66400 AT5G65020 AT1G69850 AT2G43290 AT4G32060 AT2G39470 AT1G21550 AT3G20290 AT2G27480 AT1G56340 AT1G73440 AT3G07490 AT5G51050 AT1G51590 AT1G35720 AT1G68090 AT1G65540 AT1G08450…	61	1.91
acid-amino acid ligase activity	5	AT3G18710 AT4G33210 AT3G54850 AT1G47056 AT4G23860 AT2G39940 AT1G60190 AT5G07270 AT3G26810 AT3G60350 AT3G54650 AT3G21110 AT1G20780 AT5G64660 AT3G62980 AT2G17020 AT5G01720 AT1G68050 AT1G75950 AT3G53090 AT3G49810 AT2G42620 AT3G52450 AT1G55860 AT1G65430 AT1G77550 AT3G61415 AT3G02260 AT3G46510 AT2G21950 AT3G07360 AT1G49780 AT2G23140 AT5G49980 AT2G44900 AT1G08050 AT5G60410 AT4G05460 AT5G42190 AT1G29340…	59	1.85
methyltransferase activity	5	AT4G25730 AT1G69770 AT4G26220 AT1G02100 AT5G01230 AT5G55250 AT2G47420 AT5G43990 AT5G54160 AT1G19640 AT4G10760 AT1G20330 AT1G11860 AT3G26410 AT5G13710 AT3G23470 AT2G35040 AT4G32520 AT5G13960 AT3G62000 AT3G06930 AT3G23510 AT4G31790 AT2G16370 AT2G33290 AT5G26880 AT2G19670 AT4G34050 AT3G61530 AT5G49810 AT1G45110 AT4G37930 AT4G13930 AT4G31120 AT3G56330 AT5G53920 AT4G14140 AT1G14030 AT3G18000 AT4G17610…	57	1.79
nucleotidyltransferase activity	5	AT3G57080 AT5G45140 AT3G22320 AT3G52090 AT4G32850 AT2G40030 AT4G14660 AT2G39770 AT4G14680 AT5G48300 AT1G17980 AT5G63960 AT2G35020 AT5G46920 AT1G08540 AT1G53000 AT4G35800 AT5G49530 AT2G29570 AT3G49000 AT3G57660 AT2G25850 AT1G19920 AT1G22660 AT3G23780 AT5G09920 AT2G02500 AT1G60620 AT2G45150 AT2G24120 AT2G13840 AT5G09380 AT4G22340 AT3G54490 AT1G29940 AT1G61700 AT1G62430 AT5G19220 AT5G52560 AT1G07370…	57	1.79
serine-type peptidase activity	5	AT4G34980 AT1G50380 AT3G63470 AT2G27920 AT5G67360 AT5G65760 AT2G24280 AT4G30020 AT3G12203 AT3G14240 AT4G10520 AT3G27925 AT5G66960 AT5G40200 AT2G35780 AT3G12240 AT2G05920 AT5G19660 AT5G45390 AT5G23140 AT1G12410 AT2G35770 ATCG00670 AT5G50340 AT3G03380 AT3G52000 AT4G26330 AT1G20160 AT4G12910 AT3G14067 AT3G02110 AT4G17740 AT1G49970 AT4G10550 AT3G57680 AT5G67090 AT1G02560 AT4G17040 AT1G15000 AT1G01900…	48	1.50
hydrolase activity, acting on acid anhydrides, catalyzing transmembrane movement of substances	5	AT1G12840 AT1G15210 AT5G44790 AT4G04770 AT5G21930 AT5G61700 AT1G17260 AT1G63440 AT4G25450 AT2G28070 AT4G39850 AT4G30190 AT2G41700 AT3G47730 AT5G39040 AT4G33520 AT5G57110 AT3G58730 AT1G17840 AT2G19680 AT5G46540 AT3G42050 AT4G02620 AT1G07810 AT1G10130 AT3G53510 AT3G21090 AT3G22910 AT1G15520 AT4G09650 AT4G11150 AT2G26910 AT1G31770 AT1G27770 AT3G28715 AT1G70610 AT3G57330 AT5G23630 AT1G66950 AT2G34660…	47	1.47
oxidoreductase activity, acting on the CH-OH group of donors, NAD or NADP as acceptor	5	AT4G27250 AT1G76490 AT4G34200 AT1G68010 AT1G24360 AT3G19450 AT3G06860 AT3G29360 AT4G39230 AT1G04420 AT5G35790 AT1G10810 AT5G14780 AT2G43420 AT5G19440 AT4G20930 AT2G33630 AT1G64190 AT1G16350 AT3G02360 AT2G40690 AT2G17130 AT5G11670 AT3G58610 AT5G25880 AT3G15290 AT2G29350 AT4G37990 AT1G52340 AT3G19480 AT4G19710 AT5G40760 AT1G60690 AT1G79750 AT5G21060 AT2G41540 AT1G65930 AT1G31230 AT1G60680 AT2G45630…	44	1.38
P-P-bond-hydrolysis-driven transmembrane transporter activity	5	AT1G12840 AT1G15690 AT5G44790 AT5G21930 AT1G17260 AT5G43970 AT1G63440 AT3G46560 AT4G30190 AT2G37410 AT3G27080 AT4G16160 AT4G33520 AT5G57110 AT5G50460 AT3G58730 AT2G19680 AT3G42050 AT5G24650 AT4G02620 AT1G07810 AT2G29530 AT3G62880 AT1G10130 AT1G72750 AT3G22910 AT4G33350 AT2G28900 AT4G26670 AT4G09650 AT1G78720 AT3G46740 AT4G11150 AT1G27770 AT3G28715 AT2G18710 AT3G57330 AT3G04800 AT3G63380 AT2G28800…	42	1.32
nuclease activity	5	AT1G03360 AT1G48410 AT1G24450 AT3G46210 AT3G15140 AT3G15080 AT2G02990 AT2G25910 AT1G24090 AT5G22250 AT3G44240 AT2G23840 AT5G59980 AT2G40410 AT1G01040 AT1G04635 AT1G77680 AT1G74700 AT3G07750 AT4G30870 AT2G15820 AT2G32070 AT2G26970 AT5G07710 AT2G30350 AT2G22350 AT4G17760 AT3G20390 AT3G02830 AT1G80780 AT5G61780 AT5G26940 AT5G10960 AT3G03710 AT4G27490 AT5G07350 AT2G43190	37	1.16
metallopeptidase activity	5	AT1G09300 AT2G45240 AT5G42320 AT1G51760 AT5G56650 AT3G59990 AT5G43600 AT3G19170 AT3G51800 AT4G22720 AT5G13520 AT5G42390 AT1G44350 AT1G49630 AT5G15250 AT1G67690 AT5G65620 AT4G20070 AT1G79560 AT1G71696 AT3G02090 AT1G50250 AT5G42620 AT5G60750 AT1G63770 AT2G30950 AT4G17830 AT1G24140 AT3G27110 AT3G16290 AT5G56730 AT2G41790 AT4G20310 AT5G42270 AT1G13270 AT2G26140 AT1G51980	37	1.16
translation initiation factor activity	5	AT1G77840 AT2G04520 AT1G65220 AT1G36730 AT4G11420 AT5G54760 AT5G57870 AT4G33250 AT1G48970 AT5G27640 AT3G13920 AT4G30690 AT1G13950 AT5G43810 AT4G38710 AT5G18110 AT5G11900 AT5G36230 AT1G13020 AT4G27130 AT2G39990 AT1G10840 AT1G72340 AT3G60240 AT1G49760 AT5G25780 AT2G34970 AT1G71350 AT3G56150 AT1G17220 AT5G54940 AT3G57290 AT3G55620 AT1G54290 AT1G22760	35	1.10
monovalent inorganic cation transmembrane transporter activity	5	AT1G12840 AT4G32470 AT5G14880 AT3G02050 AT3G01390 AT4G30190 AT2G35060 AT1G76030 AT5G13430 AT5G51710 AT5G47030 AT5G13440 AT3G58730 AT2G19680 AT3G42050 AT4G02620 AT5G41610 AT3G05030 ATMG00220 AT3G53720 AT1G79610 AT4G09650 AT2G07698 AT4G11150 AT1G51650 AT3G15640 AT5G11800 AT4G38510 AT3G28715 AT2G13620 AT2G01980 AT5G25450 AT5G55290 AT1G15120 AT4G00630	35	1.10
cysteine-type peptidase activity	5	AT1G51710 AT3G14400 AT4G15880 AT5G10790 AT2G25940 AT2G27420 AT1G79340 AT5G50260 AT3G57810 AT1G45090 AT3G21280 AT4G16190 AT5G65450 AT1G47128 AT4G01610 AT2G24640 AT4G31670 AT1G55350 AT1G02170 AT4G24560 AT1G65650 AT5G45890 AT4G17510 AT4G39090 AT5G03330 AT1G50670 AT1G56700 AT4G39370 AT5G60360 AT4G32940 AT4G39910	31	0.97
thiol-disulfide exchange intermediate activity	5	AT1G52260 AT4G33040 AT3G20560 AT1G07700 AT2G47470 AT5G06690 AT1G07960 AT1G50320 AT1G11530 AT5G18600 AT5G16400 AT1G35620 AT3G51030 AT3G17880 AT1G28480 AT4G03520 AT5G58530 AT5G20500 AT2G35010 AT1G04980 AT5G04260 AT2G30540 AT5G13810 AT3G54960 AT5G60640 AT5G63030 AT1G76080 AT5G39950 AT1G08570 AT2G01270 AT3G53220	31	0.97
exopeptidase activity	5	AT3G63470 AT2G27920 AT2G45240 AT5G42320 AT2G24280 AT3G12203 AT3G59990 AT5G19740 AT2G35780 AT3G12240 AT3G51800 AT5G13520 AT3G54720 AT2G35770 AT1G71696 AT1G78660 AT3G52000 AT4G12910 AT1G78680 AT1G63770 AT4G33090 AT3G02110 AT4G36760 AT1G13270 AT1G15000 AT4G30810 AT1G56700 AT1G43780 AT1G11080 AT3G17180	30	0.94
hydro-lyase activity	5	AT4G14910 AT1G08080 AT5G14740 AT4G35830 AT3G01500 AT4G21770 AT3G06860 AT4G29010 AT5G42650 AT1G78570 AT3G07630 AT1G78910 AT5G51140 AT2G47510 AT5G63510 AT5G54810 AT5G22300 AT2G22230 AT3G19440 AT1G69740 AT1G19580 AT1G74030 AT3G51160 AT2G29560 AT4G26970 AT2G05710 AT3G62830 AT3G06350 AT1G29810	29	0.91
peroxidase activity	5	AT2G38380 AT5G05340 AT1G05260 AT4G08390 AT4G35090 AT4G33870 AT5G42180 AT5G47000 AT2G37130 AT1G20630 AT4G33420 AT5G40150 AT3G06050 AT1G20620 AT2G31570 AT1G44970 AT1G63460 AT1G35720 AT1G77490 AT4G11600 AT4G09010 AT4G30170 AT4G21960 AT4G31870 AT4G17690 AT4G11290 AT1G07890 AT4G36430	28	0.88
ligase activity, forming aminoacyl-tRNA and related compounds	5	AT5G16715 AT1G29880 AT1G72550 AT4G33760 AT4G10320 AT5G27470 AT1G18950 AT4G17300 AT5G26830 AT4G31180 AT3G46100 AT5G38830 AT3G04600 AT4G26300 AT3G11710 AT3G13490 AT2G25840 AT5G26710 AT5G64050 AT1G25350 AT4G13780 AT4G39280 AT1G66530 AT3G62120 AT5G56680 AT2G33840 AT2G31170 AT1G50200	28	0.88
carboxy-lyase activity	5	AT1G08200 AT4G34710 AT5G01320 AT1G68750 AT5G15950 AT3G02470 AT2G37690 AT1G27980 AT5G18930 AT1G43710 AT2G20340 AT4G04320 AT2G16500 AT4G37870 AT5G17330 AT3G48560 AT1G08650 AT3G53520 AT5G54960 AT2G40490 AT5G57190 AT1G53310 AT3G62830 AT5G38410	24	0.75
amino acid transmembrane transporter activity	5	AT3G28960 AT3G13620 AT2G01170 AT2G39130 AT2G21050 AT2G41700 AT5G36940 AT2G38120 AT2G40420 AT5G40780 AT5G49630 AT3G19553 AT1G25530 AT1G80510 AT1G05940 AT3G10600 AT1G47670 AT2G39890 AT4G38250 AT1G79900 AT4G21120 AT1G58030 AT5G41800 AT3G30390	24	0.75
ion channel activity	5	AT5G15410 AT2G28260 AT3G17700 AT2G25600 AT5G55000 AT5G57490 AT5G53130 AT3G27170 AT3G02850 AT4G03560 AT5G49890 AT5G54250 AT5G55630 AT2G24240 AT3G01280 AT1G04690 AT1G27770 AT3G09030 AT5G33280 AT5G67500 AT5G26240 AT5G40890 AT1G55620 ATCG00150	24	0.75
oxidoreductase activity, acting on the aldehyde or oxo group of donors, NAD or NADP as acceptor	5	AT1G16300 AT1G54100 AT5G62530 AT1G58290 AT1G15950 AT3G24503 AT3G48000 AT4G30470 AT5G58490 AT3G66658 AT1G42970 AT1G74920 AT2G33590 AT1G23800 AT1G79530 AT2G23910 AT5G43940 AT1G14810 AT1G44170 AT1G79440 AT3G04120 AT5G14700 AT2G02400	23	0.72
peptidyl-prolyl cis-trans isomerase activity	5	AT3G56070 AT3G63400 AT2G36130 AT5G67530 AT1G26940 AT4G25340 AT4G19830 AT3G25230 AT3G21640 AT5G55220 AT3G60370 AT4G33060 AT2G38730 AT5G64350 AT3G44600 AT5G48580 AT2G18040 AT3G62030 AT2G16600 AT5G13410 AT3G55520 AT5G35100	22	0.69
transaminase activity	5	AT2G17630 AT1G80600 AT1G77670 AT3G22200 AT5G53970 AT5G46180 AT2G22250 AT4G31990 AT3G24090 AT4G35630 AT1G70580 AT5G19550 AT2G13360 AT5G04620 AT5G65720 AT1G23310 AT2G30970 AT4G33680 AT5G36160 AT4G39660 AT1G62960 AT2G20610	22	0.69
di-, tri-valent inorganic cation transmembrane transporter activity	5	AT5G44790 AT5G21930 AT1G10970 AT5G59030 AT4G33520 AT5G57110 AT2G16800 AT2G23150 AT1G07810 AT2G32270 AT1G10130 AT3G22910 AT5G20650 AT1G80830 AT2G37920 AT1G12520 AT1G27770 AT3G57330 AT3G12750 AT4G19690 AT3G63380	21	0.66
oxidoreductase activity, acting on paired donors, with incorporation or reduction of molecular oxygen, 2-oxoglutarate as one donor, and incorporation of one atom each of oxygen into both donors	5	AT4G16330 AT5G24530 AT3G18210 AT2G43080 AT3G13610 AT4G25420 AT1G14130 AT3G51240 AT1G35190 AT2G36690 AT1G17020 AT3G19000 AT4G10490 AT5G20400 AT1G20270 AT4G25300 AT1G68080 AT5G66060 AT5G51880 AT1G17010 AT5G08640	21	0.66
hydrolase activity, acting on carbon-nitrogen (but not peptide) bonds, in linear amides	5	AT5G07360 AT1G08460 AT3G44680 AT4G37560 AT3G16150 AT3G18520 AT4G37550 AT5G08100 AT5G58980 AT4G00590 AT5G63110 AT4G34880 AT5G60540 AT1G44820 AT1G08980 AT3G17970 AT4G17360 AT5G09420	18	0.56
inorganic anion transmembrane transporter activity	5	AT2G38940 AT5G14570 AT1G08090 AT2G47160 AT5G13550 AT1G76430 AT5G50200 AT3G12520 AT2G23150 AT1G77990 AT2G32830 AT1G12110 AT3G06450 AT1G80830 AT3G26570 AT1G23090 AT1G80310	17	0.53
NADH dehydrogenase activity	5	AT5G08530 AT5G18800 AT1G07180 ATMG01320 AT4G28220 AT2G29990 AT4G21490 AT5G11770 AT2G20800 AT5G37510 AT5G67590 AT1G16700 AT2G07689 AT5G08740 ATMG00665	15	0.47
thiolester hydrolase activity	5	AT1G68260 AT1G08510 AT5G65940 AT5G48370 AT3G25110 AT3G10850 AT5G65450 AT2G24640 AT4G31670 AT1G65650 AT4G17510 AT1G06550 AT1G06130 AT1G04290 AT4G00520	15	0.47
transition metal ion transmembrane transporter activity	5	AT5G44790 AT5G21930 AT1G10970 AT5G59030 AT4G33520 AT2G16800 AT2G23150 AT2G32270 AT5G20650 AT1G80830 AT2G37920 AT1G12520 AT3G12750 AT4G19690	14	0.44
damaged DNA binding	5	AT3G24495 AT5G58720 AT2G26280 AT4G17380 AT3G24320 AT5G50340 AT5G38470 AT1G79650 AT1G16190 AT5G57450 AT4G17760 AT3G22880 AT3G18524 AT5G20850	14	0.44
translation elongation factor activity	5	AT5G60390 AT1G62750 AT4G02930 AT1G56070 AT1G09640 AT4G26310 AT2G18110 AT5G19510 AT2G45030 AT5G13650 AT1G57720 AT5G08650 AT3G08740	13	0.41
racemase and epimerase activity, acting on carbohydrates and derivatives	5	AT1G02000 AT4G10960 AT5G57330 AT4G30440 AT4G23730 AT5G28840 AT1G63290 AT4G00110 AT4G12250 AT1G64440 AT1G12780 AT5G15140 AT5G61410	13	0.41
actin binding	5	AT1G52080 AT2G29890 AT2G19760 AT2G19770 AT3G25500 AT1G71790 AT2G16700 AT5G59890 AT5G67470 AT5G56600 AT4G01710 AT2G31200 AT4G34490	13	0.41
water channel activity	5	AT3G54820 AT3G04090 AT3G16240 AT4G18910 AT2G45960 AT2G37170 AT5G18290 AT4G10380 AT4G01470 AT4G00430 AT4G17340 AT2G36830	12	0.38
glutathione transferase activity	5	AT5G41210 AT1G65820 AT5G44000 AT1G78380 AT1G02950 AT3G09270 AT2G02390 AT1G10370 AT2G29420 AT2G02380 AT1G10360 AT2G30860	12	0.38
prenyltransferase activity	5	AT2G18950 AT4G23660 AT5G40280 AT4G17190 AT2G44520 AT3G51820 AT2G39550 AT4G24490 AT5G58770 AT4G36810 AT3G11950 AT5G17230	12	0.38
acid-thiol ligase activity	5	AT1G20510 AT4G05160 AT1G65060 AT1G62940 AT4G14070 AT3G21240 AT3G16910 AT5G23250 AT2G20420 AT1G51680 AT5G63380 AT5G08300	12	0.38
CoA-ligase activity	5	AT1G20510 AT4G05160 AT1G65060 AT1G62940 AT3G21240 AT3G16910 AT5G23250 AT2G20420 AT1G51680 AT5G63380 AT5G08300	11	0.34
tubulin binding	5	AT5G06680 AT1G24764 AT5G55230 AT4G27060 AT3G15580 AT2G35630 AT2G01910 AT3G60740 AT1G62040 AT4G16520	10	0.31
aldehyde-lyase activity	5	AT4G26530 AT1G08630 AT2G01140 AT3G11750 AT3G56060 AT2G36460 AT4G38970 AT1G72970 AT5G51930 AT1G18270	10	0.31
oxidoreductase activity, acting on paired donors, with incorporation or reduction of molecular oxygen, NADH or NADPH as one donor, and incorporation of one atom of oxygen	5	AT5G07990 AT4G31500 AT2G32440 AT3G47450 AT2G30490 AT2G29390 AT1G07420 AT3G56940 AT5G05260 AT1G11680	10	0.31
malate dehydrogenase activity	5	AT2G13560 AT3G15020 AT5G58330 AT5G11670 AT5G25880 AT5G43330 AT1G53240 AT4G00570 AT1G79750 AT2G22780	10	0.31
oxidoreductase activity, acting on single donors with incorporation of molecular oxygen, incorporation of two atoms of oxygen	5	AT1G55020 AT3G63520 AT5G54080 AT3G22400 AT1G06570 AT1G17420 AT1G67560 AT3G14440 AT1G72520 AT3G45140	10	0.31
oxidoreductase activity, acting on NADH or NADPH, quinone or similar compound as acceptor	5	AT5G08530 AT3G09940 AT3G52880 AT5G18800 ATMG01320 AT5G11770 AT5G67590 AT1G16700 AT2G07689 AT3G27820	10	0.31
transferase activity, transferring pentosyl groups	5	AT4G26900 AT1G09795 AT3G53900 AT1G27450 AT2G23420 AT4G36940 AT2G01350 AT5G17990 AT5G55500 AT1G70570	10	0.31
ATP-dependent peptidase activity	5	AT1G75460 AT5G50920 AT5G15250 AT1G79560 AT1G50250 AT5G50340 AT2G30950 AT5G42270 AT2G26140	9	0.28
organic anion transmembrane transporter activity	5	AT5G25400 AT2G38060 AT3G14410 AT4G32390 AT3G46980 AT5G05820 AT3G11320 AT2G29650 AT1G77610	9	0.28
FK506 binding	5	AT4G25340 AT4G19830 AT3G25230 AT3G21640 AT3G60370 AT5G64350 AT5G48580 AT5G13410 AT3G55520	9	0.28
oxidoreductase activity, acting on the CH-CH group of donors, NAD or NADP as acceptor	5	AT5G16970 AT2G06050 AT5G54190 AT3G55360 AT1G09400 AT3G11980 AT1G76690 AT1G15710 AT5G34930	9	0.28
GTPase binding	5	AT3G53830 AT5G19420 AT5G60870 AT1G07140 AT5G11580 AT3G02510 AT1G27060 AT3G15430 AT3G02300	9	0.28
phosphotransferase activity, phosphate group as acceptor	5	AT5G50370 AT3G18680 AT3G06200 AT5G63310 AT5G63400 AT1G31910 AT4G09320 AT5G59440	8	0.25
oxidoreductase activity, acting on the aldehyde or oxo group of donors, disulfide as acceptor	5	AT1G01090 AT5G65750 AT1G24180 AT1G59900 AT1G55510 AT3G55410 AT5G50850 AT5G09300	8	0.25
protein phosphatase type 2A regulator activity	5	AT5G25510 AT3G26020 AT1G25490 AT3G25800 AT5G53000 AT5G03470 AT3G09880 AT1G17720	8	0.25
calcium-dependent phospholipid binding	5	AT5G07300 AT5G61900 AT2G38760 AT2G38750 AT5G65020 AT1G35720 AT1G68090 AT1G08860	8	0.25
protein homodimerization activity	5	AT5G17710 AT2G37630 AT4G39400 AT5G12330 AT1G35720 AT4G26780 AT4G08920 AT5G24020	8	0.25
intramolecular oxidoreductase activity, interconverting aldoses and ketoses	5	AT5G44520 AT2G01290 AT4G24620 AT3G02570 AT2G21170 AT3G55440 AT5G42740 AT3G04790	8	0.25
cyclin-dependent protein kinase regulator activity	5	AT4G34160 AT5G25380 AT4G35620 AT1G47230 AT1G70210 AT4G37490 AT1G44110	7	0.22
protein disulfide oxidoreductase activity	5	AT5G03870 AT3G11920 AT4G04950 AT1G53300 AT4G08550 AT1G60420 AT4G27080	7	0.22
phosphotransferase activity, carboxyl group as acceptor	5	AT3G57560 AT1G56190 AT3G02020 AT1G79550 AT4G19710 AT3G12780 AT1G31230	7	0.22
endopeptidase inhibitor activity	5	AT5G47550 AT3G12490 AT2G38870 AT1G47710 AT2G40880 AT2G25240 AT1G17860	7	0.22
structure-specific DNA binding	5	AT1G48050 AT4G13850 AT5G57450 AT1G29850 AT4G11060 AT3G18524 AT2G21660	7	0.22
carbon-oxygen lyase activity, acting on polysaccharides	5	AT3G24670 AT1G14420 AT3G55140 AT5G15110 AT3G53190 AT1G67750 AT1G04680	7	0.22
	5	AT2G42010 AT3G16785 AT3G05630 AT3G03530 AT1G67830 AT3G15730	6	0.19
oxidoreductase activity, acting on sulfur group of donors, disulfide as acceptor	5	AT4G25130 AT3G51030 AT3G17880 AT2G18030 AT5G39950 AT5G61640	6	0.19
oxidoreductase activity, acting on the CH-NH group of donors, NAD or NADP as acceptor	5	AT5G14800 AT5G62530 AT4G33150 AT2G16370 AT3G27890 AT2G44160	6	0.19
Ras GTPase activator activity	5	AT5G22400 AT5G61530 AT3G11490 AT4G03100 AT3G63130 AT5G19320	6	0.19
NAD binding	5	AT4G34200 AT1G68010 AT5G14780 AT5G28840 AT3G19480 AT2G41540	6	0.19
protein phosphorylated amino acid binding	5	AT1G34760 AT4G09000 AT2G42590 AT5G65430 AT1G78300 AT5G38480	6	0.19
oxidoreductase activity, acting on diphenols and related substances as donors, cytochrome as acceptor	5	AT4G32470 AT5G13430 AT5G13440 ATMG00220 AT5G25450 AT1G15120	6	0.19
oxo-acid-lyase activity	5	AT2G29690 AT2G28880 AT2G26800 AT5G05730 AT3G21720	5	0.16
mRNA binding	5	AT1G17370 AT5G03940 AT1G48900 AT3G63140 AT3G14100	5	0.16
oxidoreductase activity, acting on the CH-NH2 group of donors, oxygen as acceptor	5	AT1G05010 AT2G19590 AT2G19500 AT1G03400 AT5G49970	5	0.16
oxidoreductase activity, acting on sulfur group of donors, NAD or NADP as acceptor	5	AT4G35460 AT2G41680 AT3G16950 AT1G48030 AT4G11610	5	0.16
oxidoreductase activity, acting on the CH-CH group of donors, oxygen as acceptor	5	AT4G01690 AT4G16760 AT5G65110 AT1G03475 AT1G06290	5	0.16
transferase activity, transferring acyl groups, acyl groups converted into alkyl on transfer	5	AT5G03860 AT4G11820 AT5G23010 AT3G58750 AT2G44350	5	0.16
monosaccharide transmembrane transporter activity	5	AT5G59740 AT5G46110 AT3G18830 AT5G33320 AT1G61800	5	0.16
oxidoreductase activity, acting on NADH or NADPH, NAD or NADP as acceptor	5	AT2G13560 AT5G11670 AT5G25880 AT4G00570 AT1G79750	5	0.16
protein heterodimerization activity	5	AT4G39400 AT5G66350 AT2G39550 AT4G33430 AT5G19180	5	0.16
carbon-nitrogen ligase activity, with glutamine as amido-N-donor	5	AT3G47340 AT3G25660 AT5G60540 AT3G27740 AT1G63660	5	0.16
phosphoinositide binding	5	AT4G32160 AT2G15900 AT5G58440 AT4G33650 AT5G06140	5	0.16
amine-lyase activity	5	AT3G57010 AT1G08470 AT3G51440 AT3G59530 AT3G51430	5	0.16
transcription cofactor activity	5	AT3G58680 AT1G79000 AT1G43850 AT5G09250 AT1G04020	5	0.16
pyruvate dehydrogenase activity	5	AT1G01090 AT1G24180 AT1G59900 AT5G50850	4	0.13
diphosphotransferase activity	5	AT2G42910 AT1G32380 AT2G35390 AT1G10700	4	0.13
phosphotransferase activity, nitrogenous group as acceptor	5	AT2G17820 AT1G27320 AT1G66340 AT5G35840	4	0.13
lactoylglutathione lyase activity	5	AT1G11840 AT1G08110 AT1G15380 AT1G67280	4	0.13
fatty-acid ligase activity	5	AT5G27600 AT2G04350 AT3G05970 AT1G77590	4	0.13
double-stranded RNA binding	5	AT3G26932 AT1G01040 AT1G09700 AT2G28380	4	0.13
oxidoreductase activity, acting on diphenols and related substances as donors, oxygen as acceptor	5	AT5G64210 AT1G17020 AT3G22360 AT4G22260	4	0.13
monocarboxylic acid transmembrane transporter activity	5	AT2G26900 AT1G78560 AT3G25410 AT4G22840	4	0.13
cysteine synthase activity	5	AT2G43750 AT3G61440 AT3G59760 AT4G14880	4	0.13
GDP-dissociation inhibitor activity	5	AT3G06540 AT3G59920 AT3G07880 AT2G44100	4	0.13
superoxide dismutase activity	5	AT1G08830 AT5G51100 AT1G12520 AT2G28190	4	0.13
CoA carboxylase activity	5	AT4G34030 AT5G16390 AT1G36160 AT2G38040	4	0.13
G-protein coupled receptor activity	5	AT4G16250 AT1G63830 AT1G48270 AT1G32080	4	0.13
FMN binding	5	AT4G27270 AT3G45780 AT5G58800 AT4G36750	4	0.13
oxidoreductase activity, acting on paired donors, with incorporation or reduction of molecular oxygen, reduced ascorbate as one donor, and incorporation of one atom of oxygen	5	AT3G07570 AT4G12980 AT2G04850 AT5G47530	4	0.13
oxidoreductase activity, acting on phosphorus or arsenic in donors, with disulfide as acceptor	5	AT5G18600 AT5G20500 AT5G63030	3	0.09
ammonia-lyase activity	5	AT3G10340 AT3G10050 AT2G37040	3	0.09
methionine adenosyltransferase activity	5	AT3G17390 AT2G36880 AT4G01850	3	0.09
ether hydrolase activity	5	AT4G02340 AT2G26740 AT4G15960	3	0.09
pseudouridine synthase activity	5	AT1G34150 AT1G20370 AT3G57150	3	0.09
DNA photolyase activity	5	AT4G25290 AT2G47590 AT1G12370	3	0.09
oxidoreductase activity, acting on NADH or NADPH, with oxygen as acceptor	5	AT1G64060 AT5G47910 AT5G51060	3	0.09
carbon-oxygen lyase activity, acting on phosphates	5	AT4G29840 AT1G48850 AT5G66120	3	0.09
dimethylallyltranstransferase activity	5	AT2G34630 AT4G17190 AT1G17050	3	0.09
CTP synthase activity	5	AT4G02120 AT3G12670 AT1G30820	3	0.09
DNA topoisomerase activity	5	AT5G63920 AT5G02820 AT3G13170	3	0.09
intramolecular transferase activity, phosphotransferases	5	AT2G45790 AT3G08590 AT1G09780	3	0.09
hydrolase activity, hydrolyzing N-glycosyl compounds	5	AT5G57970 AT3G12710 AT5G04560	3	0.09
acyl-CoA binding	5	AT4G24230 AT3G05420 AT1G31812	3	0.09
acid-ammonia (or amide) ligase activity	5	AT3G10340 AT5G37600 AT5G35630	3	0.09
oxidoreductase activity, acting on CH2 groups, disulfide as acceptor	5	AT5G60600 AT3G27060 AT2G21790	3	0.09
purine transmembrane transporter activity	5	AT1G30840 AT4G18210 AT1G44750	3	0.09
oxidoreductase activity, acting on NADH or NADPH, heme protein as acceptor	5	AT4G30210 AT5G17770 AT4G24520	3	0.09
hydrolase activity, acting on carbon-nitrogen (but not peptide) bonds, in cyclic amidines	5	AT2G35040 AT2G38280 AT2G19570	3	0.09
inositol-3-phosphate synthase activity	5	AT4G39800 AT5G10170 AT2G22240	3	0.09
translation termination factor activity	5	AT1G33330 AT1G12920 AT3G26618	3	0.09
1-aminocyclopropane-1-carboxylate synthase activity	5	AT5G51690 AT5G36160 AT1G62960	3	0.09
7S RNA binding	5	AT5G03940 AT1G48900 AT1G48160	3	0.09
acetolactate synthase activity	5	AT2G31810 AT3G48560 AT5G16290	3	0.09
hydrolase activity, acting on carbon-nitrogen (but not peptide) bonds, in cyclic amides	5	AT5G24810 AT4G04955 AT4G22930	3	0.09
hydrolase activity, acting on carbon-nitrogen (but not peptide) bonds, in linear amidines	5	AT4G20070 AT4G08900 AT5G08170	3	0.09
sulfotransferase activity	5	AT2G03760 AT4G33030 AT5G07010	3	0.09
oxidoreductase activity, acting on the CH-NH group of donors, oxygen as acceptor	5	AT5G13700 AT2G24580	2	0.06
steroid hydroxylase activity	5	AT3G50660 AT2G26710	2	0.06
peroxisome targeting sequence binding	5	AT1G29260 AT5G56290	2	0.06
tRNA isopentenyltransferase activity	5	AT2G27760 AT5G20040	2	0.06
blue light photoreceptor activity	5	AT3G45780 AT4G08920	2	0.06
myrcene/(E)-beta-ocimene synthase activity	5	AT2G24210 AT3G25820	2	0.06
organic cation transmembrane transporter activity	5	AT2G38290 AT4G28700	2	0.06
hydrolase activity, acting on carbon-nitrogen (but not peptide) bonds, in nitriles	5	AT4G08790 AT5G22300	2	0.06
oxidoreductase activity, oxidizing metal ions, NAD or NADP as acceptor	5	AT5G23990 AT5G49740	2	0.06
disaccharide transmembrane transporter activity	5	AT1G09960 AT5G17520	2	0.06
cyclo-ligase activity	5	AT5G13050 AT3G55010	2	0.06
phosphotransferase activity, for other substituted phosphate groups	5	AT2G41490 AT2G39290	2	0.06
hedgehog receptor activity	5	AT1G42470 AT4G38350	2	0.06
protein kinase inhibitor activity	5	AT2G23430 AT5G48820	2	0.06
pyrimidine nucleotide sugar transmembrane transporter activity	5	AT2G02810 AT5G41760	2	0.06
omega-6 fatty acid desaturase activity	5	AT3G12120 AT4G30950	2	0.06
omega-3 fatty acid desaturase activity	5	AT5G05580 AT3G15850	2	0.06
tetracycline transporter activity	5	AT2G16990 AT5G13750	2	0.06
inositol oxygenase activity	5	AT1G14520 AT4G26260	2	0.06
amidine-lyase activity	5	AT5G10920 AT1G36280	2	0.06
carboxyl- or carbamoyltransferase activity	5	AT3G20330 AT1G75330	2	0.06
transaldolase activity	5	AT5G13420 AT1G12230	2	0.06
oxidoreductase activity, acting on the CH-OH group of donors, oxygen as acceptor	5	AT4G18360 AT3G14420	2	0.06
carbamoyl-phosphate synthase activity	5	AT1G29900 AT3G27740	2	0.06
sulfurtransferase activity	5	AT5G65720 AT1G18490	2	0.06
transketolase activity	5	AT3G60750 AT2G45290	2	0.06
oxidoreductase activity, acting on the aldehyde or oxo group of donors, cytochrome as acceptor	5	AT4G25570 AT5G38630	2	0.06
oxidoreductase activity, acting on paired donors, with oxidation of a pair of donors resulting in the reduction of molecular oxygen to two molecules of water	5	AT1G43800 AT3G02630	2	0.06
phosphatidylethanolamine binding	5	AT1G18100 AT1G65480	2	0.06
intramolecular oxidoreductase activity, transposing C=C bonds	5	AT5G16440 AT1G20050	2	0.06
kinase binding	5	AT1G31160 AT3G56490	2	0.06
protein kinase CK2 regulator activity	5	AT5G47080 AT2G44680	2	0.06
allene-oxide cyclase activity	5	AT3G25780 AT1G13280	2	0.06
heme oxygenase (decyclizing) activity	5	AT2G26670 AT2G26550	2	0.06
glutamate synthase activity	5	AT5G53460 AT5G04140	2	0.06
selenocysteine lyase activity	5	AT1G16540 AT1G18490	2	0.06
spermidine synthase activity	5	AT1G23820	1	0.03
sequence-specific DNA binding	5	AT4G12750	1	0.03
urea transporter activity	5	AT5G45380	1	0.03
octadecanal decarbonylase activity	5	AT1G02205	1	0.03
phosphoribosylamine-glycine ligase activity	5	AT1G09830	1	0.03
oxidoreductase activity, acting on heme group of donors, oxygen as acceptor	5	AT3G15640	1	0.03
mannitol transmembrane transporter activity	5	AT3G18830	1	0.03
oxidoreductase activity, acting on the CH-NH2 group of donors, iron-sulfur protein as acceptor	5	AT5G04140	1	0.03
carotene 7,8-desaturase activity	5	AT3G04870	1	0.03
DNA-(apurinic or apyrimidinic site) lyase activity	5	AT5G04560	1	0.03
cyanate hydratase activity	5	AT3G23490	1	0.03
metallochaperone activity	5	AT1G12520	1	0.03
cytokinin dehydrogenase activity	5	AT2G19500	1	0.03
protein phosphatase type 2B regulator activity	5	AT5G18580	1	0.03
NADPH dehydrogenase activity	5	AT5G66190	1	0.03
dicarboxylic acid transmembrane transporter activity	5	AT5G47560	1	0.03
oxidoreductase activity, acting on sulfur group of donors, oxygen as acceptor	5	AT3G01910	1	0.03
adenylate dimethylallyltransferase activity	5	AT2G27760	1	0.03
cytokinin receptor activity	5	AT1G27320	1	0.03
sterol 5-alpha reductase activity	5	AT2G38050	1	0.03
racemase and epimerase activity, acting on amino acids and derivatives	5	AT1G15410	1	0.03
chorismate mutase activity	5	AT5G10870	1	0.03
5S rRNA binding	5	AT3G25520	1	0.03
DEAD/H-box RNA helicase binding	5	AT5G62190	1	0.03
racemase and epimerase activity, acting on hydroxy acids and derivatives	5	AT1G65520	1	0.03
AU-rich element binding	5	AT3G56860	1	0.03
lactate dehydrogenase activity	5	AT4G17260	1	0.03
hydrolase activity, acting on acid carbon-carbon bonds, in ketonic substances	5	AT1G12050	1	0.03
trialkylsulfonium hydrolase activity	5	AT4G13940	1	0.03
oxidoreductase activity, acting on hydrogen as donor, iron-sulfur protein as acceptor	5	AT4G16440	1	0.03
phosphatase activator activity	5	AT4G08960	1	0.03
3-deoxy-7-phosphoheptulonate synthase activity	5	AT4G39980	1	0.03
zeaxanthin epoxidase activity	5	AT5G67030	1	0.03
5-formyltetrahydrofolate transporter activity	5	AT2G32040	1	0.03
siRNA binding	5	AT1G48410	1	0.03
sulfite reductase activity	5	AT5G04590	1	0.03
electron transporter, transferring electrons from cytochrome b6/f complex of photosystem II activity	5	AT4G03280	1	0.03
myo-inositol transmembrane transporter activity	5	AT3G18830	1	0.03
1-deoxy-D-xylulose-5-phosphate synthase activity	5	AT4G15560	1	0.03
oxidoreductase activity, acting on sulfur group of donors, iron-sulfur protein as acceptor	5	AT5G04590	1	0.03
L-3-cyanoalanine synthase activity	5	AT3G61440	1	0.03
oxidoreductase activity, acting on sulfur group of donors, quinone or similar compound as acceptor	5	AT1G75270	1	0.03
3-deoxy-8-phosphooctulonate synthase activity	5	AT1G79500	1	0.03
oxidoreductase activity, acting on the aldehyde or oxo group of donors, oxygen as acceptor	5	AT2G27150	1	0.03
fatty acid (omega-1)-hydroxylase activity	5	AT2G45970	1	0.03
glycerol-3-phosphate dehydrogenase activity	5	AT3G10370	1	0.03
proline dehydrogenase activity	5	AT5G38710	1	0.03
RNA polymerase II transcription mediator activity	5	AT5G19910	1	0.03
intramolecular oxidoreductase activity, interconverting keto- and enol-groups	5	AT1G21750	1	0.03
oxidoreductase activity, acting on NADH or NADPH, nitrogenous group as acceptor	5	AT1G02020	1	0.03
cystathionine beta-lyase activity	5	AT3G57050	1	0.03
adenylyl-sulfate reductase activity	5	AT4G04610	1	0.03
oxidoreductase activity, acting on hydrogen as donor, with other known acceptors	5	AT1G04620	1	0.03
delta12-fatty acid dehydrogenase activity	5	AT3G12120	1	0.03
ent-copalyl diphosphate synthase activity	5	AT4G02780	1	0.03
DNA ligase activity	5	AT5G57160	1	0.03
oxidoreductase activity, acting on the CH-CH group of donors, iron-sulfur protein as acceptor	5	AT4G37000	1	0.03
nicotianamine synthase activity	5	AT1G09240	1	0.03
intramolecular oxidoreductase activity, transposing S-S bonds	5	AT1G21750	1	0.03
red or far-red light photoreceptor activity	5	AT4G16250	1	0.03
signal peptidase activity	5	AT5G27430	1	0.03
ligase activity, forming nitrogen-metal bonds, forming coordination complexes	5	AT5G13630	1	0.03
vacuolar sorting signal binding	5	AT3G52850	1	0.03
UDPsulfoquinovose synthase activity	5	AT4G33030	1	0.03
IAA-amino acid conjugate hydrolase activity	5	AT1G51760	1	0.03
formate-tetrahydrofolate ligase activity	5	AT1G50480	1	0.03
pheophorbide a oxygenase activity	5	AT3G44880	1	0.03
electron transporter, transferring electrons within CoQH2-cytochrome c reductase complex activity	5	AT5G40810	1	0.03
biotin carboxylase activity	5	AT4G34030	1	0.03
ATPase binding	5	AT1G34760	1	0.03
plastoquinol-plastocyanin reductase activity	5	AT2G26500	1	0.03
osmosensor activity	5	AT2G17820	1	0.03
chalcone isomerase activity	5	AT3G55120	1	0.03
oxidoreductase activity, acting on hydrogen as donor, NAD or NADP as acceptor	5	AT1G44446	1	0.03
acyl-CoA dehydrogenase activity	5	AT3G45300	1	0.03
intramolecular transferase activity, transferring amino groups	5	AT3G48730	1	0.03
dihydropteroate synthase activity	5	AT4G30000	1	0.03
3-phosphoshikimate 1-carboxyvinyltransferase activity	5	AT2G45300	1	0.03
protein kinase activator activity	5	AT1G09020	1	0.03
RNA splicing factor activity, transesterification mechanism	5	AT4G03430	1	0.03
2-C-methyl-D-erythritol 2,4-cyclodiphosphate synthase activity	5	AT1G63970	1	0.03
nitrate reductase activity	5	AT1G77760	1	0.03
lycopene beta cyclase activity	5	AT3G10230	1	0.03
miRNA binding	5	AT1G48410	1	0.03
p-coumarate 3-hydroxylase activity	5	AT2G40890	1	0.03
oxidoreductase activity, acting on other nitrogenous compounds as donors, iron-sulfur protein as acceptor	5	AT2G15620	1	0.03
oxidoreductase activity, acting on the CH-NH2 group of donors, disulfide as acceptor	5	AT4G33010	1	0.03
4 iron, 4 sulfur cluster binding	5	AT5G60600	1	0.03
peptide disulfide oxidoreductase activity	5	AT1G75270	1	0.03
oxidoreductase activity, acting on X-H and Y-H to form an X-Y bond, with oxygen as acceptor	5	AT5G05600	1	0.03
lycopene epsilon cyclase activity	5	AT5G57030	1	0.03
argininosuccinate synthase activity	5	AT4G24830	1	0.03
glycerol transmembrane transporter activity	5	AT3G18830	1	0.03
Ras guanyl-nucleotide exchange factor activity	5	AT5G05940	1	0.03
ferulate 5-hydroxylase activity	5	AT4G36220	1	0.03
tRNA binding	5	AT2G40660	1	0.03
hydroxymethylbilane synthase activity	5	AT5G08280	1	0.03
oxidoreductase activity, acting on other nitrogenous compounds as donors, cytochrome as acceptor	5	AT2G15620	1	0.03
3-oxo-5-alpha-steroid 4-dehydrogenase activity	5	AT3G55360	1	0.03
sorbitol transmembrane transporter activity	5	AT3G18830	1	0.03
phosphotransferase activity, paired acceptors	5	AT1G10760	1	0.03
cycloeucalenol cycloisomerase activity	5	AT5G50375	1	0.03
oxidoreductase activity, acting on the CH-NH2 group of donors, NAD or NADP as acceptor	5	AT5G53460	1	0.03
sphingolipid delta-4 desaturase activity	5	AT3G61580	1	0.03
phosphatidylinositol transporter activity	5	AT4G39170	1	0.03
zinc ion binding	6	AT5G06420 AT1G27730 AT3G05200 AT1G08080 AT2G39100 AT3G18640 AT1G04850 AT3G15090 AT2G47560 AT2G01940 AT2G24590 AT5G05810 AT4G23860 AT4G19990 AT1G12470 AT5G14740 AT1G31160 AT1G75710 AT5G42250 AT5G64920 AT3G09770 AT3G01500 AT3G53690 AT1G67340 AT1G53820 AT4G27310 AT5G63620 AT3G14740 AT3G62240 AT1G23740 AT1G48175 AT5G42940 AT1G53190 AT5G18260 AT1G68130 AT3G09320 AT4G13010 AT4G27470 AT3G58030 AT4G25610…	208	9.79
ATP binding	6	AT3G24495 AT2G35920 AT1G48650 AT1G44900 AT1G66830 AT1G56410 AT5G16715 AT1G55490 AT1G24510 AT5G20660 AT3G57830 AT5G58720 AT2G26280 AT1G26230 AT3G12580 AT1G53350 AT3G10700 AT5G01890 AT4G33760 AT5G59010 AT4G10320 AT2G35500 AT4G24970 AT4G36180 AT2G04030 AT4G17380 AT3G30842 AT3G24240 AT5G27540 AT3G10350 AT1G06840 AT4G02260 AT1G68400 AT5G56030 AT1G67510 AT5G26360 AT3G57300 AT4G34220 AT3G10690 AT2G01130…	203	9.56
pyrophosphatase activity	6	AT1G12840 AT1G21690 AT1G15690 AT1G15210 AT5G44790 AT1G72730 AT1G44900 AT4G04770 AT4G35020 AT5G21930 AT2G46860 AT1G64110 AT3G19760 AT2G28520 AT2G33730 AT5G61700 AT4G36580 AT3G06400 AT1G17260 AT3G30842 AT1G04730 AT1G63440 AT4G25450 AT3G60190 AT4G30490 AT2G28070 AT4G39850 AT1G63160 AT4G30190 AT2G41700 AT1G02280 AT3G13920 AT3G28540 AT1G79050 AT1G54270 AT2G07560 AT3G47730 AT4G04910 AT5G50920 AT5G65900…	173	8.15
protein kinase activity	6	AT2G27960 AT3G46920 AT1G20650 AT4G29810 AT5G50000 AT1G66830 AT2G26330 AT4G32830 AT5G01810 AT1G66880 AT3G57830 AT1G18150 AT5G26751 AT5G01890 AT4G19600 AT5G59010 AT1G66150 AT1G34420 AT4G36180 AT4G21390 AT3G24240 AT5G45190 AT2G43790 AT5G21170 AT1G06840 AT1G68400 AT2G17820 AT1G67720 AT1G67510 AT4G34220 AT2G34650 AT1G16270 AT2G23070 AT4G36450 AT1G12460 AT5G67200 AT3G47580 AT1G57870 AT2G19130 AT4G35780…	164	7.72
phosphoric monoester hydrolase activity	6	AT2G42010 AT3G20500 AT3G51830 AT4G27800 AT2G35680 AT1G10430 AT2G46700 AT1G71860 AT3G50530 AT2G30020 AT1G18480 AT1G18030 AT5G56610 AT3G16560 AT3G19420 AT1G13900 AT1G08420 AT1G67820 AT3G19100 AT1G72880 AT3G43220 AT2G16430 AT1G75210 AT3G54050 AT3G51370 AT1G14700 AT3G16785 AT3G52820 AT5G63980 AT2G42500 AT5G24430 AT1G65580 AT5G55260 AT1G52570 AT3G62260 AT1G48040 AT1G17710 AT5G27930 AT1G35910 AT3G05630…	96	4.52
GTP binding	6	AT4G17170 AT4G35020 AT1G01200 AT2G27200 AT1G02130 AT5G11480 AT5G27540 AT3G60190 AT2G31680 AT5G47520 AT1G48970 AT2G17800 AT4G02080 AT1G02280 AT5G57960 AT3G18820 AT2G44610 AT2G38840 AT5G03940 AT1G48900 AT4G35950 AT2G18390 AT5G05000 AT1G14830 AT1G53140 AT3G51300 AT5G18570 AT1G72340 AT5G14670 AT1G09630 AT4G17530 AT3G21700 AT5G13650 AT2G41670 AT4G30600 AT1G73640 AT5G20010 AT1G52980 AT4G33650 AT1G80770…	70	3.30
acyltransferase activity	6	AT1G80950 AT2G26640 AT4G05160 AT4G37580 AT1G24360 AT1G04010 AT1G78690 AT1G04710 AT2G19070 AT2G38130 AT5G56760 AT1G57600 AT1G08510 AT3G48780 AT5G23670 AT5G43760 AT5G46290 AT4G37670 AT5G20350 AT1G32200 AT1G79000 AT1G34430 AT2G33150 AT3G25110 AT3G55360 AT4G19860 AT1G26220 AT5G16800 AT2G39000 AT1G19440 AT2G19450 AT1G63050 AT2G38110 AT3G52280 AT5G55380 AT3G13930 AT5G48230 AT1G74960 AT4G00400 AT4G28030…	65	3.06
small conjugating protein ligase activity	6	AT3G18710 AT4G33210 AT3G54850 AT1G47056 AT4G23860 AT2G39940 AT1G60190 AT5G07270 AT3G26810 AT3G60350 AT3G54650 AT1G20780 AT5G64660 AT3G62980 AT2G17020 AT5G01720 AT1G68050 AT1G75950 AT3G53090 AT3G49810 AT2G42620 AT3G52450 AT1G55860 AT1G65430 AT3G61415 AT3G02260 AT3G46510 AT2G21950 AT3G07360 AT1G49780 AT2G23140 AT5G49980 AT2G44900 AT1G08050 AT5G60410 AT4G05460 AT5G42190 AT1G29340 AT5G40140 AT1G27910…	56	2.64
antiporter activity	6	AT3G08580 AT1G13980 AT1G55730 AT3G51860 AT1G71140 AT5G17850 AT5G17700 AT5G49130 AT4G38380 AT2G47160 AT5G51710 AT3G23560 AT5G64290 AT1G80300 AT1G55720 AT2G04050 AT5G65380 AT5G41610 AT1G51340 AT3G05030 AT2G38330 AT5G13750 AT3G53720 AT1G79610 AT3G13320 AT3G21690 AT3G23550 AT3G06450 AT1G79900 AT4G28390 AT2G47600 AT3G26590 AT5G11800 AT5G12860 AT2G13620 AT1G47530 AT1G08960 AT5G13490 AT5G46110 AT2G01980…	44	2.07
sugar:hydrogen ion symporter activity	6	AT2G35740 AT5G26250 AT1G09960 AT2G38940 AT1G50310 AT1G77210 AT1G54730 AT1G30220 AT2G13100 AT2G38060 AT5G13740 AT2G43330 AT2G16120 AT4G02050 AT1G67300 AT1G76430 AT2G18480 AT4G35300 AT5G59250 AT3G13050 AT3G51490 AT4G21480 AT5G16150 AT3G43790 AT3G46980 AT2G48020 AT1G19450 AT1G16390 AT3G47420 AT3G20660 AT3G19940 AT2G20780 AT1G75220 AT4G36670 AT4G04750 AT5G61520 AT5G23270 AT2G29650 AT1G08920 AT4G36790…	41	1.93
hydrogen ion transmembrane transporter activity	6	AT1G12840 AT4G32470 AT3G01390 AT4G30190 AT1G76030 AT5G13430 AT5G51710 AT5G47030 AT5G13440 AT3G58730 AT2G19680 AT3G42050 AT4G02620 AT5G41610 AT3G05030 ATMG00220 AT3G53720 AT1G79610 AT4G09650 AT2G07698 AT4G11150 AT1G51650 AT3G15640 AT5G11800 AT4G38510 AT3G28715 AT2G13620 AT2G01980 AT5G25450 AT5G55290 AT1G15120 AT4G00630	32	1.51
lipase activity	6	AT3G08510 AT2G42010 AT1G51440 AT4G18550 AT2G42450 AT1G31480 AT2G15230 AT3G16785 AT2G44810 AT4G16070 AT5G14930 AT1G52570 AT5G45960 AT3G05630 AT3G03530 AT5G58700 AT1G02660 AT4G38690 AT3G07400 AT2G26560 AT2G30550 AT3G49050 AT3G48080 AT4G35790 AT5G67050 AT4G16820 AT1G30370 AT5G40990 AT1G49740 AT3G52430 AT3G15730	31	1.46
glucosyltransferase activity	6	AT1G24100 AT3G02230 AT2G43820 AT3G50740 AT2G19880 AT4G01070 AT4G07960 AT3G03050 AT4G23990 AT3G07160 AT4G24010 AT5G20830 AT2G32530 AT4G34135 AT4G10120 AT4G31590 AT5G17050 AT5G05170 AT5G20280 AT5G66690 AT4G03550 AT3G43190 AT3G07330 AT1G05570 AT4G39350 AT2G23250 AT3G55830 AT1G05530 AT5G26310	29	1.37
aminoacyl-tRNA ligase activity	6	AT5G16715 AT1G29880 AT1G72550 AT4G33760 AT4G10320 AT5G27470 AT1G18950 AT4G17300 AT5G26830 AT4G31180 AT3G46100 AT5G38830 AT3G04600 AT4G26300 AT3G11710 AT3G13490 AT2G25840 AT5G26710 AT5G64050 AT1G25350 AT4G13780 AT4G39280 AT1G66530 AT3G62120 AT5G56680 AT2G33840 AT2G31170 AT1G50200	28	1.32
S-adenosylmethionine-dependent methyltransferase activity	6	AT1G69770 AT5G55250 AT2G47420 AT5G43990 AT1G19640 AT4G10760 AT1G20330 AT5G13710 AT3G23470 AT5G13960 AT3G23510 AT4G31790 AT2G19670 AT5G49810 AT3G56330 AT4G14140 AT1G14030 AT3G18000 AT4G33110 AT1G77300 AT3G63410 AT3G03750 AT3G22740 AT5G23320 AT4G13460 AT3G63250 AT4G25080	27	1.27
serine-type endopeptidase activity	6	AT4G34980 AT5G67360 AT4G30020 AT3G14240 AT4G10520 AT5G40200 AT2G05920 AT5G19660 AT5G45390 AT5G23140 AT1G12410 AT5G50340 AT3G03380 AT4G26330 AT1G20160 AT3G14067 AT1G49970 AT4G10550 AT5G67090 AT1G02560 AT4G17040 AT1G01900 AT5G51750 AT4G10510 AT2G04160 AT2G47940	26	1.22
DNA-directed RNA polymerase activity	6	AT3G57080 AT5G45140 AT3G22320 AT3G52090 AT2G40030 AT4G14660 AT1G08540 AT4G35800 AT5G49530 AT3G49000 AT3G57660 AT3G23780 AT5G09920 AT1G60620 AT2G24120 AT5G09380 AT3G54490 AT1G29940 AT1G61700 AT2G36990 AT2G29540 AT2G15430 AT4G21710 AT5G51940 AT5G15700	25	1.18
copper ion binding	6	AT2G32300 AT5G15350 AT1G02410 AT2G38080 AT3G02960 AT1G31710 AT3G01070 AT4G12270 AT2G26720 AT1G20340 AT2G02850 AT1G31670 AT2G42490 AT5G26330 AT5G60020 AT3G15353 AT2G15780 AT3G09220 AT5G21100 AT1G76160 AT4G25240 AT4G27520 AT4G39830 AT4G22010	24	1.13
aspartic-type endopeptidase activity	6	AT2G39710 AT1G25510 AT3G02740 AT3G20015 AT3G25700 AT5G33340 AT1G44130 AT4G33490 AT5G02190 AT1G01300 AT3G50050 AT4G22050 AT5G07030 AT5G10080 AT1G79720 AT2G17760 AT3G12700 AT1G62290 AT5G37540 AT1G11910 AT3G52500 AT2G03200 AT1G49050	23	1.08
phosphoric diester hydrolase activity	6	AT3G08510 AT4G26690 AT2G42010 AT3G02040 AT5G43300 AT3G16785 AT1G52570 AT3G05630 AT1G25280 AT1G47270 AT3G03530 AT5G58700 AT4G38690 AT1G76900 AT4G35790 AT4G18930 AT2G47900 AT1G49740 AT5G55480 AT3G06380 AT3G15730 AT5G58170	22	1.04
carbohydrate kinase activity	6	AT1G12000 AT3G10700 AT2G22480 AT4G16130 AT3G01640 AT5G47810 AT4G26270 AT1G01220 AT1G47840 AT2G42910 AT1G32380 AT4G30310 AT1G80460 AT5G61580 AT2G35390 AT2G19860 AT1G10700 AT3G20040 AT1G76550 AT3G06580	20	0.94
ribonuclease activity	6	AT1G48410 AT1G24450 AT3G46210 AT2G02990 AT1G24090 AT5G22250 AT3G44240 AT5G59980 AT1G01040 AT1G04635 AT1G77680 AT1G74700 AT3G07750 AT2G32070 AT3G20390 AT1G80780 AT5G10960 AT3G03710 AT4G27490 AT2G43190	20	0.94
protein transmembrane transporter activity	6	AT5G43970 AT3G46560 AT2G37410 AT3G27080 AT4G16160 AT5G50460 AT5G24650 AT2G29530 AT3G62880 AT1G72750 AT4G33350 AT2G28900 AT4G26670 AT1G78720 AT3G46740 AT2G18710 AT3G04800 AT2G28800 AT2G34250	19	0.89
carboxypeptidase activity	6	AT3G63470 AT2G27920 AT5G42320 AT2G24280 AT3G12203 AT2G35780 AT3G12240 AT3G54720 AT2G35770 AT1G71696 AT3G52000 AT4G12910 AT3G02110 AT1G15000 AT4G30810 AT1G43780 AT1G11080 AT3G17180	18	0.85
voltage-gated ion channel activity	6	AT5G15410 AT2G25600 AT5G55000 AT5G53130 AT3G27170 AT3G02850 AT4G03560 AT5G49890 AT5G55630 AT2G24240 AT3G09030 AT5G33280 AT5G26240 AT5G40890 AT1G55620	15	0.71
metalloendopeptidase activity	6	AT3G19170 AT4G22720 AT5G42390 AT1G49630 AT1G67690 AT5G65620 AT3G02090 AT5G42620 AT5G60750 AT1G24140 AT3G27110 AT5G56730 AT2G41790 AT4G20310 AT1G51980	15	0.71
cation channel activity	6	AT5G15410 AT2G28260 AT2G25600 AT5G55000 AT5G53130 AT3G02850 AT4G03560 AT5G54250 AT5G55630 AT2G24240 AT1G04690 AT1G27770 AT3G09030 ATCG00150	14	0.66
polygalacturonase activity	6	AT4G23500 AT3G16850 AT1G70370 AT3G15720 AT1G48100 AT3G59850 AT3G61490 AT3G07820 AT2G43870 AT4G23820 AT3G57790 AT3G48950 AT1G19170 AT4G20050	14	0.66
iron ion binding	6	AT4G36390 AT1G60950 AT1G17420 AT5G05600 AT4G15440 AT2G39670 AT2G40300 AT4G39490 AT5G01600 AT2G45560 AT5G50320 AT1G72520 AT1G72090	13	0.61
symporter activity	6	AT2G26900 AT5G03560 AT1G09960 AT5G65980 AT1G77110 AT1G70940 AT1G78560 AT5G47560 AT3G25410 AT1G30450 AT4G22840 AT3G18830 AT5G45380	13	0.61
endonuclease activity	6	AT1G48410 AT1G24450 AT2G02990 AT1G24090 AT2G23840 AT5G59980 AT1G01040 AT1G04635 AT1G74700 AT4G30870 AT2G15820 AT3G20390 AT2G43190	13	0.61
small conjugating protein-specific protease activity	6	AT1G51710 AT3G14400 AT4G15880 AT5G10790 AT3G21280 AT5G65450 AT2G24640 AT4G31670 AT4G24560 AT1G65650 AT4G17510 AT4G39370 AT4G39910	13	0.61
polygalacturonate 4-alpha-galacturonosyltransferase activity	6	AT3G58790 AT5G47780 AT1G70090 AT3G28340 AT3G06260 AT3G25140 AT1G13250 AT2G38650 AT3G02350 AT3G61130 AT1G19300 AT4G38270 AT3G62660	13	0.61
exonuclease activity	6	AT1G03360 AT3G46210 AT3G15140 AT3G15080 AT2G25910 AT3G07750 AT2G26970 AT5G07710 AT4G17760 AT5G26940 AT3G03710 AT4G27490	12	0.56
pectinesterase activity	6	AT4G33220 AT2G45220 AT1G69940 AT3G43270 AT3G05610 AT3G10720 AT5G09760 AT1G53840 AT2G26440 AT5G47500 AT1G23200	11	0.52
nucleobase, nucleoside, nucleotide kinase activity	6	AT3G01820 AT5G03300 AT5G50370 AT3G18680 AT3G06200 AT5G63310 AT3G07800 AT3G09820 AT5G63400 AT4G09320 AT5G59440	11	0.52
acetylglucosaminyltransferase activity	6	AT5G15050 AT3G11540 AT4G27480 AT5G14480 AT1G03520 AT4G38240 AT1G12990 AT3G15350 AT1G71070 AT2G05320	10	0.47
N-methyltransferase activity	6	AT5G43990 AT3G26410 AT5G13960 AT2G19670 AT3G56330 AT3G18000 AT1G77300 AT3G03750 AT4G13460	9	0.42
anion channel activity	6	AT5G57490 AT3G27170 AT5G49890 AT3G01280 AT5G33280 AT5G67500 AT5G26240 AT5G40890 AT1G55620	9	0.42
small GTPase binding	6	AT3G53830 AT5G19420 AT5G60870 AT1G07140 AT5G11580 AT3G02510 AT1G27060 AT3G15430 AT3G02300	9	0.42
protein methyltransferase activity	6	AT5G43990 AT5G13960 AT2G33290 AT4G31120 AT5G53920 AT1G77300 AT3G03750 AT5G23320 AT4G13460	9	0.42
cysteine-type endopeptidase activity	6	AT2G25940 AT1G79340 AT5G65450 AT2G24640 AT4G31670 AT1G55350 AT1G02170 AT4G39090 AT4G32940	9	0.42
inositol or phosphatidylinositol kinase activity	6	AT1G71010 AT5G42810 AT1G60490 AT5G40820 AT4G33770 AT3G48190 AT1G50030 AT5G16760 AT1G49340	9	0.42
microtubule binding	6	AT1G24764 AT5G55230 AT4G27060 AT3G15580 AT2G35630 AT2G01910 AT1G62040 AT4G16520	8	0.38
copper ion transmembrane transporter activity	6	AT5G44790 AT5G21930 AT1G10970 AT5G59030 AT4G33520 AT5G20650 AT2G37920 AT1G12520	8	0.38
galactosidase activity	6	AT3G13750 AT1G72990 AT4G36360 AT5G20710 AT3G26380 AT5G08380 AT1G45130 AT5G08370	8	0.38
metalloexopeptidase activity	6	AT2G45240 AT5G42320 AT3G59990 AT3G51800 AT5G13520 AT1G71696 AT1G63770 AT1G13270	8	0.38
3-chloroallyl aldehyde dehydrogenase activity	6	AT1G54100 AT5G62530 AT3G48000 AT3G66658 AT1G74920 AT1G23800 AT1G44170 AT1G79440	8	0.38
aminopeptidase activity	6	AT2G45240 AT3G59990 AT5G13520 AT1G63770 AT4G33090 AT4G36760 AT1G13270	7	0.33
4-coumarate-CoA ligase activity	6	AT1G20510 AT4G05160 AT1G65060 AT1G62940 AT3G21240 AT1G51680 AT5G63380	7	0.33
pectate lyase activity	6	AT3G24670 AT1G14420 AT3G55140 AT5G15110 AT3G53190 AT1G67750 AT1G04680	7	0.33
NADH dehydrogenase (quinone) activity	6	AT5G08530 AT5G18800 ATMG01320 AT5G11770 AT5G67590 AT1G16700 AT2G07689	7	0.33
cinnamoyl-CoA reductase activity	6	AT1G15950 AT4G30470 AT5G58490 AT2G33590 AT2G23910 AT5G14700 AT2G02400	7	0.33
amylase activity	6	AT2G32290 AT3G23920 AT4G00490 AT5G45300 AT5G18670 AT2G45880 AT4G25000	7	0.33
O-methyltransferase activity	6	AT4G26220 AT5G54160 AT3G62000 AT4G34050 AT4G35160 AT5G23320 AT4G25080	7	0.33
calcium ion transmembrane transporter activity	6	AT5G57110 AT1G07810 AT1G10130 AT3G22910 AT1G27770 AT3G57330 AT3G63380	7	0.33
glycine hydroxymethyltransferase activity	6	AT2G35040 AT4G32520 AT3G61530 AT4G37930 AT4G13930 AT4G17360	6	0.28
lipoxygenase activity	6	AT1G55020 AT3G22400 AT1G17420 AT1G67560 AT1G72520 AT3G45140	6	0.28
FAD binding	6	AT5G67220 AT5G13700 AT1G73050 AT4G38890 AT1G72970 AT1G50940	6	0.28
CoA hydrolase activity	6	AT1G68260 AT5G65940 AT5G48370 AT1G06550 AT1G04290 AT4G00520	6	0.28
manganese ion binding	6	AT1G09560 AT1G72610 AT1G18980 AT5G39120 AT5G61750 AT3G62020	6	0.28
potassium ion transmembrane transporter activity	6	AT5G14880 AT3G02050 AT2G35060 AT5G51710 AT5G11800 AT4G00630	6	0.28
diacylglycerol kinase activity	6	AT4G21540 AT5G07920 AT2G18730 AT5G63770 AT5G51290	5	0.24
histidine phosphotransfer kinase activity	6	AT2G17820 AT3G21510 AT3G06483 AT1G12040 AT1G03430	5	0.24
beta-fructofuranosidase activity	6	AT1G56560 AT4G09510 AT5G22510 AT1G12240 AT4G34860	5	0.24
strictosidine synthase activity	6	AT3G57010 AT1G08470 AT3G51440 AT3G59530 AT3G51430	5	0.24
RNA methyltransferase activity	6	AT2G47420 AT5G26880 AT3G56330 AT4G17610 AT4G15520	5	0.24
fructose-bisphosphate aldolase activity	6	AT4G26530 AT2G01140 AT2G36460 AT4G38970 AT1G18270	5	0.24
aspartate transaminase activity	6	AT2G22250 AT4G31990 AT5G19550 AT2G30970 AT1G62960	5	0.24
carbonate dehydratase activity	6	AT1G08080 AT5G14740 AT3G01500 AT5G63510 AT1G19580	5	0.24
sulfate transmembrane transporter activity	6	AT5G13550 AT3G12520 AT1G77990 AT1G23090 AT1G80310	5	0.24
amidase activity	6	AT5G07360 AT4G34880 AT1G08980 AT3G17970 AT5G09420	5	0.24
phosphatidate cytidylyltransferase activity	6	AT2G45150 AT4G22340 AT1G62430 AT5G04490 AT5G58560	5	0.24
double-stranded DNA binding	6	AT1G48050 AT4G13850 AT1G29850 AT3G18524 AT2G21660	5	0.24
malic enzyme activity	6	AT2G13560 AT5G11670 AT5G25880 AT4G00570 AT1G79750	5	0.24
oligosaccharyl transferase activity	6	AT1G76400 AT5G66680 AT4G21150 AT2G01720	4	0.19
DNA-directed DNA polymerase activity	6	AT5G63960 AT2G29570 AT2G13840 AT1G07370	4	0.19
pseudouridylate synthase activity	6	AT4G21770 AT1G78910 AT5G51140 AT3G19440	4	0.19
mannosidase activity	6	AT1G27520 AT1G51590 AT5G66150 AT5G14950	4	0.19
lipid kinase activity	6	AT1G71010 AT1G60490 AT3G48190 AT1G50030	4	0.19
xylan 1,4-beta-xylosidase activity	6	AT5G47000 AT1G68560 AT3G62710 AT5G10560	4	0.19
Rho GTPase activator activity	6	AT5G22400 AT5G61530 AT3G11490 AT4G03100	4	0.19
nitrate transmembrane transporter activity	6	AT5G14570 AT1G08090 AT5G50200 AT1G12110	4	0.19
glutathione peroxidase activity	6	AT2G31570 AT1G63460 AT4G11600 AT4G31870	4	0.19
long-chain-fatty-acid-CoA ligase activity	6	AT5G27600 AT2G04350 AT3G05970 AT1G77590	4	0.19
dopamine beta-monooxygenase activity	6	AT3G07570 AT4G12980 AT2G04850 AT5G47530	4	0.19
UDP-glucuronate 4-epimerase activity	6	AT1G02000 AT4G30440 AT4G00110 AT4G12250	4	0.19
histone deacetylase activity	6	AT1G08460 AT3G44680 AT3G18520 AT5G63110	4	0.19
fucosyltransferase activity	6	AT1G74420 AT3G19280 AT2G03220 AT1G71990	4	0.19
pyruvate dehydrogenase (acetyl-transferring) activity	6	AT1G01090 AT1G24180 AT1G59900 AT5G50850	4	0.19
phosphoenolpyruvate carboxykinase activity	6	AT1G68750 AT4G37870 AT1G08650 AT1G53310	4	0.19
aldo-keto reductase activity	6	AT1G04420 AT1G10810 AT1G60690 AT1G60680	4	0.19
bile acid transmembrane transporter activity	6	AT2G26900 AT1G78560 AT3G25410 AT4G22840	4	0.19
glyceraldehyde-3-phosphate dehydrogenase activity	6	AT1G16300 AT1G42970 AT1G79530 AT3G04120	4	0.19
amino acid kinase activity	6	AT3G02020 AT4G19710 AT1G31230 AT2G17265	4	0.19
single-stranded DNA binding	6	AT4G13850 AT5G57450 AT4G11060 AT2G21660	4	0.19
phosphate transmembrane transporter activity	6	AT2G38940 AT1G76430 AT2G32830 AT3G26570	4	0.19
asparaginase activity	6	AT3G16150 AT5G08100 AT4G00590	3	0.14
	6	AT2G41700 AT5G49630 AT5G60540	3	0.14
acetyl-CoA carboxylase activity	6	AT5G16390 AT1G36160 AT2G38040	3	0.14
cysteine protease inhibitor activity	6	AT5G47550 AT3G12490 AT2G40880	3	0.14
1-aminocyclopropane-1-carboxylate oxidase activity	6	AT1G05010 AT2G19590 AT1G03400	3	0.14
serine-type endopeptidase inhibitor activity	6	AT2G38870 AT1G47710 AT2G25240	3	0.14
anthranilate synthase activity	6	AT2G29690 AT2G28880 AT5G05730	3	0.14
leukotriene-A4 hydrolase activity	6	AT4G02340 AT2G26740 AT4G15960	3	0.14
copper, zinc superoxide dismutase activity	6	AT1G08830 AT1G12520 AT2G28190	3	0.14
alcohol dehydrogenase activity	6	AT5G19440 AT2G29350 AT1G52340	3	0.14
thioredoxin-disulfide reductase activity	6	AT4G35460 AT2G41680 AT4G11610	3	0.14
translation release factor activity	6	AT1G33330 AT1G12920 AT3G26618	3	0.14
AMP binding	6	AT3G16170 AT3G48990 AT1G30520	3	0.14
succinate-CoA ligase activity	6	AT5G23250 AT2G20420 AT5G08300	3	0.14
NAD(P)H oxidase activity	6	AT1G64060 AT5G47910 AT5G51060	3	0.14
protein-methionine-S-oxide reductase activity	6	AT4G25130 AT2G18030 AT5G61640	3	0.14
pyruvate kinase activity	6	AT3G22960 AT5G08570 AT5G56350	3	0.14
arsenate reductase (glutaredoxin) activity	6	AT5G18600 AT5G20500 AT5G63030	3	0.14
acyl-CoA oxidase activity	6	AT4G16760 AT5G65110 AT1G06290	3	0.14
catalase activity	6	AT4G35090 AT1G20630 AT1G20620	3	0.14
omega peptidase activity	6	AT1G78660 AT1G78680 AT1G56700	3	0.14
ammonia ligase activity	6	AT3G10340 AT5G37600 AT5G35630	3	0.14
phosphoglycerate kinase activity	6	AT1G56190 AT1G79550 AT3G12780	3	0.14
UDP-glucose 4-epimerase activity	6	AT4G10960 AT1G64440 AT1G12780	3	0.14
transcription coactivator activity	6	AT3G58680 AT5G09250 AT1G04020	3	0.14
aconitate hydratase activity	6	AT4G35830 AT4G26970 AT2G05710	3	0.14
protein prenyltransferase activity	6	AT5G40280 AT2G39550 AT4G24490	3	0.14
S-methyltransferase activity	6	AT3G22740 AT5G17920 AT3G63250	3	0.14
zinc ion transmembrane transporter activity	6	AT2G32270 AT3G12750 AT4G19690	3	0.14
pyruvate decarboxylase activity	6	AT5G01320 AT3G48560 AT5G54960	3	0.14
glucose-1-phosphate adenylyltransferase activity	6	AT5G48300 AT5G19220 AT1G27680	3	0.14
phosphogluconate dehydrogenase (decarboxylating) activity	6	AT4G20930 AT1G64190 AT3G02360	3	0.14
rhodopsin-like receptor activity	6	AT4G16250 AT1G63830 AT1G32080	3	0.14
isocitrate dehydrogenase activity	6	AT2G17130 AT1G65930 AT4G35260	3	0.14
RNA-directed DNA polymerase activity	6	AT5G46920 AT4G29090 AT1G30010	3	0.14
L-ascorbate peroxidase activity	6	AT4G08390 AT1G77490 AT1G07890	3	0.14
UDP-glucuronate decarboxylase activity	6	AT1G08200 AT3G53520 AT3G62830	3	0.14
ribose-5-phosphate isomerase activity	6	AT5G44520 AT2G01290 AT3G04790	3	0.14
UDP-sugar pyrophosphorylase activity	6	AT5G52560 AT5G17310 AT3G03250	3	0.14
chitinase activity	6	AT3G16920 AT3G12500 AT3G54420	3	0.14
monodehydroascorbate reductase (NADH) activity	6	AT3G09940 AT3G52880 AT3G27820	3	0.14
pantothenate kinase activity	6	AT4G32180 AT4G35360 AT1G60440	3	0.14
manganese ion transmembrane transporter activity	6	AT2G23150 AT1G80830 AT4G19690	3	0.14
Rab GDP-dissociation inhibitor activity	6	AT3G06540 AT3G59920 AT2G44100	3	0.14
adenosylmethionine decarboxylase activity	6	AT5G15950 AT3G02470 AT5G18930	3	0.14
12-oxophytodienoate reductase activity	6	AT2G06050 AT1G09400 AT1G76690	3	0.14
DNA N-glycosylase activity	6	AT5G57970 AT3G12710 AT5G04560	3	0.14
alternative oxidase activity	6	AT5G64210 AT3G22360 AT4G22260	3	0.14
aldehyde dehydrogenase (NAD) activity	6	AT3G48000 AT1G23800 AT1G44170	3	0.14
homoserine dehydrogenase activity	6	AT4G19710 AT5G21060 AT1G31230	3	0.14
aldose 1-epimerase activity	6	AT5G57330 AT4G23730 AT5G15140	3	0.14
farnesyltranstransferase activity	6	AT5G40280 AT4G36810	2	0.09
hexose transmembrane transporter activity	6	AT5G59740 AT3G18830	2	0.09
arginine decarboxylase activity	6	AT4G34710 AT2G16500	2	0.09
glucose-6-phosphate dehydrogenase activity	6	AT5G35790 AT5G40760	2	0.09
phosphoglycerate dehydrogenase activity	6	AT4G34200 AT3G19480	2	0.09
mannosyltransferase activity	6	AT5G03760 AT5G22740	2	0.09
nicotinate phosphoribosyltransferase activity	6	AT2G23420 AT4G36940	2	0.09
ribonucleoside-diphosphate reductase activity	6	AT3G27060 AT2G21790	2	0.09
acyl-[acyl-carrier-protein] desaturase activity	6	AT1G43800 AT3G02630	2	0.09
UDP-glucose 6-dehydrogenase activity	6	AT3G29360 AT5G15490	2	0.09
NADPH-hemoprotein reductase activity	6	AT4G30210 AT4G24520	2	0.09
alanine-glyoxylate transaminase activity	6	AT2G13360 AT4G39660	2	0.09
fucosidase activity	6	AT2G28100 AT1G67830	2	0.09
phosphoserine transaminase activity	6	AT2G17630 AT4G35630	2	0.09
hexosaminidase activity	6	AT1G65590 AT5G13690	2	0.09
enoyl-CoA hydratase activity	6	AT3G06860 AT4G29010	2	0.09
chloride transmembrane transporter activity	6	AT2G47160 AT3G06450	2	0.09
cinnamyl-alcohol dehydrogenase activity	6	AT4G27250 AT3G19450	2	0.09
glucose-6-phosphate isomerase activity	6	AT4G24620 AT5G42740	2	0.09
geranyltranstransferase activity	6	AT4G17190 AT5G17230	2	0.09
ferric-chelate reductase activity	6	AT5G23990 AT5G49740	2	0.09
3-methyl-2-oxobutanoate dehydrogenase (2-methylpropanoyl-transferring) activity	6	AT1G55510 AT5G09300	2	0.09
C-4 methylsterol oxidase activity	6	AT2G29390 AT1G07420	2	0.09
protein kinase binding	6	AT1G31160 AT3G56490	2	0.09
triose-phosphate isomerase activity	6	AT2G21170 AT3G55440	2	0.09
dipeptidase activity	6	AT5G19740 AT3G54720	2	0.09
ammonium transmembrane transporter activity	6	AT2G38290 AT4G28700	2	0.09
oxoglutarate dehydrogenase (succinyl-transferring) activity	6	AT5G65750 AT3G55410	2	0.09
ribulose-phosphate 3-epimerase activity	6	AT1G63290 AT5G61410	2	0.09
xyloglucan:xyloglucosyl transferase activity	6	AT1G14620 AT4G03210	2	0.09
ligand-gated ion channel activity	6	AT5G15410 AT5G53130	2	0.09
bicarbonate transmembrane transporter activity	6	AT2G47160 AT3G06450	2	0.09
cysteine desulfurase activity	6	AT5G65720 AT1G18490	2	0.09
triose-phosphate transmembrane transporter activity	6	AT5G46110 AT5G33320	2	0.09
DNA-methyltransferase activity	6	AT1G69770 AT4G14140	2	0.09
mRNA 3'-UTR binding	6	AT1G17370 AT3G14100	2	0.09
phosphorylase activity	6	AT3G46970 AT3G29320	2	0.09
DNA topoisomerase (ATP-hydrolyzing) activity	6	AT5G02820 AT3G13170	2	0.09
sulfate adenylyltransferase activity	6	AT4G14680 AT1G19920	2	0.09
carbon-monoxide oxygenase activity	6	AT4G25570 AT5G38630	2	0.09
formamidase activity	6	AT4G37560 AT4G37550	2	0.09
galactosyltransferase activity	6	AT5G20410 AT4G00550	2	0.09
phosphoglycerate mutase activity	6	AT3G08590 AT1G09780	2	0.09
glycine transaminase activity	6	AT1G70580 AT1G23310	2	0.09
dihydrolipoyl dehydrogenase activity	6	AT3G16950 AT1G48030	2	0.09
nitrilase activity	6	AT4G08790 AT5G22300	2	0.09
Ran GTPase activator activity	6	AT3G63130 AT5G19320	2	0.09
glycerol-3-phosphate dehydrogenase (NAD+) activity	6	AT2G40690 AT2G41540	2	0.09
citrate (Si)-synthase activity	6	AT3G58750 AT2G44350	2	0.09
(S)-2-hydroxy-acid oxidase activity	6	AT4G18360 AT3G14420	2	0.09
9-cis-epoxycarotenoid dioxygenase activity	6	AT3G63520 AT3G14440	2	0.09
steroid dehydrogenase activity	6	AT2G43420 AT2G33630	2	0.09
actin filament binding	6	AT2G29890 AT3G25500	2	0.09
anthranilate phosphoribosyltransferase activity	6	AT5G17990 AT1G70570	2	0.09
beta-glucuronidase activity	6	AT5G34940 AT5G07830	2	0.09
alanine transaminase activity	6	AT1G70580 AT1G23310	2	0.09
prephenate dehydrogenase (NADP+) activity	6	AT1G15710 AT5G34930	2	0.09
phosphopyruvate hydratase activity	6	AT1G74030 AT2G29560	2	0.09
hydroxyacylglutathione hydrolase activity	6	AT3G10850 AT1G06130	2	0.09
tRNA-pseudouridine synthase activity	6	AT1G34150 AT1G20370	2	0.09
cyclin-dependent protein kinase inhibitor activity	6	AT2G23430 AT5G48820	2	0.09
adenyl-nucleotide exchange factor activity	6	AT5G17710 AT4G26780	2	0.09
flavonoid 3'-monooxygenase activity	6	AT5G07990	1	0.05
UDP-galactose transmembrane transporter activity	6	AT2G02810	1	0.05
sterol 14-demethylase activity	6	AT1G11680	1	0.05
formaldehyde dehydrogenase (glutathione) activity	6	AT5G43940	1	0.05
arginase activity	6	AT4G08900	1	0.05
actin monomer binding	6	AT2G19770	1	0.05
amino-terminal vacuolar sorting propeptide binding	6	AT3G52850	1	0.05
ferredoxin hydrogenase activity	6	AT4G16440	1	0.05
UDP-glucose transmembrane transporter activity	6	AT2G02810	1	0.05
methylcrotonoyl-CoA carboxylase activity	6	AT4G34030	1	0.05
phosphatidylserine decarboxylase activity	6	AT5G57190	1	0.05
chorismate synthase activity	6	AT1G48850	1	0.05
isopenicillin-N synthase activity	6	AT5G05600	1	0.05
ent-kaurenoate oxidase activity	6	AT2G32440	1	0.05
aminoacylase activity	6	AT1G44820	1	0.05
carnitine racemase activity	6	AT1G65520	1	0.05
C-methyltransferase activity	6	AT5G13710	1	0.05
AMP deaminase activity	6	AT2G38280	1	0.05
L-threonine ammonia-lyase activity	6	AT3G10050	1	0.05
DNA ligase (ATP) activity	6	AT5G57160	1	0.05
naringenin 3-dioxygenase activity	6	AT3G51240	1	0.05
homogentisate phytyltransferase activity	6	AT2G18950	1	0.05
chlorophyll a oxygenase activity	6	AT1G44446	1	0.05
dihydroxy-acid dehydratase activity	6	AT1G29810	1	0.05
GMP synthase (glutamine-hydrolyzing) activity	6	AT1G63660	1	0.05
sarcosine oxidase activity	6	AT2G24580	1	0.05
adenylylsulfate kinase activity	6	AT4G39940	1	0.05
RNA-directed RNA polymerase activity	6	AT2G19910	1	0.05
3-hydroxybutyryl-CoA dehydrogenase activity	6	AT3G15290	1	0.05
mannose-phosphate guanylyltransferase activity	6	AT2G39770	1	0.05
aminomethyltransferase activity	6	AT1G11860	1	0.05
malate transmembrane transporter activity	6	AT5G47560	1	0.05
tryptophan synthase activity	6	AT5G54810	1	0.05
trehalase activity	6	AT4G24040	1	0.05
indole acetic acid carboxyl methyltransferase activity	6	AT5G55250	1	0.05
IMP dehydrogenase activity	6	AT1G16350	1	0.05
beta-lactamase activity	6	AT5G24810	1	0.05
aromatic-amino-acid transaminase activity	6	AT1G62960	1	0.05
choline kinase activity	6	AT4G09760	1	0.05
polyamine oxidase activity	6	AT5G13700	1	0.05
iron ion transmembrane transporter activity	6	AT4G19690	1	0.05
nitrite reductase (NO-forming) activity	6	AT2G15620	1	0.05
protoporphyrinogen oxidase activity	6	AT4G01690	1	0.05
dihydrofolate reductase activity	6	AT2G16370	1	0.05
cytidine deaminase activity	6	AT2G19570	1	0.05
D-erythro-sphingosine kinase activity	6	AT4G21540	1	0.05
hydroxymethylglutaryl-CoA reductase activity	6	AT1G76490	1	0.05
dihydroneopterin aldolase activity	6	AT3G11750	1	0.05
nitric-oxide synthase activity	6	AT3G47450	1	0.05
ketol-acid reductoisomerase activity	6	AT3G58610	1	0.05
16:0 monogalactosyldiacylglycerol desaturase activity	6	AT3G15850	1	0.05
amine oxidase activity	6	AT2G19500	1	0.05
C-8 sterol isomerase activity	6	AT1G20050	1	0.05
phenylalanine ammonia-lyase activity	6	AT2G37040	1	0.05
nicotinate-nucleotide diphosphorylase (carboxylating) activity	6	AT2G01350	1	0.05
agmatinase activity	6	AT4G08900	1	0.05
succinate-semialdehyde dehydrogenase activity	6	AT1G79440	1	0.05
5-formyltetrahydrofolate cyclo-ligase activity	6	AT5G13050	1	0.05
shikimate kinase activity	6	AT2G35500	1	0.05
glutamate-cysteine ligase activity	6	AT4G23100	1	0.05
mevalonate kinase activity	6	AT5G27450	1	0.05
phosphoribulokinase activity	6	AT1G32060	1	0.05
dephospho-CoA kinase activity	6	AT2G27490	1	0.05
cyclohydrolase activity	6	AT2G35040	1	0.05
acidic amino acid transmembrane transporter activity	6	AT5G49630	1	0.05
4-alpha-glucanotransferase activity	6	AT5G64860	1	0.05
nucleoside transmembrane transporter activity, against a concentration gradient	6	AT1G70330	1	0.05
NADH kinase activity	6	AT3G21070	1	0.05
aspartate-semialdehyde dehydrogenase activity	6	AT1G14810	1	0.05
tRNA adenylyltransferase activity	6	AT1G22660	1	0.05
ornithine-oxo-acid transaminase activity	6	AT5G46180	1	0.05
phosphomannomutase activity	6	AT2G45790	1	0.05
FMN reductase activity	6	AT3G27890	1	0.05
sulfite reductase (ferredoxin) activity	6	AT5G04590	1	0.05
acetylglutamate kinase activity	6	AT3G57560	1	0.05
imidazoleglycerol-phosphate synthase activity	6	AT4G26900	1	0.05
8-amino-7-oxononanoate synthase activity	6	AT5G04620	1	0.05
glutamate decarboxylase activity	6	AT5G17330	1	0.05
glutamyl-tRNA reductase activity	6	AT1G58290	1	0.05
glycerol kinase activity	6	AT1G80460	1	0.05
S-methyl-5-thioribose kinase activity	6	AT1G49820	1	0.05
coproporphyrinogen oxidase activity	6	AT1G03475	1	0.05
methylthioalkylmalate synthase activity	6	AT5G23010	1	0.05
1-pyrroline-5-carboxylate dehydrogenase activity	6	AT5G62530	1	0.05
protein methylesterase activity	6	AT5G15860	1	0.05
tubulin-tyrosine ligase activity	6	AT1G77550	1	0.05
flavonol synthase activity	6	AT5G08640	1	0.05
fumarylacetoacetase activity	6	AT1G12050	1	0.05
adenosylmethionine-8-amino-7-oxononanoate transaminase activity	6	AT3G22200	1	0.05
2-C-methyl-D-erythritol 4-phosphate cytidylyltransferase activity	6	AT2G02500	1	0.05
acetate-CoA ligase activity	6	AT3G16910	1	0.05
adenylosuccinate lyase activity	6	AT1G36280	1	0.05
magnesium-protoporphyrin IX monomethyl ester (oxidative) cyclase activity	6	AT3G56940	1	0.05
ATP phosphoribosyltransferase activity	6	AT1G09795	1	0.05
UDP-glucose 4,6-dehydratase activity	6	AT1G78570	1	0.05
sodium ion transmembrane transporter activity	6	AT3G05030	1	0.05
UDP-N-acetylglucosamine-dolichyl-phosphate N-acetylglucosaminephosphotransferase activity	6	AT2G41490	1	0.05
glucosidase activity	6	AT5G63840	1	0.05
ribulose-bisphosphate carboxylase activity	6	AT5G38410	1	0.05
imidazoleglycerol-phosphate dehydratase activity	6	AT4G14910	1	0.05
tyrosine transaminase activity	6	AT5G53970	1	0.05
UDP-sulfoquinovose:DAG sulfoquinovosyltransferase activity	6	AT5G01220	1	0.05
GDP-mannose 3,5-epimerase activity	6	AT5G28840	1	0.05
dihydroorotase activity	6	AT4G22930	1	0.05
4-aminobutyrate transaminase activity	6	AT3G22200	1	0.05
threonine synthase activity	6	AT4G29840	1	0.05
CMP-sialic acid transmembrane transporter activity	6	AT5G41760	1	0.05
acylphosphatase activity	6	AT5G03370	1	0.05
IAA-Ala conjugate hydrolase activity	6	AT1G51760	1	0.05
glucuronosyltransferase activity	6	AT2G28110	1	0.05
coniferyl-aldehyde dehydrogenase activity	6	AT3G24503	1	0.05
trans-cinnamate 4-monooxygenase activity	6	AT2G30490	1	0.05
phenylcoumaran benzylic ether reductase activity	6	AT4G39230	1	0.05
glycine dehydrogenase (decarboxylating) activity	6	AT4G33010	1	0.05
pentose transmembrane transporter activity	6	AT3G18830	1	0.05
aminoacyl-tRNA hydrolase activity	6	AT1G18440	1	0.05
uroporphyrinogen decarboxylase activity	6	AT2G40490	1	0.05
protein disulfide isomerase activity	6	AT1G21750	1	0.05
3-dehydroquinate synthase activity	6	AT5G66120	1	0.05
GDP-mannose 4,6-dehydratase activity	6	AT3G51160	1	0.05
glutamate-1-semialdehyde 2,1-aminomutase activity	6	AT3G48730	1	0.05
uracil phosphoribosyltransferase activity	6	AT3G53900	1	0.05
chlorophyllide a oxygenase activity	6	AT1G44446	1	0.05
dehydrodolichyl diphosphate synthase activity	6	AT5G58770	1	0.05
allene oxide synthase activity	6	AT5G42650	1	0.05
adenosylhomocysteinase activity	6	AT4G13940	1	0.05
CDP-alcohol phosphatidyltransferase activity	6	AT2G39290	1	0.05
homogentisate 1,2-dioxygenase activity	6	AT5G54080	1	0.05
acetylornithine transaminase activity	6	AT1G80600	1	0.05
phosphoribosylaminoimidazolesuccinocarboxamide synthase activity	6	AT3G21110	1	0.05
ferredoxin-nitrate reductase activity	6	AT2G15620	1	0.05
shikimate 5-dehydrogenase activity	6	AT3G06350	1	0.05
malate synthase activity	6	AT5G03860	1	0.05
pantetheine-phosphate adenylyltransferase activity	6	AT2G18250	1	0.05
cellulase activity	6	AT5G49720	1	0.05
glutamate synthase (ferredoxin) activity	6	AT5G04140	1	0.05
threonine endopeptidase activity	6	AT4G38100	1	0.05
3-hydroxyacyl-[acyl-carrier-protein] dehydratase activity	6	AT2G22230	1	0.05
alpha-glucan, water dikinase activity	6	AT1G10760	1	0.05
allantoinase activity	6	AT4G04955	1	0.05
nitrile hydratase activity	6	AT5G22300	1	0.05
naringenin-chalcone synthase activity	6	AT5G13930	1	0.05
1-deoxy-D-xylulose-5-phosphate reductoisomerase activity	6	AT5G62790	1	0.05
methylenetetrahydrofolate reductase (NADPH) activity	6	AT2G44160	1	0.05
gibberellin 20-oxidase activity	6	AT4G25420	1	0.05
carbamoyl-phosphate synthase (glutamine-hydrolyzing) activity	6	AT3G27740	1	0.05
chlorophyllase activity	6	AT1G19670	1	0.05
porphobilinogen synthase activity	6	AT1G69740	1	0.05
isovaleryl-CoA dehydrogenase activity	6	AT3G45300	1	0.05
iron superoxide dismutase activity	6	AT5G51100	1	0.05
pyrroline-5-carboxylate reductase activity	6	AT5G14800	1	0.05
malonyl-CoA decarboxylase activity	6	AT4G04320	1	0.05
peroxisome matrix targeting signal-2 binding	6	AT1G29260	1	0.05
5-methyltetrahydrofolate-dependent methyltransferase activity	6	AT5G17920	1	0.05
aldehyde oxidase activity	6	AT2G27150	1	0.05
acyl-ACP synthetase activity	6	AT4G14070	1	0.05
coenzyme F420 hydrogenase activity	6	AT1G04620	1	0.05
Rho GDP-dissociation inhibitor activity	6	AT3G07880	1	0.05
phytol kinase activity	6	AT5G04490	1	0.05
agmatine deiminase activity	6	AT5G08170	1	0.05
RNA guanylyltransferase activity	6	AT3G09100	1	0.05
hydroxymethylglutaryl-CoA synthase activity	6	AT4G11820	1	0.05
Rho guanyl-nucleotide exchange factor activity	6	AT5G05940	1	0.05
protochlorophyllide reductase activity	6	AT5G54190	1	0.05
steroid 22-alpha hydroxylase activity	6	AT3G50660	1	0.05
ADP binding	6	AT2G39730	1	0.05
4-hydroxy-3-methylbut-2-en-1-yl diphosphate synthase activity	6	AT5G60600	1	0.05
glutathione disulfide oxidoreductase activity	6	AT1G75270	1	0.05
3-dehydroquinate dehydratase activity	6	AT3G06350	1	0.05
2-alkenal reductase activity	6	AT5G16970	1	0.05
cytochrome-b5 reductase activity	6	AT5G17770	1	0.05
allantoate deiminase activity	6	AT4G20070	1	0.05
NAD+ kinase activity	6	AT3G21070	1	0.05
mannose-6-phosphate isomerase activity	6	AT3G02570	1	0.05
cadmium ion transmembrane transporter activity	6	AT4G19690	1	0.05
5,10-methylenetetrahydrofolate-dependent methyltransferase activity	6	AT2G16370	1	0.05
tyrosine decarboxylase activity	6	AT2G20340	1	0.05
hydroxymethylglutaryl-CoA lyase activity	6	AT2G26800	1	0.05
isopentenyl-diphosphate delta-isomerase activity	6	AT5G16440	1	0.05
4-hydroxyphenylpyruvate dioxygenase activity	6	AT1G06570	1	0.05
magnesium chelatase activity	6	AT5G13630	1	0.05
peptidyl-proline dioxygenase activity	6	AT2G43080	1	0.05
alpha-1,4-glucan-protein synthase (UDP-forming) activity	6	AT5G16510	1	0.05
isocitrate lyase activity	6	AT3G21720	1	0.05
ATP citrate synthase activity	6	AT2G44350	1	0.05
dTDP-glucose 4,6-dehydratase activity	6	AT3G62830	1	0.05
fumarate hydratase activity	6	AT2G47510	1	0.05
maltose transmembrane transporter activity	6	AT5G17520	1	0.05
phosphoribosylformylglycinamidine cyclo-ligase activity	6	AT3G55010	1	0.05
argininosuccinate lyase activity	6	AT5G10920	1	0.05
aryl-alcohol dehydrogenase activity	6	AT4G37990	1	0.05
glutaminase activity	6	AT5G60540	1	0.05
prephenate dehydratase activity	6	AT3G07630	1	0.05
mandelonitrile lyase activity	6	AT1G72970	1	0.05
phosphoribosylaminoimidazole carboxylase activity	6	AT2G37690	1	0.05
sucrose transmembrane transporter activity	6	AT1G09960	1	0.05
xylosyltransferase activity	6	AT5G55500	1	0.05
5-methyltetrahydropteroyltri-L-glutamate-dependent methyltransferase activity	6	AT5G17920	1	0.05
ceramidase activity	6	AT5G58980	1	0.05
3-hydroxyacyl-CoA dehydrogenase activity	6	AT3G06860	1	0.05
hexose phosphate transmembrane transporter activity	6	AT1G61800	1	0.05
formyltetrahydrofolate deformylase activity	6	AT4G17360	1	0.05
L-amino acid transmembrane transporter activity	6	AT1G79900	1	0.05
sulfite oxidase activity	6	AT3G01910	1	0.05
neutral amino acid transmembrane transporter activity	6	AT5G49630	1	0.05
adenine phosphoribosyltransferase activity	6	AT1G27450	1	0.05
gibberellin 3-beta-dioxygenase activity	6	AT4G25420	1	0.05
trans-2-enoyl-CoA reductase (NADPH) activity	6	AT3G55360	1	0.05
glutamate synthase activity, NADH or NADPH as acceptor	6	AT5G53460	1	0.05
chlorophyll synthetase activity	6	AT3G51820	1	0.05
1,4-alpha-glucan branching enzyme activity	6	AT2G36390	1	0.05
peroxisome matrix targeting signal-1 binding	6	AT5G56290	1	0.05
3-cyanoalanine hydratase activity	6	AT5G22300	1	0.05
phosphomevalonate kinase activity	6	AT1G31910	1	0.05
red chlorophyll catabolite reductase activity	6	AT4G37000	1	0.05
nickel ion transmembrane transporter activity	6	AT2G16800	1	0.05
pyridoxamine-phosphate oxidase activity	6	AT5G49970	1	0.05
asparagine synthase (glutamine-hydrolyzing) activity	6	AT3G47340	1	0.05
nucleoside-triphosphatase activity	7	AT1G12840 AT1G21690 AT1G15690 AT1G15210 AT5G44790 AT1G72730 AT1G44900 AT4G04770 AT4G35020 AT5G21930 AT1G64110 AT3G19760 AT2G28520 AT2G33730 AT5G61700 AT4G36580 AT3G06400 AT1G17260 AT3G30842 AT1G04730 AT1G63440 AT4G25450 AT3G60190 AT4G30490 AT2G28070 AT4G39850 AT1G63160 AT4G30190 AT1G02280 AT3G13920 AT3G28540 AT1G79050 AT1G54270 AT2G07560 AT3G47730 AT4G04910 AT5G50920 AT5G65900 AT2G38840 AT4G09730…	167	17.62
protein serine/threonine kinase activity	7	AT2G27960 AT1G66830 AT4G32830 AT1G66880 AT3G57830 AT1G18150 AT5G26751 AT5G01890 AT4G19600 AT5G59010 AT1G66150 AT4G36180 AT3G24240 AT5G45190 AT2G43790 AT5G21170 AT1G06840 AT1G68400 AT1G67510 AT4G34220 AT2G34650 AT2G23070 AT4G36450 AT1G12460 AT5G67200 AT3G47580 AT2G48010 AT5G20930 AT4G16360 AT1G07880 AT3G48750 AT2G23300 AT1G21210 AT5G51350 AT1G71830 AT4G39400 AT3G45780 AT3G04910 AT1G28440 AT3G47090…	105	11.08
phosphoprotein phosphatase activity	7	AT3G20500 AT4G27800 AT2G35680 AT1G10430 AT2G46700 AT1G71860 AT3G50530 AT2G30020 AT1G18480 AT1G18030 AT5G56610 AT3G16560 AT3G19420 AT1G13900 AT1G08420 AT1G67820 AT3G19100 AT2G16430 AT3G51370 AT1G14700 AT3G52820 AT2G42500 AT5G24430 AT5G55260 AT3G62260 AT1G48040 AT5G27930 AT4G38520 AT2G28890 AT4G03080 AT5G23720 AT4G31860 AT3G63340 AT3G10150 AT1G43900 AT1G07630 AT4G28400 AT1G47380 AT4G11240 AT3G07130…	64	6.75
ubiquitin-protein ligase activity	7	AT3G18710 AT4G33210 AT3G54850 AT1G47056 AT4G23860 AT2G39940 AT1G60190 AT5G07270 AT3G26810 AT3G60350 AT3G54650 AT1G20780 AT5G64660 AT3G62980 AT2G17020 AT5G01720 AT1G68050 AT1G75950 AT3G53090 AT3G49810 AT2G42620 AT3G52450 AT1G55860 AT1G65430 AT3G61415 AT3G02260 AT3G46510 AT2G21950 AT3G07360 AT1G49780 AT2G23140 AT5G49980 AT2G44900 AT1G08050 AT4G05460 AT5G42190 AT1G29340 AT5G40140 AT1G27910 AT3G11840…	55	5.80
acetyltransferase activity	7	AT4G37580 AT2G38130 AT5G56760 AT4G37670 AT1G79000 AT1G34430 AT1G26220 AT5G16800 AT2G39000 AT3G52280 AT3G13930 AT5G48230 AT4G28030 AT5G11340 AT2G32030 AT1G54220 AT5G56740 AT2G11000 AT3G54610 AT5G13780 AT3G52200 AT5G50320 AT2G22910	23	2.43
pepsin A activity	7	AT2G39710 AT1G25510 AT3G02740 AT3G20015 AT3G25700 AT5G33340 AT1G44130 AT4G33490 AT1G01300 AT3G50050 AT4G22050 AT5G07030 AT5G10080 AT1G79720 AT2G17760 AT3G12700 AT1G62290 AT5G37540 AT1G11910 AT3G52500 AT2G03200 AT1G49050	22	2.32
UDP-glucosyltransferase activity	7	AT1G24100 AT3G02230 AT2G43820 AT3G50740 AT2G19880 AT4G01070 AT3G07160 AT5G20830 AT4G34135 AT4G10120 AT5G17050 AT5G20280 AT5G66690 AT4G03550 AT3G43190 AT1G05570 AT2G23250 AT3G55830 AT1G05530 AT5G26310	20	2.11
protein serine/threonine/tyrosine kinase activity	7	AT3G46920 AT4G29810 AT5G50000 AT1G16270 AT4G35780 AT4G14780 AT5G58520 AT3G01490 AT1G79570 AT1G14000 AT4G18950 AT4G24480 AT2G24360 AT4G23050 AT1G51660 AT2G35050 AT5G40440 AT5G03730 AT2G17700 AT3G27560	20	2.11
subtilase activity	7	AT4G34980 AT5G67360 AT4G30020 AT3G14240 AT4G10520 AT2G05920 AT5G19660 AT4G26330 AT1G20160 AT3G14067 AT4G10550 AT5G67090 AT1G01900 AT5G51750 AT4G10510 AT2G04160	16	1.69
N-acyltransferase activity	7	AT4G37580 AT2G38130 AT4G37670 AT1G79000 AT1G26220 AT5G16800 AT2G39000 AT3G52280 AT4G28030 AT5G11340 AT2G32030 AT5G56740 AT3G54610 AT5G13780 AT5G50320 AT2G22910	16	1.69
triacylglycerol lipase activity	7	AT1G51440 AT4G18550 AT2G42450 AT2G15230 AT2G44810 AT4G16070 AT5G14930 AT1G02660 AT3G07400 AT2G30550 AT3G49050 AT3G48080 AT5G67050 AT4G16820 AT1G30370 AT3G52430	16	1.69
cation:cation antiporter activity	7	AT1G55730 AT3G51860 AT5G17850 AT5G51710 AT1G55720 AT5G41610 AT3G05030 AT3G53720 AT1G79610 AT3G13320 AT2G47600 AT5G11800 AT2G13620 AT1G08960 AT2G01980 AT4G00630	16	1.69
serine carboxypeptidase activity	7	AT3G63470 AT2G27920 AT2G24280 AT3G12203 AT2G35780 AT3G12240 AT2G35770 AT3G52000 AT4G12910 AT3G02110 AT1G15000 AT4G30810 AT1G43780 AT1G11080 AT3G17180	15	1.58
phospholipase activity	7	AT3G08510 AT2G42010 AT1G31480 AT3G16785 AT2G44810 AT1G52570 AT3G05630 AT3G03530 AT5G58700 AT4G38690 AT4G35790 AT1G49740 AT3G15730	13	1.37
solute:cation symporter activity	7	AT2G26900 AT5G03560 AT1G09960 AT5G65980 AT1G77110 AT1G70940 AT1G78560 AT5G47560 AT3G25410 AT4G22840 AT3G18830 AT5G45380	12	1.27
hydrogen ion transporting ATP synthase activity, rotational mechanism	7	AT3G01390 AT1G76030 AT5G47030 AT3G58730 AT2G19680 AT3G42050 AT4G02620 AT4G09650 AT2G07698 AT1G51650 AT4G38510 AT5G55290	12	1.27
ubiquitin-specific protease activity	7	AT1G51710 AT3G14400 AT5G10790 AT3G21280 AT5G65450 AT2G24640 AT4G31670 AT4G24560 AT1G65650 AT4G17510 AT4G39370 AT4G39910	12	1.27
acid phosphatase activity	7	AT3G20500 AT1G72880 AT2G16430 AT1G14700 AT3G52820 AT4G25150 AT3G10150 AT4G14930 AT3G07130 AT4G29260 AT5G63140	11	1.16
solute:solute antiporter activity	7	AT3G08580 AT1G13980 AT3G51860 AT5G64290 AT1G80300 AT5G13750 AT3G13320 AT1G79900 AT4G28390 AT5G12860 AT5G13490	11	1.16
cellulose synthase activity	7	AT3G02230 AT4G07960 AT3G03050 AT4G23990 AT4G24010 AT2G32530 AT4G31590 AT5G05170 AT3G07330 AT4G39350	10	1.05
O-acyltransferase activity	7	AT1G04010 AT5G56760 AT1G32200 AT4G19860 AT2G19450 AT2G38110 AT5G48930 AT3G57650 AT5G13640 AT3G51520	10	1.05
endoribonuclease activity	7	AT1G48410 AT1G24450 AT2G02990 AT1G24090 AT5G59980 AT1G01040 AT1G04635 AT1G74700 AT3G20390 AT2G43190	10	1.05
Ras GTPase binding	7	AT3G53830 AT5G19420 AT5G60870 AT1G07140 AT5G11580 AT3G02510 AT1G27060 AT3G15430 AT3G02300	9	0.95
inositol or phosphatidylinositol phosphatase activity	7	AT3G51830 AT3G43220 AT5G63980 AT1G65580 AT5G54390 AT4G39120 AT4G18010 AT3G02870 AT3G51460	9	0.95
potassium channel activity	7	AT5G15410 AT2G25600 AT5G55000 AT5G53130 AT3G02850 AT5G55630 AT2G24240 AT1G04690 AT3G09030	9	0.95
fatty-acid synthase activity	7	AT1G24360 AT1G08510 AT5G46290 AT3G25110 AT3G55360 AT1G74960 AT2G30200 AT1G01120 AT2G04540	9	0.95
C-acyltransferase activity	7	AT4G05160 AT1G04710 AT3G48780 AT5G23670 AT2G33150 AT5G48230 AT4G36480 AT5G63380	8	0.84
NADH dehydrogenase (ubiquinone) activity	7	AT5G08530 AT5G18800 ATMG01320 AT5G11770 AT5G67590 AT1G16700 AT2G07689	7	0.74
ubiquinol-cytochrome-c reductase activity	7	AT4G32470 AT5G13430 AT5G13440 ATMG00220 AT5G25450 AT1G15120	6	0.63
nucleotide kinase activity	7	AT3G01820 AT5G50370 AT3G18680 AT3G06200 AT5G63400 AT5G59440	6	0.63
histone methyltransferase activity	7	AT5G43990 AT5G13960 AT2G33290 AT1G77300 AT3G03750 AT4G13460	6	0.63
chloride channel activity	7	AT3G27170 AT5G49890 AT5G33280 AT5G26240 AT5G40890 AT1G55620	6	0.63
beta-amylase activity	7	AT2G32290 AT3G23920 AT4G00490 AT5G45300 AT5G18670 AT2G45880	6	0.63
S-acyltransferase activity	7	AT5G20350 AT1G34430 AT3G13930 AT1G54220 AT2G30200 AT3G52200	6	0.63
carbohydrate phosphatase activity	7	AT3G54050 AT1G35910 AT1G43670 AT1G07110 AT4G39770 AT1G68020	6	0.63
phosphofructokinase activity	7	AT1G12000 AT2G22480 AT5G47810 AT4G26270 AT5G61580 AT1G76550	6	0.63
endopeptidase Clp activity	7	AT5G45390 AT5G23140 AT1G12410 AT1G49970 AT1G02560 AT4G17040	6	0.63
nucleotidase activity	7	AT1G75210 AT5G63980 AT5G54390 AT4G39120 AT3G02870 AT2G23890	6	0.63
cationic amino acid transmembrane transporter activity	7	AT3G13620 AT5G36940 AT3G19553 AT1G05940 AT3G10600 AT4G21120	6	0.63
endonuclease activity, active with either ribo- or deoxyribonucleic acids and producing 5'-phosphomonoesters	7	AT1G24450 AT1G24090 AT1G01040 AT1G04635 AT1G74700 AT2G43190	6	0.63
beta-galactosidase activity	7	AT3G13750 AT1G72990 AT4G36360 AT5G20710 AT1G45130	5	0.53
galactokinase activity	7	AT3G10700 AT4G16130 AT3G01640 AT1G01220 AT3G06580	5	0.53
glycerophosphodiester phosphodiesterase activity	7	AT4G26690 AT3G02040 AT5G43300 AT5G55480 AT5G58170	5	0.53
lysine N-methyltransferase activity	7	AT5G43990 AT5G13960 AT1G77300 AT3G03750 AT4G13460	5	0.53
3'-5' exonuclease activity	7	AT3G46210 AT2G25910 AT3G07750 AT3G03710 AT4G27490	5	0.53
exonuclease activity, active with either ribo- or deoxyribonucleic acids and producing 5'-phosphomonoesters	7	AT3G46210 AT3G07750 AT3G03710 AT4G27490	4	0.42
ribose phosphate diphosphokinase activity	7	AT2G42910 AT1G32380 AT2G35390 AT1G10700	4	0.42
protein histidine kinase activity	7	AT2G17820 AT1G27320 AT1G66340 AT5G35840	4	0.42
transmembrane receptor protein kinase activity	7	AT2G26330 AT1G66150 AT5G07280 AT1G71830	4	0.42
protein-tyrosine kinase activity	7	AT5G59010 AT2G24360 AT2G01820 AT3G27560	4	0.42
acyl-CoA thioesterase activity	7	AT1G68260 AT5G48370 AT1G04290 AT4G00520	4	0.42
exoribonuclease activity	7	AT3G46210 AT3G07750 AT3G03710 AT4G27490	4	0.42
anion:anion antiporter activity	7	AT2G47160 AT5G64290 AT3G06450 AT5G12860	4	0.42
alpha-mannosidase activity	7	AT1G27520 AT5G66150 AT5G14950	3	0.32
aspartate kinase activity	7	AT3G02020 AT4G19710 AT1G31230	3	0.32
epoxide hydrolase activity	7	AT4G02340 AT2G26740 AT4G15960	3	0.32
lipid phosphatase activity	7	AT3G51830 AT3G43220 AT3G51460	3	0.32
alpha-galactosidase activity	7	AT3G26380 AT5G08380 AT5G08370	3	0.32
nucleoside kinase activity	7	AT5G03300 AT3G07800 AT3G09820	3	0.32
methionyl aminopeptidase activity	7	AT2G45240 AT3G59990 AT1G13270	3	0.32
hexokinase activity	7	AT1G47840 AT2G19860 AT3G20040	3	0.32
succinate-CoA ligase (GDP-forming) activity	7	AT5G23250 AT2G20420 AT5G08300	3	0.32
caspase activity	7	AT1G79340 AT1G02170 AT4G32940	3	0.32
voltage-gated ion-selective channel activity	7	AT5G57490 AT3G01280 AT5G67500	3	0.32
malate dehydrogenase (oxaloacetate-decarboxylating) (NADP+) activity	7	AT5G11670 AT5G25880 AT1G79750	3	0.32
trypsin activity	7	AT5G40200 AT3G03380 AT2G47940	3	0.32
tRNA-specific ribonuclease activity	7	AT5G59980 AT1G04635 AT2G43190	3	0.32
palmitoyltransferase activity	7	AT3G48780 AT5G23670 AT4G36480	3	0.32
Rac GTPase activator activity	7	AT5G22400 AT3G11490 AT4G03100	3	0.32
hydroxymethyl-, formyl- and related transferase activity	7	AT2G35040 AT3G61530 AT4G17360	3	0.32
dolichyl-diphosphooligosaccharide-protein glycotransferase activity	7	AT5G66680 AT4G21150	2	0.21
DNA (cytosine-5-)-methyltransferase activity	7	AT1G69770 AT4G14140	2	0.21
alpha-L-fucosidase activity	7	AT2G28100 AT1G67830	2	0.21
phosphatidate phosphatase activity	7	AT3G18220 AT3G02600	2	0.21
beta-1,4-mannosyltransferase activity	7	AT5G03760 AT5G22740	2	0.21
hydroxycinnamoyltransferase activity	7	AT2G19070 AT5G48930	2	0.21
phosphatidylinositol phosphate kinase activity	7	AT1G71010 AT3G48190	2	0.21
phosphoinositide 3-kinase activity	7	AT1G60490 AT1G50030	2	0.21
nucleoside diphosphate kinase activity	7	AT5G63310 AT4G09320	2	0.21
asparagine-tRNA ligase activity	7	AT4G17300 AT5G56680	2	0.21
inorganic phosphate transmembrane transporter activity	7	AT2G38940 AT2G32830	2	0.21
UDP-galactosyltransferase activity	7	AT5G20410 AT4G00550	2	0.21
galactose transmembrane transporter activity	7	AT5G59740 AT3G18830	2	0.21
glutamate-ammonia ligase activity	7	AT5G37600 AT5G35630	2	0.21
tyrosine aminopeptidase activity	7	AT4G33090 AT4G36760	2	0.21
gamma-glutamyl hydrolase activity	7	AT1G78660 AT1G78680	2	0.21
cyclopropane-fatty-acyl-phospholipid synthase activity	7	AT3G23470 AT3G23510	2	0.21
3-beta-hydroxy-delta5-steroid dehydrogenase activity	7	AT2G43420 AT2G33630	2	0.21
arginine-tRNA ligase activity	7	AT4G26300 AT1G66530	2	0.21
phenylalanine-tRNA ligase activity	7	AT1G72550 AT4G39280	2	0.21
metallocarboxypeptidase activity	7	AT5G42320 AT1G71696	2	0.21
alanine aminopeptidase activity	7	AT5G13520 AT1G63770	2	0.21
isocitrate dehydrogenase (NAD+) activity	7	AT2G17130 AT4G35260	2	0.21
protein N-acetylglucosaminyltransferase activity	7	AT3G11540 AT4G38240	2	0.21
3-hydroxyisobutyryl-CoA hydrolase activity	7	AT5G65940 AT1G06550	2	0.21
DNA polymerase processivity factor activity	7	AT2G29570 AT1G07370	2	0.21
UTP:glucose-1-phosphate uridylyltransferase activity	7	AT5G17310 AT3G03250	2	0.21
homocysteine S-methyltransferase activity	7	AT3G22740 AT3G63250	2	0.21
sulfate adenylyltransferase (ATP) activity	7	AT4G14680 AT1G19920	2	0.21
glutamate-tRNA ligase activity	7	AT5G26710 AT5G64050	2	0.21
cysteine-tRNA ligase activity	7	AT5G38830 AT2G31170	2	0.21
intracellular ligand-gated ion channel activity	7	AT5G15410 AT5G53130	2	0.21
alkylbase DNA N-glycosylase activity	7	AT5G57970 AT3G12710	2	0.21
ferric iron binding	7	AT2G40300 AT5G01600	2	0.21
nucleotide diphosphatase activity	7	AT5G18280 AT5G58240	2	0.21
phosphoenolpyruvate carboxylase activity	7	AT1G68750 AT1G53310	2	0.21
2,3-bisphosphoglycerate-independent phosphoglycerate mutase activity	7	AT3G08590 AT1G09780	2	0.21
anion:cation symporter activity	7	AT5G47560 AT1G30450	2	0.21
glycolate oxidase activity	7	AT4G18360 AT3G14420	2	0.21
calcium channel activity	7	AT4G03560 AT1G27770	2	0.21
protein kinase C binding	7	AT1G31160 AT3G56490	2	0.21
aspartate-tRNA ligase activity	7	AT4G31180 AT5G56680	2	0.21
peptidyl-proline 4-dioxygenase activity	7	AT2G43080	1	0.11
glyceraldehyde-3-phosphate dehydrogenase (phosphorylating) activity	7	AT3G04120	1	0.11
cyclic-nucleotide phosphodiesterase activity	7	AT4G18930	1	0.11
mannose-1-phosphate guanylyltransferase activity	7	AT2G39770	1	0.11
5-methyltetrahydropteroyltriglutamate-homocysteine S-methyltransferase activity	7	AT5G17920	1	0.11
SUMO-specific protease activity	7	AT4G15880	1	0.11
alpha-amylase activity	7	AT4G25000	1	0.11
CDP-diacylglycerol-glycerol-3-phosphate 3-phosphatidyltransferase activity	7	AT2G39290	1	0.11
inositol pentakisphosphate 2-kinase activity	7	AT5G42810	1	0.11
myristoyltransferase activity	7	AT5G57020	1	0.11
geranylgeranyl-diphosphate geranylgeranyltransferase activity	7	AT5G17230	1	0.11
phosphoenolpyruvate carboxykinase (ATP) activity	7	AT4G37870	1	0.11
nucleoside-triphosphate diphosphatase activity	7	AT3G46940	1	0.11
inositol or phosphatidylinositol phosphodiesterase activity	7	AT5G58700	1	0.11
alanine-tRNA ligase activity	7	AT1G50200	1	0.11
hydrogen ion channel activity	7	ATCG00150	1	0.11
[pyruvate dehydrogenase (lipoamide)] kinase activity	7	AT3G06483	1	0.11
methionine synthase activity	7	AT5G17920	1	0.11
homoserine kinase activity	7	AT2G17265	1	0.11
tRNA methyltransferase activity	7	AT3G56330	1	0.11
sterol 24-C-methyltransferase activity	7	AT5G13710	1	0.11
lysine-tRNA ligase activity	7	AT3G11710	1	0.11
hydrogen-translocating pyrophosphatase activity	7	AT1G15690	1	0.11
calcium-dependent cysteine-type endopeptidase activity	7	AT1G55350	1	0.11
L-ornithine transmembrane transporter activity	7	AT1G79900	1	0.11
threonine-tRNA ligase activity	7	AT5G26830	1	0.11
glutathione dehydrogenase (ascorbate) activity	7	AT1G75270	1	0.11
G-protein coupled photoreceptor activity	7	AT4G16250	1	0.11
protein geranylgeranyltransferase activity	7	AT2G39550	1	0.11
aryl-aldehyde oxidase activity	7	AT2G27150	1	0.11
low affinity phosphate transmembrane transporter activity	7	AT3G26570	1	0.11
glutamate synthase (NADH) activity	7	AT5G53460	1	0.11
2-methyl-6-phytyl-1,4-benzoquinone methyltransferase activity	7	AT3G63410	1	0.11
glyceraldehyde-3-phosphate dehydrogenase (NADP+) activity	7	AT1G42970	1	0.11
glutamine-tRNA ligase activity	7	AT1G25350	1	0.11
glycine-tRNA ligase activity	7	AT1G29880	1	0.11
histidine-tRNA ligase activity	7	AT3G46100	1	0.11
IMP cyclohydrolase activity	7	AT2G35040	1	0.11
prenylcysteine methylesterase activity	7	AT5G15860	1	0.11
copper chaperone activity	7	AT1G12520	1	0.11
cytochrome-c oxidase activity	7	AT3G15640	1	0.11
alpha(1,3)-fucosyltransferase activity	7	AT3G19280	1	0.11
protein farnesyltransferase activity	7	AT5G40280	1	0.11
[ribulose-bisphosphate carboxylase]-lysine N-methyltransferase activity	7	AT1G14030	1	0.11
arginine N-methyltransferase activity	7	AT2G19670	1	0.11
mannosyl-oligosaccharide mannosidase activity	7	AT1G51590	1	0.11
isocitrate dehydrogenase (NADP+) activity	7	AT1G65930	1	0.11
high affinity secondary active ammonium transmembrane transporter activity	7	AT2G38290	1	0.11
glutamate carboxypeptidase activity	7	AT3G54720	1	0.11
D-ribose transmembrane transporter activity	7	AT3G18830	1	0.11
thymidylate synthase activity	7	AT2G16370	1	0.11
alpha-N-acetylglucosaminidase activity	7	AT5G13690	1	0.11
caffeate O-methyltransferase activity	7	AT5G54160	1	0.11
D-xylose transmembrane transporter activity	7	AT3G18830	1	0.11
(S)-coclaurine-N-methyltransferase activity	7	AT4G33110	1	0.11
mismatched DNA binding	7	AT3G18524	1	0.11
sucrose-phosphatase activity	7	AT2G35840	1	0.11
methionine-tRNA ligase activity	7	AT4G13780	1	0.11
rRNA methyltransferase activity	7	AT2G47420	1	0.11
jasmonate O-methyltransferase activity	7	AT1G19640	1	0.11
serine-tRNA ligase activity	7	AT5G27470	1	0.11
endonuclease activity, active with either ribo- or deoxyribonucleic acids and producing 3'-phosphomonoesters	7	AT5G59980	1	0.11
magnesium protoporphyrin IX methyltransferase activity	7	AT4G25080	1	0.11
O-sialoglycoprotein endopeptidase activity	7	AT4G22720	1	0.11
xanthoxin dehydrogenase activity	7	AT1G52340	1	0.11
procollagen-proline dioxygenase activity	7	AT2G43080	1	0.11
beta-N-acetylhexosaminidase activity	7	AT1G65590	1	0.11
phosphoethanolamine N-methyltransferase activity	7	AT3G18000	1	0.11
diphthine synthase activity	7	AT4G31790	1	0.11
cyanoalanine nitrilase activity	7	AT5G22300	1	0.11
pyroglutamyl-peptidase activity	7	AT1G56700	1	0.11
C-terminal protein carboxyl methyltransferase activity	7	AT5G23320	1	0.11
iron hydrogenase activity	7	AT4G16440	1	0.11
prenyl-dependent CAAX protease activity	7	AT5G60750	1	0.11
glucose transmembrane transporter activity	7	AT3G18830	1	0.11
SUMO ligase activity	7	AT5G60410	1	0.11
glucose-6-phosphate transmembrane transporter activity	7	AT1G61800	1	0.11
malonyltransferase activity	7	AT2G30200	1	0.11
mRNA guanylyltransferase activity	7	AT3G09100	1	0.11
ATPase activity	8	AT1G12840 AT1G21690 AT1G15690 AT1G15210 AT5G44790 AT1G72730 AT1G44900 AT4G04770 AT5G21930 AT1G64110 AT3G19760 AT2G28520 AT2G33730 AT5G61700 AT4G36580 AT3G06400 AT1G17260 AT3G30842 AT1G04730 AT1G63440 AT4G25450 AT4G30490 AT2G28070 AT4G39850 AT1G63160 AT4G30190 AT2G41700 AT3G13920 AT3G28540 AT1G79050 AT1G54270 AT2G07560 AT3G47730 AT5G50920 AT5G65900 AT4G09730 AT1G20920 AT5G40010 AT5G03340 AT5G39040…	145	29.71
protein serine/threonine phosphatase activity	8	AT3G20500 AT4G27800 AT1G10430 AT2G46700 AT3G50530 AT2G30020 AT1G18480 AT1G18030 AT3G16560 AT1G13900 AT1G08420 AT1G67820 AT3G19100 AT2G16430 AT3G51370 AT1G14700 AT3G52820 AT2G42500 AT5G24430 AT5G55260 AT3G62260 AT1G48040 AT5G27930 AT4G38520 AT2G28890 AT4G03080 AT4G31860 AT3G63340 AT3G10150 AT1G43900 AT1G07630 AT4G28400 AT1G47380 AT4G11240 AT3G07130 AT1G34750 AT4G31750 AT4G33920 AT5G63870 AT2G25070…	55	11.27
GTPase activity	8	AT4G35020 AT3G60190 AT1G02280 AT2G38840 AT2G18390 AT1G14830 AT3G51300 AT1G10290 AT4G34460 AT5G20010 AT4G33650 AT1G67440 AT5G46070 AT3G61760 AT1G59610 AT1G78010 AT1G75840	17	3.48
N-acetyltransferase activity	8	AT4G37580 AT2G38130 AT4G37670 AT1G79000 AT1G26220 AT5G16800 AT2G39000 AT3G52280 AT4G28030 AT5G11340 AT2G32030 AT5G56740 AT3G54610 AT5G13780 AT5G50320 AT2G22910	16	3.28
receptor signaling protein serine/threonine kinase activity	8	AT1G18150 AT1G66150 AT2G43790 AT4G36450 AT2G48010 AT1G07880 AT1G71830 AT1G09000 AT2G01450 AT3G18040 AT3G14720 AT4G01370 AT4G08500 AT3G45640	14	2.87
calmodulin-dependent protein kinase activity	8	AT3G51850 AT4G35310 AT1G18890 AT2G17290 AT4G04720 AT1G35670 AT1G50700 AT4G23650 AT3G20410 AT4G04740 AT3G57530 AT2G17890	12	2.46
cyclin-dependent protein kinase activity	8	AT2G27960 AT4G19600 AT5G45190 AT3G48750 AT5G48630 AT3G21870 AT1G47210 AT3G60550 AT1G20930 AT3G50070	10	2.05
monovalent cation:proton antiporter activity	8	AT5G51710 AT5G41610 AT3G05030 AT3G53720 AT1G79610 AT5G11800 AT2G13620 AT2G01980 AT4G00630	9	1.84
Ran GTPase binding	8	AT3G53830 AT5G19420 AT5G60870 AT1G07140 AT5G11580 AT3G02510 AT1G27060 AT3G15430 AT3G02300	9	1.84
voltage-gated potassium channel activity	8	AT5G15410 AT2G25600 AT5G55000 AT5G53130 AT3G02850 AT5G55630 AT2G24240 AT3G09030	8	1.64
calcium:cation antiporter activity	8	AT1G55730 AT3G51860 AT5G17850 AT1G55720 AT3G13320 AT2G47600 AT1G08960	7	1.43
casein kinase activity	8	AT2G23070 AT4G28540 AT3G23340 AT2G44680 AT4G28880 AT1G72710	6	1.23
voltage-gated chloride channel activity	8	AT3G27170 AT5G49890 AT5G33280 AT5G26240 AT5G40890 AT1G55620	6	1.23
solute:sodium symporter activity	8	AT2G26900 AT1G78560 AT5G47560 AT3G25410 AT4G22840 AT5G45380	6	1.23
phospholipase D activity	8	AT2G42010 AT3G16785 AT1G52570 AT3G05630 AT4G35790 AT3G15730	6	1.23
endoribonuclease activity, producing 5'-phosphomonoesters	8	AT1G24450 AT1G24090 AT1G01040 AT1G04635 AT1G74700 AT2G43190	6	1.23
protein tyrosine/serine/threonine phosphatase activity	8	AT2G35680 AT5G56610 AT5G23720 AT3G06110 AT3G52180	5	1.02
ubiquitin thiolesterase activity	8	AT5G65450 AT2G24640 AT4G31670 AT1G65650 AT4G17510	5	1.02
phospholipase C activity	8	AT3G08510 AT3G03530 AT5G58700 AT4G38690 AT1G49740	5	1.02
protein-lysine N-methyltransferase activity	8	AT5G43990 AT5G13960 AT1G77300 AT3G03750 AT4G13460	5	1.02
dihydrolipoamide S-acyltransferase activity	8	AT1G34430 AT3G13930 AT1G54220 AT3G52200	4	0.82
exoribonuclease activity, producing 5'-phosphomonoesters	8	AT3G46210 AT3G07750 AT3G03710 AT4G27490	4	0.82
S-acetyltransferase activity	8	AT1G34430 AT3G13930 AT1G54220 AT3G52200	4	0.82
6-phosphofructokinase activity	8	AT2G22480 AT5G47810 AT4G26270 AT5G61580	4	0.82
acylglycerol O-acyltransferase activity	8	AT2G19450 AT2G38110 AT3G57650 AT3G51520	4	0.82
3'(2'),5'-bisphosphate nucleotidase activity	8	AT5G63980 AT5G54390 AT4G39120 AT3G02870	4	0.82
ATP:ADP antiporter activity	8	AT3G08580 AT1G80300 AT4G28390 AT5G13490	4	0.82
solute:cation antiporter activity	8	AT3G51860 AT5G13750 AT3G13320	3	0.61
MAP kinase kinase activity	8	AT4G29810 AT1G51660 AT5G40440	3	0.61
phosphatidylcholine-sterol O-acyltransferase activity	8	AT1G04010 AT4G19860 AT5G13640	3	0.61
1,3-beta-glucan synthase activity	8	AT3G07160 AT4G03550 AT1G05570	3	0.61
C-palmitoyltransferase activity	8	AT3G48780 AT5G23670 AT4G36480	3	0.61
phosphoinositide 5-phosphatase activity	8	AT3G51830 AT3G43220 AT3G51460	3	0.61
coniferyl-alcohol glucosyltransferase activity	8	AT3G50740 AT5G66690 AT5G26310	3	0.61
auxin:hydrogen symporter activity	8	AT5G65980 AT1G77110 AT1G70940	3	0.61
trehalose-phosphatase activity	8	AT1G35910 AT4G39770 AT1G68020	3	0.61
oxoglutarate:malate antiporter activity	8	AT5G64290 AT5G12860	2	0.41
abscisic acid glucosyltransferase activity	8	AT2G23250 AT1G05530	2	0.41
AMP-activated protein kinase activity	8	AT5G21170 AT4G16360	2	0.41
fatty acid elongase activity	8	AT3G55360 AT1G01120	2	0.41
adenosine kinase activity	8	AT5G03300 AT3G09820	2	0.41
solute:hydrogen symporter activity	8	AT1G09960 AT3G18830	2	0.41
acetyl-CoA C-acyltransferase activity	8	AT1G04710 AT2G33150	2	0.41
phospholipase A1 activity	8	AT1G31480 AT2G44810	2	0.41
fatty-acyl-CoA synthase activity	8	AT4G05160 AT5G63380	2	0.41
mannan synthase activity	8	AT5G03760 AT5G22740	2	0.41
intracellular cyclic nucleotide activated cation channel activity	8	AT5G15410 AT5G53130	2	0.41
diphosphate-fructose-6-phosphate 1-phosphotransferase activity	8	AT1G12000 AT1G76550	2	0.41
acyl-[acyl-carrier-protein] hydrolase activity	8	AT1G08510 AT3G25110	2	0.41
membrane alanyl aminopeptidase activity	8	AT5G13520 AT1G63770	2	0.41
cation:sugar symporter activity	8	AT1G09960 AT3G18830	2	0.41
fructose-bisphosphatase activity	8	AT3G54050 AT1G43670	2	0.41
anion exchanger activity	8	AT2G47160 AT3G06450	2	0.41
carboxypeptidase A activity	8	AT5G42320 AT1G71696	2	0.41
5'-nucleotidase activity	8	AT1G75210 AT2G23890	2	0.41
sucrose-phosphate synthase activity	8	AT4G10120 AT5G20280	2	0.41
sucrose synthase activity	8	AT5G20830 AT3G43190	2	0.41
DNA-3-methyladenine glycosylase I activity	8	AT5G57970 AT3G12710	2	0.41
adenylate kinase activity	8	AT5G50370 AT5G63400	2	0.41
1-phosphatidylinositol-3-kinase activity	8	AT1G60490 AT1G50030	2	0.41
inositol trisphosphate phosphatase activity	8	AT4G18010	1	0.20
3-oxoacyl-[acyl-carrier-protein] reductase activity	8	AT1G24360	1	0.20
serine O-acyltransferase activity	8	AT5G56760	1	0.20
protein-S-isoprenylcysteine O-methyltransferase activity	8	AT5G23320	1	0.20
tRNA (guanine) methyltransferase activity	8	AT3G56330	1	0.20
protein-arginine N-methyltransferase activity	8	AT2G19670	1	0.20
pyroglutamyl-peptidase I activity	8	AT1G56700	1	0.20
3-oxoacyl-[acyl-carrier-protein] synthase activity	8	AT1G74960	1	0.20
uridylate kinase activity	8	AT3G18680	1	0.20
anthocyanidin 3-O-glucosyltransferase activity	8	AT5G17050	1	0.20
abscisic aldehyde oxidase activity	8	AT2G27150	1	0.20
phosphoribosylaminoimidazolecarboxamide formyltransferase activity	8	AT2G35040	1	0.20
superoxide dismutase copper chaperone activity	8	AT1G12520	1	0.20
mannosyl-oligosaccharide 1,2-alpha-mannosidase activity	8	AT1G51590	1	0.20
1-phosphatidylinositol-3-phosphate 5-kinase activity	8	AT3G48190	1	0.20
O-hydroxycinnamoyltransferase activity	8	AT5G48930	1	0.20
endoribonuclease activity, producing 3'-phosphomonoesters	8	AT5G59980	1	0.20
procollagen-proline 4-dioxygenase activity	8	AT2G43080	1	0.20
cation:chloride symporter activity	8	AT1G30450	1	0.20
3-methyl-2-oxobutanoate hydroxymethyltransferase activity	8	AT3G61530	1	0.20
fructose-2,6-bisphosphate 2-phosphatase activity	8	AT1G07110	1	0.20
flavonol 3-O-glucosyltransferase activity	8	AT4G34135	1	0.20
GTP:GDP antiporter activity	8	AT1G13980	1	0.20
guanylate kinase activity	8	AT3G06200	1	0.20
thymidylate kinase activity	8	AT5G59440	1	0.20
S-malonyltransferase activity	8	AT2G30200	1	0.20
CAAX-protein geranylgeranyltransferase activity	8	AT2G39550	1	0.20
C-acetyltransferase activity	8	AT5G48230	1	0.20
4-galactosyl-N-acetylglucosaminide 3-alpha-L-fucosyltransferase activity	8	AT3G19280	1	0.20
protein kinase C activity	8	AT3G57530	1	0.20
ceramide glucosyltransferase activity	8	AT2G19880	1	0.20
digalactosyldiacylglycerol synthase	8	AT4G00550	1	0.20
protein tyrosine phosphatase activity	8	AT1G71860	1	0.20
calcium-activated potassium channel activity	8	AT5G55630	1	0.20
glycerol-3-phosphate O-acyltransferase activity	8	AT1G32200	1	0.20
1,2-diacylglycerol 3-beta-galactosyltransferase activity	8	AT5G20410	1	0.20
O-acetyltransferase activity	8	AT5G56760	1	0.20
indole-3-acetaldehyde oxidase activity	8	AT2G27150	1	0.20
cellulose synthase (UDP-forming) activity	8	AT3G02230	1	0.20
voltage-gated calcium channel activity	8	AT4G03560	1	0.20
carnitine:acyl carnitine antiporter activity	8	AT1G79900	1	0.20
deoxynucleoside kinase activity	8	AT3G07800	1	0.20
nucleobase:cation symporter activity	8	AT5G03560	1	0.20
rRNA (adenine) methyltransferase activity	8	AT2G47420	1	0.20
dUTP diphosphatase activity	8	AT3G46940	1	0.20
thiohydroximate beta-D-glucosyltransferase activity	8	AT1G24100	1	0.20
1-phosphatidylinositol-4-phosphate 5-kinase activity	8	AT1G71010	1	0.20
bis(5'-adenosyl)-triphosphatase activity	8	AT5G58240	1	0.20
ATPase activity, coupled	9	AT1G12840 AT1G15210 AT5G44790 AT1G72730 AT1G44900 AT4G04770 AT5G21930 AT3G19760 AT2G33730 AT5G61700 AT3G06400 AT1G17260 AT1G63440 AT4G25450 AT2G28070 AT4G39850 AT4G30190 AT2G41700 AT3G13920 AT1G79050 AT1G54270 AT3G47730 AT5G65900 AT4G09730 AT1G20920 AT5G39040 AT1G20960 AT4G33520 AT5G57110 AT1G01040 AT2G07690 AT5G05450 AT3G58730 AT1G17840 AT4G00660 AT3G18600 AT2G47330 AT2G19680 AT5G46540 AT3G42050…	91	41.94
protein phosphatase type 2C activity	9	AT4G27800 AT2G30020 AT1G18030 AT3G16560 AT1G67820 AT3G51370 AT3G62260 AT1G48040 AT5G27930 AT4G38520 AT2G28890 AT4G31860 AT3G63340 AT1G43900 AT1G07630 AT4G28400 AT1G47380 AT1G34750 AT4G31750 AT4G33920 AT2G25070 AT4G26080 AT2G25620 AT3G15260 AT3G02750 AT1G09160 AT3G17090 AT1G72770 AT5G51760	29	13.36
MAP kinase activity	9	AT1G18150 AT2G43790 AT4G36450 AT1G07880 AT2G01450 AT3G18040 AT3G14720 AT4G01370 AT3G45640	9	4.15
sodium:hydrogen antiporter activity	9	AT5G41610 AT3G05030 AT3G53720 AT1G79610 AT2G13620 AT2G01980	6	2.76
calcium-dependent protein serine/threonine phosphatase activity	9	AT2G46700 AT3G50530 AT3G19100 AT5G24430 AT5G24270	5	2.30
organic acid:sodium symporter activity	9	AT2G26900 AT1G78560 AT5G47560 AT3G25410 AT4G22840	5	2.30
histone-lysine N-methyltransferase activity	9	AT5G43990 AT5G13960 AT1G77300 AT3G03750 AT4G13460	5	2.30
dihydrolipoyllysine-residue acetyltransferase activity	9	AT1G34430 AT3G13930 AT1G54220 AT3G52200	4	1.84
lysine N-acetyltransferase activity	9	AT1G79000 AT3G52280 AT5G56740 AT3G54610	4	1.84
3'-5'-exoribonuclease activity	9	AT3G46210 AT3G07750 AT3G03710 AT4G27490	4	1.84
casein kinase I activity	9	AT4G28540 AT3G23340 AT4G28880 AT1G72710	4	1.84
serine C-palmitoyltransferase activity	9	AT3G48780 AT5G23670 AT4G36480	3	1.38
potassium:hydrogen antiporter activity	9	AT5G51710 AT5G11800 AT4G00630	3	1.38
solute:hydrogen antiporter activity	9	AT3G51860 AT5G13750 AT3G13320	3	1.38
calcium:sodium antiporter activity	9	AT5G17850 AT2G47600 AT1G08960	3	1.38
inward rectifier potassium channel activity	9	AT5G15410 AT2G25600 AT5G53130	3	1.38
amino-acid N-acetyltransferase activity	9	AT4G37670 AT2G22910	2	0.92
transmembrane receptor protein serine/threonine kinase activity	9	AT1G66150 AT1G71830	2	0.92
ribonuclease III activity	9	AT1G24450 AT1G01040	2	0.92
diacylglycerol O-acyltransferase activity	9	AT2G19450 AT3G51520	2	0.92
acyl-ACP thioesterase activity	9	AT1G08510 AT3G25110	2	0.92
protein phosphatase type 2A activity	9	AT1G10430 AT2G42500	2	0.92
ribonuclease P activity	9	AT1G04635 AT2G43190	2	0.92
1-acylglycerol-3-phosphate O-acyltransferase activity	9	AT2G38110 AT3G57650	2	0.92
protein phosphatase type 1 activity	9	AT4G11240 AT2G39840	2	0.92
hydrogen:sugar symporter activity	9	AT1G09960 AT3G18830	2	0.92
outward rectifier potassium channel activity	9	AT3G02850 AT5G55630	2	0.92
MAP kinase kinase kinase activity	9	AT1G09000 AT4G08500	2	0.92
intracellular cAMP activated cation channel activity	9	AT5G15410	1	0.46
inositol-polyphosphate 5-phosphatase activity	9	AT4G18010	1	0.46
phosphoinositide phospholipase C activity	9	AT5G58700	1	0.46
[acyl-carrier-protein] S-malonyltransferase activity	9	AT2G30200	1	0.46
protein kinase CK2 activity	9	AT2G44680	1	0.46
tRNA-intron endonuclease activity	9	AT5G59980	1	0.46
3'-tRNA processing endoribonuclease activity	9	AT1G74700	1	0.46
shikimate O-hydroxycinnamoyltransferase activity	9	AT5G48930	1	0.46
serine O-acetyltransferase activity	9	AT5G56760	1	0.46
acetyl-CoA C-acetyltransferase activity	9	AT5G48230	1	0.46
ribonuclease H activity	9	AT1G24090	1	0.46
thymidine kinase activity	9	AT3G07800	1	0.46
tRNA (guanine-N2-)-methyltransferase activity	9	AT3G56330	1	0.46
quinate O-hydroxycinnamoyltransferase activity	9	AT5G48930	1	0.46
rRNA (adenine-N6,N6-)-dimethyltransferase activity	9	AT2G47420	1	0.46
