# Supplementary material for: A genome-wide 20 K citrus microarray for gene expression analysis
Source: BMC Genomics. 2008 Jul 3;9:318. doi: 10.1186/1471-2164-9-318 (PMC2483987; doi:10.1186/1471-2164-9-318)
Supplement: Additional file 8 — Citrus unigenes included in our 20 k cDNA microarray not represented in the Citrus Affymetrix GeneChip. The file shows the ID and annotation of the unigenes included in our cDNA array with no BLASTN hit found below an E value threshold of 10-50among the consensus sequences of the unigenes represented in the Citrus Affymetrix GeneChip. The corresponding E value of the first hit found is also indicated. The file is a tab-delimited plain text file with one citrus unigene per line. [file 1471-2164-9-318-S8.txt]

#Entity	Level	Genes list	N�Genes list	Percentage list
cell part	3	AT5G16970 AT3G18710 AT1G57770 AT3G51870 AT3G54820 AT5G07360 AT4G24770 AT4G26900 AT3G22840 AT1G12840 AT2G21390 AT5G52470 AT5G56110 AT3G08580 AT2G35740 AT2G37550 AT4G39980 AT1G14620 AT1G09300 AT2G38310 AT2G26900 AT3G13790 AT5G03560 AT4G27340 AT1G76280 AT1G21690 AT4G32280 AT3G28960 AT3G24495 AT2G19580 AT1G15690 AT4G34160 AT2G39710 AT5G63060 AT1G30900 AT2G23430 AT3G50870 AT5G16440 AT5G52510 AT3G08510…	4587	99.76
membrane-bound organelle	3	AT5G16970 AT1G57770 AT3G51870 AT5G07360 AT4G24770 AT4G26900 AT3G22840 AT1G12840 AT2G21390 AT5G52470 AT5G56110 AT3G08580 AT2G37550 AT4G39980 AT1G14620 AT1G09300 AT2G38310 AT5G03560 AT4G27340 AT1G76280 AT4G32280 AT3G24495 AT1G15690 AT4G34160 AT2G39710 AT5G63060 AT1G30900 AT2G23430 AT3G50870 AT5G16440 AT5G52510 AT3G08510 AT4G14910 AT1G15210 AT1G27730 AT5G06680 AT2G43750 AT3G46920 AT2G24490 AT1G73360…	2801	60.92
organelle part	3	AT3G51870 AT4G24770 AT1G12840 AT2G21390 AT5G52470 AT3G08580 AT1G21690 AT1G15690 AT1G30900 AT5G06680 AT1G26670 AT2G21380 AT2G26990 AT5G59910 AT1G07030 AT3G02230 AT5G62720 AT3G06040 AT1G01950 AT1G69770 AT4G27800 AT1G76860 AT2G38410 AT4G32830 AT5G20290 AT5G10980 AT4G25630 AT3G08530 AT5G39510 AT3G61140 AT4G35020 AT2G32950 AT5G21930 AT1G08820 AT2G05100 AT5G46630 AT3G23660 AT3G57490 AT2G44120 AT5G58230…	616	13.40
non-membrane-bound organelle	3	AT5G52470 AT1G21690 AT3G59540 AT2G21380 AT1G25260 AT5G59910 AT1G64740 AT3G06040 AT3G11964 AT1G01950 AT3G62870 AT1G69770 AT4G27800 AT1G76860 AT5G02610 AT4G32830 AT5G20290 AT5G10980 AT4G25630 AT4G35020 AT3G57490 AT2G44120 AT4G16720 AT3G11940 AT5G02960 AT1G20580 AT2G29890 AT1G13180 AT2G09990 AT5G64140 AT3G52590 AT5G27700 AT5G56710 AT5G19780 AT4G10450 AT5G67510 AT3G51880 AT1G49400 AT3G09200 AT2G39390…	280	6.09
vesicle	3	AT2G21390 AT3G08530 AT5G39510 AT5G46630 AT3G23660 AT2G28520 AT2G27460 AT5G43670 AT3G11130 AT2G21630 AT2G17380 AT5G05010 AT3G50860 AT5G46860 AT1G70940 AT4G14160 AT4G01810 AT3G07100 AT1G60970 AT2G19790 AT3G58180 AT1G60780 AT1G56590 AT3G15730 AT5G19820 AT4G32640 AT5G22780 AT1G60070	28	0.61
unlocalized protein complex	3	AT1G72550 AT5G40280 AT1G21500 AT3G13750 AT2G37690 AT1G72990 AT4G36360 AT2G40690 AT5G20710 AT2G41540 AT1G45130	11	0.24
extracellular region part	3	AT5G33340 AT1G09560 AT2G15230 AT4G14010 AT4G15800 AT3G28455 AT1G18980 AT5G40990 AT5G39120 AT5G61750	10	0.22
pyrophosphate-dependent phosphofructokinase complex	3	AT1G12000 AT1G76550	2	0.04
receptor complex	3	AT3G51050	1	0.02
intracellular	4	AT5G16970 AT3G18710 AT1G57770 AT3G51870 AT5G07360 AT4G24770 AT4G26900 AT3G22840 AT1G12840 AT2G21390 AT5G52470 AT5G56110 AT3G08580 AT2G37550 AT4G39980 AT1G14620 AT1G09300 AT2G38310 AT5G03560 AT4G27340 AT1G76280 AT1G21690 AT4G32280 AT3G24495 AT1G15690 AT4G34160 AT2G39710 AT5G63060 AT1G30900 AT2G23430 AT3G50870 AT5G16440 AT5G52510 AT3G08510 AT4G14910 AT1G15210 AT1G27730 AT5G06680 AT1G21720 AT2G43750…	3306	71.90
membrane	4	AT3G51870 AT3G54820 AT4G24770 AT3G22840 AT1G12840 AT2G21390 AT3G08580 AT2G35740 AT2G26900 AT3G13790 AT3G28960 AT2G19580 AT1G15690 AT1G30900 AT3G63470 AT5G06680 AT2G15080 AT3G23430 AT4G14690 AT1G26670 AT3G05200 AT1G53290 AT2G27920 AT1G08080 AT5G44790 AT1G68100 AT1G25510 AT4G31950 AT5G19070 AT3G48310 AT5G26250 AT3G13620 AT4G26690 AT3G02740 AT3G20500 AT1G29890 AT4G19420 AT2G35250 AT5G15730 AT1G07030…	1633	35.52
organelle lumen	4	AT5G52470 AT4G27800 AT1G76860 AT4G32830 AT4G25630 AT4G35020 AT5G58230 AT3G52090 AT3G21055 AT1G20580 AT2G40030 AT5G01400 AT5G43130 AT2G45100 AT1G16610 AT1G51350 AT2G47620 AT3G27925 AT4G34030 AT1G06680 AT1G56110 AT4G31580 AT3G25520 AT1G17440 AT5G55760 AT3G48590 AT4G30220 AT1G76450 AT3G45300 AT1G75510 AT4G05180 AT3G58680 AT5G47750 AT2G26340 AT2G19500 AT2G47990 AT5G03740 AT1G02840 AT3G22300 AT5G27720…	125	2.72
external encapsulating structure	4	AT1G72730 AT3G16240 AT1G44130 AT4G30270 AT4G33220 AT2G39700 AT2G21140 AT2G47470 AT1G01300 AT2G45220 AT5G42180 AT2G16430 AT1G69940 AT1G75750 AT1G27450 AT3G43270 AT5G57560 AT3G62360 AT3G05610 AT2G19760 AT5G20950 AT5G61790 AT3G10720 AT4G15800 AT5G65430 AT3G14310 AT5G60920 AT1G35620 AT5G64260 AT4G13340 AT1G68560 AT1G12040 AT1G20220 AT2G44450 AT3G15720 AT2G28790 AT5G09760 AT5G17770 AT2G30490 AT2G02850…	68	1.48
membrane-bound vesicle	4	AT2G21390 AT3G08530 AT5G39510 AT5G46630 AT3G23660 AT2G28520 AT2G27460 AT5G43670 AT3G11130 AT2G21630 AT2G17380 AT5G05010 AT3G50860 AT5G46860 AT1G70940 AT4G14160 AT4G01810 AT3G07100 AT1G60970 AT2G19790 AT3G58180 AT1G60780 AT1G56590 AT3G15730 AT5G19820 AT4G32640 AT5G22780 AT1G60070	28	0.61
protein serine/threonine phosphatase complex	4	AT5G25510 AT3G26020 AT4G27800 AT1G25490 AT2G30020 AT1G67820 AT1G48040 AT1G51690 AT1G43900 AT4G31750 AT2G25070 AT4G26080 AT2G25620 AT5G24270 AT5G03470 AT3G09880 AT1G17720 AT1G72770 AT5G51760	19	0.41
cell fraction	4	AT2G40890 AT5G61210 AT5G61790 AT3G27310 AT3G55000 AT3G42050 AT2G38280 AT1G12360 AT1G56330 AT3G47810 AT5G06140	11	0.24
cell surface	4	AT1G23720 AT2G38760 AT2G34650 AT2G38120 AT2G38750 AT5G65020 AT1G70940 AT5G60920 AT4G13390 AT3G46550	10	0.22
apoplast	4	AT5G33340 AT1G09560 AT4G14010 AT4G15800 AT3G28455 AT1G18980 AT5G39120 AT5G61750	8	0.17
beta-galactosidase complex	4	AT3G13750 AT1G72990 AT4G36360 AT5G20710 AT1G45130	5	0.11
extracellular space	4	AT2G15230 AT5G40990	2	0.04
glycerol-3-phosphate dehydrogenase complex	4	AT2G40690 AT2G41540	2	0.04
1-phosphatidylinositol-4-phosphate kinase, class IA complex	4	AT1G21500	1	0.02
pyrophosphate-dependent phosphofructokinase complex, alpha-subunit complex	4	AT1G76550	1	0.02
periplasmic space	4	AT4G16440	1	0.02
apical part of cell	4	AT4G28560	1	0.02
phenylalanine-tRNA ligase complex	4	AT1G72550	1	0.02
phosphoribosylaminoimidazole carboxylase complex	4	AT2G37690	1	0.02
protein farnesyltransferase complex	4	AT5G40280	1	0.02
site of polarized growth	4	AT4G35020	1	0.02
pyrophosphate-dependent phosphofructokinase complex, beta-subunit complex	4	AT1G12000	1	0.02
intracellular part	5	AT5G16970 AT3G18710 AT1G57770 AT3G51870 AT5G07360 AT4G24770 AT4G26900 AT3G22840 AT1G12840 AT2G21390 AT5G52470 AT5G56110 AT3G08580 AT2G37550 AT4G39980 AT1G14620 AT1G09300 AT2G38310 AT5G03560 AT4G27340 AT1G76280 AT1G21690 AT4G32280 AT3G24495 AT1G15690 AT4G34160 AT2G39710 AT5G63060 AT1G30900 AT2G23430 AT3G50870 AT5G16440 AT5G52510 AT3G08510 AT4G14910 AT1G15210 AT1G27730 AT5G06680 AT1G21720 AT2G43750…	3217	75.82
endomembrane system	5	AT2G21390 AT3G13790 AT2G19580 AT3G63470 AT5G06680 AT2G15080 AT3G05200 AT2G27920 AT1G08080 AT1G25510 AT4G31950 AT5G19070 AT3G48310 AT3G20500 AT1G29890 AT4G19420 AT2G35250 AT5G15730 AT5G61930 AT1G66830 AT5G65760 AT1G42550 AT2G38380 AT3G57620 AT2G20300 AT5G05340 AT2G41810 AT1G05170 AT5G62350 AT3G20015 AT4G19230 AT5G05810 AT5G05950 AT1G49490 AT3G24160 AT3G08530 AT4G32140 AT5G50720 AT4G30020 AT1G52260…	864	20.36
membrane part	5	AT1G12840 AT2G21390 AT2G19580 AT1G30900 AT5G06680 AT3G23430 AT5G44790 AT4G26690 AT3G02740 AT5G62720 AT3G08530 AT4G02500 AT4G23660 AT1G08820 AT5G46630 AT3G23660 AT3G21060 AT3G07040 AT2G28520 AT1G55730 AT5G14570 AT5G20300 AT3G21055 AT1G64350 AT4G02730 AT3G45600 AT1G14040 AT4G25350 AT2G01170 AT5G67320 AT2G46330 AT1G75760 AT1G75000 AT3G01390 AT2G27460 AT2G45470 AT1G17260 AT1G24530 AT1G80080 AT5G43970…	321	7.57
plasma membrane	5	AT1G12840 AT1G15690 AT1G30900 AT5G06680 AT1G26670 AT1G09960 AT2G38290 AT5G61900 AT4G35020 AT3G21060 AT3G07040 AT1G64350 AT4G02730 AT5G67320 AT5G61210 AT1G24530 AT3G18130 AT3G13340 AT1G04760 AT2G45960 AT4G30190 AT4G28560 AT2G37170 AT3G07160 AT2G34260 AT3G13530 AT3G50830 AT3G24550 AT2G30050 AT5G55000 AT1G21210 AT2G47160 AT1G71830 AT3G08550 AT1G61560 AT4G39400 AT5G57110 AT3G45780 AT1G64060 AT5G53130…	104	2.45
cell wall	5	AT1G72730 AT3G16240 AT1G44130 AT4G30270 AT4G33220 AT2G39700 AT2G21140 AT2G47470 AT1G01300 AT2G45220 AT5G42180 AT2G16430 AT1G69940 AT1G75750 AT1G27450 AT3G43270 AT5G57560 AT3G62360 AT3G05610 AT2G19760 AT5G20950 AT5G61790 AT3G10720 AT4G15800 AT5G65430 AT3G14310 AT5G60920 AT1G35620 AT5G64260 AT4G13340 AT1G68560 AT1G12040 AT1G20220 AT2G44450 AT3G15720 AT2G28790 AT5G09760 AT5G17770 AT2G30490 AT1G53840…	67	1.58
coated membrane	5	AT2G21390 AT3G08530 AT5G46630 AT3G23660 AT2G27460 AT5G43670 AT3G11130 AT2G21630 AT2G17380 AT5G05010 AT3G50860 AT4G14160 AT4G01810 AT3G07100 AT1G60970 AT2G19790 AT1G60780 AT1G56590 AT4G32640 AT5G22780 AT1G60070	21	0.49
membrane fraction	5	AT2G40890 AT5G61210 AT5G61790 AT3G55000 AT3G42050 AT2G38280 AT1G12360 AT1G56330 AT3G47810 AT5G06140	10	0.24
	5	AT1G70940 AT5G60920	2	0.05
middle lamella-containing extracellular matrix	5	AT2G02850	1	0.02
soluble fraction	5	AT3G27310	1	0.02
intracellular organelle	6	AT5G16970 AT1G57770 AT3G51870 AT5G07360 AT4G24770 AT4G26900 AT3G22840 AT1G12840 AT2G21390 AT5G52470 AT5G56110 AT3G08580 AT2G37550 AT4G39980 AT1G14620 AT1G09300 AT2G38310 AT5G03560 AT4G27340 AT1G76280 AT1G21690 AT4G32280 AT3G24495 AT1G15690 AT4G34160 AT2G39710 AT5G63060 AT1G30900 AT2G23430 AT3G50870 AT5G16440 AT5G52510 AT3G08510 AT4G14910 AT1G15210 AT1G27730 AT5G06680 AT2G43750 AT3G46920 AT2G24490…	2987	86.91
cytoplasm	6	AT5G16970 AT1G57770 AT3G51870 AT5G07360 AT4G24770 AT4G26900 AT3G22840 AT1G12840 AT2G21390 AT3G08580 AT4G39980 AT1G14620 AT1G09300 AT2G38310 AT5G03560 AT4G27340 AT1G76280 AT3G24495 AT1G15690 AT2G39710 AT5G63060 AT1G30900 AT5G16440 AT5G52510 AT3G08510 AT4G14910 AT1G15210 AT2G43750 AT3G46920 AT1G20510 AT4G14690 AT1G26670 AT3G59540 AT5G50350 AT1G53290 AT3G56070 AT2G45240 AT4G29810 AT2G15280 AT2G39100…	2623	76.32
intrinsic to membrane	6	AT1G12840 AT2G19580 AT1G30900 AT3G23430 AT5G44790 AT4G26690 AT3G02740 AT5G62720 AT4G02500 AT4G23660 AT1G55730 AT5G14570 AT3G45600 AT1G14040 AT4G25350 AT2G01170 AT2G46330 AT1G75760 AT1G75000 AT3G01390 AT2G45470 AT1G17260 AT1G80080 AT2G46890 AT2G13100 AT1G63440 AT4G25450 AT3G44100 AT1G32860 AT5G65980 AT5G06120 AT2G47770 AT3G18050 AT2G32300 AT1G76030 AT1G63690 AT5G17850 AT4G28560 AT5G15350 AT2G44520…	195	5.67
ribonucleoprotein complex	6	AT3G59540 AT1G25260 AT3G06040 AT3G11964 AT3G62870 AT1G76860 AT5G02610 AT5G20290 AT3G57490 AT2G44120 AT4G16720 AT3G11940 AT5G02960 AT1G20580 AT2G09990 AT5G64140 AT3G52590 AT5G27700 AT5G56710 AT4G10450 AT5G67510 AT1G49400 AT3G09200 AT2G39390 AT5G16130 AT5G39850 AT3G51190 AT2G41840 AT4G30930 AT4G27090 AT5G59240 AT5G53070 AT2G20450 AT1G57660 AT5G40950 AT3G25520 AT4G30220 AT5G61170 AT3G04920 AT4G36420…	183	5.32
cellulose and pectin-containing cell wall	6	AT1G72730 AT3G16240 AT1G44130 AT4G30270 AT4G33220 AT2G39700 AT2G47470 AT1G01300 AT2G45220 AT5G42180 AT2G16430 AT1G69940 AT1G75750 AT1G27450 AT3G43270 AT3G62360 AT3G05610 AT5G20950 AT5G61790 AT3G10720 AT4G15800 AT5G65430 AT5G60920 AT1G35620 AT5G64260 AT4G13340 AT1G68560 AT1G12040 AT1G20220 AT2G44450 AT3G15720 AT2G28790 AT5G09760 AT5G17770 AT2G30490 AT1G53840 AT1G33590 AT2G26440 AT2G16250 AT1G04980…	60	1.75
plasma membrane part	6	AT1G30900 AT5G06680 AT3G21060 AT3G07040 AT1G64350 AT4G02730 AT5G67320 AT1G24530 AT3G18130 AT3G13340 AT4G28560 AT3G07160 AT2G34260 AT2G30050 AT5G55000 AT3G45780 AT1G64060 AT5G45760 AT1G18080 AT5G23730 AT1G70940 AT3G52850 AT5G60920 AT2G26300 AT4G22910 AT4G34460 AT1G27840 AT4G28540 AT4G33270 AT2G24240 AT5G56190 AT5G64730 AT3G49660 AT3G09030 AT4G03550 AT4G29830 AT1G05570 AT4G25240 AT1G71840 AT3G58180…	49	1.43
ubiquitin ligase complex	6	AT3G18710 AT3G54850 AT5G67530 AT2G32950 AT2G39940 AT1G60190 AT4G11260 AT5G61550 AT1G20780 AT5G64660 AT3G62980 AT5G65500 AT1G75950 AT3G49810 AT2G42620 AT4G02570 AT3G52450 AT1G55860 AT3G61415 AT3G46510 AT3G07360 AT1G49780 AT2G23140 AT1G21780 AT2G18290 AT3G01090 AT5G42190 AT1G29340 AT5G40140 AT1G27910 AT3G11840 AT5G46210 AT5G01830 AT1G04510 AT1G71020 AT1G21410 AT3G54790 AT5G37490 AT3G48150 AT5G15400…	41	1.19
extrinsic to membrane	6	AT3G21060 AT3G07040 AT1G64350 AT4G02730 AT5G67320 AT1G24530 AT3G18130 AT3G13340 AT1G06680 AT2G34260 AT2G30050 AT5G66160 AT5G45760 AT1G18080 AT5G23730 AT2G26300 AT4G22910 AT4G34460 AT1G27840 AT4G33270 AT5G56190 AT5G64730 AT3G49660 AT4G29830 AT1G71840 AT3G55120 AT3G15470 AT2G26490 AT3G21540 AT5G54520 AT2G01650	31	0.90
proteasome complex (sensu Eukaryota)	6	AT1G21720 AT3G14290 AT5G09900 AT4G14800 AT5G23540 AT2G05840 AT1G04810 AT1G20200 AT1G16470 AT1G75990 AT5G64760 AT4G28470 AT2G27020 AT4G15160 AT4G38630 AT4G29040 AT5G43010 AT3G22630 AT2G20580 AT3G05530 AT4G24820 AT5G40580 AT3G60820 AT5G66140 AT1G53750 AT1G64520 AT1G56450	27	0.79
exosome (RNase complex)	6	AT4G17170 AT5G45130 AT1G01200 AT1G02130 AT2G31680 AT5G47520 AT3G18820 AT1G09630 AT4G17530 AT1G73640 AT5G20010 AT4G35860 AT4G09720 AT4G18800 AT5G59840 AT5G55190 AT3G46060 AT5G03520 AT5G60860 AT5G65270	20	0.58
outer membrane	6	AT5G20300 AT5G43970 AT5G20410 AT1G02280 AT2G37410 AT3G27080 AT4G16160 AT5G57490 AT5G05000 AT3G02090 AT4G00550 AT3G62880 AT2G28900 AT2G16640 AT3G01280 AT3G11070 AT5G05520 AT5G67500 AT1G19800	19	0.55
nuclear envelope-endoplasmic reticulum network	6	AT1G08820 AT2G36900 AT3G07140 AT3G55360 AT2G02810 AT1G07810 AT2G26300 AT5G27430 AT5G19130 AT1G66340 AT5G66680 AT2G45690 AT5G53560 AT4G21150 AT3G55120 AT5G03730 AT2G42810	17	0.49
light-harvesting complex	6	AT2G05100 AT5G54270 AT3G61470 AT1G61520 AT3G47470 AT4G10340 AT3G54890 AT1G29910 AT2G40100 AT1G44575 AT3G58180 AT5G19820 AT5G01530	13	0.38
NADH dehydrogenase complex (quinone)	6	AT2G47690 AT4G34700 AT4G16450 AT5G63510 AT1G67350 AT1G19580 AT1G14450 AT5G37510 AT2G27730 AT3G18410	10	0.29
respiratory chain complex I	6	AT2G47690 AT4G34700 AT4G16450 AT5G63510 AT1G67350 AT1G19580 AT1G14450 AT5G37510 AT2G27730 AT3G18410	10	0.29
nucleoid	6	AT1G65260 AT2G46820 AT3G04260 AT1G21600 AT3G09210 AT4G20130 AT2G34640 AT1G74850 AT3G46780 AT4G13670	10	0.29
protein phosphatase type 2A complex	6	AT5G25510 AT3G26020 AT1G25490 AT1G51690 AT5G03470 AT3G09880 AT1G17720	7	0.20
endopeptidase Clp complex	6	AT5G45390 AT5G23140 AT1G12410 ATCG00670 AT1G49970 AT1G02560	6	0.17
vesicular fraction	6	AT2G40890 AT5G61790 AT3G55000 AT2G38280 AT3G47810 AT5G06140	6	0.17
RNA polymerase complex	6	AT2G40030 AT3G23780 AT5G09920 AT5G09380 AT2G29540	5	0.15
peripheral to membrane of membrane fraction	6	AT3G42050 AT1G12360 AT1G56330	3	0.09
retromer complex	6	AT3G47810 AT5G06140	2	0.06
proton-transporting ATP synthase complex	6	AT5G47030 AT4G11150	2	0.06
protein kinase CK2 complex	6	AT5G47080 AT2G44680	2	0.06
respiratory chain complex III	6	ATMG00220 AT1G15120	2	0.06
CAAX-protein geranylgeranyltransferase complex	6	AT2G39550	1	0.03
integral to membrane of membrane fraction	6	AT5G61210	1	0.03
longitudinal side of cell surface	6	AT5G60920	1	0.03
calcineurin complex	6	AT5G24270	1	0.03
intracellular membrane-bound organelle	7	AT5G16970 AT1G57770 AT3G51870 AT5G07360 AT4G24770 AT4G26900 AT3G22840 AT1G12840 AT2G21390 AT5G52470 AT5G56110 AT3G08580 AT2G37550 AT4G39980 AT1G14620 AT1G09300 AT2G38310 AT5G03560 AT4G27340 AT1G76280 AT4G32280 AT3G24495 AT1G15690 AT4G34160 AT2G39710 AT5G63060 AT1G30900 AT2G23430 AT3G50870 AT5G16440 AT5G52510 AT3G08510 AT4G14910 AT1G15210 AT1G27730 AT5G06680 AT2G43750 AT3G46920 AT2G24490 AT1G73360…	2799	85.65
cytoplasmic part	7	AT5G16970 AT1G57770 AT3G51870 AT5G07360 AT4G24770 AT4G26900 AT3G22840 AT1G12840 AT2G21390 AT3G08580 AT4G39980 AT1G14620 AT1G09300 AT2G38310 AT5G03560 AT4G27340 AT1G76280 AT3G24495 AT1G15690 AT2G39710 AT5G63060 AT1G30900 AT5G16440 AT3G08510 AT4G14910 AT1G15210 AT2G43750 AT3G46920 AT1G20510 AT4G14690 AT1G26670 AT3G59540 AT5G50350 AT1G53290 AT3G56070 AT2G15280 AT2G39100 AT3G61050 AT5G14370 AT5G67220…	2486	76.07
intracellular organelle part	7	AT3G51870 AT4G24770 AT1G12840 AT2G21390 AT5G52470 AT3G08580 AT1G21690 AT1G15690 AT1G30900 AT5G06680 AT1G26670 AT2G21380 AT2G26990 AT5G59910 AT1G07030 AT3G02230 AT5G62720 AT3G06040 AT1G01950 AT1G69770 AT4G27800 AT1G76860 AT2G38410 AT4G32830 AT5G20290 AT5G10980 AT4G25630 AT3G08530 AT5G39510 AT3G61140 AT4G35020 AT2G32950 AT5G21930 AT1G08820 AT2G05100 AT5G46630 AT3G23660 AT3G57490 AT2G44120 AT5G58230…	615	18.82
intracellular non-membrane-bound organelle	7	AT5G52470 AT1G21690 AT3G59540 AT2G21380 AT1G25260 AT5G59910 AT1G64740 AT3G06040 AT3G11964 AT1G01950 AT3G62870 AT1G69770 AT4G27800 AT1G76860 AT5G02610 AT4G32830 AT5G20290 AT5G10980 AT4G25630 AT4G35020 AT3G57490 AT2G44120 AT4G16720 AT3G11940 AT5G02960 AT1G20580 AT2G29890 AT1G13180 AT2G09990 AT5G64140 AT3G52590 AT5G27700 AT5G56710 AT5G19780 AT4G10450 AT5G67510 AT3G51880 AT1G49400 AT3G09200 AT2G39390…	280	8.57
integral to membrane	7	AT1G12840 AT2G19580 AT1G30900 AT3G23430 AT5G44790 AT5G62720 AT4G02500 AT4G23660 AT1G55730 AT5G14570 AT3G45600 AT1G14040 AT4G25350 AT2G01170 AT1G75760 AT1G75000 AT3G01390 AT1G17260 AT2G46890 AT2G13100 AT1G63440 AT4G25450 AT5G65980 AT5G06120 AT2G47770 AT1G76030 AT1G63690 AT5G17850 AT2G44520 AT5G07720 AT2G07560 AT3G21250 AT1G59660 AT1G62280 AT1G15880 AT5G42570 AT2G21190 AT2G46520 AT1G77110 AT3G22845…	142	4.35
anchored to membrane	7	AT4G26690 AT3G02740 AT2G46330 AT2G45470 AT1G80080 AT3G44100 AT1G32860 AT3G18050 AT2G32300 AT4G28560 AT5G15350 AT5G40980 AT4G28100 AT4G36010 AT2G48130 AT5G10080 AT5G64080 AT3G01070 AT5G60920 AT1G27950 AT3G53190 AT2G26720 AT1G18650 AT2G17760 AT1G62790 AT3G13560 AT3G15720 AT4G12730 AT5G55730 AT3G07390 AT1G24140 AT1G21880 AT5G26330 AT1G55260 AT5G62200 AT3G43720 AT1G20030 AT4G25240 AT4G27520 AT1G29980…	50	1.53
extrinsic to plasma membrane	7	AT3G21060 AT3G07040 AT1G64350 AT4G02730 AT5G67320 AT1G24530 AT3G18130 AT3G13340 AT2G34260 AT2G30050 AT5G45760 AT1G18080 AT5G23730 AT2G26300 AT4G22910 AT4G34460 AT1G27840 AT4G33270 AT5G56190 AT5G64730 AT3G49660 AT4G29830 AT1G71840 AT3G15470 AT2G26490 AT3G21540 AT5G54520	27	0.83
proteasome regulatory particle (sensu Eukaryota)	7	AT5G09900 AT5G23540 AT1G04810 AT1G20200 AT1G75990 AT5G64760 AT4G28470 AT4G38630 AT4G29040 AT5G43010 AT2G20580 AT3G05530 AT4G24820 AT1G53750 AT1G64520	15	0.46
proteasome core complex (sensu Eukaryota)	7	AT1G21720 AT3G14290 AT4G14800 AT2G05840 AT1G16470 AT2G27020 AT4G15160 AT3G22630 AT5G40580 AT3G60820 AT5G66140 AT1G56450	12	0.37
intrinsic to plasma membrane	7	AT1G30900 AT5G55000 AT1G64060 AT3G52850 AT5G60920 AT2G24240 AT3G09030 AT4G25240 AT2G14720 AT3G02600 AT3G51050	11	0.34
	7	AT2G47690 AT4G34700 AT4G16450 AT5G63510 AT1G67350 AT1G14450 AT5G37510 AT2G27730 AT3G18410	9	0.28
cullin-RING ubiquitin ligase complex	7	AT2G39940 AT4G11260 AT3G62980 AT1G75950 AT2G42620 AT3G61415 AT1G21780 AT5G42190 AT1G21410	9	0.28
microsome	7	AT2G40890 AT5G61790 AT3G55000 AT2G38280 AT3G47810 AT5G06140	6	0.18
DNA-directed RNA polymerase complex	7	AT2G40030 AT3G23780 AT5G09920 AT5G09380 AT2G29540	5	0.15
1,3-beta-glucan synthase complex	7	AT3G07160 AT4G03550 AT1G05570	3	0.09
external side of plasma membrane	7	AT5G60920 AT3G46550	2	0.06
internal side of plasma membrane	7	AT5G06680 AT3G45780	2	0.06
ubiquinol-cytochrome-c reductase complex	7	ATMG00220 AT1G15120	2	0.06
cell junction	7	AT4G28540	1	0.03
ribonuclease P complex	7	AT2G43190	1	0.03
lateral plasma membrane	7	AT1G70940	1	0.03
apical plasma membrane	7	AT4G28560	1	0.03
plastid	8	AT1G57770 AT4G24770 AT4G26900 AT3G22840 AT4G39980 AT2G38310 AT4G27340 AT2G39710 AT5G63060 AT5G16440 AT4G14910 AT1G15210 AT2G43750 AT3G46920 AT1G20510 AT4G14690 AT5G50350 AT2G39100 AT5G14370 AT2G18910 AT2G21380 AT3G02930 AT2G06050 AT1G48650 AT5G15170 AT1G44900 AT5G62720 AT1G47056 AT1G01950 AT2G19330 AT3G52950 AT3G54290 AT2G18950 AT5G04590 AT1G28530 AT1G51440 AT1G76490 AT5G25380 AT1G31010 AT2G19310…	1240	39.72
mitochondrion	8	AT3G51870 AT5G07360 AT3G08580 AT1G14620 AT1G09300 AT5G03560 AT1G76280 AT3G24495 AT1G15690 AT3G08510 AT2G43750 AT1G53290 AT3G61050 AT5G67220 AT2G41380 AT5G24810 AT3G15090 AT1G07030 AT4G33740 AT1G33330 AT2G27330 AT2G22600 AT2G26330 AT1G75420 AT2G24960 AT4G32470 AT5G60390 AT4G02500 AT1G32050 AT4G23660 AT5G07990 AT3G15410 AT1G29880 AT3G46220 AT1G10750 AT4G33010 AT5G01810 AT4G28510 AT3G01820 AT2G16710…	862	27.61
nucleus	8	AT5G16970 AT5G52470 AT5G56110 AT2G37550 AT4G32280 AT4G34160 AT2G23430 AT3G50870 AT5G52510 AT1G27730 AT5G06680 AT2G24490 AT1G73360 AT1G77840 AT2G26990 AT5G59910 AT1G01250 AT1G32640 AT1G69770 AT2G24260 AT2G01940 AT3G50670 AT5G25380 AT4G27800 AT1G80840 AT1G76860 AT1G35460 AT4G32830 AT5G60390 AT5G10980 AT4G25630 AT5G56950 AT3G33520 AT5G54680 AT4G35620 AT3G61140 AT4G35020 AT5G18830 AT3G13040 AT2G32950…	651	20.85
organelle membrane	8	AT3G51870 AT4G24770 AT1G12840 AT2G21390 AT3G08580 AT1G15690 AT1G07030 AT5G62720 AT3G08530 AT5G21930 AT1G08820 AT2G05100 AT5G46630 AT3G23660 AT2G28520 AT5G14740 AT5G20300 AT3G21055 AT3G48890 AT3G16240 AT3G01500 AT4G21790 AT3G54110 AT2G27460 AT1G31480 AT5G43970 AT3G46560 AT2G47690 AT3G20320 AT4G11960 AT5G01340 AT2G38020 AT1G06950 AT3G51860 AT5G43670 AT3G27925 AT4G04640 AT4G13010 AT3G11130 AT1G06680…	288	9.22
ribosome	8	AT3G59540 AT1G25260 AT3G06040 AT3G11964 AT3G62870 AT5G02610 AT5G20290 AT3G57490 AT2G44120 AT4G16720 AT3G11940 AT5G02960 AT2G09990 AT5G64140 AT3G52590 AT5G27700 AT5G56710 AT4G10450 AT5G67510 AT1G49400 AT3G09200 AT2G39390 AT5G16130 AT3G51190 AT2G41840 AT4G30930 AT4G27090 AT5G59240 AT5G53070 AT2G20450 AT1G57660 AT5G40950 AT3G25520 AT5G61170 AT3G04920 AT4G36420 AT2G39460 AT5G10360 AT5G02870 AT4G01310…	157	5.03
organelle envelope	8	AT3G51870 AT3G08580 AT5G06680 AT1G07030 AT5G62720 AT5G20300 AT2G32040 AT3G54110 AT5G43970 AT3G46560 AT2G47690 AT3G17040 AT3G20320 AT5G01340 AT1G06950 AT5G20410 AT5G27520 AT5G06120 ATMG00960 AT1G03160 AT1G02280 AT1G65260 AT2G37410 AT5G13630 AT3G20240 AT2G46820 AT5G56450 AT1G59660 AT3G27080 AT1G14140 AT5G50920 AT2G46520 AT4G01100 AT4G16160 AT5G23890 AT5G64210 AT1G07180 AT5G22790 AT5G57490 AT5G47030…	140	4.48
thylakoid	8	AT4G24770 AT5G21930 AT2G05100 AT5G14740 AT3G21055 AT3G48890 AT3G01500 AT1G08380 AT4G11960 AT1G51350 AT3G27925 AT4G04640 AT4G13010 AT1G06680 AT5G04740 AT5G54270 AT1G34000 AT1G76450 AT1G32060 AT3G61470 AT4G05180 AT1G65260 AT3G51820 AT2G46820 AT2G26340 AT2G39730 AT5G42650 AT5G17170 AT4G38100 AT1G15820 AT5G44650 AT5G50920 ATCG00280 AT5G45390 AT4G01050 AT5G23890 AT5G23140 AT1G42970 AT3G08550 AT4G04020…	139	4.45
cytosol	8	AT5G16970 AT3G56070 AT3G62870 AT5G20290 AT3G57490 AT2G44120 AT4G16720 AT5G62810 AT3G11940 AT5G02960 AT3G12580 AT4G25350 AT2G09990 AT4G10320 AT5G56710 AT1G77760 AT1G49400 AT4G26220 AT3G09200 AT2G39390 AT5G16130 AT5G27470 AT2G41840 AT3G09940 AT4G27090 AT5G59240 AT5G56760 AT3G25520 AT5G61170 AT2G22480 AT2G39460 AT5G10360 AT1G27450 AT5G02870 AT4G01310 AT3G11250 AT5G22440 AT3G13530 AT3G04770 AT5G54160…	138	4.42
organelle subcompartment	8	AT4G24770 AT3G02230 AT5G21930 AT2G05100 AT5G14740 AT3G21055 AT3G48890 AT3G01500 AT4G11960 AT1G51350 AT3G27925 AT4G04640 AT4G13010 AT1G06680 AT5G04740 AT5G54270 AT1G34000 AT1G76450 AT1G32060 AT3G61470 AT4G05180 AT1G65260 AT3G51820 AT2G46820 AT2G26340 AT2G39730 AT5G42650 AT5G17170 AT4G38100 AT1G15820 AT5G44650 AT5G50920 ATCG00280 AT5G45390 AT4G01050 AT5G23890 AT5G23140 AT1G42970 AT3G08550 AT4G04020…	134	4.29
endoplasmic reticulum	8	AT2G15280 AT1G76490 AT1G08820 AT2G31360 AT1G05260 AT3G04090 AT5G58600 AT5G02190 AT1G06080 AT1G01230 AT1G69940 AT4G30210 AT5G23670 AT2G32440 AT3G03050 AT2G36900 AT2G19500 AT3G12120 AT1G64090 AT5G58000 AT1G20330 AT5G42570 AT3G50660 AT5G18290 AT3G07140 AT3G55360 AT1G76400 AT2G02810 AT2G43420 AT5G47120 AT4G20410 AT1G07810 AT4G28430 AT2G26300 AT5G41600 AT3G54120 AT1G06100 AT4G24190 AT2G46170 AT2G30490…	62	1.99
cytoskeleton	8	AT2G21380 AT1G64740 AT1G01950 AT4G32830 AT4G35020 AT2G29890 AT1G13180 AT5G19780 AT1G75780 AT2G17800 AT3G27000 AT1G24764 AT3G53750 AT1G60430 AT5G65460 AT1G03620 AT2G19760 AT3G48750 AT1G75950 AT2G47500 AT4G02570 AT5G41790 AT3G51300 AT5G55230 AT2G19770 AT4G27060 AT1G30825 AT5G43900 AT4G33200 AT2G35630 AT5G27950 AT1G71790 AT2G44770 AT1G80350 AT5G09810 AT5G12250 AT5G67470 AT1G18370 AT3G16060 AT5G18580…	50	1.60
Golgi apparatus	8	AT2G21390 AT1G30900 AT1G26670 AT3G02230 AT2G38410 AT5G39510 AT3G23660 AT2G28520 AT2G27460 AT5G43670 AT1G69940 AT2G21630 AT2G36900 AT2G29050 AT5G46860 AT2G43240 AT5G16880 AT4G14160 AT3G52850 AT4G01810 AT4G20410 AT3G59360 AT1G51160 AT3G07100 AT3G08790 AT2G24765 AT1G10290 AT5G63640 AT5G41760 AT5G55500 AT4G38240 AT2G28110 AT1G64440 AT3G16630 AT1G06210 AT5G49720 AT2G14720 AT2G21600 AT5G14950 AT3G62830…	48	1.54
chromosome	8	AT1G21690 AT5G59910 AT1G69770 AT5G10980 AT3G51880 AT5G63920 AT1G63160 AT1G51060 AT1G65260 AT2G46820 AT3G54670 AT4G37280 AT5G67580 AT2G13370 AT5G59690 AT3G23780 AT5G02820 AT4G02570 AT3G13170 AT2G33290 AT3G04260 AT2G30620 AT5G17690 AT2G28720 AT1G48620 AT1G69220 AT1G06760 AT1G52740 AT1G26840 AT1G20693 AT5G10400 AT1G21600 AT3G09210 AT4G20130 AT2G34640 AT1G74850 AT5G54640 AT3G46780 AT5G11860 AT5G44800…	45	1.44
eukaryotic 43S preinitiation complex	8	AT5G20290 AT3G57490 AT3G11940 AT2G09990 AT4G11420 AT1G49400 AT5G16130 AT2G41840 AT4G33250 AT5G59240 AT5G27640 AT5G10360 AT3G04770 AT5G58420 AT4G29430 AT2G39990 AT5G09510 AT2G17360 AT1G10840 AT2G19720 AT5G18380 AT3G02560 AT2G31610 AT5G23740 AT4G30800 AT5G52650 AT5G07090 AT3G56150 AT3G57290 AT5G35530 AT4G00100 AT5G59850 AT1G72370 AT1G74970 AT4G34670	35	1.12
vacuole	8	AT1G12840 AT1G15690 AT2G24280 AT3G03000 AT3G16240 AT3G01390 AT4G21790 AT1G31480 AT2G38020 AT3G51860 AT5G11150 AT5G46860 AT5G66160 AT2G23150 AT3G42050 AT1G12240 AT1G78660 AT3G13320 AT5G47560 AT1G78680 AT4G03560 AT5G13930 AT4G11150 AT2G25340 AT2G47600 AT5G55630 AT1G19910 AT5G45890 AT4G39080 AT3G54860 AT3G55120 AT2G36830 AT4G32940	33	1.06
	8	AT5G20290 AT3G57490 AT3G11940 AT2G09990 AT1G49400 AT5G16130 AT2G41840 AT5G59240 AT5G10360 AT3G04770 AT5G58420 AT4G29430 AT5G09510 AT2G17360 AT2G19720 AT5G18380 AT3G02560 AT2G31610 AT5G23740 AT4G30800 AT5G52650 AT5G07090 AT5G35530 AT4G00100 AT5G59850 AT1G72370 AT1G74970 AT4G34670	28	0.90
microbody	8	AT1G76490 AT5G62810 AT5G27600 AT4G05160 AT1G68010 AT4G35090 AT3G58750 AT4G39850 AT3G52880 AT3G06860 AT4G16760 AT1G20630 AT3G07560 AT2G39970 AT1G20620 AT5G43900 AT3G04460 AT3G16910 AT1G70580 AT2G42770 AT2G13360 AT5G65110 AT1G23310 AT3G27820 AT2G45690 AT5G63380 AT3G01910 AT1G06290	28	0.90
cytoplasmic vesicle	8	AT2G21390 AT3G08530 AT5G39510 AT5G46630 AT3G23660 AT2G28520 AT2G27460 AT5G43670 AT3G11130 AT2G21630 AT2G17380 AT5G05010 AT3G50860 AT5G46860 AT4G14160 AT4G01810 AT3G07100 AT1G60970 AT2G19790 AT3G58180 AT1G60780 AT1G56590 AT3G15730 AT5G19820 AT4G32640 AT5G22780 AT1G60070	27	0.86
heterotrimeric G-protein complex	8	AT3G21060 AT1G64350 AT4G02730 AT5G67320 AT1G24530 AT3G18130 AT3G13340 AT2G34260 AT2G30050 AT5G45760 AT1G18080 AT5G23730 AT2G26300 AT4G22910 AT4G34460 AT1G27840 AT4G33270 AT5G56190 AT5G64730 AT3G49660 AT4G29830 AT1G71840 AT3G15470 AT2G26490 AT3G21540 AT5G54520	26	0.83
membrane coat	8	AT2G21390 AT3G08530 AT5G46630 AT3G23660 AT2G27460 AT5G43670 AT3G11130 AT2G21630 AT2G17380 AT5G05010 AT3G50860 AT4G14160 AT4G01810 AT3G07100 AT1G60970 AT2G19790 AT1G60780 AT1G56590 AT4G32640 AT5G22780 AT1G60070	21	0.67
proton-transporting two-sector ATPase complex	8	AT1G12840 AT3G01390 AT1G76030 AT5G47030 AT3G58730 AT2G19680 AT1G75630 AT3G42050 AT4G02620 AT4G11150 AT4G32530 AT1G19910 AT4G38510 AT3G28715 AT5G55290	15	0.48
phragmoplast	8	AT2G17800 AT2G19760 AT1G75950 AT4G02570 AT3G51300 AT5G55230 AT2G19770 AT2G35630 AT1G17210 AT5G67470 AT5G18580 AT3G01780 AT1G75840	13	0.42
endosome	8	AT1G15690 AT1G26670 AT5G39510 AT3G54300 AT1G04760 AT2G47160 AT4G39400 AT5G46860 AT4G33430 AT5G49720 AT2G33120 AT3G47810 AT5G06140	13	0.42
pore complex	8	AT5G06120 AT1G59660 AT2G46520 AT4G27640 AT2G45000 AT2G16950 AT5G53480 AT2G05120 AT2G41620 AT1G10390 AT2G31660 AT5G17020	12	0.38
cell cortex	8	AT3G10380 AT5G59730 AT3G48750 AT5G58430 AT5G55230 AT4G27060 AT2G35630 AT4G31540 AT3G56640	9	0.29
integral to plasma membrane	8	AT1G30900 AT5G55000 AT1G64060 AT3G52850 AT2G24240 AT3G09030 AT2G14720 AT3G02600 AT3G51050	9	0.29
proteasome regulatory particle, base subcomplex (sensu Eukaryota)	8	AT1G04810 AT4G28470 AT4G38630 AT4G29040 AT5G43010 AT2G20580 AT3G05530 AT1G53750	8	0.26
SCF ubiquitin ligase complex	8	AT2G39940 AT4G11260 AT3G62980 AT1G75950 AT2G42620 AT3G61415 AT5G42190 AT1G21410	8	0.26
proteasome regulatory particle, lid subcomplex (sensu Eukaryota)	8	AT5G09900 AT5G23540 AT1G20200 AT1G75990 AT5G64760 AT4G24820 AT1G64520	7	0.22
signal recognition particle	8	AT5G03940 AT1G48900 AT4G30600 AT2G45770 AT1G48160	5	0.16
cell plate	8	AT5G61210 AT1G14830 AT1G05570 AT5G49720 AT3G63130	5	0.16
eukaryotic translation elongation factor 1 complex	8	AT1G09640 AT2G18110 AT5G19510 AT1G57720	4	0.13
ornithine carbamoyltransferase complex	8	AT3G20330 AT1G75330	2	0.06
eukaryotic translation initiation factor 2B complex	8	AT1G48970 AT1G72340	2	0.06
anchored to plasma membrane	8	AT5G60920 AT4G25240	2	0.06
preprophase band	8	AT3G48750 AT2G35630	2	0.06
anthranilate synthase complex	8	AT2G29690 AT5G05730	2	0.06
perinuclear region of cytoplasm	8	AT3G55850	1	0.03
acetyl-CoA carboxylase complex	8	AT2G38040	1	0.03
multimeric ribonuclease P complex	8	AT2G43190	1	0.03
microtubule organizing center	8	AT1G80350	1	0.03
ADPG pyrophosphorylase complex	8	AT5G48300	1	0.03
ribonucleoside-diphosphate reductase complex	8	AT2G21790	1	0.03
fatty acid synthase complex	8	AT3G55360	1	0.03
glycine cleavage complex	8	AT4G33010	1	0.03
intercellular junction	8	AT4G28540	1	0.03
Cul3-RING ubiquitin ligase complex	8	AT1G21780	1	0.03
SCAR complex	8	AT2G35110	1	0.03
proteasome core complex, alpha-subunit complex (sensu Eukaryota)	8	AT5G66140	1	0.03
translation release factor complex	8	AT1G12920	1	0.03
ribulose bisphosphate carboxylase complex	8	AT5G38410	1	0.03
chloroplast	9	AT1G57770 AT4G24770 AT4G26900 AT3G22840 AT4G39980 AT2G38310 AT4G27340 AT2G39710 AT5G63060 AT5G16440 AT4G14910 AT1G15210 AT3G46920 AT1G20510 AT4G14690 AT5G50350 AT2G39100 AT5G14370 AT2G18910 AT2G21380 AT3G02930 AT2G06050 AT1G48650 AT5G15170 AT1G44900 AT5G62720 AT1G47056 AT1G01950 AT2G19330 AT3G52950 AT3G54290 AT2G18950 AT1G28530 AT1G51440 AT5G25380 AT1G31010 AT2G19310 AT1G35460 AT2G39140 AT4G04770…	1209	71.29
plastid part	9	AT4G24770 AT5G62720 AT5G21930 AT2G05100 AT5G14740 AT5G20300 AT2G32040 AT3G21055 AT3G48890 AT4G08390 AT3G01500 AT3G17040 AT3G20320 AT4G11960 AT1G06950 AT1G51350 AT3G27925 AT4G04640 AT4G13010 AT1G06680 AT5G04740 AT5G54270 AT5G20410 AT1G34000 AT1G76450 AT2G42130 AT1G03160 AT1G02280 AT4G19170 AT1G32060 AT3G61470 AT4G05180 AT1G65260 AT2G01140 AT3G51820 AT4G31390 AT5G13630 AT2G46820 AT2G26340 AT2G39730…	217	12.79
thylakoid part	9	AT4G24770 AT5G21930 AT2G05100 AT5G14740 AT3G21055 AT3G48890 AT3G01500 AT1G08380 AT4G11960 AT1G51350 AT3G27925 AT4G04640 AT4G13010 AT1G06680 AT5G04740 AT5G54270 AT1G34000 AT1G76450 AT1G32060 AT3G61470 AT4G05180 AT1G65260 AT3G51820 AT2G46820 AT2G26340 AT2G39730 AT5G42650 AT5G17170 AT4G38100 AT1G15820 AT5G44650 AT5G50920 ATCG00280 AT5G45390 AT4G01050 AT5G23890 AT5G23140 AT1G42970 AT3G08550 AT4G04020…	132	7.78
nuclear part	9	AT5G52470 AT5G06680 AT2G26990 AT4G27800 AT1G76860 AT4G32830 AT4G25630 AT3G61140 AT4G35020 AT2G32950 AT5G58230 AT3G52090 AT1G20580 AT2G40030 AT5G01400 AT5G43130 AT2G45100 AT1G16610 AT2G47620 AT1G56110 AT4G31580 AT3G25520 AT1G17440 AT5G55760 AT5G06120 AT3G48590 AT4G30220 AT1G75510 AT3G58680 AT5G47750 AT1G59660 AT2G47990 AT5G03740 AT1G02840 AT5G27720 AT2G46520 AT2G19760 AT1G54140 AT4G36650 AT5G06510…	114	6.72
mitochondrial part	9	AT3G51870 AT3G08580 AT1G07030 AT3G54110 AT5G43970 AT3G46560 AT2G47690 AT5G01340 AT4G34030 AT5G27520 ATMG00960 AT3G45300 AT2G37410 AT3G20240 AT5G56450 AT3G27080 AT1G14140 AT3G22300 AT4G01100 AT4G16160 AT5G64210 AT1G07180 AT5G23140 AT5G57490 AT5G09590 AT5G47030 AT3G10370 AT5G53350 AT2G20860 AT4G34700 AT3G06050 AT3G02090 AT2G39970 AT4G24570 AT5G24650 AT2G29990 AT2G29530 AT3G62880 AT1G72820 AT4G16450…	82	4.83
cytosolic part	9	AT3G62870 AT5G20290 AT3G57490 AT2G44120 AT4G16720 AT3G11940 AT5G02960 AT2G09990 AT5G56710 AT1G49400 AT3G09200 AT2G39390 AT5G16130 AT5G39850 AT2G41840 AT4G27090 AT5G59240 AT3G25520 AT5G61170 AT2G22480 AT2G39460 AT5G10360 AT5G02870 AT4G01310 AT3G11250 AT5G22440 AT3G04770 AT1G48830 AT3G09630 AT2G27720 AT3G56340 AT5G27850 AT5G47810 AT5G48760 AT3G52580 AT5G58420 AT4G26270 AT5G13510 AT3G55360 AT5G49510…	80	4.72
organelle inner membrane	9	AT3G51870 AT3G08580 AT1G07030 AT5G62720 AT3G54110 AT3G46560 AT3G20320 AT5G01340 AT1G06950 AT5G27520 ATMG00960 AT2G37410 AT5G13630 AT3G20240 AT5G56450 AT3G27080 AT1G14140 AT5G50920 AT4G01100 AT4G16160 AT1G07180 AT5G22790 AT5G47030 AT3G10370 AT5G42480 AT3G02090 AT2G39970 AT2G38550 AT4G24570 AT5G24650 AT2G29990 AT2G29530 AT3G62880 AT1G72820 AT5G40810 ATMG00220 AT3G23710 AT5G48970 AT1G72750 AT4G33350…	78	4.60
Golgi apparatus part	9	AT2G21390 AT1G30900 AT1G26670 AT3G02230 AT2G38410 AT5G39510 AT3G23660 AT2G28520 AT2G27460 AT5G43670 AT2G21630 AT2G36900 AT5G46860 AT2G43240 AT5G16880 AT4G14160 AT3G52850 AT4G01810 AT3G59360 AT1G51160 AT3G07100 AT3G08790 AT2G24765 AT5G63640 AT5G41760 AT5G55500 AT1G64440 AT3G16630 AT1G06210 AT2G14720 AT2G21600 AT3G62830 AT2G38150 AT4G32640 AT5G22780 AT2G05320 AT1G60070 AT5G02280	38	2.24
cytoskeletal part	9	AT2G21380 AT1G01950 AT4G32830 AT4G35020 AT1G13180 AT5G19780 AT1G75780 AT2G17800 AT3G27000 AT1G24764 AT1G60430 AT5G65460 AT2G19760 AT3G48750 AT1G75950 AT2G47500 AT4G02570 AT3G51300 AT5G55230 AT4G27060 AT1G30825 AT5G43900 AT4G33200 AT2G35630 AT5G27950 AT1G71790 AT1G80350 AT5G67470 AT1G18370 AT3G16060 AT5G18580 AT5G20110 AT5G67620 AT4G01710 AT4G15930 AT3G12020 AT4G27360	37	2.18
small ribosomal subunit	9	AT5G20290 AT3G57490 AT3G11940 AT2G09990 AT1G49400 AT5G16130 AT5G39850 AT2G41840 AT5G59240 AT5G10360 AT3G04770 AT1G48830 AT3G22300 AT3G52580 AT5G58420 AT4G29430 AT5G09510 AT2G17360 AT2G19720 AT1G80620 AT5G18380 AT3G02560 AT2G31610 AT5G23740 AT4G09800 AT4G30800 AT5G52650 AT5G07090 AT5G35530 AT3G47370 AT4G00100 AT5G59850 AT1G72370 AT1G74970 AT4G34670	35	2.06
microtubule cytoskeleton	9	AT2G21380 AT1G64740 AT1G01950 AT4G32830 AT4G35020 AT5G19780 AT1G75780 AT2G17800 AT1G24764 AT5G65460 AT2G19760 AT3G48750 AT1G75950 AT2G47500 AT4G02570 AT3G51300 AT5G55230 AT4G27060 AT2G35630 AT5G27950 AT1G80350 AT5G12250 AT5G67470 AT1G18370 AT3G16060 AT5G18580 AT5G20110 AT5G67620 AT4G15930 AT3G12020 AT4G27360	31	1.83
chromosomal part	9	AT1G21690 AT5G59910 AT1G69770 AT5G10980 AT3G51880 AT1G63160 AT1G51060 AT3G54670 AT4G37280 AT5G67580 AT2G13370 AT5G59690 AT3G23780 AT2G33290 AT2G30620 AT5G17690 AT2G28720 AT1G48620 AT1G69220 AT1G06760 AT1G52740 AT1G26840 AT1G20693 AT5G10400 AT5G54640 AT5G11860 AT5G44800 AT5G02560 AT1G54690 AT2G17560	30	1.77
large ribosomal subunit	9	AT3G06040 AT2G44120 AT4G10450 AT5G67510 AT4G36420 AT2G39460 AT5G02870 AT4G01310 AT1G05190 AT5G18790 AT5G27850 AT5G48760 AT4G37660 ATCG00790 AT2G01250 AT1G61580 AT5G60670 AT2G42710 AT3G07110 AT5G55140 AT1G07320 AT2G20060 AT2G42740 AT1G33140 AT1G43170 AT5G54600 AT3G24830 AT3G05590	28	1.65
peroxisome	9	AT1G76490 AT5G62810 AT5G27600 AT4G05160 AT1G68010 AT4G35090 AT3G58750 AT4G39850 AT3G52880 AT3G06860 AT4G16760 AT1G20630 AT3G07560 AT2G39970 AT1G20620 AT5G43900 AT3G04460 AT3G16910 AT1G70580 AT2G42770 AT2G13360 AT5G65110 AT1G23310 AT3G27820 AT2G45690 AT5G63380 AT3G01910 AT1G06290	28	1.65
cytoplasmic membrane-bound vesicle	9	AT2G21390 AT3G08530 AT5G39510 AT5G46630 AT3G23660 AT2G28520 AT2G27460 AT5G43670 AT3G11130 AT2G21630 AT2G17380 AT5G05010 AT3G50860 AT5G46860 AT4G14160 AT4G01810 AT3G07100 AT1G60970 AT2G19790 AT3G58180 AT1G60780 AT1G56590 AT3G15730 AT5G19820 AT4G32640 AT5G22780 AT1G60070	27	1.59
cytoplasmic vesicle part	9	AT2G21390 AT3G08530 AT5G46630 AT3G23660 AT2G28520 AT2G27460 AT5G43670 AT3G11130 AT2G21630 AT2G17380 AT5G05010 AT3G50860 AT4G14160 AT4G01810 AT3G07100 AT1G60970 AT2G19790 AT3G58180 AT1G60780 AT1G56590 AT5G19820 AT4G32640 AT5G22780 AT1G60070	24	1.42
vacuolar part	9	AT1G12840 AT1G15690 AT3G16240 AT4G21790 AT1G31480 AT2G38020 AT3G51860 AT5G11150 AT5G46860 AT5G66160 AT2G23150 AT3G42050 AT3G13320 AT5G13930 AT4G11150 AT2G25340 AT2G47600 AT5G55630 AT1G19910 AT4G39080 AT3G54860 AT3G55120 AT2G36830	23	1.36
vesicle membrane	9	AT2G21390 AT3G08530 AT5G46630 AT3G23660 AT2G28520 AT2G27460 AT5G43670 AT3G11130 AT2G21630 AT2G17380 AT5G05010 AT3G50860 AT1G70940 AT4G14160 AT4G01810 AT3G07100 AT1G60970 AT2G19790 AT1G60780 AT1G56590 AT4G32640 AT5G22780 AT1G60070	23	1.36
endoplasmic reticulum part	9	AT1G08820 AT2G36900 AT2G19500 AT3G07140 AT3G55360 AT2G02810 AT1G07810 AT2G26300 AT1G09080 AT5G27430 AT5G19130 AT1G66340 AT5G66680 AT2G45690 AT5G53560 AT4G21150 AT3G55120 AT5G03730 AT2G42810	19	1.12
organelle outer membrane	9	AT5G20300 AT5G43970 AT5G20410 AT1G02280 AT2G37410 AT3G27080 AT4G16160 AT5G57490 AT5G05000 AT3G02090 AT4G00550 AT3G62880 AT2G28900 AT2G16640 AT3G01280 AT5G67500 AT1G19800	17	1
vacuole, cell cycle independent morphology	9	AT1G15690 AT3G03000 AT3G16240 AT3G01390 AT1G31480 AT2G38020 AT3G51860 AT5G46860 AT3G13320 AT4G03560 AT5G13930 AT4G11150 AT4G39080 AT3G54860 AT3G55120 AT2G36830	16	0.94
actin cytoskeleton	9	AT2G29890 AT1G13180 AT3G27000 AT1G60430 AT2G19760 AT2G19770 AT1G30825 AT5G43900 AT4G33200 AT1G71790 AT5G56600 AT4G01710	12	0.71
clathrin coat	9	AT3G08530 AT5G46630 AT3G11130 AT2G17380 AT5G05010 AT3G50860 AT1G60970 AT2G19790 AT1G60780 AT1G56590 AT5G22780 AT1G60070	12	0.71
cell cortex part	9	AT3G10380 AT5G59730 AT3G48750 AT5G58430 AT5G55230 AT4G27060 AT2G35630 AT4G31540 AT3G56640	9	0.53
eukaryotic translation initiation factor 3 complex	9	AT4G11420 AT4G33250 AT5G27640 AT2G39990 AT1G10840 AT3G56150 AT3G57290	7	0.41
microbody part	9	AT3G52880 AT3G07560 AT2G39970 AT3G04460 AT2G42770 AT3G27820	6	0.35
intrinsic to organelle membrane	9	AT1G07180 AT3G07140 AT2G29990 AT5G19130 AT5G08740 AT2G42810	6	0.35
microbody membrane	9	AT3G07560 AT2G39970 AT3G04460 AT2G42770 AT3G27820	5	0.29
late endosome	9	AT1G26670 AT5G39510 AT5G46860 AT3G47810 AT5G06140	5	0.29
signal recognition particle, endoplasmic reticulum targeting	9	AT5G03940 AT1G48900 AT4G30600 AT2G45770 AT1G48160	5	0.29
organellar ribosome	9	AT3G22300 ATCG00790 AT1G07320 AT1G74970	4	0.24
lytic vacuole	9	AT2G24280 AT5G45890 AT4G32940	3	0.18
voltage-gated potassium channel complex	9	AT5G55000 AT2G24240 AT3G09030	3	0.18
	9	AT5G47030 AT4G11150	2	0.12
extrinsic to organelle membrane	9	AT5G66160 AT3G55120	2	0.12
etioplast	9	AT4G36810 AT2G48120	2	0.12
organelle envelope lumen	9	AT3G02090 AT2G29530	2	0.12
cyanelle	9	AT3G58180 AT5G19820	2	0.12
early endosome	9	AT5G49720	1	0.06
heterotetrameric ADPG pyrophosphorylase complex	9	AT5G48300	1	0.06
endosomal part	9	AT1G15690	1	0.06
proplastid	9	AT2G48120	1	0.06
plasmodesma	9	AT4G28540	1	0.06
amyloplast	9	AT2G48120	1	0.06
chromoplast	9	AT2G48120	1	0.06
microtubule organizing center part	9	AT1G80350	1	0.06
condensed chromosome	9	AT4G02570	1	0.06
integrin complex	9	AT3G51050	1	0.06
glycine dehydrogenase complex (decarboxylating)	9	AT4G33010	1	0.06
